# Supplementary material for: The Challenge of Classifying Metastatic Cell Properties by Molecular Profiling Exemplified with Cutaneous Melanoma Cells and Their Cerebral Metastasis from Patient Derived Mouse Xenografts
Source: Mol Cell Proteomics. 2019 Dec 31;19(3):478–89. doi: 10.1074/mcp.RA119.001886 (PMC7050108; doi:10.1074/mcp.RA119.001886)
Supplement: Supplementary Table S5 [file 157378_0_supp_434655_q1jjwj.xlsx]

## Sheet: DP CYT
Majority protein IDs	Protein names	Gene names	T-test Difference (DP: CB3 vs. C)	Fold control (DP: CB3 vs. C)	T-test q-value (DP: CB3 vs. C)	Peptides	Unique peptides	Sequence coverage [%]	LFQ intensity DP-C_cyt_1	LFQ intensity DP-C_cyt_2	LFQ intensity DP-C_cyt_3	LFQ intensity DP-CB2_cyt_1	LFQ intensity DP-CB2_cyt_2	LFQ intensity DP-CB2_cyt_4
A0AVT1	Ubiquitin-like modifier-activating enzyme 6	UBA6	-0.437232	-1.354	0.695118	20	20	22.4	26.1549	25.5185	26.0256	25.9358	25.7349	24.7166
A0FGR8	Extended synaptotagmin-2	ESYT2	-0.779963	-1.71709	0.0514462	20	20	28.4	27.1068	26.9936	26.9357	26.3236	26.1381	26.2346
A0MZ66	Shootin-1	KIAA1598	-0.61963	-1.53648	0.619347	23	23	39.6	23.4289	24.2777	23.6493	22.3584	23.9727	23.1658
A1L0T0	Acetolactate synthase-like protein	ILVBL	-1.19013	-2.28173	0.67591	8	8	17.6	20.7957	22.2215	21.2333	21.5065	21.3267	17.8468
A1X283	SH3 and PX domain-containing protein 2B	SH3PXD2B	-0.69326	-1.61693	0.325117	17	16	31.7	24.9714	25.5604	25.1377	24.4839	24.0747	25.0312
A2A368	Melanoma-associated antigen B16	MAGEB16	-0.171837	-1.12649	0.942308	2	1	6.5	23.3157	25.2001	23.9555	23.5492	24.7523	23.6543
A2RRP1	Neuroblastoma-amplified sequence	NBAS	0.918039	1.88955	0.63442	5	5	2.7	21.7106	19.0319	21.3493	21.767	21.8843	21.1947
A3KN83	Protein strawberry notch homolog 1	SBNO1	-0.349246	-1.27389	0.794444	8	8	8.6	23.6533	23.2687	23.29	22.6759	23.9615	22.5268
A4D1E9	GTP-binding protein 10	GTPBP10	0.322667	1.25064	0.398012	6	6	23.8	21.6929	21.6077	21.7592	21.9342	22.2426	21.8509
A4D1P6	WD repeat-containing protein 91	WDR91	0.664424	1.58494	0.740982	6	6	11.8	22.2855	21.4526	21.9114	21.6857	21.869	24.0881
A5D8V6	Vacuolar protein sorting-associated protein 37C	VPS37C	0.753028	1.68533	0.215258	4	4	18.9	20.8105	21.4927	21.0973	21.7908	21.6537	22.2149
A5YKK6	CCR4-NOT transcription complex subunit 1	CNOT1	-0.524432	-1.43837	0.664866	21	21	10.5	24.134	22.7539	22.9861	23.1992	22.3764	22.7251
Q9GZQ8	Microtubule-associated proteins 1A/1B light chain 3B;Microtubule-associated proteins 1A/1B light chain 3 beta 2	MAP1LC3B	-0.308564	-1.23847	0.687949	4	4	29.6	22.4098	23.2704	22.6835	22.543	22.3595	22.5354
A6NDG6	Phosphoglycolate phosphatase	PGP	-0.210501	-1.15709	0.721765	5	5	21.2	22.8667	23.3556	23.0906	22.7095	23.0566	22.9152
A6NHR9	Structural maintenance of chromosomes flexible hinge domain-containing protein 1	SMCHD1	-0.625146	-1.54237	0.376317	50	50	27.7	20.1019	20.3123	19.3407	19.3309	19.5141	19.0344
A6NIH7	Protein unc-119 homolog B	UNC119B	-0.7136	-1.63989	0.421258	2	2	15.1	21.5935	21.7864	21.1868	21.4305	20.8874	20.1081
A8CG34	Nuclear envelope pore membrane protein POM 121C;Nuclear envelope pore membrane protein POM 121	POM121C	-0.540091	-1.45406	0.900666	8	8	9	20.0464	21.5928	21.4044	18.9522	19.3765	23.0946
P62308	Small nuclear ribonucleoprotein G;Putative small nuclear ribonucleoprotein G-like protein 15	SNRPG	1.48152	2.79243	0.228577	2	2	17.1	20.2772	18.8735	18.131	20.3625	20.5505	20.8133
A8MXV4	Nucleoside diphosphate-linked moiety X motif 19, mitochondrial	NUDT19	0.753298	1.68564	0.287692	4	4	13.9	20.5966	21.1006	21.1613	22.1374	21.7886	21.1924
B1ANS9	WD repeat-containing protein 64	WDR64	-0.69075	-1.61412	0.606964	2	2	3	23.628	22.459	24.4042	22.8925	23.051	22.4754
B2RTY4	Unconventional myosin-IXa	MYO9A	-1.21213	-2.31679	0.756559	2	1	4.4	23.6308	23.4417	24.1625	24.097	24.208	19.2936
C4AMC7	Putative WAS protein family homolog 3;WAS protein family homolog 2;WAS protein family homolog 1;WAS protein family homolog 6	WASH3P	-0.591525	-1.50684	0.388428	8	8	20.1	23.5424	24.2536	23.969	23.0958	23.1026	23.792
C9JLW8	Protein FAM195B	FAM195B	-0.0492001	-1.03469	0.958585	3	3	41.2	21.3662	21.8524	21.9032	21.6998	21.5247	21.7498
E9PAV3	Nascent polypeptide-associated complex subunit alpha, muscle-specific form;Nascent polypeptide-associated complex subunit alpha	NACA	-0.322532	-1.25052	0.685702	8	7	13.4	29.2143	28.5902	28.4468	28.5728	28.5704	28.1405
E9PRG8	Uncharacterized protein C11orf98	C11orf98	-0.328264	-1.2555	0.903361	2	2	12.3	20.9319	20.763	20.7843	21.3507	21.3079	18.8358
L0R6Q1		SLC35A4	0.276031	1.21086	0.915765	3	3	27.2	20.6674	20.7278	20.4252	20.5077	19.7837	22.357
O00115	Deoxyribonuclease-2-alpha	DNASE2	1.16735	2.24599	0.108136	3	3	8.5	21.052	21.4095	20.8205	22.306	21.9028	22.5753
O00116	Alkyldihydroxyacetonephosphate synthase, peroxisomal	AGPS	1.03507	2.04921	0.188565	14	14	30.2	24.7989	24.9773	25.2055	25.8347	26.7021	25.5501
O00139	Kinesin-like protein KIF2A	KIF2A	-0.604553	-1.52051	0.545576	23	20	36.7	22.8211	22.4332	23.7548	22.3365	22.7617	22.0973
O00148	ATP-dependent RNA helicase DDX39A	DDX39A	-0.390944	-1.31125	0.797156	23	9	55.3	25.2088	25.2259	24.873	25.1917	25.2997	23.6433
O00151	PDZ and LIM domain protein 1	PDLIM1	0.580825	1.4957	0.295607	16	16	69.3	25.4735	26.2008	25.631	26.2231	26.5014	26.3232
O00154	Cytosolic acyl coenzyme A thioester hydrolase	ACOT7	-0.296175	-1.22788	0.755031	16	1	44.2	22.5923	22.9561	22.3019	22.1999	21.9457	22.8161
O00154	Cytosolic acyl coenzyme A thioester hydrolase	ACOT7	-0.128007	-1.09278	0.784886	16	1	50.3	28.6098	28.5065	28.8294	28.5887	28.4989	28.474
O00159	Unconventional myosin-Ic	MYO1C	-0.0769253	-1.05477	0.880104	27	2	28.5	26.8928	27.042	27.1523	26.9565	26.8856	27.0142
O00161	Synaptosomal-associated protein 23	SNAP23	-0.510722	-1.42476	0.170404	12	12	64.9	26.8293	26.9563	27.0942	26.4866	26.2833	26.5777
O00170	AH receptor-interacting protein	AIP	0.293885	1.22594	0.414068	17	17	50.6	27.2302	27.5185	27.3326	27.7293	27.5065	27.7272
O00178	GTP-binding protein 1	GTPBP1	0.234336	1.17637	0.579654	13	13	27.4	24.4538	24.6298	24.439	24.9493	24.6669	24.6094
O00186	Syntaxin-binding protein 3	STXBP3	-0.387234	-1.30788	0.855051	5	5	10.1	23.35	22.7263	23.561	23.5065	23.4704	21.4987
O00189	AP-4 complex subunit mu-1	AP4M1	-1.60091	-3.03335	0.695224	2	2	8.2	25.3958	22.9206	23.8564	23.7436	24.4815	19.1451
O00193	Small acidic protein	SMAP	-0.651521	-1.57082	0.412655	4	4	22.4	28.0731	27.2161	26.9221	26.6314	26.6101	27.0153
O00203	AP-3 complex subunit beta-1	AP3B1	-0.0706596	-1.0502	0.954395	18	16	21.8	26.5444	25.6669	26.1008	26.1369	25.7958	26.1674
O00213	Amyloid beta A4 precursor protein-binding family B member 1	APBB1	0.581472	1.49638	0.331766	7	7	14.5	21.6417	21.8998	21.3457	22.3858	21.7971	22.4486
O00217	NADH dehydrogenase [ubiquinone] iron-sulfur protein 8, mitochondrial	NDUFS8	0.185639	1.13732	0.721344	3	3	19	23.9244	23.6714	24.1294	24.1792	24.0609	24.042
O00221	NF-kappa-B inhibitor epsilon	NFKBIE	-0.906387	-1.87435	0.444656	3	3	10.6	22.0013	21.7559	21.8898	20.9029	22.0252	19.9998
O00231	26S proteasome non-ATPase regulatory subunit 11	PSMD11	0.21505	1.16074	0.634935	26	26	58.1	28.1219	27.9776	28.3967	28.3718	28.4409	28.3287
O00232	26S proteasome non-ATPase regulatory subunit 12	PSMD12	0.238341	1.17964	0.775733	22	22	43.2	26.811	26.2272	26.9308	26.7741	26.7136	27.1964
O00233	26S proteasome non-ATPase regulatory subunit 9	PSMD9	-0.142649	-1.10393	0.875891	7	7	37.2	24.1784	24.4073	24.5179	24.3358	24.5172	23.8226
O00244	Copper transport protein ATOX1	ATOX1	0.318784	1.24728	0.850235	8	8	77.9	26.0669	26.8009	25.4811	27.0382	26.5728	25.6943
O00264	Membrane-associated progesterone receptor component 1	PGRMC1	-0.0177428	-1.01237	0.978145	10	9	41	25.6038	25.2907	25.2454	25.424	25.1557	25.507
O00267	Transcription elongation factor SPT5	SUPT5H	-0.129849	-1.09418	0.855138	38	38	37.4	27.4564	27.0639	26.9134	26.9444	27.1373	26.9625
O00273	DNA fragmentation factor subunit alpha	DFFA	1.04158	2.05848	0.232918	15	15	56.5	25.4477	25.3092	26.0438	27.2265	26.736	25.9629
O00291	Huntingtin-interacting protein 1	HIP1	-0.265806	-1.20231	0.915342	9	9	13.1	24.4134	25.7606	24.9919	24.252	24.0923	26.0242
O00299	Chloride intracellular channel protein 1	CLIC1	-0.545204	-1.45923	0.207256	21	21	76.3	30.7843	30.9465	30.9269	30.479	30.4976	30.0454
O00303	Eukaryotic translation initiation factor 3 subunit F	EIF3F	0.601691	1.51749	0.414805	12	12	35.6	25.9958	25.5386	26.592	26.8368	26.7234	26.3713
O00330	Pyruvate dehydrogenase protein X component, mitochondrial	PDHX	0.127711	1.09256	0.818405	7	7	17.5	24.2172	24.3747	24.2825	24.2153	24.4159	24.6263
O00400	Acetyl-coenzyme A transporter 1	SLC33A1	0.813363	1.7573	0.828988	3	3	7.5	26.6453	27.146	25.9315	25.7099	26.3549	30.0981
O00401	Neural Wiskott-Aldrich syndrome protein	WASL	-0.211046	-1.15753	0.928666	7	7	18.4	25.3203	23.1008	24.1331	23.9653	23.7593	24.1964
O00410	Importin-5	IPO5	1.91262	3.76492	0.182492	33	33	39.1	27.4407	25.2687	27.0351	28.8391	28.81	27.8333
O00418	Eukaryotic elongation factor 2 kinase	EEF2K	-0.030405	-1.0213	0.976918	5	5	8.3	23.8827	23.2982	23.0884	23.3527	23.7547	23.0707
O00425	Insulin-like growth factor 2 mRNA-binding protein 3	IGF2BP3	-0.569802	-1.48432	0.299494	22	20	44.2	26.7043	27.3184	26.9282	26.5093	26.6114	26.1209
O00429	Dynamin-1-like protein	DNM1L	0.0625337	1.0443	0.968675	31	1	53.7	23.6506	24.6603	23.5775	23.7488	23.6802	24.647
O00429	Dynamin-1-like protein	DNM1L	0.101514	1.0729	0.815433	31	1	54.3	28.1423	28.185	28.3677	28.3896	28.2623	28.3476
O00442	RNA 3-terminal phosphate cyclase	RTCA	-0.0107136	-1.00745	0.993631	8	8	24	23.9959	23.4989	23.6287	24.2207	23.9435	22.9271
O00443	Phosphatidylinositol 4-phosphate 3-kinase C2 domain-containing subunit alpha	PIK3C2A	0.458104	1.37374	0.471316	4	4	3.3	22.1501	22.1703	21.8365	22.2436	22.2869	23.0007
O00461	Golgi integral membrane protein 4	GOLIM4	-0.36688	-1.28956	0.740043	9	9	16.2	24.2913	25.046	24.6887	24.8938	24.3036	23.7279
O00468	Agrin;Agrin N-terminal 110 kDa subunit;Agrin C-terminal 110 kDa subunit;Agrin C-terminal 90 kDa fragment;Agrin C-terminal 22 kDa fragment	AGRN	-0.0933806	-1.06687	0.961511	5	5	3.3	21.7221	22.8126	21.1565	22.0558	21.4875	21.8678
O00469	Procollagen-lysine,2-oxoglutarate 5-dioxygenase 2	PLOD2	0.933836	1.91035	0.476642	12	12	18.9	25.1915	25.2516	25.2685	25.9635	25.1532	27.3964
O00471	Exocyst complex component 5	EXOC5	0.435936	1.35279	0.790718	7	7	15.8	21.9446	22.2645	22.6313	23.1642	23.3991	21.5849
O00483	Cytochrome c oxidase subunit NDUFA4	NDUFA4	-0.702979	-1.62786	0.399792	2	2	24.7	23.5511	23.2514	23.0945	23.212	21.9268	22.6493
O00487	26S proteasome non-ATPase regulatory subunit 14	PSMD14	0.448153	1.36429	0.657372	10	10	34.8	25.3244	24.6975	25.7195	25.5653	25.323	26.1976
O00499	Myc box-dependent-interacting protein 1	BIN1	0.839757	1.78975	0.125339	9	9	34.7	24.651	24.6819	25.0248	25.8578	25.346	25.6732
O00505	Importin subunit alpha-4	KPNA3	0.413737	1.33213	0.471068	8	5	18	25.5289	25.4436	25.8518	26.1601	26.2692	25.6362
O00506	Serine/threonine-protein kinase 25	STK25	0.00562668	1.00391	0.996864	6	2	13.1	19.3758	20.4754	20.4946	20.3453	20.1416	19.8758
O00541	Pescadillo homolog	PES1	0.0766036	1.05453	0.96655	19	19	29.9	25.8808	24.4613	24.7432	25.3155	25.4565	24.5431
O00559	Receptor-binding cancer antigen expressed on SiSo cells	EBAG9	-2.16336	-4.47957	0.321519	2	2	17.4	22.6102	23.0145	20.9614	22.0904	19.2698	18.7358
O00560	Syntenin-1	SDCBP	0.973923	1.96417	0.695058	10	10	47.7	23.6318	21.0843	23.6267	22.6319	23.795	24.8378
O00566	U3 small nucleolar ribonucleoprotein protein MPP10	MPHOSPH10	-1.77683	-3.42672	0.170702	14	14	21	21.018	21.9683	21.6233	20.9191	19.2924	19.0677
O00567	Nucleolar protein 56	NOP56	0.497323	1.41159	0.841702	23	23	41.9	23.7677	22.1898	23.1067	24.1555	24.3796	22.021
O00571	ATP-dependent RNA helicase DDX3X	DDX3X	0.206224	1.15366	0.790234	34	11	54.5	26.4491	26.0951	26.614	26.5837	26.9031	26.2901
O00592	Podocalyxin	PODXL	-0.427719	-1.34511	0.62195	5	5	10.6	26.8508	26.5839	26.1601	26.4411	26.3049	25.5656
O00622	Protein CYR61	CYR61	-2.41978	-5.35089	0.424565	5	5	17.1	22.3433	24.6728	23.7425	23.0529	22.3402	18.1061
O00625	Pirin	PIR	0.432489	1.34956	0.448918	10	10	43.4	25.0137	25.5785	25.1892	25.9135	25.785	25.3805
O00629	Importin subunit alpha-3	KPNA4	-0.0526396	-1.03716	0.928632	8	5	24.8	25.6378	25.6927	25.8516	25.6598	25.5722	25.7922
O00712	Nuclear factor 1 B-type	NFIB	0.180258	1.13309	0.961829	5	4	14.5	17.7213	16.0593	19.8143	17.8649	18.4722	17.7986
O00743	Serine/threonine-protein phosphatase 6 catalytic subunit;Serine/threonine-protein phosphatase 6 catalytic subunit, N-terminally processed	PPP6C	0.445696	1.36197	0.40399	4	4	22.6	23.6068	23.1804	23.5012	23.8629	24.1835	23.5791
O00754	Lysosomal alpha-mannosidase;Lysosomal alpha-mannosidase A peptide;Lysosomal alpha-mannosidase B peptide;Lysosomal alpha-mannosidase C peptide;Lysosomal alpha-mannosidase D peptide;Lysosomal alpha-mannosidase E peptide	MAN2B1	2.46339	5.51511	0.0978385	7	7	7.1	23.2858	22.5139	23.2472	25.842	24.3449	26.2503
O00762	Ubiquitin-conjugating enzyme E2 C	UBE2C	0.0590178	1.04176	0.942068	2	2	18	25.1982	25.6226	25.2033	25.5667	25.2682	25.3662
O00764	Pyridoxal kinase	PDXK	0.317642	1.24629	0.764146	7	7	32.7	24.7553	24.9068	25.2646	24.8114	25.1426	25.9256
O00767	Acyl-CoA desaturase	SCD	1.46888	2.76807	0.399675	3	3	13.1	22.2813	20.3317	21.1513	23.5783	23.3537	21.239
O14497	AT-rich interactive domain-containing protein 1A	ARID1A	0.692229	1.61578	0.855113	29	28	19.3	19.2866	23.9212	21.8633	22.1417	22.3504	22.6557
O14530	Thioredoxin domain-containing protein 9	TXNDC9	0.0620003	1.04391	0.962077	8	8	45.2	25.5716	25.052	25.4699	25.6839	25.6731	24.9226
O14556	Glyceraldehyde-3-phosphate dehydrogenase, testis-specific	GAPDHS	-3.8282	-14.2038	0.131619	7	7	19.6	23.3913	21.6372	19.06	17.5902	17.8173	17.1963
O14562	Ubiquitin domain-containing protein UBFD1	UBFD1	-1.01365	-2.01901	0.318725	4	4	13.9	23.5323	23.6638	23.2008	21.9788	21.9348	23.4424
O14578	Citron Rho-interacting kinase	CIT	0.245087	1.18516	0.910211	43	8	24.2	23.0037	22.5208	24.4593	24.0615	23.3079	23.3496
O14579	Coatomer subunit epsilon	COPE	-0.294329	-1.22631	0.73104	13	13	43.5	27.1356	26.5987	27.1636	26.8272	26.9663	26.2214
O14617	AP-3 complex subunit delta-1	AP3D1	-0.0638536	-1.04525	0.970472	23	23	23.6	26.5538	25.4019	25.6291	26.0429	26.2626	25.0878
O14618	Copper chaperone for superoxide dismutase	CCS	0.580564	1.49543	0.495234	6	6	20.8	24.4541	24.1514	23.978	24.8087	24.145	25.3716
O14647	Chromodomain-helicase-DNA-binding protein 2	CHD2	1.66924	3.18047	0.505791	14	11	10.6	19.053	18.2126	22.4032	21.1458	21.9969	21.5338
O14653	Golgi SNAP receptor complex member 2	GOSR2	-0.349194	-1.27385	0.518001	3	3	23.6	23.0184	22.6021	23.094	22.5162	22.353	22.7977
O14662	Syntaxin-16	STX16	-0.480913	-1.39563	0.747632	6	6	28.6	23.8647	22.2297	22.1349	22.0918	22.404	22.2908
O14672	Disintegrin and metalloproteinase domain-containing protein 10	ADAM10	-0.0328121	-1.023	0.976882	15	15	28.6	26.1004	25.8028	25.9806	26.4628	25.9248	25.3977
O14683	Tumor protein p53-inducible protein 11	TP53I11	-2.88536	-7.3889	0.321109	2	2	13.2	24.4154	24.552	23.1476	22.9188	22.5611	17.9791
O14734	Acyl-coenzyme A thioesterase 8	ACOT8	-0.517683	-1.43165	0.295962	4	4	20.4	21.824	21.3275	21.8421	21.3449	20.9762	21.1195
O14735	CDP-diacylglycerol--inositol 3-phosphatidyltransferase	CDIPT	0.114346	1.08248	0.936148	2	2	16.7	22.448	22.2707	22.8338	22.3322	22.2778	23.2855
O14737	Programmed cell death protein 5	PDCD5	0.248629	1.18808	0.716551	7	7	45.6	27.5381	27.7879	27.7038	28.2458	27.979	27.5508
O14744	Protein arginine N-methyltransferase 5;Protein arginine N-methyltransferase 5, N-terminally processed	PRMT5	0.522678	1.43662	0.15849	13	13	23.7	25.7343	25.554	25.6583	26.1247	26.3464	26.0436
O14745	Na(+)/H(+) exchange regulatory cofactor NHE-RF1	SLC9A3R1	-0.187524	-1.13881	0.754435	15	15	54.2	26.1757	26.5158	26.1655	26.2392	26.1915	25.8636
O14773	Tripeptidyl-peptidase 1	TPP1	0.188599	1.13966	0.915107	3	3	8.2	25.1867	25.4946	24.4825	25.3615	24.5131	25.8551
O14776	Transcription elongation regulator 1	TCERG1	-0.148692	-1.10856	0.932063	36	36	25.5	23.5822	23.6564	24.5054	24.0688	24.1856	23.0434
O14787	Transportin-2	TNPO2	-0.0660744	-1.04686	0.971224	5	2	6.7	22.4536	21.8888	22.3361	22.668	22.7267	21.0854
O14802	DNA-directed RNA polymerase III subunit RPC1	POLR3A	-0.55971	-1.47397	0.855921	21	21	18.6	21.3587	21.5476	20.2672	21.8458	21.1011	18.5474
O14818	Proteasome subunit alpha type-7	PSMA7	-0.0554937	-1.03921	0.941734	18	18	63.3	28.501	28.9784	28.6158	28.6788	28.6039	28.646
O14828	Secretory carrier-associated membrane protein 3	SCAMP3	-0.594318	-1.50976	0.647154	7	7	27.7	27.3665	27.0273	26.7718	27.0182	26.929	25.4354
O14841	5-oxoprolinase	OPLAH	1.55253	2.93331	0.235646	8	8	8.3	20.8261	19.5127	21.8256	22.0975	22.6536	22.0708
O14874	[3-methyl-2-oxobutanoate dehydrogenase [lipoamide]] kinase, mitochondrial	BCKDK	0.333578	1.26013	0.934897	3	3	12.2	22.4794	23.5288	23.8683	23.3402	25.7401	21.7969
O14893	Gem-associated protein 2	GEMIN2	-1.6202	-3.07418	0.294188	4	4	16.4	22.1904	21.1584	21.8543	20.1199	21.4525	18.7701
O14907	Tax1-binding protein 3	TAX1BP3	0.596267	1.5118	0.295585	2	2	25	22.9334	22.7994	22.9991	23.144	23.4165	23.9601
O14908	PDZ domain-containing protein GIPC1	GIPC1	0.229061	1.17207	0.842225	10	9	28.8	25.5208	24.6027	25.6316	25.5495	25.22	25.6728
O14920	Inhibitor of nuclear factor kappa-B kinase subunit beta	IKBKB	-0.158902	-1.11644	0.776963	4	4	6.6	20.9796	20.7143	20.7057	20.4359	20.8286	20.6584
O14925	Mitochondrial import inner membrane translocase subunit Tim23;Putative mitochondrial import inner membrane translocase subunit Tim23B	TIMM23	1.25313	2.38358	0.583178	2	2	17.7	21.2625	17.9909	21.2441	21.1494	21.4656	21.6419
O14929	Histone acetyltransferase type B catalytic subunit	HAT1	0.822123	1.76801	0.309016	8	8	24.8	23.853	22.9083	24.0407	24.5693	24.6209	24.0781
P19105	Myosin regulatory light chain 12A;Myosin regulatory light chain 12B	MYL12A	0.549248	1.46332	0.17867	13	7	66.7	28.0964	28.1671	28.3757	28.8245	28.9121	28.5503
O14964	Hepatocyte growth factor-regulated tyrosine kinase substrate	HGS	0.301072	1.23206	0.80051	13	13	20.1	25.6535	25.6062	26.1291	26.061	25.4792	26.7518
O14965	Aurora kinase A	AURKA	-1.28572	-2.43804	0.30618	6	5	25.1	22.1084	22.3644	22.734	20.7783	20.2226	22.3487
O14966	Ras-related protein Rab-7L1	RAB29	-0.220348	-1.16501	0.66483	2	1	10.8	21.4905	21.4996	21.3351	21.4395	21.257	20.9676
O14972	Down syndrome critical region protein 3	DSCR3	-0.0673936	-1.04782	0.975763	3	3	13.7	19.114	18.0016	18.1431	19.4903	17.7241	17.8421
O14974	Protein phosphatase 1 regulatory subunit 12A	PPP1R12A	-0.74577	-1.67687	0.112317	31	31	38.7	27.1697	27.2059	27.067	26.4494	26.1565	26.5993
O14976	Cyclin-G-associated kinase	GAK	-0.918234	-1.8898	0.282181	10	10	10.1	25.2252	25.4754	25.2064	24.8811	24.6825	23.5886
O14979	Heterogeneous nuclear ribonucleoprotein D-like	HNRNPDL	-0.59214	-1.50748	0.654599	15	2	34	24.9561	25.9028	24.1153	24.3359	24.7624	24.0995
O14980	Exportin-1	XPO1	0.0958239	1.06868	0.945285	22	22	22.4	27.6827	26.7529	27.5428	27.7204	27.5166	27.0289
O14981	TATA-binding protein-associated factor 172	BTAF1	-0.643658	-1.56229	0.42973	6	6	4.2	23.2693	23.2014	23.1703	23.0511	22.8332	21.8257
O15020	Spectrin beta chain, non-erythrocytic 2	SPTBN2	2.44886	5.45985	0.237729	30	19	16.3	20.9912	19.12	21.6763	22.3669	24.8044	21.9627
O15027	Protein transport protein Sec16A	SEC16A	-0.68979	-1.61305	0.24436	15	15	12.3	26.0834	26.0597	25.3112	25.214	25.0112	25.1598
O15031	Plexin-B2	PLXNB2	0.904802	1.87229	0.127144	12	12	8.5	23.2234	23.2737	23.394	24.5539	24.2278	23.8239
O15042	U2 snRNP-associated SURP motif-containing protein	U2SURP	-0.392204	-1.3124	0.934709	31	31	30.7	21.9566	19.1907	21.4614	22.1758	21.0335	18.2229
O15056	Synaptojanin-2	SYNJ2	-1.56032	-2.94919	0.379524	15	15	13.5	24.7115	24.5394	24.3323	24.0815	23.7686	21.0522
O15061	Synemin	SYNM	-1.2341	-2.35235	0.55164	79	11	57.1	21.788	24.0554	24.6338	22.9169	22.6117	21.2463
O15066	Kinesin-like protein KIF3B;Kinesin-like protein KIF3B, N-terminally processed	KIF3B	-0.267441	-1.20367	0.620615	8	5	14.5	23.3723	23.3244	23.1617	23.2423	23.1071	22.7068
O15067	Phosphoribosylformylglycinamidine synthase	PFAS	0.679251	1.60131	0.401816	32	32	28.2	26.2104	25.3636	26.0028	27.0327	26.5317	26.0502
O15083	ERC protein 2	ERC2	-1.66127	-3.16295	0.635346	10	3	9.9	21.7254	22.5443	21.9623	22.6215	17.2283	21.3984
O15084	Serine/threonine-protein phosphatase 6 regulatory ankyrin repeat subunit A	ANKRD28	-0.122266	-1.08844	0.962152	9	7	12.1	24.0956	23.9893	24.5151	24.9193	24.5473	22.7665
O15085	Rho guanine nucleotide exchange factor 11	ARHGEF11	-0.678816	-1.60083	0.241498	16	16	20	24.2636	23.8071	24.5031	23.4091	23.3182	23.81
O15116	U6 snRNA-associated Sm-like protein LSm1	LSM1	-0.897673	-1.86306	0.716745	3	3	30.1	21.8972	22.3707	21.8532	22.3128	22.0199	19.0953
O15118	Niemann-Pick C1 protein	NPC1	-0.282756	-1.21652	0.902383	6	6	5.6	24.7812	24.0211	23.9729	24.7632	24.4739	22.6898
O15126	Secretory carrier-associated membrane protein 1	SCAMP1	-0.859234	-1.81407	0.478594	7	7	35.5	25.2258	24.6494	24.7809	24.6012	24.5943	22.8831
O15127	Secretory carrier-associated membrane protein 2	SCAMP2	-0.12182	-1.08811	0.928656	4	4	10.6	24.79	24.2148	24.1472	24.596	24.4636	23.7269
O15143	Actin-related protein 2/3 complex subunit 1B	ARPC1B	0.0355078	1.02492	0.966497	14	14	37.6	27.8447	27.6859	27.8174	27.9379	27.487	28.0296
O15144	Actin-related protein 2/3 complex subunit 2	ARPC2	0.223159	1.16729	0.803156	16	16	43.7	27.9829	27.3239	27.974	27.9421	27.7092	28.2991
O15145	Actin-related protein 2/3 complex subunit 3	ARPC3	0.267296	1.20355	0.614152	6	6	33.7	25.8012	25.6985	25.9368	26.1905	26.2769	25.7711
O15160	DNA-directed RNA polymerases I and III subunit RPAC1	POLR1C	-0.607969	-1.52411	0.399817	16	16	51.2	24.8516	24.9062	25.1733	24.4935	24.8402	23.7734
O15162	Phospholipid scramblase 1	PLSCR1	1.10264	2.14747	0.214446	4	4	21.9	22.9493	22.0704	22.0582	23.8286	23.7013	22.8558
O15173	Membrane-associated progesterone receptor component 2	PGRMC2	2.49757	5.64733	0.447297	6	5	30	22.7372	17.5492	22.8634	22.8009	23.478	24.3636
O15212	Prefoldin subunit 6	PFDN6	0.276509	1.21126	0.600642	9	9	56.6	26.4495	26.7958	26.626	27.098	26.9779	26.6251
O15228	Dihydroxyacetone phosphate acyltransferase	GNPAT	0.180802	1.13351	0.893139	2	2	4.2	23.5062	22.2597	23.0614	23.1671	23.0909	23.1117
O15240	Neurosecretory protein VGF;Neuroendocrine regulatory peptide-1;Neuroendocrine regulatory peptide-2;Antimicrobial peptide VGF[554-577]	VGF	0.255547	1.19379	0.742576	10	10	25.5	22.6488	22.0513	22.6368	22.4041	22.7738	22.9256
O15258	Protein RER1	RER1	0.187	1.13839	0.928062	3	3	24	24.7444	23.1775	24.5889	24.7568	24.4476	23.8674
O15260	Surfeit locus protein 4	SURF4	1.31472	2.48754	0.81806	3	3	25.8	25.7706	19.4631	26.5428	25.4728	25.2496	24.9983
O15269	Serine palmitoyltransferase 1	SPTLC1	-0.124734	-1.09031	0.90609	9	9	20.1	24.5177	24.261	24.5657	24.4505	24.6659	23.8538
O15294	UDP-N-acetylglucosamine--peptide N-acetylglucosaminyltransferase 110 kDa subunit	OGT	-0.0358321	-1.02515	0.974884	13	13	14.6	24.7386	24.2432	23.9341	24.6249	24.0828	24.1007
O15305	Phosphomannomutase 2	PMM2	0.024704	1.01727	0.980143	11	10	50.4	26.1814	26.3877	25.6072	26.4527	25.8641	25.9336
O15318	DNA-directed RNA polymerase III subunit RPC7	POLR3G	1.0266	2.03722	0.743429	3	3	14.3	22.0806	19.3775	17.5543	20.8084	20.574	20.7097
O15320	cTAGE family member 5;Melanoma inhibitory activity protein 2	CTAGE5	-0.372117	-1.29425	0.605448	8	7	16.9	24.7035	25.0388	24.1222	24.2654	24.1787	24.304
O15321	Transmembrane 9 superfamily member 1	TM9SF1	-1.81842	-3.52695	0.543754	4	4	8.8	23.8839	23.564	24.1315	23.8892	23.1733	19.0617
O15344	E3 ubiquitin-protein ligase Midline-1	MID1	-0.359858	-1.2833	0.840318	7	7	14.2	21.6018	21.9831	23.5632	22.113	21.9916	21.964
O15347	High mobility group protein B3	HMGB3	-0.728654	-1.65709	0.495669	6	6	24	27.2844	26.3294	25.9835	26.2588	25.9705	25.182
O15355	Protein phosphatase 1G	PPM1G	-0.277028	-1.2117	0.791259	14	14	35.5	28.1245	27.2706	27.3151	27.6031	27.3616	26.9143
O15357	Phosphatidylinositol 3,4,5-trisphosphate 5-phosphatase 2	INPPL1	0.367881	1.29046	0.775133	10	10	10.2	23.073	23.454	23.3252	23.2303	23.1789	24.5467
O15371	Eukaryotic translation initiation factor 3 subunit D	EIF3D	-0.384143	-1.30508	0.550993	28	28	48.9	28.2905	27.7801	27.7166	27.6037	27.795	27.236
O15372	Eukaryotic translation initiation factor 3 subunit H	EIF3H	0.422599	1.34034	0.628815	14	14	34.4	25.9066	26.0397	25.1077	26.4292	26.0575	25.8351
O15381	Nuclear valosin-containing protein-like	NVL	0.889914	1.85307	0.599378	11	11	19.2	19.4545	20.1821	21.4806	20.7645	22.2749	20.7475
O15382	Branched-chain-amino-acid aminotransferase, mitochondrial	BCAT2	0.661613	1.58185	0.734343	5	5	19	20.7925	22.5749	22.5704	23.1848	23.1427	21.5951
O15397	Importin-8	IPO8	0.484631	1.39923	0.806971	6	5	6.6	23.2031	21.489	22.4881	23.7978	22.8769	21.9593
O15400	Syntaxin-7	STX7	-0.654206	-1.57375	0.218552	9	9	46.9	25.9078	26.4002	25.7742	25.4795	25.1636	25.4765
O15403	Monocarboxylate transporter 7	SLC16A6	-1.9604	-3.8917	0.0305	4	4	10.5	23.8384	23.4863	23.9124	21.6983	21.631	22.0265
O15427	Monocarboxylate transporter 4	SLC16A3	0.298821	1.23014	0.934132	2	2	5.6	23.3315	20.2034	23.4473	22.4755	22.4915	22.9117
O15439	Multidrug resistance-associated protein 4	ABCC4	0.031922	1.02237	0.976278	2	2	1.5	19.7412	19.3933	18.9209	19.6678	19.3908	19.0926
O15446	DNA-directed RNA polymerase I subunit RPA34	CD3EAP	-0.969688	-1.95842	0.595936	18	18	53.9	20.1779	20.6275	19.9803	20.5261	19.6386	17.7119
O15460	Prolyl 4-hydroxylase subunit alpha-2	P4HA2	0.108748	1.07829	0.961993	13	13	28.3	27.2849	26.9984	27.2343	26.8332	26.488	28.5226
O15498	Synaptobrevin homolog YKT6	YKT6	-0.300744	-1.23178	0.796801	6	6	28.3	25.2805	24.5524	25.1	24.8832	25.1199	24.0276
O15511	Actin-related protein 2/3 complex subunit 5	ARPC5	-0.429507	-1.34677	0.526539	9	8	70.2	27.6658	27.9858	27.6938	27.5914	27.6181	26.8473
O15514	DNA-directed RNA polymerase II subunit RPB4	POLR2D	0.970887	1.96005	0.219775	4	4	40.8	20.019	20.1265	20.8433	21.7293	21.3494	20.8227
O15533	Tapasin	TAPBP	0.2103	1.15693	0.796439	4	4	14.1	25.076	24.5019	24.6193	24.9671	24.6281	25.2329
O15540	Fatty acid-binding protein, brain	FABP7	2.01117	4.03109	0.191173	7	7	58.3	22.3339	23.2201	20.6054	23.6534	23.9884	24.5511
O15541	RING finger protein 113A	RNF113A	-0.507146	-1.42124	0.835134	2	2	7	21.9049	21.2506	21.302	21.4394	22.1462	19.3505
O43143	Pre-mRNA-splicing factor ATP-dependent RNA helicase DHX15	DHX15	-0.0472781	-1.03331	0.950384	22	21	28.1	26.5623	27.012	26.7583	26.6663	26.6734	26.851
O43148	mRNA cap guanine-N7 methyltransferase	RNMT	0.110858	1.07987	0.875976	12	12	32.1	24.5994	24.8202	24.576	24.8344	24.9813	24.5125
O43149	Zinc finger ZZ-type and EF-hand domain-containing protein 1	ZZEF1	-0.532724	-1.44666	0.365443	2	2	0.9	20.5688	20.5288	20.4947	20.372	20.1108	19.5114
O43150	Arf-GAP with SH3 domain, ANK repeat and PH domain-containing protein 2	ASAP2	-1.24643	-2.37254	0.340237	5	5	8	23.8454	23.9279	24.0721	23.4793	23.3044	21.3224
O43156	TELO2-interacting protein 1 homolog	TTI1	-0.185026	-1.13684	0.922031	2	2	2.5	22.9246	22.7528	22.6432	23.3132	22.8656	21.5868
O43164	E3 ubiquitin-protein ligase Praja-2	PJA2	-0.263129	-1.20008	0.635275	2	2	4.8	23.2646	22.9552	22.6591	22.7519	22.6418	22.6958
O43169	Cytochrome b5 type B	CYB5B	0.0267703	1.01873	0.985414	6	6	51.4	25.9272	25.1455	25.8393	26.0398	26.0384	24.9141
O43172	U4/U6 small nuclear ribonucleoprotein Prp4	PRPF4	0.711409	1.6374	0.814123	24	24	47.8	20.1812	19.2662	20.4471	22.4979	20.8014	18.7293
O43175	D-3-phosphoglycerate dehydrogenase	PHGDH	0.944977	1.92516	0.176796	26	26	47.8	28.1183	28.6465	28.1644	28.9493	29.0561	29.7586
O43237	Cytoplasmic dynein 1 light intermediate chain 2	DYNC1LI2	0.0630226	1.04465	0.876539	13	13	33.3	25.9111	25.9349	25.9215	26.0799	25.9361	25.9405
O43242	26S proteasome non-ATPase regulatory subunit 3	PSMD3	0.111694	1.0805	0.879258	25	25	49.6	27.7589	27.3112	27.5999	27.5552	27.5791	27.8708
O43252	Bifunctional 3-phosphoadenosine 5-phosphosulfate synthase 1;Sulfate adenylyltransferase;Adenylyl-sulfate kinase	PAPSS1	0.0123444	1.00859	0.991905	10	9	21	25.3919	24.6938	25.2886	25.4985	25.4333	24.4795
O43264	Centromere/kinetochore protein zw10 homolog	ZW10	0.56196	1.47627	0.754522	12	12	19.5	24.8589	23.9624	24.819	25.6355	25.8382	23.8525
O43290	U4/U6.U5 tri-snRNP-associated protein 1	SART1	-0.33394	-1.26045	0.950622	35	35	46.6	21.6622	20.0928	20.7299	21.3188	22.6783	17.486
O43292	Glycosylphosphatidylinositol anchor attachment 1 protein	GPAA1	-0.558656	-1.4729	0.774996	3	3	5.6	22.996	22.4781	22.294	23.0038	22.467	20.6212
O43294	Transforming growth factor beta-1-induced transcript 1 protein	TGFB1I1	-1.04496	-2.06331	0.197396	3	3	10.1	23.7443	24.7424	23.973	22.7332	23.053	23.5387
O43301	Heat shock 70 kDa protein 12A	HSPA12A	0.122559	1.08866	0.931081	7	7	13.8	23.4013	24.2633	23.1644	23.6909	23.5164	23.9893
O43314	Inositol hexakisphosphate and diphosphoinositol-pentakisphosphate kinase 2	PPIP5K2	-0.198433	-1.14745	0.808914	9	6	9.3	22.7972	22.4899	22.4881	22.1568	22.196	22.827
O43318	Mitogen-activated protein kinase kinase kinase 7	MAP3K7	0.0867564	1.06198	0.908921	4	4	9	22.3184	22.1566	22.1022	22.2138	22.0765	22.5471
O43324	Eukaryotic translation elongation factor 1 epsilon-1	EEF1E1	-0.145883	-1.10641	0.802963	3	3	23	25.5952	25.9906	25.6013	25.5809	25.6985	25.4701
O43353	Receptor-interacting serine/threonine-protein kinase 2	RIPK2	-1.87367	-3.66464	0.189786	3	2	8.4	21.84	22.3492	22.2723	21.4269	20.466	18.9475
O43390	Heterogeneous nuclear ribonucleoprotein R	HNRNPR	-0.332815	-1.25947	0.454163	36	3	51.5	27.914	28.4219	28.2219	27.9219	27.8918	27.7458
O43395	U4/U6 small nuclear ribonucleoprotein Prp3	PRPF3	0.283949	1.21752	0.775621	25	25	42.5	20.1703	19.3305	20.2326	20.4878	20.0929	20.0046
O43396	Thioredoxin-like protein 1	TXNL1	-0.328238	-1.25548	0.510509	12	12	54.3	27.332	27.6464	27.3608	27.1381	27.3617	26.8547
O43399	Tumor protein D54	TPD52L2	-0.223808	-1.16781	0.649338	18	3	82.5	29.6442	30.0173	29.8226	29.7356	29.6526	29.4245
O43399	Tumor protein D54	TPD52L2	0.367992	1.29056	0.783629	17	2	83.3	23.3717	23.5418	22.5138	23.4753	22.9115	24.1446
O43402	ER membrane protein complex subunit 8	EMC8	-1.15489	-2.22667	0.54036	4	4	28.1	21.5936	21.8886	22.5757	21.659	21.8142	19.1201
O43432	Eukaryotic translation initiation factor 4 gamma 3	EIF4G3	0.186116	1.1377	0.783306	19	13	15	22.7685	23.183	23.326	23.3149	23.101	23.42
O43447	Peptidyl-prolyl cis-trans isomerase H	PPIH	-1.25703	-2.39003	0.763774	5	5	26.6	22.6185	23.1544	22.8583	23.2164	23.4609	18.1829
O43464	Serine protease HTRA2, mitochondrial	HTRA2	-0.0305411	-1.0214	0.978595	4	4	9.4	25.2152	25.295	24.9761	25.4964	25.4748	24.4235
O43488	Aflatoxin B1 aldehyde reductase member 2	AKR7A2	0.943132	1.9227	0.341491	7	7	20.6	23.061	24.4791	23.9523	24.6763	24.3352	25.3102
O43491	Band 4.1-like protein 2	EPB41L2	-0.572942	-1.48755	0.411951	41	12	50.4	29.2104	28.6208	28.3986	28.0372	27.9152	28.5586
O43502	DNA repair protein RAD51 homolog 3	RAD51C	-0.039465	-1.02773	0.975935	2	2	25.2	19.5021	19.3834	20.3263	19.8175	20.0598	19.216
O43504	Ragulator complex protein LAMTOR5	LAMTOR5	1.30503	2.47089	0.0753874	2	2	48.4	22.1735	22.3006	22.9774	23.8103	23.8222	23.7341
O43516	WAS/WASL-interacting protein family member 1	WIPF1	-2.56722	-5.92666	0.176447	4	4	12.4	20.7816	22.912	20.0065	18.849	19.4043	17.7451
O43567	E3 ubiquitin-protein ligase RNF13	RNF13	-1.53175	-2.89136	0.550459	4	4	11.8	22.0194	22.0819	21.9551	21.8353	21.6793	17.9466
O43583	Density-regulated protein	DENR	-1.02687	-2.0376	0.120603	9	9	40.9	26.213	26.2254	25.9048	25.2329	24.6474	25.3823
O43592	Exportin-T	XPOT	0.118795	1.08583	0.943133	11	11	13.7	23.1727	21.9343	23.1971	23.1815	22.8344	22.6446
O43597	Protein sprouty homolog 2	SPRY2	-1.62847	-3.09185	0.146662	2	2	9.2	23.1118	23.4054	22.47	21.7453	21.8555	20.5009
O43598	2-deoxynucleoside 5-phosphate N-hydrolase 1	DNPH1	2.44976	5.46325	0.265192	4	4	33.3	22.6296	19.215	23.0709	24.0011	24.2303	24.0334
O43615	Mitochondrial import inner membrane translocase subunit TIM44	TIMM44	0.221013	1.16555	0.905151	14	14	34.3	25.8628	24.7049	26.0229	26.4197	25.4754	25.3585
O43617	Trafficking protein particle complex subunit 3	TRAPPC3	0.374409	1.29631	0.549723	5	5	31.1	24.73	24.2566	24.8155	24.966	24.7062	25.2531
O43633	Charged multivesicular body protein 2a	CHMP2A	-0.596517	-1.51206	0.322675	9	9	25.7	25.7437	26.4255	25.7446	25.6307	25.174	25.3196
O43660	Pleiotropic regulator 1	PLRG1	-1.15112	-2.22086	0.510736	20	20	58.6	19.3724	19.4932	19.367	17.0395	19.9529	17.7868
O43663	Protein regulator of cytokinesis 1	PRC1	0.335933	1.26219	0.635736	15	15	29.2	22.751	22.832	22.5987	23.1135	23.4623	22.6138
O43665	Regulator of G-protein signaling 10	RGS10	0.0149186	1.01039	0.981339	6	6	33.5	23.9791	24.4065	23.9939	24.0524	24.1105	24.2613
O43670	BUB3-interacting and GLEBS motif-containing protein ZNF207	ZNF207	-1.42595	-2.68691	0.12325	4	4	10.2	25.2777	25.7686	25.0682	24.3593	24.1832	23.2942
O43678	NADH dehydrogenase [ubiquinone] 1 alpha subcomplex subunit 2	NDUFA2	-0.328263	-1.2555	0.943024	2	2	31.3	21.3631	21.8599	20.5222	22.2707	22.2631	18.2266
O43681	ATPase ASNA1	ASNA1	0.143932	1.10491	0.82666	11	11	46.6	25.3091	24.9091	25.3015	25.2849	25.162	25.5045
O43684	Mitotic checkpoint protein BUB3	BUB3	0.158136	1.11584	0.837813	10	10	30.7	25.8151	25.2304	25.8025	25.8519	25.6394	25.8311
O43707	Alpha-actinin-4	ACTN4	-0.080033	-1.05704	0.866097	72	46	68.1	31.7567	31.8165	31.8815	31.7919	31.8175	31.6052
O43708	Maleylacetoacetate isomerase	GSTZ1	0.555597	1.46978	0.681824	2	2	9.3	21.6808	21.3252	21.9237	21.725	21.646	23.2255
O43709	Probable 18S rRNA (guanine-N(7))-methyltransferase	WBSCR22	-0.196836	-1.14618	0.901126	6	6	27.8	22.2375	22.298	22.2416	21.95	21.3575	22.879
O43719	HIV Tat-specific factor 1	HTATSF1	-1.95455	-3.87595	0.287393	28	28	47.2	25.8059	24.073	25.0626	23.5064	24.2455	21.3259
O43734	Adapter protein CIKS	TRAF3IP2	-1.3788	-2.60052	0.232629	2	2	7.1	21.6922	22.0195	21.858	21.4798	19.4189	20.5346
O43739	Cytohesin-3	CYTH3	0.0246855	1.01726	0.966747	5	3	18.8	21.7455	21.5107	21.4969	21.5072	21.6788	21.6412
O43747	AP-1 complex subunit gamma-1	AP1G1	0.572038	1.48662	0.481066	11	11	15.7	24.0902	23.2	24.3026	24.4238	24.6872	24.1979
O43752	Syntaxin-6	STX6	-0.556445	-1.47064	0.156388	5	5	30.2	23.6952	23.403	23.5276	23.0667	22.8286	23.061
O43759	Synaptogyrin-1	SYNGR1	0.530737	1.44467	0.65746	2	2	12.6	21.5388	20.6413	21.9372	21.383	22.4207	21.9058
O43765	Small glutamine-rich tetratricopeptide repeat-containing protein alpha	SGTA	-0.0554269	-1.03917	0.944847	9	9	27.2	26.8555	27.277	26.8221	27.0439	26.9416	26.8029
O43768	Alpha-endosulfine	ENSA	-0.0749842	-1.05335	0.953961	5	4	52.1	24.8678	25.1531	24.3491	25.0843	24.5713	24.4893
O43776	Asparagine--tRNA ligase, cytoplasmic	NARS	1.11081	2.15967	0.126353	24	24	44.9	26.8407	26.4322	26.6252	27.8604	28.1282	27.242
O43795	Unconventional myosin-Ib	MYO1B	-0.0593548	-1.042	0.968407	28	25	29.2	26.3994	25.8774	26.5287	26.0449	25.6932	26.8893
O43805	Sjoegren syndrome nuclear autoantigen 1	SSNA1	-0.752319	-1.6845	0.62004	3	3	33.6	21.6761	22.0564	21.7046	21.9254	21.4794	19.7752
O43809	Cleavage and polyadenylation specificity factor subunit 5	NUDT21	0.53223	1.44616	0.632119	4	4	22.5	23.493	23.5191	23.414	24.7024	24.1683	23.1521
O43813	LanC-like protein 1	LANCL1	-0.642865	-1.56143	0.874531	4	4	9.8	22.2135	22.5072	21.7195	22.791	22.9052	18.8154
O43815	Striatin	STRN	0.456729	1.37243	0.215153	13	12	26.3	24.8691	24.7089	24.7959	25.3822	25.3286	25.0332
O43818	U3 small nucleolar RNA-interacting protein 2	RRP9	-1.51446	-2.85692	0.724003	13	13	32.4	19.1007	24.8154	20.9652	20.7076	18.4399	21.1903
O43819	Protein SCO2 homolog, mitochondrial	SCO2	0.15885	1.1164	0.939077	3	3	23.7	20.7848	19.6234	21.2104	20.9862	21.0531	20.0558
O43823	A-kinase anchor protein 8	AKAP8	0.138678	1.1009	0.962919	18	18	41.8	20.1208	21.2078	20.469	19.5104	20.3871	22.316
O43837	Isocitrate dehydrogenase [NAD] subunit beta, mitochondrial	IDH3B	-0.20052	-1.14911	0.874034	18	18	53	26.7124	26.1746	26.8726	26.1973	26.014	26.9467
O43847	Nardilysin	NRD1	0.541587	1.45557	0.472282	12	12	14.1	24.8397	23.8954	24.1936	24.5044	25.1398	24.9091
O43852	Calumenin	CALU	-0.423162	-1.34086	0.723332	28	8	71.4	31.8848	31.7502	31.8149	31.0094	30.8786	32.2923
O43852	Calumenin	CALU	-0.482382	-1.39705	0.592218	22	2	63.5	26.7493	26.9137	26.8537	26.0999	25.8925	27.0771
O43865	Putative adenosylhomocysteinase 2	AHCYL1	0.175823	1.12961	0.901518	14	7	30.2	27.4476	26.1946	26.8483	27.1326	26.6926	27.1928
O60216	Double-strand-break repair protein rad21 homolog	RAD21	-0.165698	-1.12171	0.918434	19	19	37.2	18.6934	18.2921	18.8701	19.2578	18.1299	17.9708
O60220	Mitochondrial import inner membrane translocase subunit Tim8 A	TIMM8A	2.86017	7.26101	0.187925	3	3	34	23.1183	19.223	21.9981	24.6704	24.3165	23.9329
O60231	Putative pre-mRNA-splicing factor ATP-dependent RNA helicase DHX16	DHX16	-1.24246	-2.36602	0.491448	13	12	15.5	25.2795	24.1629	24.2537	24.1788	24.1722	21.6177
O60232	Sjoegren syndrome/scleroderma autoantigen 1	SSSCA1	0.359881	1.28332	0.583983	7	7	69.8	24.8632	25.1245	24.8462	25.5973	25.4593	24.8568
O60256	Phosphoribosyl pyrophosphate synthase-associated protein 2	PRPSAP2	0.14571	1.10627	0.950434	7	6	35.3	21.7749	21.8283	20.8803	22.2294	22.1775	20.5137
O60264	SWI/SNF-related matrix-associated actin-dependent regulator of chromatin subfamily A member 5	SMARCA5	1.3785	2.59998	0.629612	52	38	47.9	18.8177	18.9854	18.521	19.1364	18.5386	22.7847
O60271	C-Jun-amino-terminal kinase-interacting protein 4	SPAG9	-0.259052	-1.19669	0.695168	39	1	36.6	27.864	27.4454	27.7697	27.1483	27.4338	27.7199
O60287	Nucleolar pre-ribosomal-associated protein 1	URB1	-2.08336	-4.23793	0.188185	12	12	6.5	20.4679	23.1067	21.8501	20.4151	19.3017	19.4578
O60306	Intron-binding protein aquarius	AQR	-5.22275	-37.3426	0.04736	20	20	17.2	24.5436	23.4005	25.1962	18.1548	19.0095	20.3078
O60313	Dynamin-like 120 kDa protein, mitochondrial;Dynamin-like 120 kDa protein, form S1	OPA1	0.319413	1.24782	0.372764	36	36	37.8	26.7241	26.5231	26.9108	27.0444	26.9775	27.0944
O60333	Kinesin-like protein KIF1B	KIF1B	-1.07349	-2.10452	0.635188	7	1	5.3	21.8305	21.9743	22.9611	22.0942	22.2069	19.2444
O60341	Lysine-specific histone demethylase 1A	KDM1A	0.170623	1.12554	0.89835	18	18	25.4	21.1062	20.7801	20.5406	20.557	20.7771	21.6047
O60437	Periplakin	PPL	5.44897	43.6821	0.34354	36	36	25.9	17.0465	17.0722	16.6838	20.7036	28.9267	17.5192
O60443	Non-syndromic hearing impairment protein 5	DFNA5	-0.34488	-1.27005	0.396853	15	15	35.7	22.2394	21.9116	22.2203	21.6031	21.8069	21.9266
O60447	Ecotropic viral integration site 5 protein homolog	EVI5	-1.09266	-2.13267	0.664417	2	2	2.8	21.4843	20.9872	21.3099	21.2543	21.3018	17.9473
O60462	Neuropilin-2	NRP2	0.629089	1.54659	0.701971	18	18	24.5	25.913	25.5067	25.6379	25.7296	25.5874	27.628
O60488	Long-chain-fatty-acid--CoA ligase 4	ACSL4	-0.368905	-1.29137	0.890539	17	14	35.4	25.2804	25.4917	25.4933	25.758	25.9929	23.4078
O60493	Sorting nexin-3	SNX3	0.10598	1.07623	0.916361	12	10	50.6	26.32	26.8674	26.2304	26.5106	26.4243	26.8009
O60499	Syntaxin-10	STX10	0.390888	1.3112	0.871833	6	6	32.5	22.1722	21.6568	22.3659	23.3003	23.1069	20.9603
O60502	Protein O-GlcNAcase	MGEA5	-0.172011	-1.12663	0.916583	8	8	13.5	24.3005	24.1015	24.1055	23.2062	24.1047	24.6807
O60506	Heterogeneous nuclear ribonucleoprotein Q	SYNCRIP	-0.356941	-1.28071	0.706855	32	3	50.9	28.5917	29.087	29.0781	28.9073	28.8149	27.9639
O60506	Heterogeneous nuclear ribonucleoprotein Q	SYNCRIP	-2.39404	-5.25627	0.509913	30	1	49.8	24.9503	25.958	25.3611	25.0333	24.8254	19.2285
O60513	Beta-1,4-galactosyltransferase 4;N-acetyllactosamine synthase;Lactotriaosylceramide beta-1,4-galactosyltransferase	B4GALT4	-0.966009	-1.95343	0.702378	2	2	5.2	23.1492	23.1383	21.6538	21.9724	23.1796	19.8912
O60524	Nuclear export mediator factor NEMF	NEMF	-0.333626	-1.26018	0.791263	8	8	10.3	25.1719	24.5196	24.3368	24.7553	24.6516	23.6206
O60547	GDP-mannose 4,6 dehydratase	GMDS	0.719835	1.64699	0.42074	5	5	19	23.0134	22.8953	23.0404	23.8555	22.9062	24.3469
O60566	Mitotic checkpoint serine/threonine-protein kinase BUB1 beta	BUB1B	-0.466846	-1.38208	0.578731	4	4	5.6	22.5218	22.5664	22.4271	22.5318	21.3869	22.1961
O60568	Procollagen-lysine,2-oxoglutarate 5-dioxygenase 3	PLOD3	0.163701	1.12016	0.927763	25	25	31.6	27.1638	26.3404	27.2856	26.8964	26.5692	27.8154
O60573	Eukaryotic translation initiation factor 4E type 2	EIF4E2	-0.222106	-1.16644	0.922416	2	2	15	22.1535	23.5361	23.4564	23.384	23.1923	21.9033
O60610	Protein diaphanous homolog 1	DIAPH1	-0.414436	-1.33278	0.495841	29	29	24.4	27.1257	26.9347	27.2922	26.817	27.0156	26.2766
O60613	15 kDa selenoprotein	42248	-1.69803	-3.24458	0.295712	3	3	27.2	22.7225	22.1081	23.027	21.612	21.8975	19.254
O60645	Exocyst complex component 3	EXOC3	0.774359	1.71043	0.561527	10	10	15.6	21.7938	21.3657	22.9015	23.3223	23.0481	22.0137
O60664	Perilipin-3	PLIN3	-0.811337	-1.75484	0.151683	18	18	60.4	29.6034	30.0984	29.7671	29.2064	29.1105	28.718
O60678	Protein arginine N-methyltransferase 3	PRMT3	0.024402	1.01706	0.977243	6	2	11.7	23.3613	23.5345	23.5231	23.7089	23.7164	23.0666
O60684	Importin subunit alpha-7	KPNA6	0.195592	1.14519	0.664438	17	11	31.5	26.1575	25.9348	26.0909	26.3022	26.4009	26.0669
O60701	UDP-glucose 6-dehydrogenase	UGDH	-0.312358	-1.24174	0.742224	20	20	54	27.9808	27.3992	27.8453	27.1997	27.1052	27.9833
O60711	Leupaxin	LPXN	-0.664883	-1.58544	0.321215	7	7	23.3	23.9525	23.7692	24.0262	22.7648	23.1991	23.7894
O60716	Catenin delta-1	CTNND1	-0.0161133	-1.01123	0.971405	29	29	40	26.9627	26.8072	26.8898	26.8347	26.8213	26.9553
O60749	Sorting nexin-2	SNX2	-0.118095	-1.0853	0.831566	20	18	40.5	27.4324	27.481	27.6808	27.5784	27.4142	27.2473
O60762	Dolichol-phosphate mannosyltransferase subunit 1	DPM1	0.952553	1.93529	0.189486	4	4	17.3	22.4803	22.7086	21.8864	23.5411	23.5141	22.8777
O60763	General vesicular transport factor p115	USO1	-0.16681	-1.12257	0.910067	35	35	43.1	27.6925	27.1727	27.555	26.8268	27.0726	28.0204
O60784	Target of Myb protein 1	TOM1	0.329271	1.25638	0.702787	12	12	42.3	24.6663	25.0713	24.8307	24.9511	24.8622	25.7428
P62807	Histone H2B type 1-C/E/F/G/I;Histone H2B type F-S;Histone H2B type 1-K;Histone H2B type 1-L;Histone H2B type 1-M;Histone H2B type 1-N;Histone H2B type 1-H;Histone H2B type 2-F;Histone H2B type 1-D	HIST1H2BC	-0.29571	-1.22749	0.910277	9	2	57.9	27.6992	27.275	28.5717	27.0446	28.9009	26.7133
O60825	6-phosphofructo-2-kinase/fructose-2,6-bisphosphatase 2;6-phosphofructo-2-kinase;Fructose-2,6-bisphosphatase	PFKFB2	-0.314335	-1.24344	0.898565	5	1	12.7	21.8334	22.9297	22.1337	20.6591	22.5966	22.6981
O60826	Coiled-coil domain-containing protein 22	CCDC22	0.0914548	1.06544	0.904751	13	13	24.9	23.2664	23.4407	23.1328	23.6386	23.2131	23.2626
O60828	Polyglutamine-binding protein 1	PQBP1	-0.654022	-1.57355	0.498364	7	7	58.8	22.7256	23.1556	22.8836	21.6302	22.0946	23.0778
O60831	PRA1 family protein 2	PRAF2	0.768543	1.70355	0.406207	3	3	23	24.2071	23.356	23.2016	24.1675	24.9833	23.9195
O60832	H/ACA ribonucleoprotein complex subunit 4	DKC1	-1.49146	-2.81173	0.445053	17	17	35.4	23.9749	24.0387	24.0213	23.4006	23.7013	20.4586
O60841	Eukaryotic translation initiation factor 5B	EIF5B	-0.931399	-1.90712	0.696867	35	35	31.3	27.1981	26.7519	26.6624	26.969	26.9249	23.9243
O60861	Growth arrest-specific protein 7	GAS7	-0.497974	-1.41223	0.791549	14	14	43.5	25.0588	25.0427	25.2039	24.3363	23.5553	25.92
O60869	Endothelial differentiation-related factor 1	EDF1	-0.329151	-1.25627	0.786655	7	7	46.8	26.2966	26.8731	26.1298	26.5518	26.3554	25.4049
O60879	Protein diaphanous homolog 2	DIAPH2	-0.85965	-1.8146	0.566763	6	6	7.7	22.1665	22.1011	22.1617	21.9961	21.9565	19.8978
O60884	DnaJ homolog subfamily A member 2	DNAJA2	-0.120958	-1.08746	0.936129	11	11	37.9	23.5796	24.3922	23.1214	23.3943	23.5006	23.8355
O60885	Bromodomain-containing protein 4	BRD4	0.43715	1.35393	0.743513	19	12	16.5	19.2688	19.8874	20.0643	21.0402	19.5764	19.9152
O60888	Protein CutA	CUTA	0.994797	1.9928	0.220094	3	3	25.6	23.3971	23.2841	22.6848	24.3115	24.5388	23.5
O60911	Cathepsin L2	CTSV	2.52104	5.73996	0.189019	3	3	11.4	17.9025	19.1489	19.7186	21.424	22.965	19.9441
O60925	Prefoldin subunit 1	PFDN1	-0.015934	-1.01111	0.9816	10	10	79.5	26.7558	27.2705	27.0233	27.1358	26.8206	27.0454
O60927	Protein phosphatase 1 regulatory subunit 11	PPP1R11	-0.957001	-1.94127	0.488418	5	5	54	24.6201	25.1368	24.0393	24.3268	24.174	22.4244
O60934	Nibrin	NBN	0.894931	1.85952	0.815512	23	23	40.5	16.7185	19.7806	17.6276	17.0163	21.034	18.7613
O60936	Nucleolar protein 3	NOL3	-0.0900071	-1.06438	0.915148	4	4	26	23.242	23.4656	23.2099	23.1751	22.9548	23.5176
O60942	mRNA-capping enzyme;Polynucleotide 5-triphosphatase;mRNA guanylyltransferase	RNGTT	-1.10471	-2.15056	0.0819542	5	5	11	23.2908	23.2564	23.4267	22.0702	22.6159	21.9736
O75027	ATP-binding cassette sub-family B member 7, mitochondrial	ABCB7	-0.648486	-1.56752	0.774762	3	3	6.3	21.0675	20.3632	19.2318	20.8124	18.4061	19.4986
O75044	SLIT-ROBO Rho GTPase-activating protein 2	SRGAP2	0.340374	1.26608	0.471668	19	18	28.2	24.9711	25.0836	25.4864	25.5561	25.6294	25.3766
O75056	Syndecan-3	SDC3	0.580485	1.49535	0.572904	2	2	8.1	22.8	21.6208	22.5845	23.0832	22.4175	23.2461
O75071	EF-hand calcium-binding domain-containing protein 14	EFCAB14	-0.507749	-1.42183	0.764032	2	2	6.3	20.9035	20.2962	19.67	18.7581	20.5214	20.0669
O75083	WD repeat-containing protein 1	WDR1	0.0437953	1.03082	0.950082	27	27	56.6	29.0945	28.8219	29.2142	29.1694	29.0381	29.0545
O75093	Slit homolog 1 protein	SLIT1	-0.932768	-1.90894	0.450026	2	2	1.6	25.4451	23.3906	24.814	23.7295	23.7155	23.4063
O75113	NEDD4-binding protein 1	N4BP1	-0.507946	-1.42202	0.596386	3	3	5.5	21.6656	22.1722	21.8828	21.3458	22.0635	20.7874
O75116	Rho-associated protein kinase 2	ROCK2	-0.232567	-1.17492	0.517355	46	40	36.2	28.2743	28.3469	28.4242	28.0382	28.015	28.2946
O75122	CLIP-associating protein 2	CLASP2	-0.0370394	-1.02601	0.954151	12	10	12.8	23.2091	23.2399	23.2312	23.3564	23.1959	23.0168
O75127	Pentatricopeptide repeat-containing protein 1, mitochondrial	PTCD1	0.5006	1.4148	0.339057	4	4	6.6	20.3334	20.186	20.3396	20.5585	20.5967	21.2056
O75129	Astrotactin-2	ASTN2	-0.763587	-1.69771	0.198727	2	2	1.9	24.0746	24.5119	24.5589	23.7294	23.8968	23.2285
O75131	Copine-3	CPNE3	0.997693	1.9968	0.397893	15	14	31.7	26.2009	24.9146	26.7798	27.0531	27.3292	26.5061
O75143	Autophagy-related protein 13	ATG13	-1.31601	-2.48977	0.104188	2	2	7.7	22.8641	22.1784	22.4629	21.6141	20.8431	21.1001
O75146	Huntingtin-interacting protein 1-related protein	HIP1R	0.401966	1.32131	0.948501	14	14	17.5	21.2937	21.7722	19.5519	21.6526	24.0979	18.0732
O75147	Obscurin-like protein 1	OBSL1	0.134145	1.09744	0.884294	9	9	11.3	23.8594	24.3113	24.4231	24.4651	24.0401	24.4911
O75150	E3 ubiquitin-protein ligase BRE1B	RNF40	-1.98835	-3.96783	0.58646	30	26	32.3	23.8361	24.0411	24.3526	24.0267	23.7565	18.4816
O75153	Clustered mitochondria protein homolog	CLUH	-0.165631	-1.12166	0.829845	25	25	26.3	25.2131	25.2713	25.0415	25.0821	25.3088	24.6381
O75157	TSC22 domain family protein 2	TSC22D2	-1.50704	-2.84226	0.39198	2	1	2.8	21.483	21.9637	21.6514	21.4637	20.7534	18.3598
O75165	DnaJ homolog subfamily C member 13	DNAJC13	-0.14028	-1.10212	0.826916	22	22	12.2	24.7087	24.2048	24.3544	24.287	24.3719	24.1882
O75170	Serine/threonine-protein phosphatase 6 regulatory subunit 2	PPP6R2	1.10196	2.14646	0.280508	7	7	10.6	21.3707	19.8397	20.7126	21.6387	21.3607	22.2295
O75173	A disintegrin and metalloproteinase with thrombospondin motifs 4	ADAMTS4	-2.39606	-5.26364	0.225676	2	2	4.8	23.4117	21.703	22.4253	21.3261	20.8291	18.1966
O75175	CCR4-NOT transcription complex subunit 3	CNOT3	-0.653344	-1.57281	0.470407	9	9	12.4	23.1856	23.3557	23.5251	22.9532	23.2554	21.8976
O75179	Ankyrin repeat domain-containing protein 17	ANKRD17	-0.139093	-1.10121	0.833354	19	12	9.9	24.9534	24.605	24.6593	24.6994	24.7434	24.3576
O75190	DnaJ homolog subfamily B member 6	DNAJB6	0.22433	1.16823	0.821426	7	6	21.8	24.4884	23.5423	23.9888	24.2236	24.4721	23.9968
O75191	Xylulose kinase	XYLB	0.959269	1.94432	0.509084	4	4	18.8	21.0932	21.2462	19.071	21.4271	21.6223	21.2388
O75208	Ubiquinone biosynthesis protein COQ9, mitochondrial	COQ9	0.362873	1.28598	0.690919	3	3	17.3	21.6612	20.6711	21.5202	21.7515	21.757	21.4327
O75223	Gamma-glutamylcyclotransferase	GGCT	0.24432	1.18453	0.690134	9	9	44.7	26.6425	26.6861	26.9029	26.6911	27.2769	26.9965
O75251	NADH dehydrogenase [ubiquinone] iron-sulfur protein 7, mitochondrial	NDUFS7	0.57147	1.48604	0.573069	4	4	16	23.6346	22.9163	23.8871	23.8576	23.6137	24.6811
O75306	NADH dehydrogenase [ubiquinone] iron-sulfur protein 2, mitochondrial	NDUFS2	0.776453	1.71291	0.32302	10	10	22.5	22.9736	22.3872	23.6065	23.8328	23.5225	23.9413
O75312	Zinc finger protein ZPR1	ZPR1	-0.192663	-1.14287	0.92921	15	15	44.2	25.8932	26.0386	26.4059	26.583	26.4421	24.7346
O75323	Protein NipSnap homolog 2	GBAS	2.30602	4.94517	0.325723	2	2	8.7	22.2855	18.4766	21.5141	22.6433	22.2328	24.3181
O75330	Hyaluronan mediated motility receptor	HMMR	-1.15094	-2.22059	0.797266	15	15	24.8	22.6596	22.4061	22.2588	23.0797	23.1126	17.6792
O75335	Liprin-alpha-4	PPFIA4	-1.81549	-3.51979	0.594341	3	1	6.9	23.661	25.2241	23.6829	23.609	24.2862	19.2263
O75340	Programmed cell death protein 6	PDCD6	1.10015	2.14377	0.226296	4	4	24.6	22.5046	21.7129	23.1697	23.3224	23.7827	23.5826
O75347	Tubulin-specific chaperone A	TBCA	-0.000769933	-1.00053	0.998959	12	12	55.6	29.0261	29.4378	28.8367	29.1215	28.8554	29.3214
O75348	V-type proton ATPase subunit G 1	ATP6V1G1	-0.0043354	-1.00301	0.996641	5	5	33.1	25.225	26.1279	25.3821	25.4932	25.6281	25.6007
O75351	Vacuolar protein sorting-associated protein 4B	VPS4B	0.735664	1.66516	0.273058	8	7	27.5	24.6285	24.6106	24.7795	25.7831	25.6284	24.8142
O75367	Core histone macro-H2A.1	H2AFY	-1.02581	-2.0361	0.896101	15	14	39.6	18.9091	20.3102	22.1212	18.7626	23.9163	15.5842
O75368	SH3 domain-binding glutamic acid-rich-like protein	SH3BGRL	0.238745	1.17997	0.844359	6	6	46.5	24.2647	24.8593	24.6763	25.475	24.6993	24.3423
O75369	Filamin-B	FLNB	0.236576	1.17819	0.803005	101	93	51.1	28.8639	29.2156	29.1693	29.5852	29.613	28.7603
O75376	Nuclear receptor corepressor 1	NCOR1	2.29962	4.92328	0.299423	16	16	9.6	21.3849	21.8189	22.0309	22.7015	22.9314	26.5006
O75380	NADH dehydrogenase [ubiquinone] iron-sulfur protein 6, mitochondrial	NDUFS6	0.643347	1.56195	0.471608	3	3	29.8	22.272	23.048	21.7724	23.3391	22.6736	23.0098
O75381	Peroxisomal membrane protein PEX14	PEX14	-0.398588	-1.31822	0.484934	4	4	28.4	23.5906	24.1146	23.5132	23.5081	23.421	23.0935
O75382	Tripartite motif-containing protein 3	TRIM3	-0.986043	-1.98074	0.107884	5	5	11	22.7527	22.784	22.7859	21.9438	22.034	21.3867
O75390	Citrate synthase, mitochondrial	CS	0.105525	1.07589	0.774388	13	13	23.4	26.6398	26.6388	26.7077	26.7299	26.8758	26.6971
O75391	Sperm-associated antigen 7	SPAG7	0.325701	1.25327	0.621643	3	3	19.8	22.3927	22.3718	22.3152	22.3574	22.5642	23.1352
O75396	Vesicle-trafficking protein SEC22b	SEC22B	-0.0245247	-1.01714	0.976069	9	9	34.4	27.2774	26.7161	27.168	27.2383	26.9727	26.877
O75400	Pre-mRNA-processing factor 40 homolog A	PRPF40A	0.0827961	1.05907	0.987025	27	1	29	19.6623	18.7902	18.8583	18.4555	16.7312	22.3725
O75410	Transforming acidic coiled-coil-containing protein 1	TACC1	-0.879252	-1.83942	0.170513	18	16	31.9	25.9234	26.4079	26.3772	25.465	24.9305	25.6753
O75427	Leucine-rich repeat and calponin homology domain-containing protein 4	LRCH4	-1.36374	-2.57351	0.295981	5	5	13.6	21.6524	21.0254	22.2357	21.4533	19.8581	19.5108
O75431	Metaxin-2	MTX2	0.0228551	1.01597	0.990189	5	5	20.9	21.7928	21.6278	22.4053	22.9877	21.8226	21.0841
O75436	Vacuolar protein sorting-associated protein 26A	VPS26A	0.149794	1.10941	0.91005	10	10	33	25.4015	24.8835	25.1111	24.8692	25.0818	25.8944
O75439	Mitochondrial-processing peptidase subunit beta	PMPCB	0.727782	1.65609	0.145316	18	17	39.9	25.8909	25.9832	26.0124	26.8834	26.3504	26.836
O75443	Alpha-tectorin	TECTA	0.319914	1.24826	0.928332	2	2	1.6	23.4913	25.8541	22.4274	24.7229	23.7916	24.2181
O75475	PC4 and SFRS1-interacting protein	PSIP1	-0.205321	-1.15294	0.963582	14	13	28.1	20.1131	17.3629	18.2042	19.6123	19.3285	16.1235
O75477	Erlin-1	ERLIN1	-0.159002	-1.11651	0.742311	12	9	26.9	24.6326	24.7032	24.6164	24.6562	24.5498	24.2691
O75489	NADH dehydrogenase [ubiquinone] iron-sulfur protein 3, mitochondrial	NDUFS3	0.857745	1.8122	0.171231	7	7	21.2	24.2808	24.512	24.0689	24.9739	24.8596	25.6015
O75494	Serine/arginine-rich splicing factor 10	SRSF10	-2.11571	-4.33403	0.220509	7	7	35.8	20.2484	22.0871	21.6163	19.0958	20.5475	17.9614
O75506	Heat shock factor-binding protein 1	HSBP1	2.29707	4.91459	0.0429333	3	3	48.7	20.7651	20.8461	20.6944	22.6128	22.9248	23.6592
O75521	Enoyl-CoA delta isomerase 2, mitochondrial	ECI2	-0.108905	-1.07841	0.935901	9	9	34.8	24.9254	25.3036	24.8304	25.2151	25.2286	24.2889
O75525	KH domain-containing, RNA-binding, signal transduction-associated protein 3	KHDRBS3	1.82747	3.54914	0.763875	8	7	18.5	19.3887	18.848	18.8235	18.3226	18.2656	25.9544
O75528	Transcriptional adapter 3	TADA3	2.29811	4.91813	0.0741132	7	7	18.1	19.6705	19.632	20.8886	22.9055	22.2992	21.8807
O75530	Polycomb protein EED	EED	0.33087	1.25777	0.964547	7	7	21.8	22.8472	22.3168	20.505	21.963	26.2411	18.4576
O75531	Barrier-to-autointegration factor;Barrier-to-autointegration factor, N-terminally processed	BANF1	1.05061	2.07141	0.532619	7	7	58.4	21.4524	21.1888	21.862	23.0664	23.5942	20.9945
O75533	Splicing factor 3B subunit 1	SF3B1	0.931799	1.90765	0.839853	50	50	39.7	22.643	20.2151	21.5494	23.4029	24.4664	19.3335
O75534	Cold shock domain-containing protein E1	CSDE1	-0.190395	-1.14108	0.642193	37	37	45.9	27.5721	27.7374	27.9268	27.5542	27.5287	27.5823
O75569	Interferon-inducible double-stranded RNA-dependent protein kinase activator A	PRKRA	0.539028	1.45299	0.197044	8	8	27.2	23.8057	24.0404	23.6631	24.1932	24.4053	24.5278
O75582	Ribosomal protein S6 kinase alpha-5	RPS6KA5	1.31	2.47942	0.322851	6	6	10.1	21.6866	20.1269	21.0874	22.8902	22.7328	21.2079
O75600	2-amino-3-ketobutyrate coenzyme A ligase, mitochondrial	GCAT	0.185734	1.1374	0.915124	3	3	5.5	19.6022	20.6622	19.0289	19.953	19.8582	20.0394
O75607	Nucleoplasmin-3	NPM3	-0.322116	-1.25016	0.720822	4	4	36.5	24.6098	25.1265	24.8054	24.6564	24.9306	23.9883
O75608	Acyl-protein thioesterase 1	LYPLA1	1.7897	3.45743	0.0804375	4	4	20.1	23.3743	23.885	22.9644	24.6832	25.2228	25.6868
O75616	GTPase Era, mitochondrial	ERAL1	-0.234108	-1.17618	0.67298	3	3	8.9	22.5405	22.5756	22.3856	22.3402	22.493	21.9662
O75628	GTP-binding protein REM 1	REM1	-1.93272	-3.81774	0.160357	6	6	22.8	26.5329	24.5022	24.9037	23.4641	22.9401	23.7363
O75635	Serpin B7	SERPINB7	0.486169	1.40072	0.903214	2	2	7.2	19.8082	19.6409	20.4274	18.0763	22.3511	20.9077
O75643	U5 small nuclear ribonucleoprotein 200 kDa helicase	SNRNP200	-0.0349445	-1.02452	0.98998	82	82	38.6	25.3915	24.4978	25.3346	25.558	25.9628	23.5983
O75663	TIP41-like protein	TIPRL	0.221747	1.16614	0.744033	9	9	32.4	25.6428	25.0783	25.2229	25.6254	25.3018	25.682
O75688	Protein phosphatase 1B	PPM1B	-0.631418	-1.54909	0.623306	6	5	21.3	22.5271	22.5164	22.8922	22.565	22.5324	20.9442
O75691	Small subunit processome component 20 homolog	UTP20	0.61613	1.53276	0.732507	48	48	20.2	18.8793	18.7996	18.7468	18.562	18.8483	20.8637
O75694	Nuclear pore complex protein Nup155	NUP155	0.212084	1.15836	0.695347	24	24	27.8	25.6535	25.7024	25.9926	26.039	26.161	25.7848
O75695	Protein XRP2	RP2	-1.02194	-2.03065	0.563238	2	2	4.9	20.0691	21.2855	20.3293	20.9753	19.1952	18.4476
O75717	WD repeat and HMG-box DNA-binding protein 1	WDHD1	-0.49071	-1.40514	0.707016	11	11	13.9	23.5536	24.0867	24.1226	24.0728	23.7091	22.5088
O75718	Cartilage-associated protein	CRTAP	0.441523	1.35804	0.83943	11	11	30.9	25.8313	24.2068	25.7192	25.6172	24.7864	26.6784
O75746	Calcium-binding mitochondrial carrier protein Aralar1	SLC25A12	0.514523	1.42852	0.392674	9	5	14	22.261	22.1266	22.7802	22.5766	23.0296	23.1051
O75787	Renin receptor	ATP6AP2	0.650431	1.56964	0.713026	4	4	11.3	22.4871	22.001	22.325	23.4077	23.8177	21.5389
O75791	GRB2-related adapter protein 2	GRAP2	2.02752	4.07703	0.224448	5	5	16.1	19.6494	18.6713	17.2439	20.2927	19.7153	21.6391
O75792	Ribonuclease H2 subunit A	RNASEH2A	0.407364	1.32626	0.864015	10	10	40.5	23.1242	23.6079	23.9331	24.4249	24.969	22.4933
O75794	Cell division cycle protein 123 homolog	CDC123	2.29692	4.91408	0.0466667	3	3	10.7	19.163	18.7343	18.8366	21.0038	21.2262	21.3948
O75817	Ribonuclease P protein subunit p20	POP7	-0.35732	-1.28104	0.898012	3	3	18.6	21.0967	21.9521	20.4463	21.6215	21.4512	19.3505
O75821	Eukaryotic translation initiation factor 3 subunit G	EIF3G	0.0683295	1.0485	0.94298	19	19	63.4	26.66	26.6281	27.0346	27.0374	26.9877	26.5026
O75822	Eukaryotic translation initiation factor 3 subunit J	EIF3J	-0.308205	-1.23817	0.718564	9	9	53.6	28.0927	27.3674	27.1802	27.3812	27.0522	27.2824
O75828	Carbonyl reductase [NADPH] 3	CBR3	-0.581734	-1.49665	0.167268	14	12	61.4	27.0756	27.4074	27.054	26.4434	26.6126	26.7358
O75832	26S proteasome non-ATPase regulatory subunit 10	PSMD10	-0.854642	-1.80831	0.762883	8	8	57.5	24.5223	25.3245	25.3879	25.2364	25.4144	22.02
O75844	CAAX prenyl protease 1 homolog	ZMPSTE24	-0.372044	-1.29419	0.79002	5	5	13.3	25.4713	24.5594	25.3871	25.0986	25.2271	23.976
O75874	Isocitrate dehydrogenase [NADP] cytoplasmic	IDH1	0.956203	1.9402	0.124213	20	19	45.7	26.1961	25.6755	25.8803	26.8592	26.5824	27.1789
O75880	Protein SCO1 homolog, mitochondrial	SCO1	-0.260785	-1.19813	0.821573	3	3	16.3	23.7638	24.0666	24.0294	24.0247	24.0746	22.9781
O75882	Attractin	ATRN	0.430201	1.34742	0.226158	5	5	6	23.0551	22.7432	22.9479	23.3262	23.2458	23.4648
O75886	Signal transducing adapter molecule 2	STAM2	-0.600625	-1.51637	0.0970513	8	7	18.1	25.3013	25.4902	25.3081	24.8475	24.762	24.6882
O75915	PRA1 family protein 3	ARL6IP5	0.368123	1.29067	0.844429	5	5	25	24.4132	23.0487	24.3055	24.6866	24.8088	23.3763
O75928	E3 SUMO-protein ligase PIAS2	PIAS2	-0.205402	-1.15301	0.941172	3	2	8.9	20.9096	20.3819	21.2067	21.6365	21.1	19.1455
O75935	Dynactin subunit 3	DCTN3	0.0558179	1.03945	0.967143	7	7	41.1	24.582	24.6616	24.3614	24.0689	24.46	25.2434
O75937	DnaJ homolog subfamily C member 8	DNAJC8	-0.149634	-1.10929	0.81907	12	12	44.7	25.5976	25.5602	25.0856	25.2182	25.3015	25.2749
O75940	Survival of motor neuron-related-splicing factor 30	SMNDC1	-0.289326	-1.22207	0.775908	7	7	39.1	24.7762	23.9375	24.3085	24.3954	24.1759	23.5829
O75947	ATP synthase subunit d, mitochondrial	ATP5H	0.299688	1.23088	0.659118	10	10	64	26.8755	27.0835	26.9208	27.1805	26.9184	27.6801
O75955	Flotillin-1	FLOT1	-0.256199	-1.19433	0.592078	17	17	43.8	24.9598	25.3594	25.2149	25.1051	24.8523	24.8081
O75962	Triple functional domain protein	TRIO	-0.295218	-1.22707	0.719551	10	10	7.3	22.2616	21.432	22.2433	21.6939	21.5829	21.7744
O75964	ATP synthase subunit g, mitochondrial	ATP5L	0.211311	1.15774	0.931014	5	5	45.6	23.5984	21.9875	23.3902	22.7371	22.7105	24.1624
O75970	Multiple PDZ domain protein	MPDZ	-0.934655	-1.91143	0.44235	8	8	5.6	24.7398	26.7603	25.7054	25.1508	24.5895	24.6613
O75976	Carboxypeptidase D	CPD	0.195141	1.14484	0.911903	15	15	13.6	25.1492	24.306	25.2491	25.8111	24.9887	24.4899
O76003	Glutaredoxin-3	GLRX3	0.0647558	1.04591	0.942339	16	16	48.4	27.0333	26.7697	26.9613	27.1101	27.2121	26.6364
O76021	Ribosomal L1 domain-containing protein 1	RSL1D1	-1.12367	-2.17901	0.765936	21	21	39.6	19.1112	17.0186	20.2835	18.94	18.8454	15.2569
O76024	Wolframin	WFS1	0.351454	1.27585	0.817999	2	2	2.9	20.3351	19.5255	18.8278	19.9146	19.3983	20.4299
O76031	ATP-dependent Clp protease ATP-binding subunit clpX-like, mitochondrial	CLPX	-0.532703	-1.44664	0.338537	12	12	23.4	25.2116	25.5978	25.4639	25.1432	25.0574	24.4747
O76054	SEC14-like protein 2	SEC14L2	0.319055	1.24751	0.643716	7	7	27	25.6072	25.235	26.0133	25.7562	26.0069	26.0494
O76071	Probable cytosolic iron-sulfur protein assembly protein CIAO1	CIAO1	0.222986	1.16715	0.842343	6	6	18.6	24.19	23.3573	24.2298	24.5215	23.9333	23.9912
O76094	Signal recognition particle subunit SRP72	SRP72	-0.423456	-1.34114	0.503565	22	1	34.1	27.5203	26.792	26.9866	26.7726	26.844	26.4119
O76094	Signal recognition particle subunit SRP72	SRP72	-2.20849	-4.62191	0.308895	22	1	37.7	23.3122	24.0205	23.9445	22.9148	22.5733	19.1635
O94760	N(G),N(G)-dimethylarginine dimethylaminohydrolase 1	DDAH1	1.43157	2.6974	0.295879	7	6	30.5	22.0068	23.569	21.8174	24.2965	24.4516	22.9397
O94762	ATP-dependent DNA helicase Q5	RECQL5	-2.8693	-7.30711	0.0569778	6	6	6	22.9705	21.7654	22.0929	19.2218	20.0348	18.9643
O94763	Unconventional prefoldin RPB5 interactor 1	URI1	-0.736548	-1.66618	0.265234	7	7	24.3	23.5394	22.9416	22.6627	22.0168	22.5026	22.4146
O94766	Galactosylgalactosylxylosylprotein 3-beta-glucuronosyltransferase 3	B3GAT3	-0.670758	-1.59191	0.856184	5	5	23.2	21.2403	21.725	21.3505	22.0466	22.0924	18.1645
O94776	Metastasis-associated protein MTA2	MTA2	-0.994266	-1.99207	0.790228	27	23	39.2	21.4795	21.7066	22.1957	21.8458	22.6515	17.9017
O94804	Serine/threonine-protein kinase 10	STK10	-1.28791	-2.44174	0.194185	23	22	26.8	27.2602	27.2033	26.9912	25.5498	25.234	26.8072
O94806	Serine/threonine-protein kinase D3	PRKD3	0.650724	1.56996	0.314977	4	2	5.7	22.2935	21.9046	22.0076	23.0924	22.8648	22.2007
O94808	Glutamine--fructose-6-phosphate aminotransferase [isomerizing] 2	GFPT2	-2.92308	-7.58464	0.125129	13	8	24.2	25.6364	23.2274	24.9782	21.6682	20.7296	22.675
O94822	E3 ubiquitin-protein ligase listerin	LTN1	-0.641212	-1.55964	0.424434	2	2	1.5	21.3633	20.5812	20.943	20.1589	20.8958	19.9093
O94826	Mitochondrial import receptor subunit TOM70	TOMM70A	0.35389	1.278	0.308876	24	24	58.2	27.2346	27.363	27.054	27.6775	27.4516	27.5841
O94832	Unconventional myosin-Id	MYO1D	-0.416982	-1.33513	0.916418	19	18	22.7	20.876	19.0974	20.6942	20.6105	21.0943	17.7118
O94842	TOX high mobility group box family member 4	TOX4	0.505922	1.42003	0.911842	9	9	17.5	19.8884	20.3974	19.5272	21.9053	17.6412	21.7842
O94855	Protein transport protein Sec24D	SEC24D	-0.514997	-1.42899	0.483213	12	12	15.3	25.3015	24.4535	25.0852	24.2714	24.1999	24.8239
O94874	E3 UFM1-protein ligase 1	UFL1	-0.400049	-1.31955	0.651692	18	18	27.3	26.1508	25.0311	25.6408	25.1573	25.3763	25.0889
O94875	Sorbin and SH3 domain-containing protein 2	SORBS2	-1.41031	-2.65794	0.710921	13	2	23.1	24.5795	21.0989	23.2402	24.1888	20.4416	20.0573
O94885	SAM and SH3 domain-containing protein 1	SASH1	-1.11652	-2.16823	0.0706667	13	12	15.6	25.0552	25.2344	24.9007	24.043	23.6545	24.1433
O94886	CSC1-like protein 1	TMEM63A	-0.439909	-1.35652	0.796553	2	2	2.6	20.1713	19.8099	18.4931	19.772	18.5991	18.7835
O94887	FERM, RhoGEF and pleckstrin domain-containing protein 2	FARP2	-0.540676	-1.45465	0.770511	5	5	10.3	21.4544	21.1888	21.2808	21.1826	21.7065	19.413
O94888	UBX domain-containing protein 7	UBXN7	0.000602722	1.00042	0.999352	8	8	21.7	24.0913	24.2896	24.4642	24.8328	23.8963	24.1177
O94901	SUN domain-containing protein 1	SUN1	-0.301289	-1.23224	0.924822	9	9	20.4	20.9751	18.0017	20.4223	19.2929	19.3005	19.9018
O94903	Proline synthase co-transcribed bacterial homolog protein	PROSC	0.958575	1.94339	0.12675	8	8	31.6	25.0556	25.4213	24.68	26.1828	26.0073	25.8425
O94905	Erlin-2	ERLIN2	-0.418926	-1.33693	0.156182	12	9	34.5	25.9889	26.1237	26.0115	25.642	25.6904	25.535
O94906	Pre-mRNA-processing factor 6	PRPF6	-0.442245	-1.35872	0.588239	41	41	44.1	18.075	18.0017	18.6956	18.0603	17.3323	18.053
O94913	Pre-mRNA cleavage complex 2 protein Pcf11	PCF11	-1.93913	-3.83474	0.0544286	14	14	11.4	21.5455	20.971	21.9647	19.3409	19.5411	19.7819
O94919	Endonuclease domain-containing 1 protein	ENDOD1	-0.83839	-1.78805	0.17474	10	10	30	25.1618	24.4466	24.8607	24.2882	23.8309	23.8348
O94925	Glutaminase kidney isoform, mitochondrial	GLS	-0.0579122	-1.04096	0.955519	20	4	38.1	26.9266	26.8689	26.5156	26.7044	26.4109	27.0221
O94925	Glutaminase kidney isoform, mitochondrial	GLS	-0.326847	-1.25427	0.677808	18	2	35.5	23.8794	23.5336	24.1377	23.536	23.8846	23.1495
O94964	Protein SOGA1;N-terminal form;C-terminal 80 kDa form	SOGA1	0.937894	1.91573	0.871777	24	24	18.7	22.4876	23.1784	22.0526	21.2846	21.7954	27.4523
O94973	AP-2 complex subunit alpha-2	AP2A2	0.335692	1.26198	0.714046	15	10	18.8	24.9225	24.5765	24.4237	24.7823	24.6064	25.5412
O94979	Protein transport protein Sec31A	SEC31A	0.207151	1.15441	0.876508	21	21	25.6	26.7604	27.2216	26.3435	26.7471	26.6408	27.5591
O94986	Centrosomal protein of 152 kDa	CEP152	-0.788899	-1.72776	0.667695	2	2	1.5	20.5269	19.3756	18.2395	19.4335	18.3539	17.988
O94992	Protein HEXIM1	HEXIM1	-0.662944	-1.58331	0.594601	9	9	29	25.961	25.4993	25.628	25.5272	25.5952	23.977
O95071	E3 ubiquitin-protein ligase UBR5	UBR5	0.36237	1.28554	0.893097	45	45	22.3	19.9501	17.7282	19.6776	18.6903	20.2706	19.4821
O95104	Splicing factor, arginine/serine-rich 15	SCAF4	-3.57717	-11.9354	0.0729583	14	11	16.8	22.3737	22.1336	21.9088	20.1594	17.5619	17.9634
O95139	NADH dehydrogenase [ubiquinone] 1 beta subcomplex subunit 6	NDUFB6	0.920794	1.89316	0.587882	4	4	41.4	22.2331	21.2278	21.1692	21.2916	22.3642	23.7368
O95140	Mitofusin-2	MFN2	0.162866	1.11951	0.818438	12	11	19.6	22.991	22.8889	23.1576	23.5081	23.0904	22.9275
O95155	Ubiquitin conjugation factor E4 B	UBE4B	-0.29063	-1.22317	0.832938	10	10	11	23.3458	23.4269	23.1731	23.4266	23.5086	22.1386
O95163	Elongator complex protein 1	IKBKAP	0.846045	1.79757	0.42566	16	16	16.3	23.9641	23.5551	24.2398	25.3894	23.807	25.1007
O95166	Gamma-aminobutyric acid receptor-associated protein;Gamma-aminobutyric acid receptor-associated protein-like 1	GABARAP	1.94437	3.8487	0.424393	2	2	19.7	22.1678	19.928	18.396	22.9541	22.7813	20.5895
O95168	NADH dehydrogenase [ubiquinone] 1 beta subcomplex subunit 4	NDUFB4	0.0441195	1.03105	0.971016	3	3	34.2	24.0842	23.6258	23.5372	23.7691	23.3278	24.2827
O95169	NADH dehydrogenase [ubiquinone] 1 beta subcomplex subunit 8, mitochondrial	NDUFB8	0.133119	1.09666	0.96979	2	2	20.6	22.7922	19.6176	22.852	21.1584	22.2083	22.2945
O95182	NADH dehydrogenase [ubiquinone] 1 alpha subcomplex subunit 7	NDUFA7	1.3141	2.48647	0.130587	2	2	24.8	21.8378	22.6189	21.9124	23.5085	22.9364	23.8665
O95183	Vesicle-associated membrane protein 5	VAMP5	-0.989763	-1.98586	0.225155	3	3	28.4	24.1906	23.9851	23.8993	23.4712	23.3529	22.2816
O95197	Reticulon-3	RTN3	0.168303	1.12374	0.94215	4	4	8.5	26.0501	25.0379	24.5472	25.6967	26.0171	24.4263
O95202	LETM1 and EF-hand domain-containing protein 1, mitochondrial	LETM1	0.106353	1.0765	0.940696	19	19	34.6	26.9027	25.8271	26.0909	26.6804	26.1271	26.3323
O95208	Epsin-2	EPN2	0.0955321	1.06846	0.969224	3	3	5.5	21.7797	21.7539	21.5722	21.1774	20.9114	23.3035
O95218	Zinc finger Ran-binding domain-containing protein 2	ZRANB2	-0.358077	-1.28172	0.57426	8	8	24.1	25.5646	25.1115	24.7822	24.8896	24.6725	24.822
O95219	Sorting nexin-4	SNX4	0.476508	1.39137	0.219289	7	7	13.6	22.7329	22.9789	22.5485	23.218	23.1707	23.301
O95232	Luc7-like protein 3	LUC7L3	-0.118055	-1.08527	0.928783	7	7	16.9	25.8392	24.7533	25.3413	25.0158	25.3532	25.2106
O95235	Kinesin-like protein KIF20A	KIF20A	0.030447	1.02133	0.993625	18	18	29.7	18.0575	22.249	21.2688	19.8453	20.733	21.0884
O95239	Chromosome-associated kinesin KIF4A	KIF4A	-1.60633	-3.04476	0.17058	33	20	33.2	21.3726	22.2874	22.4325	21.1954	20.5048	19.5733
O95248	Myotubularin-related protein 5	SBF1	0.826639	1.77355	0.358289	10	10	6.9	21.7845	21.878	21.2904	22.6205	23.0952	21.7172
O95249	Golgi SNAP receptor complex member 1	GOSR1	-1.72479	-3.30532	0.527365	2	2	8	23.2927	22.3834	22.6574	22.3346	22.5128	18.3115
O95251	Histone acetyltransferase KAT7	KAT7	-0.778409	-1.71524	0.59241	11	11	21.9	21.3558	21.2247	19.7293	20.486	19.2044	20.2842
O95260	Arginyl-tRNA--protein transferase 1	ATE1	-0.958871	-1.94379	0.0753929	5	5	14.9	23.8622	23.8706	24.2203	23.216	23.0091	22.8514
O95273	Cyclin-D1-binding protein 1	CCNDBP1	-1.4865	-2.80208	0.458958	3	3	13.9	22.0383	22.105	22.097	22.2845	20.8569	18.6394
O95292	Vesicle-associated membrane protein-associated protein B/C	VAPB	0.109376	1.07876	0.916714	9	8	40.7	27.4874	27.732	27.4674	27.6335	27.2883	28.0931
O95295	SNARE-associated protein Snapin	SNAPIN	0.390299	1.31067	0.790292	4	4	41.9	20.4828	21.9517	21.4907	22.0676	21.9444	21.0841
O95298	NADH dehydrogenase [ubiquinone] 1 subunit C2	NDUFC2	-0.478186	-1.39299	0.721713	3	3	28.1	23.8598	22.3436	23.3188	22.4074	22.4378	23.2425
O95299	NADH dehydrogenase [ubiquinone] 1 alpha subcomplex subunit 10, mitochondrial	NDUFA10	0.0411065	1.0289	0.977218	8	8	16.1	24.32	24.4597	24.3527	24.1542	23.9192	25.1823
O95302	Peptidyl-prolyl cis-trans isomerase FKBP9	FKBP9	0.0961272	1.0689	0.96937	12	12	19.1	26.4607	27.0751	26.7174	26.0999	26.108	28.3337
O95319	CUGBP Elav-like family member 2	CELF2	-0.231805	-1.1743	0.932059	7	6	18.2	20.8932	21.1033	19.3862	20.9439	20.6503	19.093
O95336	6-phosphogluconolactonase	PGLS	-0.0343558	-1.0241	0.960139	11	11	56.2	27.096	26.8479	27.2123	26.9711	27.0292	27.0528
O95340	Bifunctional 3-phosphoadenosine 5-phosphosulfate synthase 2;Sulfate adenylyltransferase;Adenylyl-sulfate kinase	PAPSS2	-0.360729	-1.28407	0.877995	13	12	23	26.9339	26.5119	26.5056	25.9016	25.2539	27.7137
O95347	Structural maintenance of chromosomes protein 2	SMC2	-0.195642	-1.14523	0.917515	32	32	27.2	26.6634	26.8528	26.9099	27.1386	27.1309	25.5697
O95359	Transforming acidic coiled-coil-containing protein 2	TACC2	-0.0775153	-1.0552	0.908724	11	9	5.1	22.3282	22.4799	22.1554	22.4149	22.1476	22.1685
O95365	Zinc finger and BTB domain-containing protein 7A	ZBTB7A	2.6426	6.24456	0.178045	6	6	19.9	19.8234	19.6326	18.6078	22.7527	23.1576	20.0814
O95372	Acyl-protein thioesterase 2	LYPLA2	1.44724	2.72686	0.396283	4	4	22.5	23.4909	21.4311	23.4689	24.8297	24.8776	23.0254
O95373	Importin-7	IPO7	0.289609	1.22231	0.714525	22	21	19.3	27.4038	26.6015	27.2745	27.5661	27.317	27.2655
O95376	E3 ubiquitin-protein ligase ARIH2	ARIH2	0.660247	1.58035	0.290769	4	4	11.2	23.7987	23.7522	23.1417	23.9963	24.0975	24.5794
O95391	Pre-mRNA-splicing factor SLU7	SLU7	-0.844748	-1.79595	0.309998	4	4	13.5	21.1634	21.4027	20.8336	20.5541	20.7542	19.557
O95394	Phosphoacetylglucosamine mutase	PGM3	-0.42079	-1.33866	0.167397	17	17	36.7	26.9392	26.9492	26.8274	26.3552	26.5477	26.5505
O95396	Adenylyltransferase and sulfurtransferase MOCS3;Molybdopterin-synthase adenylyltransferase;Molybdopterin-synthase sulfurtransferase	MOCS3	-0.222179	-1.16649	0.925024	5	5	18.9	23.0378	23.1639	23.2242	23.5833	23.5819	21.5942
O95400	CD2 antigen cytoplasmic tail-binding protein 2	CD2BP2	-0.929471	-1.90458	0.312145	14	14	54.8	19.4671	20.0366	19.9986	18.5091	19.7442	18.4606
O95425	Supervillin	SVIL	-1.44394	-2.72063	0.343273	41	41	25.6	24.9129	25.2998	25.2794	23.2005	22.6401	25.3197
O95433	Activator of 90 kDa heat shock protein ATPase homolog 1	AHSA1	1.1093	2.15741	0.0602532	18	18	60.4	27.1898	26.7976	26.8886	28.2119	28.1321	27.8599
O95453	Poly(A)-specific ribonuclease PARN	PARN	-0.995627	-1.99395	0.41876	18	18	29.9	23.2913	22.0121	22.6592	22.0761	22.2412	20.6584
O95456	Proteasome assembly chaperone 1	PSMG1	0.372188	1.29431	0.673298	6	6	25.5	24.0488	23.3309	23.9543	24.4902	24.2568	23.7036
O95470	Sphingosine-1-phosphate lyase 1	SGPL1	-1.53469	-2.89726	0.265557	4	4	9.5	22.7952	23.4226	23.8286	23.1264	21.3071	21.009
O95478	Ribosome biogenesis protein NSA2 homolog	NSA2	-0.194338	-1.1442	0.966677	10	10	38.1	19.0348	18.9997	18.6214	16.9837	17.5383	21.5509
O95479	GDH/6PGL endoplasmic bifunctional protein;Glucose 1-dehydrogenase;6-phosphogluconolactonase	H6PD	1.2723	2.41546	0.218176	5	5	7.5	20.4371	21.9286	21.5642	22.3629	22.2914	23.0925
O95486	Protein transport protein Sec24A	SEC24A	0.420858	1.33872	0.780155	11	10	10.9	25.8696	24.5217	26.1043	25.8427	25.5266	26.3889
O95487	Protein transport protein Sec24B	SEC24B	0.521294	1.43524	0.613418	5	4	5.8	22.3701	21.2663	22.34	22.3015	22.2787	22.96
O95551	Tyrosyl-DNA phosphodiesterase 2	TDP2	-1.02304	-2.0322	0.687105	2	2	7.2	20.7432	22.2214	22.059	21.7907	21.4844	18.6794
O95571	Persulfide dioxygenase ETHE1, mitochondrial	ETHE1	-0.591466	-1.50678	0.654897	5	5	24.8	27.1295	27.2025	27.3403	27.2529	27.1021	25.5429
O95573	Long-chain-fatty-acid--CoA ligase 3	ACSL3	-0.255099	-1.19342	0.713804	24	21	42.9	29.2681	28.5977	28.8314	28.742	28.4428	28.7471
O95602	DNA-directed RNA polymerase I subunit RPA1	POLR1A	-0.479364	-1.39413	0.835537	41	41	28.4	17.931	16.6854	18.8727	16.8465	16.8302	18.3742
O95619	YEATS domain-containing protein 4	YEATS4	-2.1354	-4.39359	0.271064	5	5	25.1	21.5772	22.2561	21.4355	21.684	18.5243	18.6543
O95628	CCR4-NOT transcription complex subunit 4	CNOT4	-1.75608	-3.37779	0.133187	3	3	6.5	22.5447	22.7031	22.3079	21.5794	20.9264	19.7817
O95630	STAM-binding protein	STAMBP	0.0535526	1.03782	0.942637	9	9	27.8	24.4795	24.2815	24.5006	24.6	24.2124	24.6099
O95639	Cleavage and polyadenylation specificity factor subunit 4	CPSF4	0.472243	1.38726	0.875662	9	9	45	18.1432	20.1687	18.9535	18.0894	19.7398	20.8529
O95671	N-acetylserotonin O-methyltransferase-like protein	ASMTL	0.985963	1.98063	0.835082	7	7	19.3	19.531	20.3738	22.1506	23.8313	22.6476	18.5345
O95674	Phosphatidate cytidylyltransferase 2	CDS2	0.371346	1.29356	0.421618	2	2	7	22.6157	22.7773	22.566	23.3295	22.9514	22.7921
O95684	FGFR1 oncogene partner	FGFR1OP	-0.514057	-1.42806	0.642258	7	7	29	22.0086	22.8624	23.2333	21.8569	22.7157	21.9895
O95685	Protein phosphatase 1 regulatory subunit 3D	PPP1R3D	-0.958246	-1.94295	0.669154	4	4	21.4	22.6915	22.9024	22.689	22.8342	22.7341	19.8398
O95707	Ribonuclease P protein subunit p29	POP4	-0.377395	-1.29899	0.592662	4	4	18.6	20.0648	19.4463	19.198	19.2306	19.2822	19.0641
O95721	Synaptosomal-associated protein 29	SNAP29	-0.253234	-1.19188	0.597189	9	9	46.5	25.2606	25.3231	25.1984	24.8454	24.8805	25.2967
O95747	Serine/threonine-protein kinase OSR1	OXSR1	0.491578	1.40598	0.438068	10	9	23.3	25.6472	25.3056	25.548	26.2367	26.2467	25.492
O95757	Heat shock 70 kDa protein 4L	HSPA4L	1.21355	2.31908	0.296233	14	11	21.2	22.1399	22.7591	22.5469	23.9242	24.5565	22.6058
O95758	Polypyrimidine tract-binding protein 3	PTBP3	-0.726472	-1.65459	0.801842	5	4	13.8	20.3237	21.4209	19.9494	19.0644	21.8829	18.5673
O95777	U6 snRNA-associated Sm-like protein LSm8	LSM8	0.964023	1.95074	0.383582	4	4	61.5	21.2845	20.0286	20.2148	21.8307	21.9246	20.6646
O95782	AP-2 complex subunit alpha-1	AP2A1	0.239984	1.18098	0.446653	21	16	25	26.2832	26.0535	26.2636	26.3921	26.4114	26.5168
O95793	Double-stranded RNA-binding protein Staufen homolog 1	STAU1	-0.458456	-1.37407	0.702649	27	25	49.4	27.0395	27.6553	27.2214	27.276	27.2667	25.9982
O95801	Tetratricopeptide repeat protein 4	TTC4	-0.151176	-1.11047	0.941733	6	6	28.4	23.9009	23.7772	23.9103	24.075	24.4631	22.5967
O95807	Transmembrane protein 50A	TMEM50A	-0.528437	-1.44237	0.697646	2	2	5.7	21.9766	22.3084	22.1106	22.4333	21.7543	20.6227
O95816	BAG family molecular chaperone regulator 2	BAG2	-0.275904	-1.21075	0.737986	10	10	53.6	25.4318	25.8815	25.6652	25.6967	25.5487	24.9054
O95817	BAG family molecular chaperone regulator 3	BAG3	-0.675833	-1.59752	0.165271	14	14	36	25.7245	25.4759	25.6625	25.0609	25.1344	24.6402
O95819	Mitogen-activated protein kinase kinase kinase kinase 4	MAP4K4	0.664501	1.58502	0.343329	15	7	13.1	24.1384	23.7212	23.0403	24.347	24.179	24.3675
O95831	Apoptosis-inducing factor 1, mitochondrial	AIFM1	0.371308	1.29353	0.322116	22	22	39.6	26.3887	26.2385	26.6133	26.7946	26.6693	26.8906
O95834	Echinoderm microtubule-associated protein-like 2	EML2	-0.239684	-1.18073	0.783901	11	11	19.7	25.649	25.1097	25.5977	25.6387	24.9361	25.0625
O95857	Tetraspanin-13;Tetraspanin-31	TSPAN13	-0.268371	-1.20445	0.892968	2	2	10.3	23.754	23.4064	23.1284	23.9356	23.476	22.0722
O95861	3(2),5-bisphosphate nucleotidase 1	BPNT1	-0.620545	-1.53746	0.463773	13	13	54.8	27.2042	27.0399	26.9926	26.9171	26.7641	25.6939
O95864	Fatty acid desaturase 2	FADS2	1.91706	3.77653	0.112061	4	4	10.6	17.8736	18.3348	17.5426	20.3472	20.2398	18.9152
O95865	N(G),N(G)-dimethylarginine dimethylaminohydrolase 2	DDAH2	-0.198596	-1.14758	0.917873	7	6	37.2	23.3852	23.9896	23.7757	22.6384	23.5166	24.3998
O95881	Thioredoxin domain-containing protein 12	TXNDC12	0.636885	1.55497	0.334191	6	6	36	25.4759	25.6288	25.5662	26.6636	26.2681	25.6499
O95926	Pre-mRNA-splicing factor SYF2	SYF2	1.07441	2.10586	0.463488	4	4	22.4	23.4078	24.8958	23.6643	24.8968	24.1343	26.16
O95983	Methyl-CpG-binding domain protein 3	MBD3	-0.333083	-1.2597	0.936592	7	6	25.1	17.6679	21.193	20.7408	18.2992	19.851	20.4523
O95989	Diphosphoinositol polyphosphate phosphohydrolase 1	NUDT3	-0.315364	-1.24433	0.729186	5	5	34.3	24.1035	24.351	23.7762	24.2624	23.3319	23.6903
O95999	B-cell lymphoma/leukemia 10	BCL10	-0.54159	-1.45558	0.788321	3	3	18	22.1381	21.8682	22.5144	22.3845	22.3499	20.1616
O96000	NADH dehydrogenase [ubiquinone] 1 beta subcomplex subunit 10	NDUFB10	-0.175117	-1.12906	0.93362	5	5	33.7	24.2704	25.5379	24.2333	24.8051	24.9938	23.7173
O96005	Cleft lip and palate transmembrane protein 1	CLPTM1	0.0959822	1.06879	0.970831	4	4	13.4	24.1248	21.8694	23.7045	23.4718	24.0635	22.4514
O96007	Molybdopterin synthase catalytic subunit	MOCS2	-1.89434	-3.71752	0.657246	4	4	23.9	24.2819	24.741	24.4501	24.634	24.535	18.621
O96008	Mitochondrial import receptor subunit TOM40 homolog	TOMM40	0.683173	1.60567	0.111836	10	10	32.1	24.9192	24.6909	24.8461	25.3283	25.5114	25.6659
O96013	Serine/threonine-protein kinase PAK 4	PAK4	-0.817181	-1.76196	0.703306	10	9	27.6	23.4735	23.5942	22.9102	23.418	23.3504	20.7579
O96017	Serine/threonine-protein kinase Chk2	CHEK2	0.605357	1.52136	0.776016	3	3	10.3	20.8787	21.0772	19.7724	21.7114	22.0365	19.7965
O96019	Actin-like protein 6A	ACTL6A	0.30132	1.23227	0.457731	13	13	35.2	25.2782	24.8483	25.2005	25.3897	25.4598	25.3814
P00338	L-lactate dehydrogenase A chain	LDHA	0.0913175	1.06534	0.909966	32	29	60.2	32.9875	32.8487	33.0518	32.9764	32.8227	33.3628
P00352	Retinal dehydrogenase 1	ALDH1A1	-3.28849	-9.77089	0.434643	17	14	41.7	26.4608	26.3747	24.799	23.3338	26.1466	18.2887
P00367	Glutamate dehydrogenase 1, mitochondrial	GLUD1	0.350167	1.27471	0.369619	25	1	45.9	27.5778	27.3509	27.5678	27.8852	27.6364	28.0254
P00374	Dihydrofolate reductase	DHFR	0.268167	1.20428	0.775531	3	3	27.4	22.1466	22.243	22.7657	22.7624	23.0137	22.1837
P00387	NADH-cytochrome b5 reductase 3;NADH-cytochrome b5 reductase 3 membrane-bound form;NADH-cytochrome b5 reductase 3 soluble form	CYB5R3	-0.399725	-1.31926	0.695381	13	13	52.5	28.3099	27.0801	27.5478	27.4909	27.0848	27.1629
P00390	Glutathione reductase, mitochondrial	GSR	0.325186	1.25283	0.583573	14	14	36.5	26.698	26.3814	26.6124	26.6925	26.7087	27.2661
P00403	Cytochrome c oxidase subunit 2	MT	-0.253403	-1.19202	0.838306	4	4	14.5	24.839	24.4087	25.2985	24.8004	24.9657	24.0198
P00441	Superoxide dismutase [Cu-Zn]	SOD1	-0.121464	-1.08784	0.900809	9	9	50.6	28.7815	29.1997	28.8076	28.643	28.5813	29.2001
P00491	Purine nucleoside phosphorylase	PNP	1.43101	2.69635	0.295662	11	11	53.6	26.1764	23.9955	26.0648	26.9401	27.0915	26.498
P00492	Hypoxanthine-guanine phosphoribosyltransferase	HPRT1	0.745311	1.67634	0.372884	9	9	58.7	26.2308	25.8539	26.2114	27.2839	27.176	26.0722
P00505	Aspartate aminotransferase, mitochondrial	GOT2	0.523331	1.43727	0.225889	16	16	39.3	27.288	27.3972	27.6074	27.9846	27.7204	28.1576
P00558	Phosphoglycerate kinase 1	PGK1	0.0278422	1.01949	0.966697	35	30	75.1	32.2588	32.642	32.3637	32.4921	32.4455	32.4104
P00568	Adenylate kinase isoenzyme 1	AK1	0.363656	1.28668	0.725256	11	11	61.9	26.7198	27.6005	27.0377	27.0463	27.4079	27.9948
P00750	Tissue-type plasminogen activator;Tissue-type plasminogen activator chain A;Tissue-type plasminogen activator chain B	PLAT	-0.833714	-1.78227	0.229555	9	9	22.6	25.0885	25.1354	25.1047	24.4621	23.6531	24.7122
P00813	Adenosine deaminase	ADA	1.01889	2.02636	0.0740702	19	19	47.7	23.0529	23.5936	23.233	24.3096	24.1877	24.4389
P01009	Alpha-1-antitrypsin;Short peptide from AAT	SERPINA1	1.28807	2.44201	0.646438	2	2	7.8	18.6361	19.0712	20.0614	18.4776	20.4601	22.6952
P01011	Alpha-1-antichymotrypsin;Alpha-1-antichymotrypsin His-Pro-less	SERPINA3	1.71167	3.2754	0.188945	11	11	25.3	24.7804	24.0683	24.8639	25.8535	25.4878	27.5063
P01024	Complement C3;Complement C3 beta chain;C3-beta-c;Complement C3 alpha chain;C3a anaphylatoxin;Acylation stimulating protein;Complement C3b alpha chain;Complement C3c alpha chain fragment 1;Complement C3dg fragment;Complement C3g fragment;Complement C3d fragment;Complement C3f fragment;Complement C3c alpha chain fragment 2	C3	2.16706	4.49107	0.0556863	25	19	17.1	27.3552	26.4116	26.1938	28.7828	28.7867	28.8924
P01033	Metalloproteinase inhibitor 1	TIMP1	0.21972	1.16451	0.852428	4	4	30	24.0807	23.3609	23.0473	23.5599	23.5249	24.0632
P01034	Cystatin-C	CST3	0.601493	1.51729	0.466079	3	3	30.8	24.0316	24.8218	24.3212	25.2771	24.3965	25.3056
P01037	Cystatin-SN;Cystatin-S;Cystatin-SA	CST1	-3.94824	-15.4361	0.0406667	2	2	20.6	22.96	23.515	22.8385	18.9857	18.5469	19.9362
P01040	Cystatin-A;Cystatin-A, N-terminally processed	CSTA	4.75702	27.0399	0.198555	6	6	68.4	20.8729	21.4396	22.4404	22.8218	26.308	29.8942
P01111	GTPase NRas	NRAS	0.33312	1.25973	0.716591	7	2	39.2	25.4393	24.486	24.5551	25.3078	25.1977	24.9743
P01112	GTPase HRas;GTPase HRas, N-terminally processed	HRAS	-0.246948	-1.18669	0.829734	7	2	41.8	21.8382	21.6158	20.7029	21.0865	21.3287	21.0009
P01584	Interleukin-1 beta	IL1B	-1.41561	-2.66773	0.150525	3	3	14.1	22.6801	22.872	21.7115	21.2035	21.31	20.5032
P01834	Ig kappa chain C region	IGKC	7.15473	142.491	0.070427	6	2	80.4	17.7848	18.0127	20.6578	23.5027	28.3856	26.0313
P0DOX5	Ig gamma-1 chain C region;Ig gamma-3 chain C region	IGHG1	6.33536	80.7483	0.078084	8	6	22.5	18.8669	18.2368	21.3501	24.3153	28.4664	24.6782
P01892	HLA class I histocompatibility antigen, A-2 alpha chain	HLA	0.584204	1.49921	0.465812	15	1	46.8	23.8157	23.9778	22.9293	24.4786	24.0338	23.9631
P01903	HLA class II histocompatibility antigen, DR alpha chain	HLA	0.0881335	1.06299	0.962866	8	8	39.4	30.3164	29.1509	30.0322	30.0933	30.4834	29.1872
P01920	HLA class II histocompatibility antigen, DQ beta 1 chain	HLA	1.45489	2.74136	0.215928	6	6	22.6	25.6036	24.1263	24.6983	26.9013	26.3929	25.4986
P02511	Alpha-crystallin B chain	CRYAB	-0.406554	-1.32552	0.884216	9	9	50.9	23.6733	23.3868	23.7016	23.011	21.742	24.7891
P02545	Prelamin-A/C;Lamin-A/C	LMNA	-0.780633	-1.71788	0.517193	80	1	81.9	29.3718	30.094	30.2784	28.9953	30.0578	28.3493
P02545	Prelamin-A/C;Lamin-A/C	LMNA	-1.98966	-3.97143	0.164244	76	2	81.3	25.224	25.325	25.3644	24.2167	23.781	21.9467
P02649	Apolipoprotein E	APOE	-0.0559533	-1.03955	0.936624	15	12	51.1	27.2577	27.3381	27.2723	27.4137	26.9841	27.3025
P02751	Fibronectin;Anastellin;Ugl-Y1;Ugl-Y2;Ugl-Y3	FN1	-1.13185	-2.1914	0.0538	51	51	31.7	27.6712	27.8916	28.0073	26.6817	26.5587	26.9342
P02786	Transferrin receptor protein 1;Transferrin receptor protein 1, serum form	TFRC	0.0569687	1.04028	0.935712	26	26	37.6	28.5456	28.1358	28.4178	28.4522	28.4884	28.3295
P02787	Serotransferrin	TF	1.23094	2.3472	0.481988	10	9	16.3	23.0866	23.8297	22.9757	23.4287	23.9248	26.2314
P02788	Lactotransferrin;Lactoferricin-H;Kaliocin-1;Lactoferroxin-A;Lactoferroxin-B;Lactoferroxin-C	LTF	0.366049	1.28882	0.794592	14	12	26.9	20.8762	20.5541	20.778	20.3756	20.8937	22.0371
P02792	Ferritin light chain	FTL	4.07195	16.8182	0.0488	6	6	41.1	22.4802	21.5069	22.3941	26.9113	25.8783	25.8075
P02794	Ferritin heavy chain;Ferritin heavy chain, N-terminally processed	FTH1	1.2657	2.40444	0.061	10	10	68.3	24.5895	24.3238	24.2119	25.7085	25.436	25.7778
P04040	Catalase	CAT	0.878741	1.83877	0.0598919	19	19	37	26.4773	26.3378	26.5464	27.1876	27.3391	27.471
P04049	RAF proto-oncogene serine/threonine-protein kinase	RAF1	-0.169319	-1.12453	0.928199	6	5	11.4	23.1621	23.0838	22.7971	23.4214	23.2515	21.8621
P04062	Glucosylceramidase	GBA	2.09085	4.25999	0.199097	6	6	16.3	20.8839	18.8172	20.6144	21.0589	22.9498	22.5794
P04075	Fructose-bisphosphate aldolase A	ALDOA	-0.316238	-1.24508	0.365363	26	24	79.7	32.1758	32.4923	32.1622	31.909	31.9857	31.987
P04080	Cystatin-B	CSTB	0.503339	1.41749	0.386024	6	6	86.7	26.3559	26.006	26.3765	26.3159	26.9691	26.9634
P04083	Annexin A1	ANXA1	0.0960782	1.06886	0.876179	31	31	77.5	32.2788	32.6203	32.3228	32.5526	32.5809	32.3766
P04114	Apolipoprotein B-100;Apolipoprotein B-48	APOB	-1.08033	-2.11452	0.360751	5	4	1.3	23.5384	23.2393	22.5795	22.7786	22.3633	20.9744
P04179	Superoxide dismutase [Mn], mitochondrial	SOD2	0.185404	1.13714	0.838571	9	9	35.8	29.5221	29.0927	29.3007	29.4162	29.1421	29.9135
P04181	Ornithine aminotransferase, mitochondrial;Ornithine aminotransferase, hepatic form;Ornithine aminotransferase, renal form	OAT	0.482422	1.39709	0.689282	15	15	33.7	25.3822	24.1914	25.5793	25.4698	25.8545	25.2759
P04183	Thymidine kinase, cytosolic	TK1	-0.167026	-1.12274	0.900685	6	6	36.3	24.2111	24.9235	23.6797	24.1605	24.0952	24.0575
P04222	HLA class I histocompatibility antigen, Cw-3 alpha chain	HLA	0.399984	1.31949	0.546452	7	1	29.8	24.134	23.597	24.4701	24.5049	24.4951	24.4011
P04229	HLA class II histocompatibility antigen, DRB1-1 beta chain;HLA class II histocompatibility antigen, DRB1-16 beta chain;HLA class II histocompatibility antigen, DR beta 5 chain	HLA	0.237181	1.17869	0.811453	8	2	32	27.04	26.0941	26.3044	26.6091	26.5927	26.9484
P04233	HLA class II histocompatibility antigen gamma chain	CD74	-1.43747	-2.70845	0.572518	7	1	26.4	22.4085	24.2339	22.7046	23.6651	21.5137	19.8557
P04233	HLA class II histocompatibility antigen gamma chain	CD74	-0.0706291	-1.05017	0.962033	8	2	37.9	28.0856	27.4032	28.0214	28.3358	27.6432	27.3193
P04259	Keratin, type II cytoskeletal 6B	KRT6B	2.42318	5.36352	0.561993	39	1	56.6	20.4904	24.826	21.4464	22.5904	27.9452	23.4968
P04271	Protein S100-B	S100B	3.44899	10.9207	0.132823	4	4	44.6	20.9624	18.5623	22.3416	23.809	23.6863	24.718
P04350	Tubulin beta-4A chain	TUBB4A	1.1052	2.15129	0.691677	29	3	61.7	22.5853	23.7677	26.3054	25.0977	26.2758	24.6005
P04406	Glyceraldehyde-3-phosphate dehydrogenase	GAPDH	-0.231983	-1.17445	0.475936	24	24	76.4	34.1029	33.8968	34.1429	33.8063	33.7461	33.8943
P04424	Argininosuccinate lyase	ASL	-0.299669	-1.23086	0.818793	4	4	9.6	23.3017	23.0409	23.5866	22.6427	22.5692	23.8182
P04439	HLA class I histocompatibility antigen, A-3 alpha chain;HLA class I histocompatibility antigen, A-36 alpha chain;HLA class I histocompatibility antigen, A-1 alpha chain;HLA class I histocompatibility antigen, A-11 alpha chain	HLA	-0.0747464	-1.05318	0.916025	18	4	53.4	29.4589	29.2204	29.2759	29.4381	29.0504	29.2425
P04440	HLA class II histocompatibility antigen, DP beta 1 chain	HLA	1.60727	3.04675	0.167225	6	5	23.6	24.0137	23.6377	22.6244	25.4851	24.2567	25.3559
P04632	Calpain small subunit 1	CAPNS1	1.44145	2.71594	0.177289	9	7	48.9	25.47	25.3169	26.4806	26.8216	26.8295	27.9407
P04792	Heat shock protein beta-1	HSPB1	-0.561189	-1.47548	0.602553	17	17	72.2	30.1086	30.7622	30.225	29.3997	30.6245	29.3879
P04818	Thymidylate synthase	TYMS	0.647652	1.56662	0.156802	9	9	32.3	24.3373	24.0583	24.3376	25.1064	24.6919	24.8778
P04843	Dolichyl-diphosphooligosaccharide--protein glycosyltransferase subunit 1	RPN1	0.0203921	1.01424	0.976549	28	28	44.6	28.8841	29.1029	28.9363	29.2063	29.0268	28.7515
P04844	Dolichyl-diphosphooligosaccharide--protein glycosyltransferase subunit 2	RPN2	-0.246136	-1.18603	0.779894	12	12	28.3	27.3963	27.0219	27.2636	27.2347	27.2495	26.4592
P04899	Guanine nucleotide-binding protein G(i) subunit alpha-2	GNAI2	-0.384681	-1.30557	0.581233	13	8	41.1	28.404	28.0322	28.2111	27.6524	27.5275	28.3133
P04920	Anion exchange protein 2	SLC4A2	-1.31981	-2.49633	0.0276923	11	10	16.6	24.7608	24.4184	24.6606	23.2579	23.3131	23.3094
P04921	Glycophorin-C	GYPC	-0.689863	-1.61313	0.236547	2	2	25.2	21.2487	21.1798	20.7581	20.6065	20.5441	19.9664
P05023	Sodium/potassium-transporting ATPase subunit alpha-1	ATP1A1	-0.603628	-1.51953	0.295487	41	28	40.4	31.2811	31.1332	31.0338	30.8995	30.6515	30.0861
P05026	Sodium/potassium-transporting ATPase subunit beta-1	ATP1B1	-0.855646	-1.80957	0.295547	5	5	16.9	26.1143	25.6452	26.1848	24.6318	24.92	25.8256
P05067	Amyloid beta A4 protein;N-APP;Soluble APP-alpha;Soluble APP-beta;C99;Beta-amyloid protein 42;Beta-amyloid protein 40;C83;P3(42);P3(40);C80;Gamma-secretase C-terminal fragment 59;Gamma-secretase C-terminal fragment 57;Gamma-secretase C-terminal fragment 50;C31	APP	-0.354794	-1.2788	0.694921	7	7	16	24.7012	24.5133	24.3765	24.151	23.6504	24.7251
P05089	Arginase-1	ARG1	3.38279	10.4309	0.373977	7	7	27	18.3356	17.6113	18.8525	19.4375	25.9774	19.533
P05090	Apolipoprotein D	APOD	-0.767234	-1.702	0.111092	4	4	19.6	24.4948	24.4185	24.4185	23.4138	23.7316	23.8848
P05091	Aldehyde dehydrogenase, mitochondrial	ALDH2	3.36156	10.2785	0.0964331	15	12	30.2	22.4212	21.7419	21.8598	24.7467	27.0825	24.2783
P05106	Integrin beta-3	ITGB3	-0.000822703	-1.00057	0.99913	21	21	32.9	27.6962	27.7995	27.3184	27.1001	27.2535	28.458
P05109	Protein S100-A8;Protein S100-A8, N-terminally processed	S100A8	7.43648	173.222	0.110495	11	11	54.8	21.733	20.7913	22.3563	28.8111	32.9755	25.4034
P05114	Non-histone chromosomal protein HMG-14	HMGN1	-2.19479	-4.57823	0.0747257	2	2	21	22.2676	20.5816	21.4708	19.136	19.3674	19.2322
P05120	Plasminogen activator inhibitor 2	SERPINB2	-1.23678	-2.35672	0.586892	5	5	16.1	24.1791	22.0448	24.4211	21.9675	23.809	21.1582
P05141	ADP/ATP translocase 2;ADP/ATP translocase 2, N-terminally processed	SLC25A5	0.391774	1.31201	0.271	17	9	39.3	28.6087	28.2788	28.5583	28.8927	28.782	28.9465
P05165	Propionyl-CoA carboxylase alpha chain, mitochondrial	PCCA	2.12358	4.35774	0.287426	4	4	7.8	17.5385	20.8012	20.492	20.9959	22.01	22.1967
P05166	Propionyl-CoA carboxylase beta chain, mitochondrial	PCCB	0.57395	1.48859	0.224885	6	6	15.4	22.3648	22.2239	22.3163	22.8277	22.5916	23.2076
P05198	Eukaryotic translation initiation factor 2 subunit 1	EIF2S1	0.232854	1.17516	0.757296	28	28	68.6	28.5987	28.2206	28.851	29.0205	28.8256	28.5226
P05362	Intercellular adhesion molecule 1	ICAM1	-0.237073	-1.1786	0.826558	15	15	32.9	28.8551	29.337	28.9394	28.5378	28.4749	29.4075
P05386	60S acidic ribosomal protein P1	RPLP1	-0.350292	-1.27482	0.942491	5	4	90.4	25.5267	27.4687	25.9532	27.286	27.3828	23.229
P05387	60S acidic ribosomal protein P2	RPLP2	-0.28242	-1.21623	0.908841	11	10	95.7	30.3417	30.8468	30.6007	31.0702	30.9851	28.8866
P05388	60S acidic ribosomal protein P0;60S acidic ribosomal protein P0-like	RPLP0	0.421033	1.33889	0.732637	17	17	57.7	28.5849	28.4571	28.7407	29.4971	29.4472	28.1013
P05412	Transcription factor AP-1	JUN	-0.194346	-1.14421	0.909851	3	2	11.2	19.8588	18.5814	19.397	19.3882	18.4927	19.3733
P05423	DNA-directed RNA polymerase III subunit RPC4	POLR3D	-0.47729	-1.39213	0.905132	9	9	32.2	18.9469	21.5538	21.367	18.2505	20.9121	21.2732
P05455	Lupus La protein	SSB	0.241851	1.18251	0.774937	29	29	50	28.9232	28.3433	28.0343	28.7625	28.7043	28.5595
P05549	Transcription factor AP-2-alpha;Transcription factor AP-2-epsilon;Transcription factor AP-2-beta	TFAP2A	2.38093	5.20872	0.165604	10	7	28.8	16.2495	18.3721	17.3197	18.534	20.7237	19.8264
P05556	Integrin beta-1	ITGB1	-0.0280927	-1.01966	0.96099	18	18	23.8	28.5178	28.4854	28.5342	28.578	28.3435	28.5316
P05783	Keratin, type I cytoskeletal 18	KRT18	0.112605	1.08118	0.961553	17	9	50.7	20.3958	18.7977	20.3708	20.5403	19.8555	19.5062
P05976	Myosin light chain 1/3, skeletal muscle isoform;Myosin light chain 3	MYL1	0.604943	1.52092	0.457715	2	2	10.7	24.9845	24.2481	24.9757	25.2904	24.884	25.8487
P05997	Collagen alpha-2(V) chain	COL5A2	0.725634	1.65363	0.411504	3	3	2.8	22.1355	22.7797	22.5792	22.8675	22.828	23.9758
P06132	Uroporphyrinogen decarboxylase	UROD	0.902377	1.86914	0.132718	8	8	24.3	23.2631	22.5789	23.11	23.9115	23.711	24.0366
P06280	Alpha-galactosidase A	GLA	2.5023	5.66588	0.236165	2	2	8.2	21.4198	17.4165	20.075	21.8837	22.4914	22.043
P06396	Gelsolin	GSN	0.58256	1.4975	0.42804	36	16	48	29.7977	29.8803	29.7125	30.1612	29.9516	31.0254
P06400	Retinoblastoma-associated protein	RB1	-0.402289	-1.3216	0.917839	11	11	14.2	23.2909	23.4057	23.3557	24.4038	23.8593	20.5822
P06454	Prothymosin alpha;Prothymosin alpha, N-terminally processed;Thymosin alpha-1	PTMA	-1.04474	-2.06299	0.336327	3	3	17.3	30.1082	31.0988	29.9556	29.9919	29.4976	28.5389
P06493	Cyclin-dependent kinase 1	CDK1	0.817994	1.76295	0.140703	12	10	41.8	25.1212	24.8877	25.3659	26.029	26.1474	25.6524
P06576	ATP synthase subunit beta, mitochondrial	ATP5B	0.0618375	1.04379	0.935772	29	29	68.1	30.5516	30.4653	30.78	30.6278	30.4749	30.8797
P06702	Protein S100-A9	S100A9	5.34323	40.595	0.130952	9	9	67.5	24.8215	23.9653	25.0331	28.9207	33.4074	27.5215
P06703	Protein S100-A6	S100A6	-0.0880413	-1.06293	0.936402	7	7	34.4	28.7257	29.1565	28.657	28.5932	28.502	29.18
P06730	Eukaryotic translation initiation factor 4E	EIF4E	0.248687	1.18813	0.62044	8	8	43.3	25.4747	25.1204	25.3307	25.6868	25.656	25.3291
P06733	Alpha-enolase	ENO1	0.177545	1.13096	0.771938	45	42	90.8	33.324	33.8046	33.5285	33.8016	33.8294	33.5588
P06737	Glycogen phosphorylase, liver form	PYGL	0.876839	1.83635	0.322144	35	27	41.5	27.371	26.1397	27.3635	27.8562	27.5596	28.089
P06744	Glucose-6-phosphate isomerase	GPI	0.438601	1.35529	0.180809	23	18	44.8	30.113	29.9111	30.0493	30.5768	30.3389	30.4735
P06746	DNA polymerase beta	POLB	-0.00721868	-1.00502	0.993306	10	10	34.3	21.0279	21.5157	20.9746	21.4142	20.8517	21.2306
P06748	Nucleophosmin	NPM1	-0.384357	-1.30528	0.34633	17	17	72.5	28.9932	29.0394	29.406	28.6442	28.884	28.7574
P06753	Tropomyosin alpha-3 chain	TPM3	-0.131279	-1.09526	0.941919	23	1	57.2	23.5261	23.4782	24.3856	23.4346	23.1456	24.4158
P06753	Tropomyosin alpha-3 chain	TPM3	-0.561849	-1.47616	0.189254	37	5	76.2	31.7569	32.2102	31.8616	31.4735	31.4139	31.2558
P06756	Integrin alpha-V;Integrin alpha-V heavy chain;Integrin alpha-V light chain	ITGAV	0.134623	1.09781	0.800257	30	30	39.7	28.1698	28.2933	28.0813	28.5323	28.2377	28.1783
P06865	Beta-hexosaminidase subunit alpha	HEXA	0.790298	1.72943	0.578688	4	4	7.4	22.1098	20.4561	21.9621	21.8867	21.9625	23.0496
P07093	Glia-derived nexin	SERPINE2	0.0880044	1.0629	0.942212	14	1	36.4	22.8636	22.9546	23.0014	23.5626	22.9259	22.5951
P07093	Glia-derived nexin	SERPINE2	0.503517	1.41767	0.510234	15	2	36.3	27.5907	27.7955	27.726	28.1459	27.6867	28.7901
P07099	Epoxide hydrolase 1	EPHX1	-0.324691	-1.2524	0.877655	8	8	14.9	25.6979	24.1335	24.9401	25.1457	25.0207	23.631
P07108	Acyl-CoA-binding protein	DBI	1.34505	2.54039	0.109957	5	5	63.2	25.9751	25.0234	25.6822	26.7669	26.7355	27.2135
P07195	L-lactate dehydrogenase B chain	LDHB	0.268864	1.20486	0.700288	29	26	59.6	30.3356	30.1358	30.5292	30.5675	30.2802	30.9595
P07203	Glutathione peroxidase 1	GPX1	-0.716344	-1.64301	0.694977	4	4	29.1	22.5837	23.6528	21.5018	22.6032	21.8806	21.1055
P07237	Protein disulfide-isomerase	P4HB	-0.216039	-1.16154	0.6937	44	44	68.5	32.503	32.6034	32.4594	32.1946	32.1201	32.603
P07305	Histone H1.0;Histone H1.0, N-terminally processed	H1F0	-0.0242443	-1.01695	0.996634	6	6	21.1	19.8059	18.0757	21.9123	16.9385	23.1203	19.6624
P07311	Acylphosphatase-1	ACYP1	-0.246229	-1.1861	0.886458	3	3	30.3	21.9356	21.9886	20.8546	21.1554	22.0161	20.8687
P07339	Cathepsin D;Cathepsin D light chain;Cathepsin D heavy chain	CTSD	0.864014	1.8201	0.111006	20	20	48.3	27.736	27.6947	27.7498	28.4351	28.9294	28.408
P07355	Annexin A2;Putative annexin A2-like protein	ANXA2	-0.417926	-1.33601	0.124841	46	46	77.9	34.1365	34.1701	34.2841	33.7714	33.7931	33.7725
P07384	Calpain-1 catalytic subunit	CAPN1	-0.388089	-1.30866	0.72205	19	19	32.6	26.0244	25.6901	25.9595	25.7944	25.9865	24.7289
P07437	Tubulin beta chain	TUBB	-0.27718	-1.21182	0.870558	32	6	59.2	31.1239	31.4013	31.6357	31.5946	31.6199	30.1148
P07476	Involucrin	IVL	3.56318	11.8202	0.60587	16	16	37.4	18.6506	17.4616	20.6938	20.3812	29.0134	18.101
P07602	Prosaposin;Saposin-A;Saposin-B-Val;Saposin-B;Saposin-C;Saposin-D	PSAP	1.15745	2.23063	0.236861	27	27	45.6	28.0914	28.2034	28.3464	29.0233	28.7496	30.3406
P07686	Beta-hexosaminidase subunit beta;Beta-hexosaminidase subunit beta chain B;Beta-hexosaminidase subunit beta chain A	HEXB	2.36381	5.14728	0.0567059	15	15	29.3	25.9688	24.8506	25.7171	27.8348	27.4234	28.3697
P07711	Cathepsin L1;Cathepsin L1 heavy chain;Cathepsin L1 light chain	CTSL	-1.23958	-2.3613	0.219873	4	4	12.6	24.5025	24.6354	24.4703	23.7319	22.2941	23.8634
P07737	Profilin-1	PFN1	0.501413	1.4156	0.131101	15	15	77.9	30.9028	31.1343	31.0332	31.5844	31.5428	31.4473
P07738	Bisphosphoglycerate mutase	BPGM	1.0102	2.01419	0.571383	2	2	7.3	21.2708	19.8993	20.2017	20.3555	21.21	22.8368
P07741	Adenine phosphoribosyltransferase	APRT	0.359997	1.28342	0.245969	7	7	43.9	25.5098	25.5501	25.4899	25.9987	25.922	25.709
P07814	Bifunctional glutamate/proline--tRNA ligase;Glutamate--tRNA ligase;Proline--tRNA ligase	EPRS	0.0371774	1.0261	0.956195	58	58	41.9	28.8286	28.9702	28.9507	28.8951	28.8232	29.1427
P07858	Cathepsin B;Cathepsin B light chain;Cathepsin B heavy chain	CTSB	0.0673923	1.04782	0.976452	15	15	43.1	27.22	27.0515	26.9267	26.257	26.6072	28.5361
P07900	Heat shock protein HSP 90-alpha	HSP90AA1	-0.323468	-1.25133	0.673447	66	45	64.9	32.9738	32.1625	32.4529	32.358	32.3034	31.9574
P07910	Heterogeneous nuclear ribonucleoproteins C1/C2	HNRNPC	-0.581773	-1.49669	0.826526	15	9	47.4	25.4835	27.0322	26.9006	26.3823	27.0232	24.2655
P07919	Cytochrome b-c1 complex subunit 6, mitochondrial	UQCRH	-0.333968	-1.26048	0.555508	6	6	71.4	25.091	25.4207	25.4137	24.9699	25.2713	24.6823
P07942	Laminin subunit beta-1	LAMB1	0.233521	1.1757	0.790422	49	49	34.6	27.8097	28.4528	27.7675	28.1353	28.0233	28.572
P07947	Tyrosine-protein kinase Yes	YES1	0.235657	1.17744	0.821489	7	3	13.3	20.9231	21.964	21.6932	21.6613	21.6874	21.9385
P07951	Tropomyosin beta chain	TPM2	-0.591811	-1.50714	0.614214	23	1	50.7	21.4319	21.4192	21.2977	20.816	21.6381	19.9192
P07951	Tropomyosin beta chain	TPM2	-0.670271	-1.59137	0.225574	25	2	54.9	28.1216	28.3543	28.1803	27.8831	27.6327	27.1296
P07954	Fumarate hydratase, mitochondrial	FH	0.106076	1.0763	0.875798	13	13	34.5	27.6908	27.6746	27.6953	27.5888	27.7154	28.0747
P07996	Thrombospondin-1	THBS1	-1.43963	-2.71251	0.0765913	29	13	29.5	28.7891	28.7248	29.2059	27.7023	27.7265	26.9721
P08047	Transcription factor Sp1	SP1	-0.429435	-1.34671	0.875141	4	4	10.4	22.2026	21.7214	23.3617	23.2297	22.1042	20.6635
P08069	Insulin-like growth factor 1 receptor;Insulin-like growth factor 1 receptor alpha chain;Insulin-like growth factor 1 receptor beta chain	IGF1R	-1.09149	-2.13094	0.518848	2	2	1.6	21.2443	21.4806	19.7923	19.6307	18.6777	20.9344
P08123	Collagen alpha-2(I) chain	COL1A2	-1.84578	-3.59447	0.551149	3	3	3.3	22.7901	23.8043	23.8459	22.7716	23.4993	18.6321
P08133	Annexin A6	ANXA6	-0.0528049	-1.03728	0.964977	45	45	64.3	30.1735	29.7911	30.3389	29.8808	29.7203	30.544
P08134	Rho-related GTP-binding protein RhoC	RHOC	0.13201	1.09582	0.922233	10	3	40.9	28.3092	27.341	28.0623	28.28	28.1506	27.6779
P08138	Tumor necrosis factor receptor superfamily member 16	NGFR	-0.707555	-1.63303	0.462697	11	1	42.9	28.2164	28.0131	28.3583	27.9529	27.911	26.6011
P08174	Complement decay-accelerating factor	CD55	-0.48866	-1.40314	0.70753	4	4	11.3	25.3352	25.4187	24.8411	25.3326	25.0152	23.7813
P08195	4F2 cell-surface antigen heavy chain	SLC3A2	-0.397772	-1.31747	0.63525	23	1	37.7	28.6011	28.1846	28.3939	28.2837	28.2987	27.4039
P08195	4F2 cell-surface antigen heavy chain	SLC3A2	-2.35537	-5.11725	0.581573	23	1	44.4	23.4151	22.9393	24.2114	22.817	23.7041	16.9786
P08236	Beta-glucuronidase	GUSB	1.39921	2.63757	0.331963	2	2	4.4	20.2113	19.1838	19.3766	20.1936	20.3828	22.3928
P08237	ATP-dependent 6-phosphofructokinase, muscle type	PFKM	0.204699	1.15245	0.898483	21	19	32.7	26.5535	25.7278	26.658	26.4924	25.9353	27.1258
P08238	Heat shock protein HSP 90-beta	HSP90AB1	-0.223469	-1.16754	0.764071	67	42	64.1	34.5776	33.823	34.0992	34.0257	33.9246	33.879
P08240	Signal recognition particle receptor subunit alpha	SRPR	-0.216888	-1.16222	0.9223	18	18	32.3	26.1681	25.0675	25.8194	26.0439	25.9792	24.3813
P08243	Asparagine synthetase [glutamine-hydrolyzing]	ASNS	1.81123	3.50941	0.187785	13	13	33.3	21.7913	21.5618	23.0942	23.6072	23.282	24.9918
P08397	Porphobilinogen deaminase	HMBS	0.583156	1.49812	0.556625	5	5	16.3	22.7423	23.587	22.7986	23.3938	23.208	24.2755
P08559	Pyruvate dehydrogenase E1 component subunit alpha, somatic form, mitochondrial	PDHA1	1.1616	2.23705	0.165215	13	11	37	25.1118	24.4775	25.045	25.7373	25.7254	26.6565
P08572	Collagen alpha-2(IV) chain;Canstatin	COL4A2	0.0640799	1.04542	0.933161	5	5	4	24.6377	24.8649	24.6588	25.0274	24.5872	24.739
P08574	Cytochrome c1, heme protein, mitochondrial	CYC1	0.440409	1.35699	0.835729	6	6	22.5	24.3585	23.6185	24.8235	24.043	24.0626	26.0161
P08579	U2 small nuclear ribonucleoprotein B	SNRPB2	-1.76361	-3.39547	0.224084	7	6	32.4	22.9877	22.4792	21.8304	19.9866	19.9609	22.059
P08582	Melanotransferrin	MFI2	0.0247631	1.01731	0.977848	21	21	35.4	26.8059	26.9349	26.782	26.8119	26.4403	27.3449
P08621	U1 small nuclear ribonucleoprotein 70 kDa	SNRNP70	-2.59862	-6.05707	0.196547	23	23	44.4	25.3589	23.0541	23.7732	22.5249	22.0824	19.783
P08648	Integrin alpha-5;Integrin alpha-5 heavy chain;Integrin alpha-5 light chain	ITGA5	0.473731	1.3887	0.218489	9	9	11.1	25.4269	25.1982	25.5842	25.9687	25.7521	25.9097
P08670	Vimentin	VIM	-2.10812	-4.31129	0.0749455	74	70	92.9	31.2497	31.7108	32.8021	29.9033	29.6984	29.8364
P08708	40S ribosomal protein S17	RPS17	-0.336161	-1.26239	0.818575	11	11	44.4	28.1578	28.6374	28.0907	28.5903	28.2382	27.0489
P08754	Guanine nucleotide-binding protein G(k) subunit alpha	GNAI3	0.393042	1.31316	0.605895	10	5	28.2	22.6554	22.095	22.1688	22.5964	22.3571	23.1449
P08758	Annexin A5	ANXA5	0.122364	1.08852	0.812844	32	32	75.6	30.8601	30.8743	31.0733	31.0564	30.9042	31.2142
P08865	40S ribosomal protein SA	RPSA	-0.0621096	-1.04399	0.968782	12	12	51.2	29.1835	29.4125	29.6902	29.826	29.7317	28.5422
P08962	CD63 antigen	CD63	-0.840107	-1.79018	0.56345	2	2	20.5	25.9689	24.7588	25.9452	25.3222	25.1866	23.6437
P09012	U1 small nuclear ribonucleoprotein A	SNRPA	-0.763989	-1.69818	0.366583	7	6	33	24.7317	23.8356	24.5491	23.9649	23.8651	22.9944
P09104	Gamma-enolase	ENO2	0.100598	1.07222	0.959692	22	19	65.2	27.7248	28.1436	27.7138	27.4819	27.4619	28.9402
P09110	3-ketoacyl-CoA thiolase, peroxisomal	ACAA1	-0.234873	-1.1768	0.730774	13	13	37.5	26.4917	26.9381	26.4125	26.5202	26.5083	26.1092
P09211	Glutathione S-transferase P	GSTP1	0.905079	1.87265	0.0839718	19	19	73.8	29.2992	28.8778	29.118	29.8991	30.2048	29.9063
P09382	Galectin-1	LGALS1	0.243542	1.1839	0.800715	10	10	67.4	32.2358	31.8875	32.0717	32.1902	31.8752	32.8603
P09417	Dihydropteridine reductase	QDPR	0.804408	1.74643	0.463842	17	17	71.3	26.1772	25.187	26.0233	26.3607	25.9902	27.4497
P09429	High mobility group protein B1;Putative high mobility group protein B1-like 1	HMGB1	-0.26252	-1.19957	0.791688	12	10	31.2	31.4984	30.7686	30.4336	30.7472	30.5143	30.6516
P09471	Guanine nucleotide-binding protein G(o) subunit alpha	GNAO1	0.890696	1.85407	0.322204	8	5	26.8	22.311	21.1389	22.5074	22.811	22.693	23.1253
P09486	SPARC	SPARC	-0.202967	-1.15106	0.844577	14	14	45.2	29.3089	29.2468	28.9472	28.8237	28.5597	29.5106
P09493			-1.32763	-2.5099	0.162788	20	3	49	25.781	26.4279	26.4877	25.651	24.4411	24.6216
P09496	Clathrin light chain A	CLTA	0.0341994	1.02399	0.962888	8	8	31.7	26.8931	27.1612	26.9841	27.2014	27.1128	26.8268
P09497	Clathrin light chain B	CLTB	-0.138561	-1.10081	0.966709	7	7	23.2	25.4162	25.6199	25.22	24.1159	24.4809	27.2436
P09525	Annexin A4	ANXA4	0.633289	1.5511	0.399833	23	23	63.9	26.564	26.0749	26.9467	26.6972	27.3034	27.4849
P09543	2,3-cyclic-nucleotide 3-phosphodiesterase	CNP	0.345057	1.2702	0.596857	24	24	49.6	29.0378	28.6103	28.8893	29.1003	28.8932	29.5791
P09622	Dihydrolipoyl dehydrogenase, mitochondrial	DLD	0.455596	1.37135	0.558153	15	15	34.1	27.0107	27.6973	27.3284	27.6539	27.4749	28.2744
P09651	Heterogeneous nuclear ribonucleoprotein A1;Heterogeneous nuclear ribonucleoprotein A1, N-terminally processed;Heterogeneous nuclear ribonucleoprotein A1-like 2	HNRNPA1	-0.53385	-1.44779	0.376188	23	23	63.4	28.5417	28.7187	28.592	28.1159	28.5153	27.6198
P09661	U2 small nuclear ribonucleoprotein A	SNRPA1	-2.03545	-4.09951	0.540036	20	20	56.1	23.6411	24.34	24.5483	23.5738	24.0496	18.7997
P09874	Poly [ADP-ribose] polymerase 1	PARP1	0.0148799	1.01037	0.989591	55	55	49.1	27.0156	26.7115	27.0397	27.319	27.0782	26.4142
P09884	DNA polymerase alpha catalytic subunit	POLA1	1.37729	2.5978	0.438247	7	7	7.5	23.4569	24.948	25.1142	25.2209	25.0053	27.4248
P09936	Ubiquitin carboxyl-terminal hydrolase isozyme L1	UCHL1	0.660182	1.58028	0.446802	9	9	51.6	25.701	25.4377	25.2543	26.6332	26.3642	25.3762
P09960	Leukotriene A-4 hydrolase	LTA4H	1.08129	2.11593	0.165106	19	19	41.6	26.5226	25.5121	26.4159	27.2474	27.3918	27.0553
P09972	Fructose-bisphosphate aldolase C	ALDOC	0.0828177	1.05908	0.940748	23	21	60.2	30.7393	31.1897	30.733	30.8145	30.7112	31.3849
Q71UI9	Histone H2A.V;Histone H2A.Z	H2AFV	-0.04474	-1.0315	0.98142	5	3	31.2	22.3742	23.2436	21.9556	23.0398	23.0168	21.3826
Q99878	Histone H2A type 1-J;Histone H2A type 1-H;Histone H2A.J;Histone H2A type 2-C;Histone H2A type 2-A;Histone H2A type 1-D;Histone H2A type 1	HIST1H2AJ	-0.0769641	-1.0548	0.976216	9	2	41.4	26.8564	27.9235	28.5858	27.6127	28.9373	26.5848
P0C7P4	Putative cytochrome b-c1 complex subunit Rieske-like protein 1	UQCRFS1P1	-0.178574	-1.13176	0.941971	3	1	8.1	19.5844	19.8032	17.9619	19.2994	18.2116	19.3029
P0CAP2	DNA-directed RNA polymerase II subunit GRINL1A	POLR2M	0.087251	1.06234	0.947117	3	3	8.8	20.7912	20.718	20.802	21.1341	21.2242	20.2147
P0CG39	POTE ankyrin domain family member J	POTEJ	0.481888	1.39657	0.900162	6	1	6.3	21.4014	22.2914	18.6272	22.2374	20.9698	20.5585
P0DMV9	Heat shock 70 kDa protein 1B;Heat shock 70 kDa protein 1A	HSPA1B	0.114461	1.08257	0.708639	38	25	57.3	30.8739	30.9248	30.9091	30.9531	31.0081	31.0901
P0DN76	Splicing factor U2AF 35 kDa subunit;Splicing factor U2AF 26 kDa subunit	U2AF1	0.382664	1.30375	0.695185	7	7	29.6	22.8437	22.7225	21.9704	22.504	22.8695	23.3111
P0DN79	Cystathionine beta-synthase	CBS	0.706105	1.63139	0.565173	8	8	19.6	23.4763	22.8067	23.1649	23.2457	23.4442	24.8762
P0DP25			0.768011	1.70292	0.307014	15	13	67.8	30.4513	29.4217	30.4528	30.8106	30.751	31.0682
P0DPB6			-0.211463	-1.15786	0.704015	6	4	50.4	21.7167	21.2948	21.2864	21.1071	21.3603	21.1962
P10109	Adrenodoxin, mitochondrial	FDX1	-0.994588	-1.99251	0.588384	3	3	25.5	21.0504	22.1904	21.9135	20.5841	22.1514	19.4351
P10155	60 kDa SS-A/Ro ribonucleoprotein	TROVE2	-0.016599	-1.01157	0.980171	12	12	26.3	26.8046	26.5017	27.0574	26.8789	26.7549	26.6801
P10253	Lysosomal alpha-glucosidase;76 kDa lysosomal alpha-glucosidase;70 kDa lysosomal alpha-glucosidase	GAA	2.80492	6.9882	0.0722062	5	5	7.2	21.2806	20.7836	21.0029	23.1911	23.2565	25.0343
P10301	Ras-related protein R-Ras	RRAS	0.532642	1.44658	0.560853	6	4	39.4	23.2591	23.2813	23.8825	23.6971	23.663	24.6606
P10321	HLA class I histocompatibility antigen, Cw-7 alpha chain	HLA	0.53337	1.44731	0.626946	11	2	41.5	24.0794	24.1401	23.9612	25.4352	24.4435	23.9021
P10398	Serine/threonine-protein kinase A-Raf	ARAF	0.289877	1.22254	0.732743	4	3	8.1	22.3897	21.4478	22.126	22.387	22.2879	22.1583
P10412	Histone H1.4	HIST1H1E	-0.422757	-1.34049	0.727546	19	4	42	27.6775	27.8698	28.341	26.7173	27.8859	28.0169
P10515	Dihydrolipoyllysine-residue acetyltransferase component of pyruvate dehydrogenase complex, mitochondrial	DLAT	0.402478	1.32178	0.625884	11	11	18.5	25.3419	25.2013	26.0596	25.7924	25.7424	26.2755
P10586	Receptor-type tyrosine-protein phosphatase F	PTPRF	1.2424	2.36592	0.362551	5	5	3.4	19.1503	21.0456	19.8916	21.4801	20.3738	21.9608
P10599	Thioredoxin	TXN	0.666168	1.58685	0.338857	5	5	41.9	28.6194	28.8109	28.1378	29.505	29.3742	28.6875
P10606	Cytochrome c oxidase subunit 5B, mitochondrial	COX5B	0.279623	1.21388	0.855601	5	5	30.2	25.9963	25.982	25.5578	25.8852	25.4695	27.0202
P10619	Lysosomal protective protein;Lysosomal protective protein 32 kDa chain;Lysosomal protective protein 20 kDa chain	CTSA	0.78076	1.71804	0.0737263	5	5	11.7	25.0068	25.2142	25.2913	25.8547	25.9628	26.037
P10644	cAMP-dependent protein kinase type I-alpha regulatory subunit;cAMP-dependent protein kinase type I-alpha regulatory subunit, N-terminally processed	PRKAR1A	-0.745822	-1.67693	0.0784274	20	19	46.7	27.4548	27.7253	27.6921	26.978	26.882	26.7747
P10768	S-formylglutathione hydrolase	ESD	1.40796	2.65362	0.0598974	10	10	49.6	25.7513	25.3456	25.4834	27.2049	26.7716	26.8277
P10809	60 kDa heat shock protein, mitochondrial	HSPD1	-0.041364	-1.02909	0.968942	53	53	78.7	31.8511	32.4807	32.1949	32.39	32.2627	31.7499
P11021	78 kDa glucose-regulated protein	HSPA5	0.146259	1.1067	0.817013	59	58	63.5	33.8196	34.2841	33.9804	34.1974	34.0221	34.3034
P11047	Laminin subunit gamma-1	LAMC1	0.808626	1.75154	0.261847	45	45	34.4	27.5294	27.6734	27.6686	28.2831	27.9511	29.0631
P11055	Myosin-3	MYH3	-0.594198	-1.50963	0.82608	2	1	1.2	23.2946	22.8928	20.4027	21.5778	22.3137	20.916
P11117	Lysosomal acid phosphatase	ACP2	-0.809752	-1.75291	0.586146	4	4	9.5	22.8362	23.1084	22.188	23.0495	21.7367	20.9171
P11142	Heat shock cognate 71 kDa protein	HSPA8	-0.0676791	-1.04803	0.915818	49	38	65	33.5666	33.7538	33.6712	33.6942	33.6931	33.4013
P11166	Solute carrier family 2, facilitated glucose transporter member 1	SLC2A1	0.151505	1.11073	0.940965	3	3	7.1	24.5447	23.2508	24.3907	24.6734	24.4922	23.4751
P11171	Protein 4.1	EPB41	-0.0841808	-1.06009	0.975944	10	9	14.8	22.6866	22.3439	22.2144	23.7036	22.7649	20.5238
P11172	Uridine 5-monophosphate synthase;Orotate phosphoribosyltransferase;Orotidine 5-phosphate decarboxylase	UMPS	0.285964	1.21922	0.852654	12	12	30.9	24.9528	25.204	25.7738	26.4059	24.9865	25.3961
P11177	Pyruvate dehydrogenase E1 component subunit beta, mitochondrial	PDHB	0.298583	1.22994	0.605868	10	10	33.4	26.9604	26.7407	26.958	27.0907	26.9248	27.5393
P11182	Lipoamide acyltransferase component of branched-chain alpha-keto acid dehydrogenase complex, mitochondrial	DBT	0.991463	1.9882	0.572412	6	6	13.7	21.4483	21.3353	21.5234	21.5604	24.0712	21.6499
P11216	Glycogen phosphorylase, brain form	PYGB	0.230824	1.17351	0.775956	57	46	58.6	30.841	30.5202	30.9419	30.8376	30.7236	31.4344
P11217	Glycogen phosphorylase, muscle form	PYGM	-0.339199	-1.26505	0.889302	12	1	13.1	19.7977	20.6202	18.8494	18.9722	20.4976	18.7799
P11233	Ras-related protein Ral-A	RALA	-0.284742	-1.21819	0.831963	6	4	23.8	26.8107	25.3971	25.6397	25.7067	25.6441	25.6424
P11234	Ras-related protein Ral-B	RALB	-0.666602	-1.58733	0.424256	4	2	22.3	25.3179	24.695	25.0262	23.9555	24.0433	25.0405
P11274	Breakpoint cluster region protein	BCR	-0.341248	-1.26685	0.826459	4	3	5.9	22.312	22.2542	20.9906	22.0925	21.0486	21.3919
P11277	Spectrin beta chain, erythrocytic	SPTB	2.74429	6.7006	0.148192	10	2	5.1	20.3334	21.0355	19.2503	21.5904	22.965	24.2965
P11279	Lysosome-associated membrane glycoprotein 1	LAMP1	1.29222	2.44905	0.110557	7	7	17.3	26.8556	26.2207	26.1508	27.572	27.4273	28.1044
P11310	Medium-chain specific acyl-CoA dehydrogenase, mitochondrial	ACADM	1.27768	2.42449	0.113047	14	14	29.2	24.9113	24.2522	24.9633	25.8625	25.6807	26.4167
P11387	DNA topoisomerase 1	TOP1	-1.01702	-2.02373	0.703202	42	42	47.1	18.4453	18.3987	21.8289	18.4497	18.2953	18.8769
P11388	DNA topoisomerase 2-alpha	TOP2A	0.0753161	1.05359	0.984001	65	51	39.7	19.5429	18.2052	22.2365	20.3203	21.024	18.8664
P11413	Glucose-6-phosphate 1-dehydrogenase	G6PD	0.371203	1.29343	0.570639	22	22	46.8	28.8613	28.541	28.5573	28.8975	28.7212	29.4546
P11441	Ubiquitin-like protein 4A	UBL4A	0.197671	1.14685	0.87591	7	7	46.5	24.387	24.5668	23.706	24.696	24.6213	23.9356
P11498	Pyruvate carboxylase, mitochondrial	PC	0.245883	1.18582	0.770651	36	36	36.6	28.627	28.426	28.4182	28.6124	28.3692	29.2273
P11586	C-1-tetrahydrofolate synthase, cytoplasmic;Methylenetetrahydrofolate dehydrogenase;Methenyltetrahydrofolate cyclohydrolase;Formyltetrahydrofolate synthetase;C-1-tetrahydrofolate synthase, cytoplasmic, N-terminally processed	MTHFD1	0.206348	1.15376	0.880987	37	36	40.6	28.8313	28.9621	28.8874	29.5131	29.4739	28.313
P11717	Cation-independent mannose-6-phosphate receptor	IGF2R	0.169392	1.12458	0.931803	53	53	27.8	28.104	27.585	27.6934	27.6643	27.2461	28.9801
P11766	Alcohol dehydrogenase class-3	ADH5	0.410312	1.32897	0.25435	12	12	37.2	27.2203	26.8883	26.9687	27.5462	27.4313	27.3307
P11802	Cyclin-dependent kinase 4	CDK4	0.707761	1.63327	0.790668	3	2	10.9	22.0488	18.707	21.4302	21.7584	21.4298	21.121
P11908	Ribose-phosphate pyrophosphokinase 2	PRPS2	0.316066	1.24493	0.818725	11	5	43.1	26.147	25.5035	26.1044	26.7447	26.5456	25.4128
P11940	Polyadenylate-binding protein 1;Polyadenylate-binding protein 3	PABPC1	-0.173836	-1.12805	0.79071	31	21	46.2	29.7776	30.1642	29.7454	29.88	29.7895	29.4962
P12004	Proliferating cell nuclear antigen	PCNA	-0.0737165	-1.05242	0.96156	16	16	56.3	29.6475	29.5601	29.9911	30.1158	29.9258	28.9359
P12081	Histidine--tRNA ligase, cytoplasmic	HARS	0.314604	1.24367	0.536051	24	18	41.9	27.5731	27.3062	27.8657	27.8237	27.8309	28.0341
P12107	Collagen alpha-1(XI) chain	COL11A1	-0.922382	-1.89524	0.77548	2	2	2.1	22.0139	22.7718	21.7666	22.7352	22.2779	18.772
P12109	Collagen alpha-1(VI) chain	COL6A1	-0.793123	-1.73282	0.322106	7	7	11.2	25.464	25.2058	25.2139	24.3475	23.9422	25.2147
P12110	Collagen alpha-2(VI) chain	COL6A2	0.867158	1.82407	0.322641	5	5	6	22.897	21.8939	22.3855	23.1259	22.7922	23.8597
P12235	ADP/ATP translocase 1	SLC25A4	-0.179082	-1.13216	0.87919	10	2	30.2	20.506	20.999	21.0782	20.7572	21.1098	20.1789
P12236	ADP/ATP translocase 3;ADP/ATP translocase 3, N-terminally processed	SLC25A6	0.101629	1.07298	0.878988	16	6	39.9	26.3898	25.9869	26.0913	26.1121	26.3465	26.3142
P12268	Inosine-5-monophosphate dehydrogenase 2	IMPDH2	0.414482	1.33282	0.632484	33	32	57.6	29.088	29.2254	29.2749	30.0064	29.8691	28.9563
P12270	Nucleoprotein TPR	TPR	-0.146804	-1.10711	0.971161	106	106	44	21.6732	21.6354	23.7575	22.3889	24.0253	20.2115
P12277	Creatine kinase B-type	CKB	1.69034	3.22733	0.375265	8	8	32	23.3724	23.2929	22.9506	25.3703	26.4177	22.899
P12429	Annexin A3	ANXA3	0.315911	1.2448	0.854778	14	14	41.5	23.0772	23.2458	23.3663	23.8387	24.3214	22.477
P12532	Creatine kinase U-type, mitochondrial	CKMT1A	1.71416	3.28106	0.165941	15	15	44.8	22.6748	22.0037	22.6156	23.2366	25.1474	24.0527
P12814	Alpha-actinin-1	ACTN1	-0.236755	-1.17834	0.700165	67	41	71.7	30.9417	30.6614	31.1785	30.8507	30.749	30.4717
P12931	Proto-oncogene tyrosine-protein kinase Src	SRC	0.759386	1.69277	0.322241	10	6	21.8	24.2061	24.4308	24.0072	24.6085	24.65	25.6638
P12955	Xaa-Pro dipeptidase	PEPD	0.75547	1.68818	0.363837	17	17	45.6	26.2019	25.6505	26.6726	27.031	26.4156	27.3448
P12956	X-ray repair cross-complementing protein 6	XRCC6	0.272938	1.20827	0.775001	45	45	54.7	29.2941	29.741	29.4773	30.1425	29.982	29.2067
P13010	X-ray repair cross-complementing protein 5	XRCC5	0.548624	1.46269	0.394456	44	44	48.2	28.5494	28.6489	28.7192	29.5442	29.3808	28.6383
P13073	Cytochrome c oxidase subunit 4 isoform 1, mitochondrial	COX4I1	-0.160685	-1.11782	0.886673	5	5	26.6	27.2733	26.7889	27.1625	26.7045	26.6136	27.4247
P13473	Lysosome-associated membrane glycoprotein 2	LAMP2	0.821571	1.76733	0.458569	6	6	16.6	25.0933	23.6173	25.2649	25.4828	25.2332	25.7242
P13489	Ribonuclease inhibitor	RNH1	0.227227	1.17058	0.654678	27	27	71.6	29.2389	29.469	29.3862	29.3619	29.5885	29.8254
P13533	Myosin-6	MYH6	-2.0237	-4.06625	0.21839	2	1	1.3	21.6705	21.8645	21.7803	21.4774	19.1646	18.6021
P13639	Elongation factor 2	EEF2	0.314335	1.24344	0.220253	61	60	61.7	32.0877	32.1117	32.1277	32.5194	32.4077	32.3431
P13667	Protein disulfide-isomerase A4	PDIA4	0.276859	1.21155	0.777009	51	51	62.8	32.2401	32.2467	32.1383	32.2854	32.0484	33.1219
P13674	Prolyl 4-hydroxylase subunit alpha-1	P4HA1	0.175467	1.12933	0.92481	27	27	45.3	28.3683	28.4013	28.0592	27.9665	27.9508	29.438
P13688	Carcinoembryonic antigen-related cell adhesion molecule 1	CEACAM1	0.580805	1.49568	0.737825	4	3	15.3	19.421	19.8446	19.1134	20.9075	18.7537	20.4602
P13693	Translationally-controlled tumor protein	TPT1	0.437641	1.35439	0.449089	7	7	40.1	28.5254	27.9642	28.5612	28.8664	28.9721	28.5253
P13716	Delta-aminolevulinic acid dehydratase	ALAD	1.26737	2.40722	0.442327	3	3	8.8	21.0839	18.1448	19.8726	21.1428	20.9806	20.78
P13747	HLA class I histocompatibility antigen, alpha chain E	HLA	1.05071	2.07155	0.62706	3	1	11.7	17.844	21.2264	19.4267	20.7309	20.6625	20.2558
P13760	HLA class II histocompatibility antigen, DRB1-4 beta chain	HLA	0.419594	1.33755	0.622299	9	4	36.1	30.2253	29.5382	29.689	30.7391	29.892	30.0802
P13762	HLA class II histocompatibility antigen, DR beta 4 chain	HLA	-0.448178	-1.36432	0.664909	4	4	22.9	26.5445	25.8837	26.2336	26.2858	25.9396	25.0919
P13796	Plastin-2	LCP1	-0.0175947	-1.01227	0.989968	35	30	58.1	25.2544	25.0004	25.5023	25.3311	25.8713	24.502
P13797	Plastin-3	PLS3	-0.00177511	-1.00123	0.998062	27	20	43	27.6491	27.4402	27.5458	27.553	28.0955	26.9812
P13798	Acylamino-acid-releasing enzyme	APEH	0.811652	1.75522	0.0774333	15	15	25.4	26.6881	26.459	26.7759	27.4186	27.339	27.6003
P13804	Electron transfer flavoprotein subunit alpha, mitochondrial	ETFA	0.0820821	1.05854	0.928478	12	12	45.3	28.4543	28.5547	28.7396	28.58	28.398	29.0169
P13807	Glycogen [starch] synthase, muscle	GYS1	0.400504	1.31997	0.716815	8	8	10.5	25.6574	24.2846	24.7378	25.1624	25.3367	25.3822
P13861	cAMP-dependent protein kinase type II-alpha regulatory subunit	PRKAR2A	0.0231647	1.01619	0.967531	20	17	64.7	26.8854	26.6065	26.807	26.7452	26.7471	26.876
Q5VT79	Annexin A8-like protein 2;Annexin A8	ANXA8L2	1.69843	3.24548	0.77381	4	4	11	17.0374	21.3936	23.6022	22.5522	24.9324	19.6439
P13984	General transcription factor IIF subunit 2	GTF2F2	0.261432	1.19867	0.860638	8	8	44.6	23.064	24.1874	23.7798	24.2921	24.2332	23.2903
P13987	CD59 glycoprotein	CD59	-0.351826	-1.27617	0.695412	6	6	38.3	28.5801	28.8178	28.3518	28.6185	28.4108	27.6649
P13995	Bifunctional methylenetetrahydrofolate dehydrogenase/cyclohydrolase, mitochondrial;NAD-dependent methylenetetrahydrofolate dehydrogenase;Methenyltetrahydrofolate cyclohydrolase	MTHFD2	1.55926	2.94703	0.65512	6	6	22.9	22.9171	23.5318	18.4879	23.0699	22.8258	23.7189
P14174	Macrophage migration inhibitory factor	MIF	0.484985	1.39957	0.553305	4	4	20	28.9874	28.3321	29.2088	29.0822	29.156	29.7451
P14209	CD99 antigen	CD99	0.454744	1.37054	0.421054	3	3	29.6	22.664	22.5166	22.376	23.4031	22.8218	22.6959
P14314	Glucosidase 2 subunit beta	PRKCSH	0.291583	1.22398	0.551442	21	21	42.7	29.3566	29.5171	29.428	29.5769	29.5645	30.035
P14324	Farnesyl pyrophosphate synthase	FDPS	1.0033	2.00458	0.146295	7	7	21	25.6485	24.8224	24.9157	26.0088	26.3124	26.0752
P14406	Cytochrome c oxidase subunit 7A2, mitochondrial	COX7A2	0.850025	1.80253	0.158959	2	2	27.7	21.9308	21.4172	21.6728	22.6793	22.1664	22.7254
P14543	Nidogen-1	NID1	2.73305	6.6486	0.06235	5	5	5.2	20.4517	21.9557	21.0836	24.4877	23.3632	23.8392
P14550	Alcohol dehydrogenase [NADP(+)]	AKR1A1	0.697357	1.62153	0.274191	18	18	59.1	26.4996	26.1958	26.4417	27.4944	27.1597	26.5751
P14618	Pyruvate kinase PKM	PKM	-0.357957	-1.28161	0.37336	49	5	75.7	34.1134	34.2793	34.3338	33.999	34.0224	33.6312
P14618	Pyruvate kinase PKM	PKM	-0.5895	-1.50473	0.695504	48	4	72.1	24.7695	25.3156	25.7657	24.4362	23.9308	25.7153
P14625	Endoplasmin	HSP90B1	0.56072	1.47501	0.376049	61	59	57.8	32.4721	32.4373	32.5036	32.8735	32.6426	33.5791
P14635	G2/mitotic-specific cyclin-B1	CCNB1	1.26512	2.40347	0.454354	5	5	17.8	19.595	20.1869	21.8333	21.5185	22.9025	20.9895
P14678	Small nuclear ribonucleoprotein-associated proteins B and B;Small nuclear ribonucleoprotein-associated protein N	SNRPB	-0.599045	-1.51471	0.642313	9	9	31.6	25.2752	26.0995	25.4274	25.2518	25.6736	24.0796
P14735	Insulin-degrading enzyme	IDE	2.09562	4.2741	0.220081	22	22	22.4	25.5069	24.1831	25.189	26.4634	28.6947	26.0077
P14854	Cytochrome c oxidase subunit 6B1	COX6B1	0.292969	1.22516	0.824416	3	3	41.9	22.9962	23.1643	22.145	22.9782	22.589	23.6173
P14859	POU domain, class 2, transcription factor 1	POU2F1	-0.982652	-1.97609	0.703902	5	4	12.9	22.262	22.9039	22.1802	22.5043	22.5964	19.2974
P14866	Heterogeneous nuclear ribonucleoprotein L	HNRNPL	-2.19104	-4.56635	0.393888	23	22	49.9	25.2315	25.3889	25.9004	24.2102	25.1957	20.5418
P14868	Aspartate--tRNA ligase, cytoplasmic	DARS	0.591494	1.50681	0.465799	31	31	61.7	28.0233	27.3636	28.2948	28.4221	28.0984	28.9357
P14923	Junction plakoglobin	JUP	3.73707	13.3343	0.40375	24	20	40.8	20.7151	20.3426	23.5839	22.2419	29.8915	23.7194
P14927	Cytochrome b-c1 complex subunit 7	UQCRB	0.808423	1.7513	0.606526	5	5	49.5	21.4058	22.9079	21.6801	22.9991	23.6245	21.7954
P15104	Glutamine synthetase	GLUL	5.14625	35.4141	0.112812	8	8	21.7	18.5907	19.6894	19.1129	23.2288	27.2855	22.3176
P15121	Aldose reductase	AKR1B1	-0.250747	-1.18982	0.893379	10	9	40.8	28.8321	27.6765	28.4656	27.9698	27.3912	28.861
P15144	Aminopeptidase N	ANPEP	1.12442	2.18014	0.273866	14	14	17.2	24.3058	23.3927	24.786	24.6903	25.3855	25.7819
P15151	Poliovirus receptor	PVR	-0.0414918	-1.02918	0.970329	3	3	7.4	24.7033	23.7893	24.4869	24.4608	24.1199	24.2743
P15153	Ras-related C3 botulinum toxin substrate 2	RAC2	1.22039	2.3301	0.281923	7	2	44.8	17.7069	17.5713	16.568	17.8982	18.2133	19.3959
P15170	Eukaryotic peptide chain release factor GTP-binding subunit ERF3A	GSPT1	-0.091706	-1.06563	0.933215	23	12	37.1	27.3608	26.5743	27.1779	27.097	26.9585	26.7824
P15289	Arylsulfatase A;Arylsulfatase A component B;Arylsulfatase A component C	ARSA	1.09627	2.13801	0.283473	3	3	10.9	19.2122	19.941	20.0648	21.2738	21.2839	19.9492
P15311	Ezrin	EZR	-0.180135	-1.13299	0.821849	30	16	43.5	27.1668	27.7133	27.432	27.0461	27.5729	27.1527
P15374	Ubiquitin carboxyl-terminal hydrolase isozyme L3	UCHL3	0.0525055	1.03706	0.966363	9	9	44.8	23.766	23.3	23.7146	23.5442	24.1854	23.2085
P15407	Fos-related antigen 1	FOSL1	-2.30573	-4.94418	0.126162	3	3	11.1	22.985	23.076	23.0917	21.8185	21.0103	19.4067
P15531	Nucleoside diphosphate kinase A	NME1	1.35761	2.5626	0.104805	12	1	59.9	24.7287	24.3753	24.2325	25.8528	25.2996	26.2568
P15559	NAD(P)H dehydrogenase [quinone] 1	NQO1	0.599145	1.51482	0.621814	12	12	34.3	29.0083	28.0601	28.6189	28.9342	28.5491	30.0014
P15586	N-acetylglucosamine-6-sulfatase	GNS	-0.195911	-1.14545	0.935109	7	7	13.5	24.6459	25.4198	25.0394	24.7209	23.7893	26.0072
P15848	Arylsulfatase B	ARSB	1.19299	2.28626	0.157747	4	4	10.1	22.9605	22.7203	21.8298	23.4764	23.879	23.7342
P15880	40S ribosomal protein S2	RPS2	-0.289895	-1.22255	0.567133	16	16	49.1	28.9483	29.0645	28.7009	28.7044	28.7792	28.3603
P15924	Desmoplakin	DSP	3.40696	10.6071	0.53711	108	108	37.9	20.548	24.4228	24.8797	26.0951	31.3789	22.5974
P15927	Replication protein A 32 kDa subunit	RPA2	-0.552144	-1.46626	0.75726	4	4	25.9	25.2632	25.0085	25.4622	25.3697	25.3721	23.3355
P16070	CD44 antigen	CD44	-0.425123	-1.34269	0.110701	13	13	37.4	28.6211	28.6503	28.6833	28.2811	28.225	28.1732
P16083	Ribosyldihydronicotinamide dehydrogenase [quinone]	NQO2	1.04175	2.05872	0.510436	7	7	33.8	22.4312	21.1223	23.6331	22.9972	23.3124	24.0024
P16152	Carbonyl reductase [NADPH] 1	CBR1	0.0744133	1.05293	0.889525	15	13	63.9	28.7877	28.7638	28.7895	28.8046	29.021	28.7388
P16220	Cyclic AMP-responsive element-binding protein 1	CREB1	-1.0787	-2.11213	0.409383	3	2	15.6	21.9259	22.4381	21.5158	20.7037	22.0286	19.9114
P16278	Beta-galactosidase	GLB1	1.77142	3.4139	0.219725	6	6	15.1	21.9513	21.4488	22.1921	23.7316	22.3221	24.8527
P16333	Cytoplasmic protein NCK1	NCK1	0.483311	1.39795	0.284653	4	3	10.1	22.1675	22.3843	22.1546	22.5075	22.625	23.0239
P16401	Histone H1.5	HIST1H1B	3.51359	11.4208	0.273704	16	14	40.3	16.8358	18.694	18.5283	19.1802	24.8952	20.5235
P16403	Histone H1.2	HIST1H1C	-0.444972	-1.36129	0.716137	18	4	42.7	24.7153	24.3281	25.7485	24.4809	24.815	24.1611
P16435	NADPH--cytochrome P450 reductase	POR	0.943801	1.92359	0.721237	17	17	28.5	24.2676	23.8559	21.5722	22.7981	24.3839	25.3451
P16615	Sarcoplasmic/endoplasmic reticulum calcium ATPase 2	ATP2A2	-0.580715	-1.49559	0.316968	35	28	41.4	29.6881	29.3458	29.4044	29.1979	29.045	28.4532
P16885	1-phosphatidylinositol 4,5-bisphosphate phosphodiesterase gamma-2	PLCG2	-0.335927	-1.26219	0.958935	3	3	4	22.8465	23.1053	23.8622	24.2343	19.2332	25.3387
P16930	Fumarylacetoacetase	FAH	-0.265214	-1.20181	0.704264	7	7	19.8	23.8515	23.6969	24.0408	23.8964	23.6878	23.2093
P16949	Stathmin	STMN1	-0.0259533	-1.01815	0.981456	14	10	43.6	28.3991	29.3165	28.4955	28.8644	28.9538	28.3151
P16989	Y-box-binding protein 3	YBX3	0.00457255	1.00317	0.991845	20	13	69.9	28.6629	28.7094	28.5032	28.7317	28.5688	28.5888
P17028	Zinc finger protein 24	ZNF24	0.0107066	1.00745	0.993653	4	4	19.6	21.5829	21.5559	20.6061	21.0787	20.9878	21.7105
P17050	Alpha-N-acetylgalactosaminidase	NAGA	0.752228	1.68439	0.336106	3	3	9.5	21.6448	20.9922	21.4572	22.4276	22.44	21.4833
P17066	Heat shock 70 kDa protein 6;Putative heat shock 70 kDa protein 7	HSPA6	-1.4306	-2.69559	0.414255	9	2	12.6	27.5135	29.9205	27.8183	27.7808	27.2367	25.943
P17096	High mobility group protein HMG-I/HMG-Y	HMGA1	-1.49722	-2.82298	0.0538182	7	3	41.1	27.667	27.504	27.1392	25.9794	25.8764	25.9627
P17174	Aspartate aminotransferase, cytoplasmic	GOT1	0.793882	1.73373	0.192862	16	16	43.6	26.6461	25.8984	26.4902	26.9434	27.0935	27.3795
P17252	Protein kinase C alpha type	PRKCA	-1.08301	-2.11845	0.195695	10	10	18.9	24.7867	24.7314	25.8103	24.2025	24.2143	23.6625
P17480	Nucleolar transcription factor 1	UBTF	0.115866	1.08363	0.944784	31	31	41.1	19.2138	19.0431	17.8824	19.0247	18.5283	18.9338
P17568	NADH dehydrogenase [ubiquinone] 1 beta subcomplex subunit 7	NDUFB7	0.0162118	1.0113	0.991064	2	2	8	21.1072	21.2493	21.085	20.8527	20.5642	22.0732
P17612	cAMP-dependent protein kinase catalytic subunit alpha	PRKACA	-0.686225	-1.60907	0.482116	6	4	19.1	24.1848	24.7788	23.7494	22.8558	23.9933	23.8053
P17643	5,6-dihydroxyindole-2-carboxylic acid oxidase	TYRP1	1.06113	2.08657	0.481958	14	14	23.5	17.2708	18.7812	19.3962	20.4086	19.2282	18.9947
P17655	Calpain-2 catalytic subunit	CAPN2	0.15225	1.1113	0.721487	17	17	31.3	28.0684	27.8707	28.0702	28.0228	28.1812	28.262
P17676	CCAAT/enhancer-binding protein beta	CEBPB	-1.12323	-2.17834	0.429402	7	4	39.1	21.0001	21.5173	20.6915	20.9817	20.2311	18.6264
P17693	HLA class I histocompatibility antigen, alpha chain G	HLA	-0.301166	-1.23214	0.763751	2	1	7.2	26.5422	26.5644	26.1047	26.2586	25.5164	26.5327
P17706	Tyrosine-protein phosphatase non-receptor type 2	PTPN2	-0.291433	-1.22386	0.874047	3	3	12.7	20.6742	21.19	21.127	21.4231	21.0421	19.6518
P17812	CTP synthase 1	CTPS1	0.597467	1.51306	0.181746	22	21	40.6	27.0089	26.7805	27.1481	27.782	27.5855	27.3624
P17813	Endoglin	ENG	0.892722	1.85668	0.156659	7	7	15	22.9246	22.2878	22.7094	23.7527	23.622	23.2252
P17844	Probable ATP-dependent RNA helicase DDX5	DDX5	-0.221708	-1.16611	0.899967	42	29	54.6	26.35	26.2993	26.807	26.6849	26.7998	25.3065
P17858	ATP-dependent 6-phosphofructokinase, liver type	PFKL	0.182524	1.13487	0.861482	19	16	27.4	26.7302	26.504	26.2796	26.3068	26.563	27.1915
P17931	Galectin-3	LGALS3	0.354548	1.27858	0.779794	9	9	40	26.4622	26.7281	26.1644	26.2297	26.5667	27.6218
P17936	Insulin-like growth factor-binding protein 3	IGFBP3	-1.81764	-3.52504	0.368763	11	11	44.3	27.0937	27.7381	27.0561	24.9041	23.9275	27.6034
P17980	26S protease regulatory subunit 6A	PSMC3	0.324593	1.25231	0.565044	28	28	65.1	27.6907	27.9501	28.0286	28.4156	28.3514	27.8762
P17987	T-complex protein 1 subunit alpha	TCP1	0.0805772	1.05744	0.92161	34	34	66.4	29.8959	29.8414	30.3483	30.2116	30.0502	30.0655
P18031	Tyrosine-protein phosphatase non-receptor type 1	PTPN1	-0.0945822	-1.06776	0.94505	14	14	38.6	27.2127	26.5996	27.4023	26.8862	26.6015	27.4431
P18065	Insulin-like growth factor-binding protein 2	IGFBP2	1.02776	2.03886	0.51083	3	3	13.8	21.4961	20.7597	21.4875	21.92	21.2255	23.681
P18074	TFIIH basal transcription factor complex helicase XPD subunit	ERCC2	0.890549	1.85388	0.814145	13	13	18.6	16.9243	21.8744	20.1113	20.277	20.8112	20.4934
P18077	60S ribosomal protein L35a	RPL35A	0.676584	1.59835	0.220675	8	8	30.9	24.549	24.7571	24.09	25.2566	25.261	24.9082
P18084	Integrin beta-5	ITGB5	0.189589	1.14044	0.800885	8	8	13.3	23.8509	23.8089	23.5466	24.2011	23.5483	24.0258
P18085	ADP-ribosylation factor 4	ARF4	0.0219046	1.0153	0.993842	7	5	49.4	28.1274	25.379	27.2752	27.3123	27.7913	25.7437
P18124	60S ribosomal protein L7	RPL7	0.0594031	1.04203	0.964739	21	21	44.8	29.8965	29.3238	29.4531	30.0458	29.7621	29.0438
P18206	Vinculin	VCL	0.18455	1.13646	0.63241	65	65	64	29.0408	28.9985	29.098	29.1821	29.1068	29.4021
P18433	Receptor-type tyrosine-protein phosphatase alpha	PTPRA	-0.122667	-1.08875	0.896764	3	3	5.8	21.5919	21.3124	21.7722	21.7447	21.4425	21.1213
P18583	Protein SON	SON	-1.19481	-2.28915	0.410314	31	7	20.2	22.3769	22.7517	22.1	21.9937	21.9024	19.748
P18615	Negative elongation factor E	NELFE	-1.95415	-3.87488	0.035	14	14	37.4	24.4419	23.9831	24.2455	22.0835	22.2839	22.4406
P18621	60S ribosomal protein L17	RPL17	-0.371803	-1.29397	0.774195	13	13	52.2	28.249	28.0891	27.2224	27.6865	27.9317	26.8269
P18669	Phosphoglycerate mutase 1	PGAM1	0.841687	1.79214	0.188315	21	21	63.4	29.0802	28.6731	28.8624	29.5406	29.3948	30.2055
P18754	Regulator of chromosome condensation	RCC1	1.16171	2.23722	0.282589	15	15	47.5	23.1747	22.9167	23.7679	24.7614	25.0883	23.4948
P18827	Syndecan-1	SDC1	-0.112703	-1.08125	0.963271	2	2	11.9	22.2865	22.4627	22.4377	23.0517	22.94	20.8571
P18846	Cyclic AMP-dependent transcription factor ATF-1	ATF1	-1.13426	-2.19506	0.361883	2	1	24.3	21.1695	22.0144	21.0699	20.9386	20.7824	19.1301
P18858	DNA ligase 1	LIG1	-0.394727	-1.31469	0.839995	14	14	19.3	23.6025	24.0595	23.1876	23.8605	23.8197	21.9851
P18859	ATP synthase-coupling factor 6, mitochondrial	ATP5J	0.349017	1.27369	0.852833	3	3	28.7	22.9928	24.1598	22.4493	23.4223	24.2253	23.0014
P18887	DNA repair protein XRCC1	XRCC1	0.156303	1.11443	0.928871	13	13	27.5	23.1949	24.0337	22.7667	24.0165	23.4171	23.0305
P19022	Cadherin-2	CDH2	-0.727076	-1.65528	0.71234	7	7	15.9	26.4231	25.5086	25.5022	25.928	25.7381	23.5866
P19174	1-phosphatidylinositol 4,5-bisphosphate phosphodiesterase gamma-1	PLCG1	0.622588	1.53963	0.573704	26	26	27	26.5265	25.3986	26.2877	26.307	26.4023	27.3712
P19338	Nucleolin	NCL	-0.242091	-1.18271	0.730931	37	37	44.4	31.0916	31.1177	30.8383	30.9868	30.9705	30.3641
P19367	Hexokinase-1	HK1	0.464135	1.37949	0.566136	38	34	44.1	27.808	27.5722	28.0973	28.1049	27.9062	28.8589
P19387	DNA-directed RNA polymerase II subunit RPB3	POLR2C	-0.594727	-1.51019	0.782597	8	8	36.7	22.8114	25.178	23.4009	23.2374	23.9244	22.4443
P19388	DNA-directed RNA polymerases I, II, and III subunit RPABC1	POLR2E	0.848969	1.80121	0.900769	6	6	29	16.0223	22.2309	22.1565	19.6379	22.733	20.5857
P19404	NADH dehydrogenase [ubiquinone] flavoprotein 2, mitochondrial	NDUFV2	0.759845	1.69331	0.28287	6	6	26.1	23.8401	24.1951	23.886	24.3022	24.5678	25.3307
P19447	TFIIH basal transcription factor complex helicase XPB subunit	ERCC3	-0.357048	-1.2808	0.873888	19	19	30.4	21.2385	18.8381	19.9445	19.9083	19.6604	19.3813
P19474	E3 ubiquitin-protein ligase TRIM21	TRIM21	-1.17349	-2.25557	0.694485	2	2	5.7	20.9565	21.4723	21.6525	21.4826	21.4674	17.6109
P19525	Interferon-induced, double-stranded RNA-activated protein kinase	EIF2AK2	0.135688	1.09862	0.932818	16	16	29.6	24.5857	24.6045	24.6262	25.1691	25.1656	23.8887
P19623	Spermidine synthase	SRM	0.885664	1.84761	0.241713	16	16	59.9	26.5118	25.7246	26.8075	27.3983	27.3961	26.9065
P19784	Casein kinase II subunit alpha	CSNK2A2	-0.115266	-1.08317	0.919779	9	9	26.9	23.0019	22.7725	22.4718	22.4341	22.3672	23.0991
P19838	Nuclear factor NF-kappa-B p105 subunit;Nuclear factor NF-kappa-B p50 subunit	NFKB1	0.902182	1.86889	0.131139	7	7	10.7	23.1858	22.5387	23.0961	24.0254	23.7034	23.7983
P19883	Follistatin	FST	1.00335	2.00465	0.658181	2	2	9.5	20.494	20.0269	20.5072	19.5214	21.5558	22.9609
P19971	Thymidine phosphorylase	TYMP	0.742588	1.67317	0.578598	16	16	45.4	26.8186	27.1922	26.8619	27.6274	28.7529	26.7201
P20020	Plasma membrane calcium-transporting ATPase 1	ATP2B1	-1.64961	-3.13749	0.343275	22	11	23.7	26.8544	25.3024	25.8275	25.4784	24.8586	22.6984
P20036	HLA class II histocompatibility antigen, DP alpha 1 chain	HLA	0.969513	1.95818	0.126146	2	2	11.2	26.1576	25.5217	25.8155	27.0243	26.8562	26.5229
P20042	Eukaryotic translation initiation factor 2 subunit 2	EIF2S2	-0.282447	-1.21626	0.791875	31	31	71.5	28.9571	28.2358	28.1856	28.4659	28.3874	27.6779
P20073	Annexin A7	ANXA7	0.334386	1.26084	0.45892	19	18	41.6	26.5121	26.2367	26.7583	26.7229	26.904	26.8834
P20290	Transcription factor BTF3	BTF3	-0.0731316	-1.052	0.949799	7	7	38.3	26.8213	26.4412	26.9394	26.8289	26.9336	26.22
P20338	Ras-related protein Rab-4A	RAB4A	0.604902	1.52088	0.889178	3	2	17.4	22.28	22.2778	18.1644	21.9442	20.8565	21.7361
P20339	Ras-related protein Rab-5A	RAB5A	0.205536	1.15311	0.950037	6	4	39.8	24.7843	24.2695	24.4847	25.3858	25.8862	22.8832
P20340	Ras-related protein Rab-6A	RAB6A	-0.0437024	-1.03076	0.962689	9	6	44.7	27.6019	27.061	27.6065	27.2791	27.2734	27.5858
P20585	DNA mismatch repair protein Msh3	MSH3	-2.37138	-5.17436	0.181518	8	8	8.6	24.8135	26.3542	23.1025	22.2738	22.5107	22.3715
P20592	Interferon-induced GTP-binding protein Mx2;Interferon-induced GTP-binding protein Mx1;Interferon-induced GTP-binding protein Mx1, N-terminally processed	MX2	0.173051	1.12744	0.769064	3	3	20.4	24.934	25.04	24.6339	24.946	24.9473	25.2338
P20618	Proteasome subunit beta type-1	PSMB1	0.201007	1.1495	0.710058	9	9	43.2	27.6861	27.2718	27.7047	27.7918	27.6508	27.823
P20645	Cation-dependent mannose-6-phosphate receptor	M6PR	0.589454	1.50468	0.536845	5	5	19.1	26.7993	25.9096	27.2079	27.4234	26.9006	27.3611
P20674	Cytochrome c oxidase subunit 5A, mitochondrial	COX5A	0.51052	1.42456	0.441385	4	4	24.7	23.9398	24.7836	23.939	24.7118	24.8345	24.6477
P20700	Lamin-B1	LMNB1	0.30326	1.23393	0.942325	47	43	66	24.0842	22.638	25.3	24.9899	25.6153	22.3268
P20810	Calpastatin	CAST	-0.341803	-1.26734	0.232135	24	2	52.9	27.661	27.7531	27.8387	27.31	27.4883	27.429
P20839	Inosine-5-monophosphate dehydrogenase 1	IMPDH1	-0.183022	-1.13526	0.853629	15	14	35	25.9054	25.3158	26.0449	25.6415	25.8217	25.2537
P20936	Ras GTPase-activating protein 1	RASA1	-0.633695	-1.55153	0.323101	4	4	7.7	22.6317	23.3903	23.531	22.4776	22.6958	22.4786
P20962	Parathymosin	PTMS	-4.73785	-26.683	0.219117	4	4	18.6	27.3018	26.9346	27.2498	24.9193	24.2908	18.0626
P21266	Glutathione S-transferase Mu 3	GSTM3	1.42643	2.68781	0.333888	3	2	13.8	22.601	22.0172	20.515	22.4147	22.9238	24.0739
P21281	V-type proton ATPase subunit B, brain isoform	ATP6V1B2	-0.271444	-1.20702	0.723131	23	23	47	26.2366	26.7951	26.6168	25.8928	26.4326	26.5088
P21283	V-type proton ATPase subunit C 1	ATP6V1C1	-0.000516891	-1.00036	0.999234	15	15	40.1	25.1289	24.7449	25.1407	24.5632	24.6232	25.8266
P21291	Cysteine and glycine-rich protein 1	CSRP1	-0.747711	-1.67913	0.273505	11	11	56	29.5059	30.3404	29.5455	29.2578	28.7538	29.1371
P21333	Filamin-A	FLNA	-0.182444	-1.1348	0.721638	138	131	60.8	32.3563	32.5341	32.5918	32.5362	32.2592	32.1396
P21399	Cytoplasmic aconitate hydratase	ACO1	0.696487	1.62055	0.226128	12	12	18.9	24.3987	24.0825	23.6894	24.8122	24.9438	24.5042
P21580	Tumor necrosis factor alpha-induced protein 3;A20p50;A20p37	TNFAIP3	-2.27828	-4.85099	0.163148	3	3	5.2	21.2838	19.7335	20.6626	19.1377	18.7476	16.9597
P21589	5-nucleotidase	NT5E	-2.20031	-4.59578	0.0546154	20	20	44.3	29.0003	28.7614	28.8198	27.0434	26.9932	25.9439
P21741	Midkine	MDK	1.37381	2.59154	0.456901	2	2	27.6	21.9844	18.7303	20.0334	21.9738	21.2463	21.6493
P21796	Voltage-dependent anion-selective channel protein 1	VDAC1	0.159829	1.11715	0.839415	18	18	76	29.6065	30.1599	29.6511	29.8807	29.8294	30.1869
P21810	Biglycan	BGN	-1.49566	-2.81993	0.592476	2	2	7.3	21.2063	21.9895	21.5378	21.4648	21.3595	17.4224
P21860	Receptor tyrosine-protein kinase erbB-3	ERBB3	0.586438	1.50153	0.395279	2	2	4.7	22.3573	22.6337	22.065	22.4544	23.0002	23.3608
P21912	Succinate dehydrogenase [ubiquinone] iron-sulfur subunit, mitochondrial	SDHB	0.467365	1.38258	0.655393	7	7	27.1	24.3795	24.992	23.9041	24.6328	24.6168	25.4281
P21926	CD9 antigen	CD9	0.0181669	1.01267	0.976767	4	4	9.6	26.2183	26.1996	25.9952	26.3265	26.0023	26.1388
P21964	Catechol O-methyltransferase	COMT	0.893026	1.85707	0.295472	13	13	59.7	22.272	21.2469	22.5544	22.8035	23.1916	22.7573
P21980	Protein-glutamine gamma-glutamyltransferase 2	TGM2	-0.0897039	-1.06415	0.958483	26	25	42.6	29.6601	29.5147	29.7361	29.1889	29.0575	30.3954
P22033	Methylmalonyl-CoA mutase, mitochondrial	MUT	-0.152138	-1.11122	0.936112	8	8	12.5	23.6194	23.1711	23.604	24.2088	22.4902	23.2391
P22059	Oxysterol-binding protein 1	OSBP	-0.356836	-1.28061	0.231834	15	15	22.7	26.0021	25.9294	26.0838	25.7787	25.5543	25.6118
P22061	Protein-L-isoaspartate(D-aspartate) O-methyltransferase	PCMT1	-0.216517	-1.16193	0.689852	13	13	65.2	27.3655	27.5658	27.3628	27.2107	26.976	27.4578
P22087	rRNA 2-O-methyltransferase fibrillarin	FBL	1.01642	2.02289	0.716951	18	17	50.5	17.4606	19.5378	20.5958	18.8487	20.3304	21.4644
P22090	40S ribosomal protein S4, Y isoform 1	RPS4Y1	-0.409814	-1.32851	0.625919	11	2	36.5	26.0224	26.7826	25.868	25.959	25.9832	25.5013
P22102	Trifunctional purine biosynthetic protein adenosine-3;Phosphoribosylamine--glycine ligase;Phosphoribosylformylglycinamidine cyclo-ligase;Phosphoribosylglycinamide formyltransferase	GART	0.643041	1.56162	0.164659	33	33	38.2	27.4294	27.4478	27.6314	28.4185	28.0958	27.9234
P22234	Multifunctional protein ADE2;Phosphoribosylaminoimidazole-succinocarboxamide synthase;Phosphoribosylaminoimidazole carboxylase	PAICS	0.39167	1.31191	0.198041	25	25	51.1	28.3575	28.2624	28.4064	28.8369	28.7617	28.6027
P22307	Non-specific lipid-transfer protein	SCP2	0.486369	1.40091	0.476098	22	22	39.1	26.072	26.6323	25.8781	26.6596	26.3668	27.015
P22314	Ubiquitin-like modifier-activating enzyme 1	UBA1	0.635398	1.55337	0.12982	39	39	42.4	30.2655	30.1132	30.3685	31.0839	30.8124	30.7572
P22392	Nucleoside diphosphate kinase B;Putative nucleoside diphosphate kinase	NME2	0.467176	1.3824	0.471209	13	1	65.8	30.7548	30.7292	30.6496	31.0755	30.766	31.6937
P22528	Cornifin-B	SPRR1B	4.56556	23.6794	0.170825	4	2	61.8	19.9821	18.7288	17.6201	21.8868	26.7132	21.4277
P22532	Small proline-rich protein 2D	SPRR2D	3.60309	12.1517	0.133011	5	1	90.3	20.0967	18.3141	19.5523	21.4823	25.0473	22.2429
P22570	NADPH:adrenodoxin oxidoreductase, mitochondrial	FDXR	2.31403	4.9727	0.0615789	15	15	38	21.1335	21.8733	21.8914	23.7355	23.4603	24.6445
P22626	Heterogeneous nuclear ribonucleoproteins A2/B1	HNRNPA2B1	-0.575262	-1.48995	0.306956	30	30	60.9	28.8258	29.2807	28.4609	28.2226	28.3761	28.243
P22681	E3 ubiquitin-protein ligase CBL	CBL	0.627725	1.54513	0.779997	4	4	5.5	19.8837	22.1737	22.3551	22.1398	21.4489	22.7069
P22695	Cytochrome b-c1 complex subunit 2, mitochondrial	UQCRC2	-0.0462538	-1.03258	0.968942	12	12	33.3	27.1928	27.3303	27.2439	26.8993	26.9053	27.8236
P22830	Ferrochelatase, mitochondrial	FECH	-0.117461	-1.08482	0.908945	8	8	29.6	23.54	23.4516	23.1997	23.4357	22.8388	23.5644
P23193	Transcription elongation factor A protein 1	TCEA1	0.105015	1.07551	0.915519	21	21	57.5	26.4928	26.4731	26.7528	26.4908	26.4551	27.0878
P23229	Integrin alpha-6;Integrin alpha-6 heavy chain;Integrin alpha-6 light chain;Processed integrin alpha-6	ITGA6	-0.149654	-1.1093	0.950414	20	20	23.3	25.8217	25.3274	26.2642	26.652	25.7573	24.5549
P23246	Splicing factor, proline- and glutamine-rich	SFPQ	-0.633477	-1.5513	0.801797	39	37	47.9	25.1453	25.5239	26.392	25.5288	26.3051	23.3268
P23258	Tubulin gamma-1 chain;Tubulin gamma-2 chain	TUBG1	-0.383099	-1.30414	0.463514	9	9	24.2	28.1323	28.2041	28.159	28.163	27.4849	27.6983
P23284	Peptidyl-prolyl cis-trans isomerase B	PPIB	-0.101803	-1.07311	0.888872	19	19	68.1	31.2703	31.4472	31.3373	31.2733	30.9863	31.4898
P23297	Protein S100-A1	S100A1	1.47211	2.77427	0.225825	4	4	46.8	24.4171	24.3012	24.7609	25.4037	25.2917	27.2002
P23368	NAD-dependent malic enzyme, mitochondrial	ME2	1.33689	2.52606	0.312224	15	15	35.3	25.5878	23.6577	25.2633	25.7768	25.8258	26.9169
P23381	Tryptophan--tRNA ligase, cytoplasmic;T1-TrpRS;T2-TrpRS	WARS	0.551788	1.4659	0.30541	22	22	49.5	29.0284	28.5548	28.9517	29.3662	29.1144	29.7097
P23396	40S ribosomal protein S3	RPS3	-0.0163225	-1.01138	0.981455	27	27	86	29.6828	29.7261	29.9735	30.0572	29.7691	29.5072
P23434	Glycine cleavage system H protein, mitochondrial	GCSH	0.691385	1.61483	0.44139	2	2	17.3	24.1576	23.1878	23.8383	24.6864	24.7739	23.7975
P23443	Ribosomal protein S6 kinase beta-1;Ribosomal protein S6 kinase beta-2	RPS6KB1	-1.70715	-3.26515	0.561425	2	2	4	24.2657	23.508	23.5692	23.6134	19.2019	23.4063
P23458	Tyrosine-protein kinase JAK1	JAK1	-0.604443	-1.52039	0.853677	4	3	4	23.232	23.9747	21.9401	23.4017	23.4603	20.4715
P23471	Receptor-type tyrosine-protein phosphatase zeta	PTPRZ1	1.69599	3.23999	0.471904	4	4	3	22.3071	20.0469	21.5798	21.3108	22.7179	24.993
P23497	Nuclear autoantigen Sp-100	SP100	1.35064	2.55025	0.287039	8	8	28.5	21.9314	20.0211	19.9625	22.01	22.261	21.6959
P23511	Nuclear transcription factor Y subunit alpha	NFYA	0.197027	1.14633	0.90625	2	2	12.6	22.305	21.2277	22.6297	22.1843	22.6288	21.9404
P23526	Adenosylhomocysteinase	AHCY	0.785697	1.72392	0.083942	30	30	46.1	29.5523	29.2047	29.4834	30.2533	30.0748	30.2695
P23528	Cofilin-1	CFL1	0.442324	1.35879	0.342739	21	15	75.3	31.8239	32.3642	32.0319	32.6507	32.562	32.3343
P23588	Eukaryotic translation initiation factor 4B	EIF4B	-0.286962	-1.22007	0.567288	10	10	18.5	27.897	28.2831	27.8129	27.7183	27.5707	27.843
P23610	Factor VIII intron 22 protein	F8A1	-0.188658	-1.1397	0.898277	3	3	9.7	21.5055	21.8403	21.2549	21.3608	21.9726	20.7014
P23634	Plasma membrane calcium-transporting ATPase 4	ATP2B4	-1.28518	-2.43712	0.351044	26	15	27.3	27.3284	26.7185	27.1257	26.4743	26.4945	24.3483
P23786	Carnitine O-palmitoyltransferase 2, mitochondrial	CPT2	1.11472	2.16553	0.107573	14	14	25.5	23.6242	22.9893	23.448	24.4808	24.1928	24.7321
P23919	Thymidylate kinase	DTYMK	0.145762	1.10631	0.900137	12	12	43.9	25.617	26.5184	26.1418	26.0805	26.0747	26.5593
P23921	Ribonucleoside-diphosphate reductase large subunit	RRM1	1.61524	3.06363	0.189643	15	15	26	24.9042	23.2532	24.9618	26.4193	26.0641	25.4815
P24385	G1/S-specific cyclin-D1	CCND1	-1.61301	-3.05889	0.484543	4	4	19	21.6075	22.05	22.2579	21.054	22.0176	18.0047
P24386	Rab proteins geranylgeranyltransferase component A 1	CHM	-0.367347	-1.28998	0.635493	4	4	13	22.279	21.6873	22.23	21.7092	22.0667	21.3184
P24534	Elongation factor 1-beta	EEF1B2	0.106752	1.0768	0.94267	11	9	63.6	28.2102	28.7485	28.3087	28.8261	28.9242	27.8375
P24539	ATP synthase F(0) complex subunit B1, mitochondrial	ATP5F1	-0.104111	-1.07483	0.945057	8	8	28.5	26.0281	25.89	26.0642	25.4541	25.5502	26.6657
P24666	Low molecular weight phosphotyrosine protein phosphatase	ACP1	1.1524	2.22283	0.236744	9	9	70.3	24.9217	26.0054	24.5005	25.9178	26.3462	26.6207
P24723	Protein kinase C eta type	PRKCH	0.625301	1.54253	0.632615	2	1	3.4	23.3923	22.4554	23.1574	23.3566	22.9678	24.5566
P24752	Acetyl-CoA acetyltransferase, mitochondrial	ACAT1	0.453854	1.36969	0.220969	17	17	44.5	26.9375	27.1067	26.9798	27.4612	27.2722	27.6522
P24821	Tenascin	TNC	-1.30665	-2.47366	0.170062	46	46	29.9	29.2624	28.9542	29.4242	28.6442	27.16	27.9168
P24844	Myosin regulatory light polypeptide 9	MYL9	-0.442636	-1.35909	0.44162	13	7	66.3	25.3307	26.0168	25.692	25.0267	25.4651	25.2197
P24928	DNA-directed RNA polymerase II subunit RPB1	POLR2A	-1.20701	-2.30859	0.703055	37	37	23.2	22.6274	22.8453	22.8026	23.046	22.8065	18.8018
P24941	Cyclin-dependent kinase 2	CDK2	0.526202	1.44013	0.579716	16	13	41.6	24.9795	24.3898	25.0087	25.0676	24.8876	26.0016
P25098	Beta-adrenergic receptor kinase 1;Beta-adrenergic receptor kinase 2	ADRBK1	-0.188546	-1.13961	0.93088	5	5	8.6	23.114	23.0409	23.132	23.5329	23.5107	21.6778
P25205	DNA replication licensing factor MCM3	MCM3	-0.54923	-1.4633	0.550363	44	44	58.4	27.93	27.1601	27.4807	27.2165	27.3702	26.3364
P25208	Nuclear transcription factor Y subunit beta	NFYB	-1.66719	-3.17595	0.283577	2	2	8.2	21.8793	22.3114	21.7528	21.6143	18.8008	20.5269
P25311	Zinc-alpha-2-glycoprotein	AZGP1	6.41374	85.2566	0.115009	19	19	53	19.3982	19.4702	20.6831	22.4458	27.2298	29.1171
P25325	3-mercaptopyruvate sulfurtransferase	MPST	2.34621	5.08487	0.0444138	5	5	20.5	21.3643	20.5552	21.1801	23.2176	23.7944	23.1262
P25391	Laminin subunit alpha-1	LAMA1	3.31251	9.93493	0.0564848	9	9	4.5	18.6786	19.066	20.4026	22.6325	22.8726	22.5798
P25398	40S ribosomal protein S12	RPS12	-0.106559	-1.07666	0.925006	12	12	78.8	29.0055	29.5926	29.366	29.462	29.3752	28.8072
P25440	Bromodomain-containing protein 2	BRD2	2.56156	5.90346	0.395074	21	18	33	20.0872	20.8936	25.5144	24.6939	24.7265	24.7595
P25490	Transcriptional repressor protein YY1	YY1	-0.407778	-1.32664	0.425633	6	6	22.9	23.1172	23.3202	23.0663	22.9643	22.3883	22.9277
P25685	DnaJ homolog subfamily B member 1	DNAJB1	0.379496	1.30089	0.295771	19	18	46.8	26.9671	27.2266	27.2129	27.6012	27.6014	27.3426
P25686	DnaJ homolog subfamily B member 2	DNAJB2	-0.76433	-1.69858	0.79634	5	4	23.5	21.9715	20.8553	20.1716	19.9441	18.6052	22.1561
P25705	ATP synthase subunit alpha, mitochondrial	ATP5A1	-0.0813402	-1.058	0.933457	33	33	56.8	30.4509	30.6221	30.772	30.4063	30.2753	30.9194
P25786	Proteasome subunit alpha type-1	PSMA1	-0.0381114	-1.02677	0.941846	14	14	58.6	28.3688	28.5327	28.3075	28.3315	28.3555	28.4077
P25787	Proteasome subunit alpha type-2	PSMA2	1.70505	3.2604	0.05	10	10	57.3	22.5877	23.167	22.5049	24.6133	24.3618	24.3997
P25788	Proteasome subunit alpha type-3	PSMA3	0.198659	1.14763	0.765865	12	12	50.4	27.4471	26.9417	27.455	27.4279	27.3615	27.6502
P25789	Proteasome subunit alpha type-4	PSMA4	0.199654	1.14842	0.791342	10	10	45.6	27.7429	27.1638	27.9056	27.8225	27.8063	27.7824
P26006	Integrin alpha-3;Integrin alpha-3 heavy chain;Integrin alpha-3 light chain	ITGA3	0.098786	1.07087	0.949707	12	12	12.7	26.7337	26.4341	26.0279	26.1431	26.1779	27.1711
P26012	Integrin beta-8	ITGB8	0.0240466	1.01681	0.983054	8	8	13.4	26.1063	25.1451	25.5941	26.0517	25.4104	25.4556
P26038	Moesin	MSN	-0.120946	-1.08745	0.791554	46	32	62	29.9451	30.0672	30.1093	30.0416	29.948	29.7693
P26196	Probable ATP-dependent RNA helicase DDX6	DDX6	0.0233351	1.01631	0.96509	17	17	42.9	27.0599	26.9907	27.2273	27.1733	27.0989	27.0756
P26232	Catenin alpha-2	CTNNA2	-2.20153	-4.59967	0.592341	12	2	14	23.7305	23.0577	18.015	20.4348	20.2571	17.5068
P26358	DNA (cytosine-5)-methyltransferase 1	DNMT1	-0.768494	-1.70349	0.760881	38	38	26	24.8975	23.089	24.282	24.7717	23.3884	21.8029
P26368	Splicing factor U2AF 65 kDa subunit	U2AF2	-0.853683	-1.80711	0.0908312	9	9	23.8	26.9784	26.8246	26.7642	26.0514	26.2085	25.7463
P26373	60S ribosomal protein L13	RPL13	-0.208997	-1.15588	0.892948	16	16	47.9	28.8838	29.2979	28.337	29.0107	28.9203	27.9608
P26440	Isovaleryl-CoA dehydrogenase, mitochondrial	IVD	0.131723	1.0956	0.936388	9	9	22.9	25.5844	25.6036	25.6795	25.5418	25.1201	26.6007
P26447	Protein S100-A4	S100A4	-0.620483	-1.53739	0.770366	3	3	27.7	27.4603	27.6141	27.3928	26.2024	25.9162	28.4872
P26572	Alpha-1,3-mannosyl-glycoprotein 2-beta-N-acetylglucosaminyltransferase	MGAT1	-1.80057	-3.48358	0.282151	2	2	4.9	21.0428	20.7768	20.6284	20.6897	18.7319	17.6247
P26583	High mobility group protein B2	HMGB2	-0.457129	-1.37281	0.695206	8	6	38.3	27.1887	26.6218	25.8433	26.4801	26.0544	25.748
P26599	Polypyrimidine tract-binding protein 1	PTBP1	-0.0812734	-1.05795	0.950003	19	18	46.9	25.9802	26.1514	26.3436	26.29	26.4399	25.5014
P26639	Threonine--tRNA ligase, cytoplasmic	TARS	0.990882	1.9874	0.231535	27	25	39	27.2401	26.2779	27.1231	27.7925	27.4561	28.3651
P26640	Valine--tRNA ligase	VARS	0.274938	1.20994	0.338716	26	26	25.9	27.6422	27.5693	27.6967	28.0315	27.8167	27.8849
P26641	Elongation factor 1-gamma	EEF1G	0.276251	1.21104	0.774252	17	17	34.1	28.5948	28.0676	28.8258	28.9271	29.0606	28.3292
P26885	Peptidyl-prolyl cis-trans isomerase FKBP2	FKBP2	0.631899	1.5496	0.221169	4	4	26.8	24.742	24.0966	24.4051	24.858	25.1552	25.1261
P27105	Erythrocyte band 7 integral membrane protein	STOM	-0.103502	-1.07438	0.931267	11	11	47.6	25.6872	25.0646	25.3327	25.6664	25.2236	24.884
P27144	Adenylate kinase 4, mitochondrial	AK4	0.553876	1.46802	0.32266	6	6	40.8	24.5673	24.9102	24.4396	25.5698	25.0623	24.9465
P27348	14-3-3 protein theta	YWHAQ	0.363111	1.2862	0.291237	17	14	67.8	29.4552	29.3604	29.6608	29.8424	29.7555	29.9677
P27361	Mitogen-activated protein kinase 3	MAPK3	-0.492381	-1.40676	0.741809	14	8	40.1	23.5527	23.442	23.0833	21.8289	23.0251	23.7468
P27448	MAP/microtubule affinity-regulating kinase 3	MARK3	-1.47907	-2.78769	0.664739	6	4	13.2	25.0831	25.3476	23.7344	25.208	24.1628	20.3569
P27482	Calmodulin-like protein 3	CALML3	5.4511	43.7466	0.21979	12	10	78.5	19.328	19.7706	17.8789	23.3003	29.1731	20.8575
P27635	60S ribosomal protein L10	RPL10	-0.417682	-1.33578	0.668226	16	16	56.1	28.4593	28.2374	28.2164	28.3077	28.188	27.1643
P27694	Replication protein A 70 kDa DNA-binding subunit;Replication protein A 70 kDa DNA-binding subunit, N-terminally processed	RPA1	-0.147589	-1.10772	0.66809	19	19	38.3	26.0275	25.8842	26.0776	25.7851	25.8893	25.872
P27695	DNA-(apurinic or apyrimidinic site) lyase;DNA-(apurinic or apyrimidinic site) lyase, mitochondrial	APEX1	0.0307687	1.02156	0.962419	15	15	46.9	27.0165	27.2834	27.1083	27.2375	27.262	27.001
P27707	Deoxycytidine kinase	DCK	0.451029	1.36701	0.171618	7	7	31.2	23.4002	23.4566	23.6597	23.8748	23.9618	24.0329
P27708	CAD protein;Glutamine-dependent carbamoyl-phosphate synthase;Aspartate carbamoyltransferase;Dihydroorotase	CAD	0.620927	1.53786	0.164378	45	44	27	27.2595	26.9282	27.2945	27.9377	27.7873	27.6199
P27797	Calreticulin	CALR	0.575029	1.48971	0.220792	20	20	64.7	31.0665	30.789	30.7425	31.4308	31.1885	31.7038
P27816	Microtubule-associated protein 4	MAP4	-0.460579	-1.37609	0.304929	61	31	51.4	29.8038	30.194	30.1818	29.7746	29.6416	29.3817
P27816	Microtubule-associated protein 4	MAP4	-3.17169	-9.01102	0.305227	23	5	29.2	23.2967	24.5386	25.2793	17.8502	22.6225	23.1268
P27824	Calnexin	CANX	-0.141364	-1.10295	0.935155	22	22	29.1	29.334	28.5914	28.8579	28.4405	28.3176	29.6011
P27986	Phosphatidylinositol 3-kinase regulatory subunit alpha;Phosphatidylinositol 3-kinase regulatory subunit gamma	PIK3R1	-2.61922	-6.14418	0.11547	3	1	6.4	21.5237	22.0781	21.5473	20.4096	19.0524	17.8295
P27987	Inositol-trisphosphate 3-kinase B	ITPKB	0.018961	1.01323	0.996427	19	19	27.3	20.637	22.4077	18.7228	22.3578	19.7667	19.6997
P28062	Proteasome subunit beta type-8	PSMB8	-0.122044	-1.08828	0.864094	6	6	25.4	24.9152	24.596	24.962	24.7367	24.8895	24.4809
P28065	Proteasome subunit beta type-9	PSMB9	-1.23213	-2.34914	0.790645	2	2	10	22.7433	21.8493	22.3862	23.1511	22.7296	17.4017
P28066	Proteasome subunit alpha type-5	PSMA5	-0.022742	-1.01589	0.968508	11	11	51.9	28.2576	28.3262	28.273	28.3552	28.354	28.0794
P28068	HLA class II histocompatibility antigen, DM beta chain	HLA	-0.385198	-1.30604	0.821932	2	2	8.4	22.3746	21.9758	22.0193	22.2881	22.3526	20.5735
P28070	Proteasome subunit beta type-4	PSMB4	0.673024	1.59441	0.689655	10	10	47.3	25.9735	24.2823	26.1621	25.8183	25.7803	26.8384
P28072	Proteasome subunit beta type-6	PSMB6	-0.0281188	-1.01968	0.973491	8	8	28.9	26.8061	26.6996	26.9512	26.5684	26.6457	27.1584
P28074	Proteasome subunit beta type-5	PSMB5	1.00402	2.00558	0.231945	10	10	39.5	25.1834	24.3762	24.7877	25.6795	25.2619	26.4179
P28288	ATP-binding cassette sub-family D member 3	ABCD3	1.5336	2.89507	0.634687	6	6	11.1	20.4195	15.9605	20.5143	20.839	20.3608	20.2952
P28289	Tropomodulin-1	TMOD1	-0.520021	-1.43398	0.766063	2	1	5	20.7253	20.9325	19.5535	19.8061	20.7915	19.0537
P28290	Sperm-specific antigen 2	SSFA2	0.436816	1.35361	0.718115	18	18	20.5	22.9355	23.5467	22.5686	23.3218	22.9073	24.1321
P28300	Protein-lysine 6-oxidase	LOX	0.961784	1.94772	0.462867	2	2	5	20.9873	20.3351	20.6065	21.4648	20.5955	22.7539
P28331	NADH-ubiquinone oxidoreductase 75 kDa subunit, mitochondrial	NDUFS1	0.809535	1.75265	0.220107	27	27	43.7	25.9046	25.03	25.9189	26.4354	26.3777	26.4689
P28340	DNA polymerase delta catalytic subunit	POLD1	0.39239	1.31257	0.74264	15	15	17.2	23.0144	22.8126	23.2635	23.936	23.7397	22.5919
P28370	Probable global transcription activator SNF2L1	SMARCA1	0.47152	1.38657	0.907831	42	28	36.1	20.7193	20.6832	21.1972	21.1926	23.5969	19.2247
P28482	Mitogen-activated protein kinase 1	MAPK1	0.263355	1.20027	0.61698	20	14	55.6	28.0898	27.8161	28.3288	28.2598	28.2668	28.4982
P28715	DNA repair protein complementing XP-G cells	ERCC5	-0.689275	-1.61247	0.580095	3	3	5.2	22.5507	22.4774	22.0649	22.2407	22.1674	20.6171
P28799	Granulins;Acrogranin;Paragranulin;Granulin-1;Granulin-2;Granulin-3;Granulin-4;Granulin-5;Granulin-6;Granulin-7	GRN	0.0273234	1.01912	0.978169	6	6	14.8	22.3781	22.1837	22.2206	22.04	21.9888	22.8357
P28838	Cytosol aminopeptidase	LAP3	0.0646674	1.04584	0.895069	22	22	50.8	27.7754	27.6444	27.8815	27.8478	27.8358	27.8116
P29083	General transcription factor IIE subunit 1	GTF2E1	-0.231121	-1.17375	0.788287	2	2	3.4	21.5731	20.8556	20.9427	20.6215	20.9649	21.0917
P29084	Transcription initiation factor IIE subunit beta	GTF2E2	-0.807627	-1.75033	0.305221	5	5	20.3	22.2886	22.2172	21.4231	20.6629	21.4882	21.3549
P29144	Tripeptidyl-peptidase 2	TPP2	1.05188	2.07323	0.052918	28	28	24.3	26.3838	26.0986	26.3454	27.5189	27.2617	27.2029
P29218	Inositol monophosphatase 1	IMPA1	0.406407	1.32538	0.42596	13	13	50.2	25.6176	25.6993	25.6268	25.8571	25.8536	26.4523
P29279	Connective tissue growth factor	CTGF	-3.08228	-8.46952	0.340788	5	5	18.1	23.1412	24.6909	24.2084	22.7799	22.699	17.3148
P29317	Ephrin type-A receptor 2	EPHA2	-0.137184	-1.09976	0.943224	9	8	10.2	24.5264	24.7732	24.9323	23.7902	25.5604	24.4697
P29353	SHC-transforming protein 1	SHC1	-0.388117	-1.30868	0.689467	7	7	19	24.948	24.4256	24.9134	24.5611	23.7644	24.7972
P29372	DNA-3-methyladenine glycosylase	MPG	-1.30453	-2.47003	0.338516	12	12	53.7	22.4303	21.8415	21.5519	21.9037	19.561	20.4455
P29373	Cellular retinoic acid-binding protein 2	CRABP2	4.72554	26.4563	0.228189	6	5	55.1	21.1193	19.0824	18.844	20.8809	28.2885	24.0529
P29401	Transketolase	TKT	0.0945161	1.06771	0.900885	34	34	54.1	31.8438	32.0454	31.7804	31.9558	31.7604	32.2371
P29508	Serpin B3	SERPINB3	12.5399	5955.06	0.056	24	13	52.6	14.4799	14.4493	17.6106	27.0834	31.4563	25.6199
P29558	RNA-binding motif, single-stranded-interacting protein 1	RBMS1	-0.17342	-1.12773	0.752217	4	4	11.4	24.6562	24.7543	24.4658	24.3577	24.3165	24.6818
P29590	Protein PML	PML	-0.458393	-1.37401	0.790958	18	18	24.1	24.1905	24.4587	24.071	24.2804	24.5283	22.5364
P29692			-0.0468648	-1.03302	0.960995	20	1	26.9	29.9208	30.2436	30.1804	30.2688	30.1938	29.7417
P29692			-0.108386	-1.07802	0.916014	18	1	60.3	27.7284	28.2301	27.7438	27.9601	27.4373	27.9799
P29803	Pyruvate dehydrogenase E1 component subunit alpha, testis-specific form, mitochondrial	PDHA2	-1.13776	-2.20039	0.423841	4	2	10.3	20.3979	20.5127	20.4465	20.7432	18.2897	18.9109
P29966	Myristoylated alanine-rich C-kinase substrate	MARCKS	0.476372	1.39124	0.549819	8	7	38.3	27.8515	28.1604	27.668	28.2491	27.9341	28.9259
P29992	Guanine nucleotide-binding protein subunit alpha-11	GNA11	-0.405285	-1.32435	0.405722	6	5	21.2	24.0629	23.968	24.5046	23.9414	23.6276	23.7506
P30038	Delta-1-pyrroline-5-carboxylate dehydrogenase, mitochondrial	ALDH4A1	0.216142	1.16162	0.864475	11	11	22.2	24.6059	24.7245	25.156	24.7475	24.6793	25.7079
P30040	Endoplasmic reticulum resident protein 29	ERP29	0.00205803	1.00143	0.996631	10	10	46	27.7833	27.8894	27.7547	27.7605	27.7759	27.8973
P30041	Peroxiredoxin-6	PRDX6	0.479691	1.39444	0.376377	22	22	65.2	29.2427	28.8405	29.3302	29.5686	29.3509	29.9329
P30042	ES1 protein homolog, mitochondrial	C21orf33	-0.0807667	-1.05758	0.914438	8	8	46.3	25.386	25.7855	25.3611	25.3255	25.5025	25.4622
P30043	Flavin reductase (NADPH)	BLVRB	0.465647	1.38094	0.367233	8	8	46.1	24.3797	24.1785	24.0433	24.2931	24.885	24.8204
P30044	Peroxiredoxin-5, mitochondrial	PRDX5	0.958158	1.94283	0.0348571	15	15	78.4	27.2361	27.3006	27.2474	28.163	28.2282	28.2674
P30046	D-dopachrome decarboxylase;D-dopachrome decarboxylase-like protein	DDT	0.683976	1.60656	0.342946	8	8	44.1	25.3843	24.4853	25.5564	25.939	25.8326	25.7063
P30048	Thioredoxin-dependent peroxide reductase, mitochondrial	PRDX3	1.03798	2.05335	0.0548235	9	9	45.8	26.3384	26.2461	26.2184	27.1895	27.2417	27.4858
P30049	ATP synthase subunit delta, mitochondrial	ATP5D	0.147065	1.10731	0.928816	3	3	17.3	25.9857	25.7504	25.6375	25.7057	25.3575	26.7516
P30050	60S ribosomal protein L12	RPL12	-0.23265	-1.17499	0.898799	11	11	63.6	28.6313	29.602	29.1544	29.1947	29.4795	28.0156
P30084	Enoyl-CoA hydratase, mitochondrial	ECHS1	0.446755	1.36297	0.300229	11	11	48.3	26.9846	27.4262	27.3244	27.5847	27.6163	27.8745
P30085	UMP-CMP kinase	CMPK1	0.983641	1.97745	0.12481	9	9	46.9	25.8079	26.2799	25.7846	26.7484	26.7833	27.2916
P30086	Phosphatidylethanolamine-binding protein 1;Hippocampal cholinergic neurostimulating peptide	PEBP1	0.794032	1.73391	0.131756	12	12	77.5	26.7822	26.7225	26.3443	27.2133	27.3712	27.6465
P30101	Protein disulfide-isomerase A3	PDIA3	0.10244	1.07359	0.94277	43	43	70.5	32.4066	32.7278	32.1876	32.342	32.086	33.2014
P30153	Serine/threonine-protein phosphatase 2A 65 kDa regulatory subunit A alpha isoform	PPP2R1A	-0.0217737	-1.01521	0.977187	25	21	45.5	28.5605	28.5272	28.8625	28.723	28.7715	28.3903
P30154	Serine/threonine-protein phosphatase 2A 65 kDa regulatory subunit A beta isoform	PPP2R1B	-0.675124	-1.59673	0.873363	9	5	20.5	22.2717	22.6653	23.8253	23.4164	23.7627	19.5578
P30260	Cell division cycle protein 27 homolog	CDC27	0.547711	1.46176	0.748205	9	9	17	22.499	23.182	22.374	22.9716	22.3252	24.4014
P30405	Peptidyl-prolyl cis-trans isomerase F, mitochondrial	PPIF	0.0369651	1.02595	0.977317	6	6	36.7	25.3739	26.2631	25.8706	26.0115	26.3046	25.3023
P30419	Glycylpeptide N-tetradecanoyltransferase 1	NMT1	-0.280652	-1.21474	0.773501	9	6	22	25.9357	25.1077	25.1276	25.1713	25.358	24.7997
P30519	Heme oxygenase 2	HMOX2	-0.209469	-1.15626	0.748024	12	12	40.2	25.5104	25.0864	25.2778	24.791	25.1892	25.266
P30520	Adenylosuccinate synthetase isozyme 2	ADSS	-0.214096	-1.15998	0.735839	15	13	41.7	27.9155	28.0624	27.8547	27.9218	27.896	27.3727
P30530	Tyrosine-protein kinase receptor UFO	AXL	-0.9608	-1.94639	0.583845	4	4	6.3	22.9324	24.1891	23.088	21.4831	21.9998	23.8441
P30533	Alpha-2-macroglobulin receptor-associated protein	LRPAP1	-0.180195	-1.13304	0.880134	8	8	24.6	26.6698	26.3576	26.515	26.1011	25.9368	26.9639
P30566	Adenylosuccinate lyase	ADSL	1.05187	2.07322	0.236984	14	14	30.6	26.8614	25.5947	26.847	27.6435	27.6146	27.2006
P30622	CAP-Gly domain-containing linker protein 1	CLIP1	-0.701501	-1.6262	0.139466	52	46	39.6	27.0705	26.9208	26.8553	26.0745	26.5377	26.1298
P30626	Sorcin	SRI	0.539719	1.45369	0.357416	8	8	44.4	26.7374	26.9431	26.381	27.1414	26.941	27.5983
P30740	Leukocyte elastase inhibitor	SERPINB1	0.317755	1.24639	0.59454	15	15	48	26.9782	26.3482	26.7242	26.9768	27.1892	26.8379
P30837	Aldehyde dehydrogenase X, mitochondrial	ALDH1B1	0.791379	1.73073	0.125636	15	12	33.7	24.4616	24.1312	24.365	25.3867	24.9041	25.0411
P30838	Aldehyde dehydrogenase, dimeric NADP-preferring	ALDH3A1	1.39843	2.63615	0.709479	5	4	14.6	21.5895	21.9505	20.2206	21.6714	25.7026	20.5819
P30876	DNA-directed RNA polymerase II subunit RPB2	POLR2B	0.163982	1.12038	0.896103	23	23	23.7	24.3695	23.51	23.6401	24.2111	24.1858	23.6147
P31040	Succinate dehydrogenase [ubiquinone] flavoprotein subunit, mitochondrial	SDHA	0.982475	1.97585	0.382459	16	16	32.6	26.6097	25.2486	26.3642	26.9452	26.4378	27.787
P31146	Coronin-1A	CORO1A	-1.45646	-2.74434	0.484247	8	8	16.9	18.3162	18.0237	18.5302	17.3211	14.7594	18.4201
P31150	Rab GDP dissociation inhibitor alpha	GDI1	0.360329	1.28372	0.845927	25	18	59.7	27.9848	26.5934	28.2844	27.97	27.3875	28.5862
P31151	Protein S100-A7	S100A7	6.06271	66.8433	0.0881088	9	4	53.5	23.949	21.0901	23.8944	27.7686	31.7444	27.6087
P31153	S-adenosylmethionine synthase isoform type-2	MAT2A	-0.0384293	-1.027	0.922941	17	17	42.3	28.486	28.4679	28.4068	28.4534	28.3948	28.3972
P31275	Homeobox protein Hox-C12	HOXC12	-3.60406	-12.1599	0.11045	2	2	14.9	20.0765	21.3476	22.4561	16.0554	18.7007	18.312
P31321	cAMP-dependent protein kinase type I-beta regulatory subunit	PRKAR1B	-1.85619	-3.6205	0.116535	2	1	4.5	20.5804	20.6552	20.473	17.9019	18.5822	19.656
P31323	cAMP-dependent protein kinase type II-beta regulatory subunit	PRKAR2B	0.0163892	1.01142	0.995916	6	3	22.5	22.8996	22.098	23.012	21.5566	21.8081	24.6941
P31350	Ribonucleoside-diphosphate reductase subunit M2	RRM2	0.499297	1.41352	0.705386	13	12	35.7	25.3635	25.1273	25.4623	25.4951	25.1474	26.8086
P31431	Syndecan-4	SDC4	-0.786009	-1.7243	0.305502	2	2	15	21.1108	21.5794	21.0679	20.866	19.8221	20.7119
P31483	Nucleolysin TIA-1 isoform p40	TIA1	0.391517	1.31177	0.716571	3	1	8	18.3945	18.7286	18.33	19.568	18.2641	18.7956
P31689	DnaJ homolog subfamily A member 1	DNAJA1	-0.317336	-1.24603	0.776253	10	10	33.2	27.46	27.2893	27.5591	27.5454	27.424	26.3869
P31749	RAC-alpha serine/threonine-protein kinase	AKT1	0.00237465	1.00165	0.997775	7	4	19	23.1191	23.3875	23.2871	23.7037	22.8643	23.2329
P31751	RAC-beta serine/threonine-protein kinase	AKT2	0.310427	1.24007	0.686252	5	2	12.9	20.4714	20.5976	20.7662	21.2489	21.0814	20.4361
P31930	Cytochrome b-c1 complex subunit 1, mitochondrial	UQCRC1	0.345669	1.27074	0.598024	18	17	43.5	27.7435	27.6013	27.8069	27.885	27.7788	28.5248
P31937	3-hydroxyisobutyrate dehydrogenase, mitochondrial	HIBADH	1.02685	2.03757	0.322143	10	10	38.7	25.495	24.994	25.0638	25.8227	25.5956	27.2151
P31939	Bifunctional purine biosynthesis protein PURH;Phosphoribosylaminoimidazolecarboxamide formyltransferase;IMP cyclohydrolase	ATIC	0.835739	1.78477	0.111622	39	39	78.5	28.9447	29.018	29.1631	30.0295	30.0217	29.5818
P31942	Heterogeneous nuclear ribonucleoprotein H3	HNRNPH3	-0.234575	-1.17656	0.889129	7	5	23	24.069	23.5051	23.8409	23.3908	22.8827	24.4377
P31943	Heterogeneous nuclear ribonucleoprotein H;Heterogeneous nuclear ribonucleoprotein H, N-terminally processed	HNRNPH1	-0.282138	-1.216	0.718141	18	10	46.1	28.8275	29.3359	28.4637	28.6408	28.6736	28.4663
P31944	Caspase-14;Caspase-14 subunit p17, mature form;Caspase-14 subunit p10, mature form;Caspase-14 subunit p20, intermediate form;Caspase-14 subunit p8, intermediate form	CASP14	5.60128	48.546	0.114619	17	17	64.5	22.1917	19.3585	23.2277	25.1231	29.7106	26.748
P31946	14-3-3 protein beta/alpha;14-3-3 protein beta/alpha, N-terminally processed	YWHAB	-0.0915502	-1.06551	0.935745	18	10	73	30.0804	29.7393	30.2964	30.2604	30.0621	29.5189
P31947	14-3-3 protein sigma	SFN	6.60608	97.4155	0.167677	13	11	61.3	18.7201	17.9816	18.3083	21.1629	30.0335	23.6319
P31948	Stress-induced-phosphoprotein 1	STIP1	-0.0343227	-1.02408	0.955957	46	46	62.8	29.5366	29.6792	29.7152	29.7088	29.6508	29.4685
P31949	Protein S100-A11;Protein S100-A11, N-terminally processed	S100A11	0.339741	1.26553	0.766217	3	3	34.3	26.4466	27.5809	27.2555	27.3384	27.8344	27.1294
P32004	Neural cell adhesion molecule L1	L1CAM	-0.497698	-1.41196	0.562934	18	18	21.1	26.2922	26.6617	26.5111	26.3345	26.3243	25.3131
P32119	Peroxiredoxin-2	PRDX2	1.74756	3.3579	0.0455	15	14	58.1	26.1795	26.3569	26.171	27.7099	27.9283	28.3118
P32121	Beta-arrestin-2	ARRB2	-0.645343	-1.56411	0.861029	3	3	11.2	21.3297	20.6749	21.3651	21.7341	21.7591	17.9406
P32321	Deoxycytidylate deaminase	DCTD	0.318616	1.24713	0.46355	2	2	18.5	23.7688	23.4504	23.4702	23.6668	23.9393	24.0392
P32322	Pyrroline-5-carboxylate reductase 1, mitochondrial	PYCR1	0.0433648	1.03051	0.977701	13	12	48.3	25.719	25.8537	25.8959	25.3837	25.3193	26.8959
P32455	Interferon-induced guanylate-binding protein 1	GBP1	0.00586128	1.00407	0.997312	6	5	12.8	23.363	23.7765	23.8345	24.2171	24.704	22.0704
P32456	Interferon-induced guanylate-binding protein 2	GBP2	0.49439	1.40872	0.643574	4	4	7.4	23.3024	23.2284	23.1598	23.8355	24.4051	22.9331
P32929	Cystathionine gamma-lyase	CTH	0.727705	1.656	0.0869262	5	5	19	21.0132	21.2269	21.0778	21.8902	21.6572	21.9536
P32969	60S ribosomal protein L9	RPL9	-0.487111	-1.40164	0.774033	10	10	55.2	27.6556	28.3404	28.4657	28.3975	28.094	26.5089
P33121	Long-chain-fatty-acid--CoA ligase 1	ACSL1	0.124912	1.09044	0.963213	17	16	26.2	22.4892	22.486	23.0231	23.5475	23.6172	21.2084
P33176	Kinesin-1 heavy chain	KIF5B	-0.196525	-1.14593	0.613726	47	42	53.3	29.5486	29.793	29.7102	29.6207	29.4395	29.402
P33240	Cleavage stimulation factor subunit 2	CSTF2	-1.17731	-2.26155	0.53539	19	11	49.6	25.6766	26.0267	25.5944	25.4948	25.5241	22.7469
P33316	Deoxyuridine 5-triphosphate nucleotidohydrolase, mitochondrial	DUT	-0.259321	-1.19692	0.857372	12	1	45.6	22.6613	23.2105	22.4948	22.2344	22.0424	23.3119
P33316	Deoxyuridine 5-triphosphate nucleotidohydrolase, mitochondrial	DUT	-0.442469	-1.35893	0.384492	12	1	67.1	26.6076	26.6735	26.5859	26.5129	26.215	25.8117
P33527	Multidrug resistance-associated protein 1	ABCC1	-0.300559	-1.23162	0.775808	3	3	2.4	21.6366	20.482	20.8484	20.6714	20.4874	20.9066
P33764	Protein S100-A3	S100A3	1.96071	3.89253	0.339992	2	2	27.7	21.7042	20.9535	18.6492	21.2397	22.3748	23.5746
P33897	ATP-binding cassette sub-family D member 1	ABCD1	-0.509143	-1.4232	0.558214	7	7	13.3	24.3565	23.4133	24.0763	23.5419	22.9986	23.7781
P33991	DNA replication licensing factor MCM4	MCM4	-0.322729	-1.25069	0.855317	36	35	48.6	26.0276	26.2538	26.0921	26.4622	26.2866	24.6565
P33992	DNA replication licensing factor MCM5	MCM5	-0.730349	-1.65904	0.729866	35	35	50.5	26.4762	26.6171	26.8097	26.8227	26.7123	24.1771
P33993	DNA replication licensing factor MCM7	MCM7	-0.247854	-1.18744	0.776291	35	35	52.2	27.2236	26.9669	27.3708	27.2558	27.1286	26.4333
P34741	Syndecan-2	SDC2	1.43354	2.70109	0.621611	2	2	12.4	22.5554	18.937	22.0529	22.1486	21.574	24.1234
P34896	Serine hydroxymethyltransferase, cytosolic	SHMT1	0.861014	1.81631	0.360486	14	14	35.8	26.0422	25.9489	26.0136	26.5335	26.2666	27.7876
P34897	Serine hydroxymethyltransferase, mitochondrial	SHMT2	0.273564	1.20879	0.842014	24	24	53.2	26.8381	26.9248	26.9007	26.9977	26.499	27.9876
P34931	Heat shock 70 kDa protein 1-like	HSPA1L	-0.0594501	-1.04207	0.961008	13	1	27	21.355	22.0106	21.1687	21.3891	21.3474	21.6195
P34932	Heat shock 70 kDa protein 4	HSPA4	0.0495046	1.03491	0.911572	53	51	64.3	30.276	30.1771	30.3375	30.3218	30.3289	30.2885
P34949	Mannose-6-phosphate isomerase	MPI	1.11385	2.16422	0.151203	3	3	11.6	22.6424	21.7872	22.6378	23.3807	23.2574	23.7709
P35052	Glypican-1;Secreted glypican-1	GPC1	1.13851	2.20154	0.258719	4	4	10.8	21.5426	20.7077	21.5442	23.0298	21.5955	22.5847
P35080	Profilin-2	PFN2	0.482244	1.39691	0.596253	6	2	43.6	23.633	22.4835	23.547	23.8166	23.6354	23.6583
P35080	Profilin-2	PFN2	0.0246862	1.01726	0.981427	6	2	45	27.0645	26.5739	27.1048	26.8436	26.4914	27.4823
P35219	Carbonic anhydrase-related protein	CA8	-0.105612	-1.07595	0.963416	5	5	20	21.2388	21.473	21.5887	20.3703	21.0304	22.583
P35221	Catenin alpha-1	CTNNA1	-0.0202535	-1.01414	0.976916	43	32	59.3	28.6782	29.0381	28.888	28.9891	28.9778	28.5767
P35222	Catenin beta-1	CTNNB1	0.00762812	1.0053	0.993957	17	13	30.3	25.9066	25.376	26.4695	25.9078	25.9216	25.9456
P35232	Prohibitin	PHB	0.401953	1.3213	0.478678	18	18	55.5	28.3694	28.7799	28.5846	29.2775	29.0433	28.619
P35237	Serpin B6	SERPINB6	0.523015	1.43696	0.498512	19	18	64.4	27.5764	26.9497	27.5363	27.6253	27.5917	28.4143
P35240	Merlin	NF2	-0.147299	-1.10749	0.918324	9	9	14.6	22.8956	22.7182	22.84	23.0253	23.0608	21.9257
P35241	Radixin	RDX	-0.172331	-1.12688	0.763583	36	20	46.5	27.2771	27.7891	27.6166	27.3889	27.4132	27.3638
P35244	Replication protein A 14 kDa subunit	RPA3	-0.0768293	-1.0547	0.945677	4	4	29.8	23.425	22.8498	23.6718	23.3544	23.3376	23.0243
P35249	Replication factor C subunit 4	RFC4	-0.114708	-1.08276	0.958163	17	17	50.4	24.5517	25.3172	24.9844	25.4023	25.3071	23.7998
P35250	Replication factor C subunit 2	RFC2	-0.646318	-1.56517	0.717569	11	11	39.5	24.055	24.3367	24.6484	24.4615	24.3468	22.2928
P35251	Replication factor C subunit 1	RFC1	0.945072	1.92528	0.655686	23	23	25.1	19.1536	19.6153	17.9247	21.2752	19.7263	18.5273
P35268	60S ribosomal protein L22	RPL22	-0.682634	-1.60507	0.465467	10	8	61.7	29.2803	29.1745	28.5428	28.6849	28.6985	27.5663
P35269	General transcription factor IIF subunit 1	GTF2F1	-0.429327	-1.34661	0.652959	20	20	45.1	26.161	25.3739	25.2731	25.4552	25.3688	24.696
P35270	Sepiapterin reductase	SPR	-0.0992298	-1.0712	0.964911	8	8	42.1	24.8757	24.8686	25.1373	25.3975	25.5908	23.5956
P35326	Small proline-rich protein 2A	SPRR2A	3.01955	8.10915	0.458819	6	1	90.3	19.6215	22.4007	18.4724	20.3492	26.8815	22.3226
P35442	Thrombospondin-2	THBS2	0.297347	1.22888	0.784281	18	17	20.6	25.8223	25.3239	25.3821	26.0061	25.1602	26.2541
P35579	Myosin-9	MYH9	-0.0673752	-1.04781	0.942938	178	52	66.4	33.0767	33.4487	33.4389	33.401	33.4425	32.9188
P35580	Myosin-10	MYH10	-0.734439	-1.66375	0.35808	143	120	60.7	30.1128	30.399	30.156	29.218	29.0233	30.2231
P35606	Coatomer subunit beta	COPB2	0.216317	1.16176	0.854692	26	26	37.1	27.7685	27.1328	27.8613	27.6603	27.4336	28.3177
P35610	Sterol O-acyltransferase 1	SOAT1	-0.891588	-1.85522	0.828504	4	4	10.5	21.5432	20.7094	21.0869	21.8117	21.7059	17.1471
P35611	Alpha-adducin	ADD1	-0.369595	-1.29199	0.452168	13	13	29.3	25.834	25.7683	25.4725	25.3516	25.0532	25.5612
P35613	Basigin	BSG	-0.268447	-1.20451	0.754751	7	7	39.8	28.0309	27.262	27.8749	27.3924	27.2263	27.7437
P35625	Metalloproteinase inhibitor 3	TIMP3	-2.1411	-4.41098	0.338206	5	5	24.2	24.0156	21.594	22.7018	21.8772	21.4658	18.5451
P35637	RNA-binding protein FUS	FUS	-0.266172	-1.20261	0.378023	13	11	18.1	28.1239	28.24	28.0763	27.9679	27.7513	27.9226
P35658	Nuclear pore complex protein Nup214	NUP214	-0.361823	-1.28505	0.776032	35	35	23.8	25.3882	25.5862	25.1656	25.7212	25.1175	24.2159
P35659	Protein DEK	DEK	-3.02212	-8.1236	0.0781639	19	19	37.6	22.1903	20.802	23.0936	19.4354	19.1452	18.439
P35711	Transcription factor SOX-5	SOX5	0.334161	1.26064	0.852326	5	4	8.7	21.477	21.9148	20.9417	21.4874	22.7851	21.0635
P35712	Transcription factor SOX-6	SOX6	0.676673	1.59845	0.763921	6	5	10.5	22.829	22.7946	22.8752	22.6564	22.597	25.2754
P35754	Glutaredoxin-1	GLRX	0.910302	1.87944	0.25209	5	5	50.9	23.4	23.775	24.0691	24.0065	25.0572	24.9113
P35813	Protein phosphatase 1A	PPM1A	0.118432	1.08555	0.79045	8	7	27.7	24.9645	25.0845	24.9719	24.9601	25.2222	25.194
P35869	Aryl hydrocarbon receptor	AHR	1.96914	3.91535	0.325164	3	3	3.7	17.6802	21.4306	20.3041	21.7519	21.6252	21.9453
P35914	Hydroxymethylglutaryl-CoA lyase, mitochondrial	HMGCL	0.668118	1.589	0.522332	5	5	20	21.855	22.8104	21.372	22.4537	23.1253	22.4628
P35998	26S protease regulatory subunit 7	PSMC2	0.16062	1.11777	0.736459	31	31	73.9	28.334	28.1895	28.5572	28.4865	28.6172	28.4589
P36404	ADP-ribosylation factor-like protein 2	ARL2	0.492791	1.40716	0.614266	5	5	33.7	22.801	21.8356	22.8626	23.2966	23.115	22.566
P36405	ADP-ribosylation factor-like protein 3	ARL3	-0.1388	-1.10099	0.930938	8	8	56	25.2395	25.421	24.897	25.3698	25.5125	24.2587
P36406	E3 ubiquitin-protein ligase TRIM23	TRIM23	-0.0635382	-1.04503	0.962258	3	3	7.1	25.1239	24.392	25.4103	24.9226	25.1837	24.6293
P36507	Dual specificity mitogen-activated protein kinase kinase 2	MAP2K2	0.506625	1.42072	0.308681	16	12	40.2	26.9484	26.9337	26.5406	27.3367	27.04	27.5659
P36542	ATP synthase subunit gamma, mitochondrial	ATP5C1	-0.291477	-1.22389	0.944092	11	1	32.2	20.9563	20.7607	22.596	22.6932	21.7786	18.9667
P36542	ATP synthase subunit gamma, mitochondrial	ATP5C1	-0.123857	-1.08964	0.935694	11	1	32	26.1862	26.3134	26.3788	26.2816	25.4267	26.7986
P36543	V-type proton ATPase subunit E 1	ATP6V1E1	-0.209525	-1.15631	0.796172	14	10	53.1	26.4849	26.9693	26.3991	26.2512	26.7474	26.2261
P36551	Oxygen-dependent coproporphyrinogen-III oxidase, mitochondrial	CPOX	-0.218046	-1.16316	0.518159	20	20	43.8	26.9715	27.0054	26.9418	26.7016	26.6409	26.9222
P36578	60S ribosomal protein L4	RPL4	-0.215364	-1.161	0.898573	33	33	52	30.0005	29.4162	29.1959	29.7392	29.7337	28.4936
P36639	7,8-dihydro-8-oxoguanine triphosphatase	NUDT1	1.96595	3.9067	0.132202	3	3	28.8	18.9195	20.5255	20.8517	22.0271	22.282	21.8855
P36776	Lon protease homolog, mitochondrial	LONP1	1.00514	2.00714	0.114158	31	31	40.9	26.3829	26.2449	26.8847	27.6468	27.241	27.6401
P36871	Phosphoglucomutase-1	PGM1	0.388482	1.30902	0.735968	34	34	64.2	27.0454	26.5073	27.0503	26.9169	26.8242	28.0273
P36873	Serine/threonine-protein phosphatase PP1-gamma catalytic subunit	PPP1CC	-0.546482	-1.46052	0.770972	13	3	39.3	24.6512	25.2686	25.1379	25.0741	25.2391	23.1051
P36897	TGF-beta receptor type-1	TGFBR1	-0.932446	-1.90851	0.434772	2	2	6.3	23.9203	23.9672	23.8171	23.6439	23.4836	21.7798
P36915	Guanine nucleotide-binding protein-like 1	GNL1	0.30102	1.23202	0.893422	10	10	18.3	26.232	24.1839	24.3012	25.2639	24.9643	25.3919
P36957	Dihydrolipoyllysine-residue succinyltransferase component of 2-oxoglutarate dehydrogenase complex, mitochondrial	DLST	0.296845	1.22845	0.724448	16	16	36.9	27.0787	26.9598	27.495	27.4844	27.0547	27.8849
P36969	Phospholipid hydroperoxide glutathione peroxidase, mitochondrial	GPX4	-0.449679	-1.36574	0.605261	3	3	22.4	22.8266	23.1114	22.9725	22.3624	22.0309	23.1682
P37108	Signal recognition particle 14 kDa protein	SRP14	0.150249	1.10976	0.926326	8	8	58.1	26.6793	26.4271	25.377	26.0435	26.5442	26.3464
P37198	Nuclear pore glycoprotein p62	NUP62	-1.09653	-2.1384	0.605738	10	10	23.9	21.7114	22.5478	21.7827	22.2215	19.0492	21.4816
P37235	Hippocalcin-like protein 1	HPCAL1	-0.319248	-1.24768	0.471896	6	5	36.8	26.7427	26.6732	27.0603	26.648	26.5608	26.3096
P37275	Zinc finger E-box-binding homeobox 1	ZEB1	-2.27907	-4.85365	0.145377	4	4	8.1	21.8932	21.6634	21.7415	18.2247	19.4161	20.8201
P37802	Transgelin-2	TAGLN2	-0.171605	-1.12631	0.627349	20	19	81.9	30.6604	30.8152	30.6133	30.5018	30.4545	30.6177
P37837	Transaldolase	TALDO1	0.0905145	1.06475	0.915801	16	16	41.5	29.5285	29.4414	29.6017	29.529	29.3603	29.9537
P37840	Alpha-synuclein	SNCA	0.388075	1.30865	0.283156	6	6	54.5	24.6771	24.9289	24.8142	25.3783	25.0678	25.1383
P38117	Electron transfer flavoprotein subunit beta	ETFB	0.0941893	1.06747	0.90779	18	18	62.7	28.8809	29.2955	29.1048	29.1112	29.0186	29.4338
P38159	RNA-binding motif protein, X chromosome;RNA-binding motif protein, X chromosome, N-terminally processed	RBMX	-0.508532	-1.4226	0.702814	24	5	55.8	24.1141	24.563	25.0673	24.5312	24.5033	23.1842
P38432	Coilin	COIL	-0.0779533	-1.05552	0.96649	12	12	26.4	21.8171	21.4333	21.7174	21.7736	20.6419	22.3185
P38435	Vitamin K-dependent gamma-carboxylase	GGCX	-0.875719	-1.83492	0.573145	2	2	3.7	23.517	22.7238	22.8813	22.9656	22.7098	20.8196
P38606	V-type proton ATPase catalytic subunit A	ATP6V1A	0.810253	1.75352	0.299508	26	26	50.1	26.679	25.9498	26.9576	27.0782	27.1555	27.7836
P38646	Stress-70 protein, mitochondrial	HSPA9	-0.0346266	-1.02429	0.961746	47	47	59.8	30.9947	31.3197	31.1945	31.1056	31.0035	31.2959
P38919	Eukaryotic initiation factor 4A-III;Eukaryotic initiation factor 4A-III, N-terminally processed	EIF4A3	0.0866909	1.06193	0.962066	22	19	38.9	25.7056	24.6824	26.0862	25.7379	25.7634	25.233
P38935	DNA-binding protein SMUBP-2	IGHMBP2	0.308623	1.23853	0.856627	4	4	5.1	20.5515	20.3734	19.8952	21.0981	21.1016	19.5464
P39019	40S ribosomal protein S19	RPS19	-0.302658	-1.23341	0.854897	15	15	74.5	27.9722	29.275	28.0174	28.4131	28.4648	27.4787
P39023	60S ribosomal protein L3	RPL3	0.0011514	1.0008	0.998602	19	19	38.2	29.0504	29.0385	28.5101	29.1713	29.0145	28.4167
P39060	Collagen alpha-1(XVIII) chain;Endostatin	COL18A1	-0.496068	-1.41036	0.730669	7	7	6.5	22.1142	20.9967	21.8056	21.0447	20.4174	21.9662
P39656	Dolichyl-diphosphooligosaccharide--protein glycosyltransferase 48 kDa subunit	DDOST	0.214266	1.16011	0.69693	8	8	19.3	26.5428	26.2719	26.7531	26.7794	26.8388	26.5922
P39687	Acidic leucine-rich nuclear phosphoprotein 32 family member A	ANP32A	0.293995	1.22603	0.840783	16	14	39.8	28.5642	27.4901	27.1807	28.0173	27.6584	28.4414
P39748	Flap endonuclease 1	FEN1	0.207298	1.15452	0.889078	14	14	50.8	26.7451	26.359	26.4591	27.2278	27.0178	25.9396
P39880	Homeobox protein cut-like 1	CUX1	0.0991103	1.07111	0.961457	30	13	25.1	22.3033	21.8806	20.7011	21.5297	22.1483	21.5043
P40121	Macrophage-capping protein	CAPG	1.22206	2.3328	0.831274	17	17	48.6	20.1542	20.0903	21.9361	22.2711	25.4314	18.1443
P40123	Adenylyl cyclase-associated protein 2	CAP2	-0.527887	-1.44182	0.638113	14	13	36.9	25.0472	25.2177	24.6988	23.8976	24.1656	25.3168
P40126	L-dopachrome tautomerase	DCT	2.73001	6.6346	0.180798	13	13	28.9	18.0024	20.4335	16.7811	21.3139	21.2875	20.8057
P40189	Interleukin-6 receptor subunit beta	IL6ST	-0.495946	-1.41025	0.755144	5	5	10.9	26.3604	26.0076	25.9404	25.6899	26.5853	24.5453
P40222	Alpha-taxilin	TXLNA	-0.615164	-1.53173	0.518128	22	22	48.4	26.5556	26.5383	26.7609	26.5413	26.3004	25.1676
P40227	T-complex protein 1 subunit zeta	CCT6A	0.0293083	1.02052	0.966904	29	22	56.7	30.1576	30.2154	30.4255	30.4639	30.3112	30.1112
P40261	Nicotinamide N-methyltransferase	NNMT	1.21743	2.32532	0.480921	6	6	29.2	24.457	23.7686	24.3306	24.6741	24.4003	27.134
P40429	60S ribosomal protein L13a	RPL13A	0.0432173	1.03041	0.973912	15	15	49.8	28.4146	27.5423	28.0475	28.498	28.0463	27.5898
P40616	ADP-ribosylation factor-like protein 1	ARL1	-0.883318	-1.84461	0.415137	6	6	46.3	25.5123	25.0171	25.4683	24.7674	25.14	23.4403
P40692	DNA mismatch repair protein Mlh1	MLH1	0.378218	1.29974	0.545298	4	4	9.1	23.9943	24.371	24.3082	24.6485	24.2258	24.9339
P40763	Signal transducer and activator of transcription 3	STAT3	0.758931	1.69224	0.294761	19	19	34.5	26.6743	26.3013	26.713	27.4635	27.7746	26.7273
P40818	Ubiquitin carboxyl-terminal hydrolase 8	USP8	-0.486536	-1.40108	0.251619	6	6	8.3	24.8598	25.3976	25.0778	24.6241	24.6619	24.5896
P40855	Peroxisomal biogenesis factor 19	PEX19	-0.366325	-1.28906	0.652235	6	6	31.4	24.3513	25.1621	25.0899	24.2128	24.5898	24.7018
P40925	Malate dehydrogenase, cytoplasmic	MDH1	0.386603	1.30731	0.287681	20	20	45.5	29.1913	29.5468	29.1909	29.7237	29.6628	29.7022
P40926	Malate dehydrogenase, mitochondrial	MDH2	0.166828	1.12259	0.817966	21	21	62.4	30.386	30.9507	30.5699	30.7539	30.6451	31.0081
P40937	Replication factor C subunit 5	RFC5	1.45536	2.74225	0.233895	8	8	25.6	19.7173	20.3545	21.8669	21.9899	22.2905	22.0244
P40938	Replication factor C subunit 3	RFC3	-0.382275	-1.3034	0.732977	14	14	51.8	22.9669	23.0314	22.7014	22.0288	23.3127	22.2114
P40939	Trifunctional enzyme subunit alpha, mitochondrial;Long-chain enoyl-CoA hydratase;Long chain 3-hydroxyacyl-CoA dehydrogenase	HADHA	0.271594	1.20714	0.658746	42	42	61.2	28.6562	28.6563	28.8204	28.7891	28.79	29.3686
P40967	Melanocyte protein PMEL;M-alpha;M-beta	PMEL	0.924204	1.89764	0.655537	12	12	28.1	17.1704	19.9919	19.2286	19.9131	19.0143	20.2361
P41091	Eukaryotic translation initiation factor 2 subunit 3;Putative eukaryotic translation initiation factor 2 subunit 3-like protein	EIF2S3	0.296688	1.22832	0.463078	23	23	53.4	28.7353	28.8189	28.916	29.3553	29.0621	28.943
P41134	DNA-binding protein inhibitor ID-1	ID1	-1.36202	-2.57045	0.580892	2	2	20.1	22.449	22.8597	22.123	22.4376	22.1391	18.7689
P41214	Eukaryotic translation initiation factor 2D	EIF2D	-0.258708	-1.19641	0.852561	10	10	24.8	22.4219	23.0437	23.5128	22.8735	23.1579	22.1708
P41221	Protein Wnt-5a	WNT5A	-1.64008	-3.11683	0.0789032	5	5	13.7	25.5206	25.6936	25.2368	24.206	23.1965	24.1282
P41223	Protein BUD31 homolog	BUD31	0.393153	1.31326	0.695925	8	8	43.1	22.9326	22.1569	23.4233	23.2603	23.1668	23.2651
P41227	N-alpha-acetyltransferase 10	NAA10	0.474927	1.38985	0.274651	10	10	44.1	25.1471	25.5257	25.3874	25.8668	25.6097	26.0084
P41236	Protein phosphatase inhibitor 2;Protein phosphatase inhibitor 2-like protein 3	PPP1R2	0.0754051	1.05366	0.935118	5	5	22	25.004	25.4079	25.1853	25.2708	24.9927	25.5599
P41240	Tyrosine-protein kinase CSK	CSK	0.16339	1.11992	0.797719	13	13	37.1	25.1892	24.7926	25.3679	25.2813	25.241	25.3176
P41250	Glycine--tRNA ligase	GARS	0.448404	1.36453	0.855739	24	24	36.8	27.0784	25.4506	26.7402	26.2388	26.1356	28.24
P41252	Isoleucine--tRNA ligase, cytoplasmic	IARS	0.325484	1.25308	0.591977	31	31	30.6	27.1506	26.5805	27.111	27.4652	27.07	27.2833
P41567	Eukaryotic translation initiation factor 1	EIF1	-0.155711	-1.11397	0.875429	6	1	65.5	26.2699	26.6893	25.8475	26.2248	26.1558	25.959
P42025	Beta-centractin	ACTR1B	0.410781	1.32941	0.265595	8	4	30.6	25.913	25.7031	25.9495	26.0845	26.3067	26.4068
P42126	Enoyl-CoA delta isomerase 1, mitochondrial	ECI1	0.292311	1.2246	0.831724	4	4	15.4	25.2478	24.2993	24.9527	24.8932	24.6671	25.8164
P42166	Lamina-associated polypeptide 2, isoform alpha;Thymopoietin;Thymopentin	TMPO	-0.133049	-1.09661	0.823593	33	21	55	27.8023	28.0369	28.0886	28.0367	27.8409	27.651
P42167	Lamina-associated polypeptide 2, isoforms beta/gamma;Thymopoietin;Thymopentin	TMPO	-0.0487315	-1.03436	0.95012	21	9	54.2	24.9511	24.6333	24.6909	24.9267	24.5789	24.6235
P42224	Signal transducer and activator of transcription 1-alpha/beta	STAT1	0.246405	1.18625	0.422518	25	3	36.9	26.7882	26.6426	26.6751	27.0465	26.9808	26.8179
P42224	Signal transducer and activator of transcription 1-alpha/beta	STAT1	-0.689053	-1.61222	0.69978	23	1	33.6	20.2458	20.7594	20.3719	20.431	20.5473	18.3317
P42229	Signal transducer and activator of transcription 5A	STAT5A	1.18654	2.27606	0.309086	7	2	11.1	18.0551	18.124	19.5087	19.1019	19.7264	20.4191
P42285	Superkiller viralicidic activity 2-like 2	SKIV2L2	0.402461	1.32176	0.915725	32	32	34.5	22.0748	20.411	22.7621	22.5743	23.4679	20.4131
Q04828	Aldo-keto reductase family 1 member C1;Aldo-keto reductase family 1 member C3;Aldo-keto reductase family 1 member C4	AKR1C1	-0.943976	-1.92382	0.336964	3	3	9	24.0198	23.6245	23.0666	23.4222	22.0696	22.387
P42331	Rho GTPase-activating protein 25	ARHGAP25	-0.0839259	-1.0599	0.941624	2	1	5.2	21.6901	21.6341	21.1009	21.5372	21.6333	21.0028
P42345	Serine/threonine-protein kinase mTOR	MTOR	-0.60009	-1.51581	0.55889	7	7	3.4	26.1089	25.7123	26.0755	25.2189	26.1681	24.7094
P42566	Epidermal growth factor receptor substrate 15	EPS15	0.608784	1.52497	0.574023	25	25	38.5	24.6531	24.5598	24.728	25.6633	25.7809	24.3231
P42574	Caspase-3;Caspase-3 subunit p17;Caspase-3 subunit p12	CASP3	-0.151349	-1.11061	0.920049	8	8	30.3	23.7579	22.8823	24.1071	23.636	23.1201	23.5371
P42677	40S ribosomal protein S27	RPS27	0.0767034	1.05461	0.953292	7	3	44	26.1797	26.0442	25.3032	26.1045	25.6394	26.0132
P42704	Leucine-rich PPR motif-containing protein, mitochondrial	LRPPRC	0.906538	1.87454	0.2029	67	67	48.6	28.0724	27.6655	28.2869	28.8417	28.4934	29.4093
P42765	3-ketoacyl-CoA thiolase, mitochondrial	ACAA2	0.0508416	1.03587	0.958605	17	17	56.7	26.9132	27.358	27.1805	27.3051	27.3966	26.9025
P42766	60S ribosomal protein L35	RPL35	-0.788087	-1.72678	0.550002	7	7	27.6	28.6789	28.5336	27.3848	27.936	27.7711	26.5259
P42858	Huntingtin	HTT	0.0124245	1.00865	0.994324	5	5	1.8	22.5056	21.59	21.8372	21.9934	22.9805	20.9961
P42892	Endothelin-converting enzyme 1	ECE1	0.247897	1.18747	0.86149	10	10	16.6	25.3329	25.3315	25.8573	25.5628	25.183	26.5196
P43007	Neutral amino acid transporter A	SLC1A4	0.350735	1.27521	0.725359	5	5	17.5	24.9209	24.575	24.5105	25.4239	25.2864	24.3482
P43034	Platelet-activating factor acetylhydrolase IB subunit alpha	PAFAH1B1	-0.00315984	-1.00219	0.997553	17	17	38.3	27.7524	27.2367	27.7091	27.3628	27.1035	28.2223
P43121	Cell surface glycoprotein MUC18	MCAM	0.341714	1.26726	0.729395	18	18	31.7	27.8265	27.812	27.89	27.8995	27.769	28.8852
P43235	Cathepsin K	CTSK	-2.55362	-5.87106	0.218163	5	5	16.1	22.431	22.0226	22.1781	18.7338	18.3513	21.8857
P43243	Matrin-3	MATR3	-2.37616	-5.19153	0.471768	39	21	43.3	26.7011	26.125	26.0201	25.6578	25.7529	20.3071
P43246	DNA mismatch repair protein Msh2	MSH2	-0.126527	-1.09166	0.962902	22	22	22.7	24.6809	24.4859	25.1353	25.5442	25.2833	23.095
P43304	Glycerol-3-phosphate dehydrogenase, mitochondrial	GPD2	0.616165	1.5328	0.472051	30	30	47	26.7966	26.8829	27.1654	27.3575	27.0365	28.2994
P43307	Translocon-associated protein subunit alpha	SSR1	-0.0653197	-1.04632	0.968978	4	4	21	25.5487	24.6902	25.8291	25.0694	24.8774	25.9252
P43358	Melanoma-associated antigen 4	MAGEA4	1.67174	3.18599	0.239586	14	11	32.5	17.5889	15.624	16.2119	17.8213	17.4837	19.1351
P43363	Melanoma-associated antigen 10	MAGEA10	-0.836249	-1.7854	0.421383	4	1	13.3	20.5414	19.3913	20.579	19.3173	18.7664	19.9193
P43365	Melanoma-associated antigen 12;Melanoma-associated antigen 3	MAGEA12	-1.7679	-3.40558	0.52015	2	2	5.1	23.301	23.4619	23.5701	23.1521	23.0457	18.8316
P43487	Ran-specific GTPase-activating protein	RANBP1	-0.167566	-1.12316	0.880902	11	11	54.5	28.8559	29.1004	28.8184	29.0316	29.0604	28.1801
P43490	Nicotinamide phosphoribosyltransferase	NAMPT	0.519981	1.43394	0.544747	30	30	65.8	30.2181	30.164	30.1771	30.4087	30.2848	31.4256
P43686	26S protease regulatory subunit 6B	PSMC4	0.383287	1.30431	0.293834	29	29	66	27.397	27.2986	27.6	27.8839	27.9087	27.6528
P43897	Elongation factor Ts, mitochondrial	TSFM	-0.299751	-1.23093	0.811054	6	6	28.6	25.189	25.3748	25.0603	24.6084	24.4034	25.7131
P45877	Peptidyl-prolyl cis-trans isomerase C	PPIC	0.999987	1.99998	0.399977	3	3	14.6	22.4554	22.9795	21.1002	23.4155	23.4024	22.7173
P45880	Voltage-dependent anion-selective channel protein 2	VDAC2	0.235615	1.17741	0.754401	14	14	65.6	28.276	28.6068	28.4494	28.448	28.4871	29.1039
P45954	Short/branched chain specific acyl-CoA dehydrogenase, mitochondrial	ACADSB	1.10334	2.14852	0.166173	6	6	20.6	21.2282	22.3407	21.7702	22.8364	22.6519	23.1608
P45973	Chromobox protein homolog 5	CBX5	-2.38037	-5.2067	0.160723	9	8	52.9	24.9386	22.9216	25.1354	22.4791	22.3082	21.0672
P45974	Ubiquitin carboxyl-terminal hydrolase 5	USP5	0.371908	1.29406	0.557673	25	25	31.4	27.6872	27.2637	27.6661	27.674	27.7656	28.2931
P45985	Dual specificity mitogen-activated protein kinase kinase 4	MAP2K4	-1.11853	-2.17126	0.700127	4	4	21.8	22.2583	21.7399	22.604	22.6906	21.9015	18.6546
P46013	Antigen KI-67	MKI67	-0.719117	-1.64617	0.752287	130	10	49	20.9319	21.8926	22.2144	20.7647	22.473	19.6439
P46060	Ran GTPase-activating protein 1	RANGAP1	-0.0481173	-1.03391	0.967753	29	29	46.3	27.5642	27.586	27.6606	27.8479	27.8596	26.959
P46063	ATP-dependent DNA helicase Q1	RECQL	-0.315848	-1.24474	0.736346	22	22	37.3	25.5259	24.7091	25.775	25.0737	24.8967	25.0921
P46087	Probable 28S rRNA (cytosine(4447)-C(5))-methyltransferase	NOP2	0.655972	1.57568	0.45486	29	29	37.9	17.8101	17.8727	17.5732	18.9268	18.6718	17.6252
P46100	Transcriptional regulator ATRX	ATRX	0.0907453	1.06492	0.966945	16	16	9.5	22.1235	22.4378	20.58	21.4906	22.364	21.5589
P46108	Adapter molecule crk	CRK	-0.771328	-1.70684	0.366614	9	2	42.8	25.0495	25.5484	25.5434	25.1088	23.8595	24.8591
P46108	Adapter molecule crk	CRK	2.8979	7.45341	0.0438519	8	1	59.3	18.0584	17.8885	18.712	21.0369	20.5882	21.7274
P46109	Crk-like protein	CRKL	0.281536	1.21549	0.772659	11	11	48.2	25.8182	25.4472	25.6744	25.9197	25.4133	26.4514
P46199	Translation initiation factor IF-2, mitochondrial	MTIF2	-0.489093	-1.40356	0.265053	7	7	13.2	24.0281	24.4567	24.0629	23.733	23.5209	23.8264
P46379	Large proline-rich protein BAG6	BAG6	-0.186917	-1.13833	0.801791	24	24	33.3	26.4773	26.2976	26.211	26.1912	25.7739	26.46
P46459	Vesicle-fusing ATPase	NSF	-0.329339	-1.25644	0.621851	28	28	41	27.9743	27.4205	28.2009	27.6246	27.5315	27.4515
P46734	Dual specificity mitogen-activated protein kinase kinase 3	MAP2K3	0.0256443	1.01793	0.970861	7	6	26.5	24.6904	24.4085	24.468	24.547	24.3353	24.7616
P46776	60S ribosomal protein L27a	RPL27A	-0.0281041	-1.01967	0.986396	10	10	49.3	28.0304	28.438	27.2825	28.2193	28.3264	27.1209
P46777	60S ribosomal protein L5	RPL5	-0.255561	-1.1938	0.723419	16	16	59.6	29.6709	29.0003	29.1296	29.1391	29.1076	28.7873
P46778	60S ribosomal protein L21	RPL21	-0.373862	-1.29582	0.646855	11	11	50.6	28.4471	28.2791	28.1763	28.2526	28.186	27.3422
P46779	60S ribosomal protein L28	RPL28	-0.59073	-1.50601	0.654352	8	8	71	26.5039	27.6852	26.4146	26.7712	26.501	25.5592
P46781	40S ribosomal protein S9	RPS9	-0.151949	-1.11107	0.893123	22	22	55.7	28.9029	27.9454	28.3672	28.4115	28.0924	28.2558
P46782	40S ribosomal protein S5;40S ribosomal protein S5, N-terminally processed	RPS5	0.0292848	1.02051	0.99009	13	13	48.5	28.3721	28.8833	28.5207	29.4797	29.0084	27.3759
P46783	40S ribosomal protein S10;Putative 40S ribosomal protein S10-like	RPS10	-0.240016	-1.18101	0.773512	9	9	38.2	27.6743	28.3897	27.6904	27.8646	27.6637	27.5062
P46821	Microtubule-associated protein 1B;MAP1B heavy chain;MAP1 light chain LC1	MAP1B	-0.435237	-1.35213	0.359764	92	91	46.7	31.3027	30.8899	30.7017	30.6467	30.4837	30.4582
P46926	Glucosamine-6-phosphate isomerase 1	GNPDA1	1.11525	2.16633	0.455681	7	6	30.4	24.5208	22.8113	25.2889	25.7645	25.1318	25.0703
P46934	E3 ubiquitin-protein ligase NEDD4	NEDD4	-0.321399	-1.24954	0.579775	7	3	9.2	23.9356	23.638	23.4573	23.6012	23.0896	23.376
P46937	Transcriptional coactivator YAP1	YAP1	-0.310334	-1.23999	0.695167	7	7	34.2	23.928	24.5065	23.8715	24.0853	23.8189	23.4708
P46939	Utrophin	UTRN	-0.0400079	-1.02812	0.978179	42	42	16.1	24.6421	24.4093	25.6488	24.4454	25.3573	24.7776
P46940	Ras GTPase-activating-like protein IQGAP1	IQGAP1	-0.252076	-1.19092	0.69356	79	76	48.5	30.4021	29.8935	30.3594	29.7973	29.9178	30.1836
P46976	Glycogenin-1	GYG1	-0.549644	-1.46372	0.709221	7	7	22.2	25.253	25.5741	25.3015	25.4362	25.3678	23.6757
P46977	Dolichyl-diphosphooligosaccharide--protein glycosyltransferase subunit STT3A	STT3A	-0.649322	-1.56843	0.71433	8	8	10.1	24.125	22.7525	23.6965	23.3152	23.6122	21.6986
P47712	Cytosolic phospholipase A2;Phospholipase A2;Lysophospholipase	PLA2G4A	0.23608	1.17779	0.896649	6	6	9.2	23.6817	22.0597	22.9159	22.8028	22.9807	23.5822
P47755	F-actin-capping protein subunit alpha-2	CAPZA2	-0.0931772	-1.06672	0.894836	16	14	76.2	27.2254	27.1212	27.4193	27.097	27.0053	27.3841
P47756	F-actin-capping protein subunit beta	CAPZB	0.243635	1.18397	0.714321	18	18	54	29.2387	28.8319	29.3636	29.3793	29.1647	29.6212
P47813	Eukaryotic translation initiation factor 1A, X-chromosomal	EIF1AX	0.639807	1.55812	0.479105	7	2	47.2	24.5195	24.4025	24.1857	24.5119	24.6959	25.8194
P47895	Aldehyde dehydrogenase family 1 member A3	ALDH1A3	-0.113285	-1.08169	0.888292	33	30	50.2	31.3478	31.5583	31.3127	31.5816	31.2802	31.0171
P47897	Glutamine--tRNA ligase	QARS	0.514443	1.42844	0.226	37	37	52.6	27.1944	26.7367	27.1831	27.6348	27.5045	27.5181
P47914	60S ribosomal protein L29	RPL29	-0.308193	-1.23816	0.833224	5	5	24.5	28.3066	28.0565	26.9507	27.6035	27.803	26.9827
P47929	Galectin-7	LGALS7	8.36741	330.249	0.072	11	11	88.2	17.3008	18.5188	19.497	25.1801	30.7509	24.4878
P47985	Cytochrome b-c1 complex subunit Rieske, mitochondrial;Cytochrome b-c1 complex subunit 11	UQCRFS1	0.646454	1.56532	0.365654	4	2	11.3	24.2564	23.722	24.6094	24.6434	24.624	25.2597
P48047	ATP synthase subunit O, mitochondrial	ATP5O	-0.172689	-1.12716	0.894395	11	11	53.5	27.4941	28.473	27.4609	27.5524	27.5085	27.8491
P48059	LIM and senescent cell antigen-like-containing domain protein 1	LIMS1	-0.310796	-1.24039	0.596471	12	3	38.5	26.6133	26.7979	26.4598	26.6311	26.3009	26.0067
P48147	Prolyl endopeptidase	PREP	1.02777	2.03887	0.215171	19	19	32.4	26.2409	25.2683	26.1465	26.6865	26.6615	27.391
P48163	NADP-dependent malic enzyme	ME1	1.27695	2.42326	0.259766	9	9	19.4	23.7801	22.2452	23.6707	23.9772	24.51	25.0396
P48200	Iron-responsive element-binding protein 2	IREB2	-0.114851	-1.08286	0.973025	4	4	4.9	20.3483	21.3016	19.1994	21.93	19.7031	18.8715
P48307	Tissue factor pathway inhibitor 2	TFPI2	-4.45392	-21.9161	0.0534737	7	7	31.7	27.3753	25.8762	25.115	21.5176	20.8109	22.6763
P48357	Leptin receptor	LEPR	-1.61748	-3.06839	0.228272	2	2	2.7	24.3986	24.8203	24.4661	23.6342	21.552	23.6464
P48426	Phosphatidylinositol 5-phosphate 4-kinase type-2 alpha	PIP4K2A	-0.274798	-1.20982	0.670237	8	5	23.4	23.4848	23.9056	23.3258	23.2944	23.0887	23.5087
P48444	Coatomer subunit delta	ARCN1	0.0380211	1.0267	0.966329	24	24	49.1	27.6134	27.4923	27.8379	27.6828	27.3832	27.9917
P48449	Lanosterol synthase	LSS	1.21129	2.31545	0.330399	5	5	8.9	19.221	18.14	19.5367	19.8508	19.5253	21.1555
P48506	Glutamate--cysteine ligase catalytic subunit	GCLC	0.208257	1.15529	0.928539	7	7	16.8	21.9704	22.5912	21.3193	22.5974	22.7883	21.12
P48507	Glutamate--cysteine ligase regulatory subunit	GCLM	-0.597017	-1.51259	0.28741	4	4	20.1	25.3091	25.1498	25.5449	24.9732	24.9206	24.3189
P48556	26S proteasome non-ATPase regulatory subunit 8	PSMD8	1.69714	3.24258	0.385969	8	8	20.3	23.7684	20.2463	22.8657	24.0411	24.2787	23.652
P48594	Serpin B4	SERPINB4	5.95854	62.187	0.158933	19	8	40.3	19.4017	20.409	19.4824	24.7728	29.9366	22.4594
P48634	Protein PRRC2A	PRRC2A	-0.895414	-1.86014	0.232794	17	16	14.1	25.1369	25.3277	25.1733	24.8169	24.4955	23.6393
P48637	Glutathione synthetase	GSS	-0.226534	-1.17002	0.791764	21	21	52.1	28.4835	27.9029	28.5365	28.0147	27.8154	28.4133
P48643	T-complex protein 1 subunit epsilon	CCT5	0.0760791	1.05415	0.916503	41	41	70.4	29.7934	29.7448	30.1068	30.1242	29.91	29.8391
P48681	Nestin	NES	-2.65323	-6.29074	0.177429	95	95	65.5	27.4675	27.5829	28.5715	26.2981	26.1077	23.2563
P48723	Heat shock 70 kDa protein 13	HSPA13	-0.774174	-1.71021	0.112521	3	3	7.9	23.5202	23.5994	23.6802	22.8648	23.0578	22.5547
P48729	Casein kinase I isoform alpha	CSNK1A1	1.18456	2.27294	0.449644	4	4	14.8	20.8278	20.2445	18.1905	21.1324	20.7136	20.9706
P48735	Isocitrate dehydrogenase [NADP], mitochondrial	IDH2	0.475142	1.39006	0.561869	20	19	45.6	27.2913	27.1859	27.1176	27.2778	27.4126	28.3298
P48739	Phosphatidylinositol transfer protein beta isoform	PITPNB	0.574958	1.48963	0.383914	15	13	53.9	26.9021	27.006	26.5815	27.6034	26.8767	27.7345
P48960	CD97 antigen;CD97 antigen subunit alpha;CD97 antigen subunit beta	CD97	0.734068	1.66332	0.586642	8	8	19	24.9216	24.1048	24.9928	26.0235	25.855	24.3429
P49005	DNA polymerase delta subunit 2	POLD2	-0.417944	-1.33602	0.877994	6	6	15.6	23.0952	22.8846	23.0608	23.541	23.4162	20.8296
P49006	MARCKS-related protein	MARCKSL1	-1.47106	-2.77226	0.0574783	7	7	65.1	28.4976	29.1803	28.689	27.2771	27.3644	27.3123
P49023	Paxillin	PXN	-0.674402	-1.59594	0.208863	13	13	29.6	26.9805	26.736	26.909	26.1865	25.8511	26.5646
P49069	Calcium signal-modulating cyclophilin ligand	CAMLG	-1.66975	-3.18159	0.581917	3	3	19.9	21.7145	21.9874	21.6635	21.756	21.4539	17.1463
P49116	Nuclear receptor subfamily 2 group C member 2	NR2C2	-0.0214195	-1.01496	0.992782	5	5	11.1	22.621	22.2895	22.4308	21.7387	24.029	21.5093
P49137	MAP kinase-activated protein kinase 2	MAPKAPK2	-1.193	-2.28628	0.48326	2	2	4	20.9075	21.4703	21.3522	19.4901	18.9212	21.7397
P49189	4-trimethylaminobutyraldehyde dehydrogenase	ALDH9A1	-0.0996666	-1.07153	0.867729	18	18	38.9	27.396	27.266	27.3155	27.2532	27.409	27.0163
P49207	60S ribosomal protein L34	RPL34	-0.409122	-1.32788	0.528949	6	6	22.2	26.62	26.6563	26.1096	26.3343	26.1211	25.7032
P49247	Ribose-5-phosphate isomerase	RPIA	-0.156328	-1.11445	0.904782	4	4	20.6	22.6236	22.752	22.5946	22.9101	22.7738	21.8174
P49257	Protein ERGIC-53	LMAN1	0.265269	1.20186	0.741235	14	14	25.7	28.5656	28.4071	28.3693	28.5338	28.387	29.2171
P49321	Nuclear autoantigenic sperm protein	NASP	0.161064	1.11811	0.918107	36	36	60.9	28.1548	28.6429	28.3757	29.0239	28.8682	27.7645
P49327	Fatty acid synthase;[Acyl-carrier-protein] S-acetyltransferase;[Acyl-carrier-protein] S-malonyltransferase;3-oxoacyl-[acyl-carrier-protein] synthase;3-oxoacyl-[acyl-carrier-protein] reductase;3-hydroxyacyl-[acyl-carrier-protein] dehydratase;Enoyl-[acyl-carrier-protein] reductase;Oleoyl-[acyl-carrier-protein] hydrolase	FASN	0.645805	1.56461	0.170398	92	92	40.9	30.4378	29.9954	30.5003	31.0765	30.9189	30.8755
P49354	Protein farnesyltransferase/geranylgeranyltransferase type-1 subunit alpha	FNTA	-0.0146065	-1.01018	0.992951	4	4	23.4	24.0717	22.6498	24.1471	23.5099	23.9593	23.3556
P49366	Deoxyhypusine synthase	DHPS	0.71376	1.64007	0.339884	8	8	24.9	24.0794	23.975	24.4712	25.0149	24.2873	25.3647
P49368	T-complex protein 1 subunit gamma	CCT3	0.0262012	1.01833	0.966567	40	40	66.1	30.5219	30.3421	30.6668	30.6358	30.5401	30.4336
P49407	Beta-arrestin-1	ARRB1	-0.86657	-1.82332	0.124296	7	7	28.3	24.5766	24.3148	24.6039	23.9083	23.6814	23.3059
P49411	Elongation factor Tu, mitochondrial	TUFM	0.262021	1.19916	0.576507	32	32	69.7	29.4654	29.5425	29.6768	29.8009	29.6064	30.0635
P49419	Alpha-aminoadipic semialdehyde dehydrogenase	ALDH7A1	1.16177	2.23732	0.0827737	20	20	43.1	27.5244	26.9757	27.6903	28.6923	28.4249	28.5586
P49441	Inositol polyphosphate 1-phosphatase	INPP1	0.389124	1.3096	0.69725	3	3	10.8	22.4807	22.2935	21.9192	22.4638	22.143	23.254
P49448	Glutamate dehydrogenase 2, mitochondrial	GLUD2	0.975779	1.9667	0.844356	18	4	38	18.1563	20.7873	19.6703	22.0097	22.3581	17.1734
P49454	Centromere protein F	CENPF	0.139046	1.10118	0.974638	91	91	35.5	17.977	22.0316	20.9245	21.2278	21.2439	18.8784
P49458	Signal recognition particle 9 kDa protein	SRP9	0.989216	1.98511	0.110396	3	3	34.9	24.662	24.3788	23.9526	25.2489	25.3387	25.3735
P49459	Ubiquitin-conjugating enzyme E2 A	UBE2A	0.467688	1.38289	0.21056	4	4	19.7	21.712	21.9266	21.734	22.1071	22.4495	22.2191
P49585	Choline-phosphate cytidylyltransferase A	PCYT1A	-0.791643	-1.73104	0.16574	10	10	29.7	25.6754	25.6642	25.4505	24.5891	24.591	25.235
P49588	Alanine--tRNA ligase, cytoplasmic	AARS	0.658403	1.57833	0.399846	42	42	50.3	28.2994	27.7976	28.4064	28.5118	28.5172	29.4497
P49589	Cysteine--tRNA ligase, cytoplasmic	CARS	1.00833	2.01158	0.130612	20	20	32.8	26.0428	25.5417	26.1127	26.6613	26.7889	27.272
P49590	Probable histidine--tRNA ligase, mitochondrial	HARS2	0.23792	1.17929	0.890462	14	8	28.7	22.1937	23.485	22.4118	22.7013	22.5673	23.5358
P49591	Serine--tRNA ligase, cytoplasmic	SARS	-0.171849	-1.1265	0.77368	26	26	46.1	27.6333	27.3234	27.591	27.0895	27.4524	27.4903
P49593	Protein phosphatase 1F	PPM1F	-0.0491994	-1.03469	0.96273	6	6	24.3	25.5624	25.7264	25.6463	25.7747	25.1086	25.9042
P49642	DNA primase small subunit	PRIM1	0.0574519	1.04063	0.980051	3	3	9.3	20.9551	20.2448	21.3366	21.5731	21.7274	19.4083
P49643	DNA primase large subunit	PRIM2	-0.877679	-1.83742	0.775464	3	3	7.9	20.8648	21.0051	22.1695	21.6276	21.6042	18.1746
P49662	Caspase-4;Caspase-4 subunit 1;Caspase-4 subunit 2	CASP4	0.351037	1.27548	0.730885	3	3	27.4	20.7598	21.6589	21.9877	21.8503	21.7519	21.8573
P49674	Casein kinase I isoform epsilon	CSNK1E	-0.377101	-1.29873	0.773589	6	3	18.3	21.1332	21.5541	21.1633	21.2823	21.4287	20.0083
P49720	Proteasome subunit beta type-3	PSMB3	0.787016	1.7255	0.540998	5	5	25.4	24.5853	22.5855	23.3294	24.3904	24.4268	24.0441
P49721	Proteasome subunit beta type-2	PSMB2	0.367353	1.28998	0.839678	10	10	35.8	25.3348	23.5763	25.3986	24.9754	25.0201	25.4163
P49736	DNA replication licensing factor MCM2	MCM2	-0.648244	-1.56726	0.763229	34	34	37.8	26.297	25.5435	26.5873	26.3494	26.1969	23.9367
P49748	Very long-chain specific acyl-CoA dehydrogenase, mitochondrial	ACADVL	1.20229	2.30105	0.19696	26	26	49.3	26.527	26.195	26.766	27.3039	27.2525	28.5385
P49750	YLP motif-containing protein 1	YLPM1	-0.867683	-1.82473	0.164815	44	44	29.5	21.66	21.9107	21.5759	21.2341	20.8609	20.4486
P49755	Transmembrane emp24 domain-containing protein 10	TMED10	-0.102186	-1.0734	0.928505	12	12	40.6	28.0259	27.2897	27.7545	27.4481	27.8995	27.416
P49756	RNA-binding protein 25	RBM25	-1.08596	-2.12279	0.558439	30	30	29.8	22.9519	19.9164	21.1141	20.0786	20.2769	20.369
P49757	Protein numb homolog	NUMB	-0.329931	-1.25695	0.790518	10	7	21.3	22.7765	23.4791	23.2624	23.0348	22.1094	23.384
P49770	Translation initiation factor eIF-2B subunit beta	EIF2B2	0.315592	1.24452	0.775062	10	10	27.9	25.2925	24.5133	24.7901	25.5767	25.384	24.5819
P49773	Histidine triad nucleotide-binding protein 1	HINT1	0.303724	1.23433	0.829618	5	5	50	26.0537	27.2106	25.6858	26.7941	26.5057	26.5615
P49790	Nuclear pore complex protein Nup153	NUP153	0.378686	1.30016	0.922104	39	39	35.9	19.0344	19.1134	21.3838	18.4393	21.1779	21.0505
P49792	E3 SUMO-protein ligase RanBP2	RANBP2	-0.0125275	-1.00872	0.993731	94	68	38.6	25.1329	24.9116	25.3474	25.9277	25.4602	23.9664
P49821	NADH dehydrogenase [ubiquinone] flavoprotein 1, mitochondrial	NDUFV1	0.575291	1.48998	0.420697	10	10	28.1	24.4128	23.8975	24.5471	24.5034	24.7357	25.3442
P49840	Glycogen synthase kinase-3 alpha	GSK3A	0.138971	1.10112	0.933812	6	5	23.8	23.592	23.7998	23.5054	24.2247	24.1869	22.9026
P49841	Glycogen synthase kinase-3 beta	GSK3B	-0.116515	-1.08411	0.842604	9	8	31.2	25.7946	25.619	25.7867	25.6883	25.3874	25.775
P49862	Kallikrein-7	KLK7	2.25522	4.77407	0.236824	4	4	18.8	20.4166	18.8505	19.8899	20.6691	23.8374	21.4162
P49902	Cytosolic purine 5-nucleotidase	NT5C2	-0.358486	-1.28208	0.925954	2	2	4.5	19.2934	19.2714	19.7901	20.2509	20.2064	16.8222
P49903	Selenide, water dikinase 1	SEPHS1	0.203805	1.15173	0.815465	7	7	27.3	24.1865	24.6768	24.6468	25.0351	24.7552	24.3313
P49914	5-formyltetrahydrofolate cyclo-ligase	MTHFS	-0.923168	-1.89627	0.119764	2	2	13.4	21.988	22.2872	21.912	20.7776	21.2927	21.3475
P49915	GMP synthase [glutamine-hydrolyzing]	GMPS	0.115473	1.08333	0.797071	22	22	39.1	27.4355	27.5382	27.5506	27.756	27.6459	27.4689
P49916	DNA ligase 3	LIG3	-1.38938	-2.61966	0.633099	30	30	37.5	16.5856	19.7883	20.1106	17.8456	18.4904	15.9804
P49917	DNA ligase 4	LIG4	-0.654875	-1.57448	0.730779	9	9	10.6	21.5352	22.1421	21.581	21.9282	21.7576	19.6078
P49959	Double-strand break repair protein MRE11A	MRE11A	0.798335	1.73909	0.673203	22	22	31.9	21.2165	21.5238	21.8653	23.0321	23.2067	20.7618
P50148	Guanine nucleotide-binding protein G(q) subunit alpha	GNAQ	-0.626379	-1.54369	0.621571	3	2	11.1	21.3982	20.8469	21.7133	21.4739	20.7801	19.8252
P50213	Isocitrate dehydrogenase [NAD] subunit alpha, mitochondrial	IDH3A	-0.0253455	-1.01772	0.990035	13	13	35.8	26.726	26.2995	26.6164	26.1325	25.8429	27.5904
P50281	Matrix metalloproteinase-14	MMP14	-0.408005	-1.32685	0.343662	6	6	11.9	22.5379	22.2186	22.7574	22.1208	22.02	22.1491
P50395	Rab GDP dissociation inhibitor beta	GDI2	0.486563	1.4011	0.454682	39	32	68.5	29.7896	29.0734	29.6209	29.9813	29.6857	30.2765
P50402	Emerin	EMD	-0.0036939	-1.00256	0.993506	8	8	36.6	25.212	25.1235	24.9672	25.0261	25.1603	25.1051
P50416	Carnitine O-palmitoyltransferase 1, liver isoform	CPT1A	-0.177987	-1.1313	0.812048	9	9	13.1	24.2167	23.8892	23.4955	23.6833	23.6974	23.6867
P50452	Serpin B8	SERPINB8	0.04603	1.03242	0.951198	15	14	35.8	26.8819	26.6999	26.9637	26.8856	27.0991	26.6988
P50453	Serpin B9	SERPINB9	-1.29838	-2.45953	0.214569	5	5	16.2	20.8988	20.9741	21.2797	19.7689	20.6217	18.8669
P50454	Serpin H1	SERPINH1	0.221441	1.1659	0.715674	21	21	51.4	30.3497	30.817	30.5267	30.9888	30.7883	30.5808
P50479	PDZ and LIM domain protein 4	PDLIM4	0.543949	1.45796	0.62166	12	12	41.5	25.8848	26.3376	25.5406	26.3975	25.8177	27.1797
P50502	Hsc70-interacting protein;Putative protein FAM10A5	ST13	-0.0650489	-1.04612	0.869021	15	15	39.8	29.5474	29.6034	29.5276	29.5427	29.521	29.4194
P50542	Peroxisomal targeting signal 1 receptor	PEX5	-0.144567	-1.1054	0.936372	3	3	7.1	21.928	22.0241	22.8034	22.7121	22.2862	21.3234
P50552	Vasodilator-stimulated phosphoprotein	VASP	-0.465636	-1.38093	0.238582	19	19	46.1	26.8819	27.3207	27.2029	26.6936	26.5675	26.7475
P50570	Dynamin-2	DNM2	-0.047294	-1.03332	0.957634	30	23	39	26.5312	26.1641	26.7106	26.324	26.5008	26.4392
P50579	Methionine aminopeptidase 2	METAP2	-1.29302	-2.4504	0.421563	14	2	44.4	27.5033	24.7455	25.8936	24.2674	24.7621	25.2338
P50613	Cyclin-dependent kinase 7	CDK7	-0.47851	-1.3933	0.847812	6	6	21.4	21.3499	21.2117	21.0898	21.7024	21.5019	19.0115
P50895	Basal cell adhesion molecule	BCAM	1.10751	2.15473	0.115129	7	7	19.3	22.6398	23.4266	22.9417	24.1845	23.834	24.3122
P50897	Palmitoyl-protein thioesterase 1	PPT1	0.856622	1.81079	0.172019	5	5	15.7	24.9201	24.4563	25.2839	25.9535	25.5912	25.6855
P50914	60S ribosomal protein L14	RPL14	-0.352823	-1.27706	0.840825	8	8	28.4	28.6112	28.7047	27.7164	28.49	28.4918	26.9922
P50990	T-complex protein 1 subunit theta	CCT8	0.172016	1.12663	0.681101	41	41	76.3	30.3941	30.5927	30.6214	30.8283	30.7031	30.5928
P50991	T-complex protein 1 subunit delta	CCT4	0.33493	1.26132	0.516269	30	30	61	29.6407	29.6163	30.1428	30.2774	30.088	30.0392
P50995	Annexin A11	ANXA11	0.393618	1.31368	0.365534	19	18	39.8	26.92	26.5273	26.9991	27.0981	27.1854	27.3437
P51003	Poly(A) polymerase alpha	PAPOLA	0.130507	1.09468	0.903055	6	4	12.9	24.8476	25.1084	24.6605	25.2349	25.2439	24.5292
P51114	Fragile X mental retardation syndrome-related protein 1	FXR1	-0.584729	-1.49976	0.197606	28	26	52	27.8272	27.7715	27.9505	27.495	27.3435	26.9565
P51116	Fragile X mental retardation syndrome-related protein 2	FXR2	-1.40851	-2.65463	0.282808	22	19	44.3	25.0545	25.268	25.165	24.5361	24.3303	22.3956
P51148	Ras-related protein Rab-5C	RAB5C	0.166914	1.12265	0.749786	9	7	56.9	27.5388	27.4142	27.8472	27.7349	27.8331	27.7329
P51149	Ras-related protein Rab-7a	RAB7A	-0.284149	-1.21769	0.813621	17	17	82.6	29.2821	29.2015	29.1598	29.3179	29.3321	28.1409
P51151	Ras-related protein Rab-9A	RAB9A	-0.0314732	-1.02206	0.991036	5	5	25.9	22.5512	22.631	21.9997	23.2377	22.9926	20.8572
P51153	Ras-related protein Rab-13	RAB13	-0.0624078	-1.04421	0.958419	6	3	28.6	26.9098	26.5236	26.7696	26.6788	26.2448	27.0922
P51159	Ras-related protein Rab-27A	RAB27A	-1.80293	-3.48928	0.287141	8	7	38	24.3768	21.937	24.1742	21.8378	22.4618	20.7796
P51398	28S ribosomal protein S29, mitochondrial	DAP3	0.722118	1.6496	0.2736	7	7	19.6	23.0664	23.1622	23.0611	24.4054	23.4942	23.5564
P51452	Dual specificity protein phosphatase 3	DUSP3	0.24095	1.18177	0.742744	7	7	45.9	24.5075	24.5526	24.6013	24.6035	24.5294	25.2514
P51531	Probable global transcription activator SNF2L2	SMARCA2	0.872878	1.83131	0.79062	25	13	17.4	22.8195	21.7138	19.0417	21.5989	21.1942	23.4005
P51532	Transcription activator BRG1	SMARCA4	1.71301	3.27844	0.307553	37	25	23.7	18.1384	16.6791	18.0331	18.1396	19.0268	20.8233
P51553	Isocitrate dehydrogenase [NAD] subunit gamma, mitochondrial	IDH3G	0.312714	1.24204	0.814255	8	8	30.3	24.8448	23.639	25.0849	24.8964	24.8388	24.7716
P51570	Galactokinase	GALK1	0.701044	1.62568	0.368271	13	13	32.7	25.5516	25.8641	25.8694	26.1953	26.0257	27.1672
P51571	Translocon-associated protein subunit delta	SSR4	0.456258	1.37198	0.670134	6	6	32.4	25.932	24.9674	25.5216	25.6073	25.6342	26.5482
P51572	B-cell receptor-associated protein 31	BCAP31	-0.437742	-1.35448	0.730619	7	7	28	27.9991	27.8633	27.1797	27.9012	27.3437	26.484
P51580	Thiopurine S-methyltransferase	TPMT	1.26337	2.40056	0.19622	6	6	20.8	20.8689	19.4154	20.6168	21.8912	21.3997	21.4004
P51608	Methyl-CpG-binding protein 2	MECP2	-1.95586	-3.87947	0.465691	19	19	41.2	20.2856	22.0678	20.8478	16.6297	19.4063	21.2976
P51610	Host cell factor 1;HCF N-terminal chain 1;HCF N-terminal chain 2;HCF N-terminal chain 3;HCF N-terminal chain 4;HCF N-terminal chain 5;HCF N-terminal chain 6;HCF C-terminal chain 1;HCF C-terminal chain 2;HCF C-terminal chain 3;HCF C-terminal chain 4;HCF C-terminal chain 5;HCF C-terminal chain 6	HCFC1	-0.482164	-1.39684	0.871593	38	1	27.1	19.9075	20.5689	19.557	20.6603	20.2565	17.6702
P51610	Host cell factor 1;HCF N-terminal chain 1;HCF N-terminal chain 2;HCF N-terminal chain 3;HCF N-terminal chain 4;HCF N-terminal chain 5;HCF N-terminal chain 6;HCF C-terminal chain 1;HCF C-terminal chain 2;HCF C-terminal chain 3;HCF C-terminal chain 4;HCF C-terminal chain 5;HCF C-terminal chain 6	HCFC1	-0.298831	-1.23015	0.723136	39	2	26.6	25.4427	25.9793	25.6165	25.7334	25.4964	24.9123
P51636	Caveolin-2	CAV2	-0.913831	-1.88404	0.684135	2	2	22.8	22.2142	20.6958	21.5163	22.0882	20.4648	19.1318
P51648	Fatty aldehyde dehydrogenase	ALDH3A2	-0.193705	-1.1437	0.900114	7	6	15.7	24.7276	24.2146	24.1941	24.0499	24.9198	23.5855
P51659	Peroxisomal multifunctional enzyme type 2;(3R)-hydroxyacyl-CoA dehydrogenase;Enoyl-CoA hydratase 2	HSD17B4	0.379223	1.30064	0.408324	23	23	34.4	26.5157	26.6014	26.5444	26.8915	27.2451	26.6625
P51665	26S proteasome non-ATPase regulatory subunit 7	PSMD7	-0.342786	-1.2682	0.81107	9	9	29.6	26.4973	26.4461	26.632	26.724	26.6141	25.2089
P51692	Signal transducer and activator of transcription 5B	STAT5B	0.17523	1.12914	0.816947	7	2	10.3	23.6684	23.2302	23.7045	23.8743	23.4216	23.8329
P51784	Ubiquitin carboxyl-terminal hydrolase 11	USP11	1.68235	3.2095	0.236513	13	11	16	24.9595	22.8157	24.8317	26.5384	25.5441	25.5715
P51798	H(+)/Cl(-) exchange transporter 7	CLCN7	-1.6144	-3.06184	0.0568	11	11	15.4	23.5071	23.2484	23.2156	22.1282	21.6279	21.3718
P51805	Plexin-A3	PLXNA3	-1.86654	-3.64657	0.111917	2	1	1.3	25.648	25.1408	24.3392	23.1681	22.6318	23.7285
P51808	Dynein light chain Tctex-type 3	DYNLT3	1.72825	3.31326	0.272129	2	2	23.3	21.4709	20.5574	21.2965	22.2781	21.8239	24.4076
P51809	Vesicle-associated membrane protein 7	VAMP7	-0.389277	-1.30974	0.721858	10	10	35.9	23.4784	22.3655	23.4608	23.0301	22.495	22.6118
P51812	Ribosomal protein S6 kinase alpha-3	RPS6KA3	1.35047	2.54995	0.116161	17	11	25	26.1544	24.9919	25.8533	27.0767	26.9594	27.0149
P51858	Hepatoma-derived growth factor	HDGF	0.53253	1.44646	0.149265	19	18	69.2	28.8339	28.7362	28.8876	29.3026	29.2238	29.5289
P51946	Cyclin-H	CCNH	1.52919	2.88624	0.642215	7	7	26.3	22.9239	20.8312	17.7046	22.0342	21.6171	22.396
P51948	CDK-activating kinase assembly factor MAT1	MNAT1	0.166282	1.12216	0.779225	9	9	28.5	21.5485	21.918	21.4899	21.8193	21.674	21.9618
P51965	Ubiquitin-conjugating enzyme E2 E1;Ubiquitin-conjugating enzyme E2 E2;Ubiquitin-conjugating enzyme E2 E3	UBE2E1	0.575903	1.49061	0.220622	2	2	16.2	22.5572	22.3559	22.7652	23.2088	23.326	22.8712
P51970	NADH dehydrogenase [ubiquinone] 1 alpha subcomplex subunit 8	NDUFA8	0.299736	1.23092	0.643565	5	5	26.7	24.0167	24.6844	24.0763	24.4393	24.6344	24.6028
P51991	Heterogeneous nuclear ribonucleoprotein A3	HNRNPA3	-0.622998	-1.54007	0.592391	23	2	48.6	26.1092	26.8185	26.4572	25.8849	26.615	25.0159
P52179	Myomesin-1	MYOM1	0.501485	1.41567	0.697452	2	2	1.5	22.1227	21.0821	20.9909	21.943	21.2729	22.4843
P52209	6-phosphogluconate dehydrogenase, decarboxylating	PGD	1.01087	2.01513	0.0832248	20	20	44.7	26.8005	27.1035	27.2843	27.8963	28.2808	28.0437
P52272	Heterogeneous nuclear ribonucleoprotein M	HNRNPM	-0.0131289	-1.00914	0.99373	38	38	59.2	26.16	26.3689	26.9132	26.4766	27.236	25.6902
P52292	Importin subunit alpha-1	KPNA2	0.0510832	1.03604	0.948498	18	18	36.9	27.6178	27.8085	27.7458	27.9866	27.8295	27.5093
P52294	Importin subunit alpha-5;Importin subunit alpha-5, N-terminally processed	KPNA1	0.030138	1.02111	0.985478	10	4	21.9	23.4901	22.9128	23.4543	23.7885	23.8041	22.3551
P52298	Nuclear cap-binding protein subunit 2	NCBP2	1.92636	3.80095	0.22025	5	5	40.8	21.6441	18.792	20.4027	22.2492	21.9363	22.4323
P52306	Rap1 GTPase-GDP dissociation stimulator 1	RAP1GDS1	0.702441	1.62726	0.689687	13	13	26.9	22.9655	22.5258	23.376	24.0952	24.5551	22.3243
P52434	DNA-directed RNA polymerases I, II, and III subunit RPABC3	POLR2H	2.39168	5.24768	0.229591	6	6	60	20.8126	19.9536	23.2337	23.313	24.7356	23.1264
P52565	Rho GDP-dissociation inhibitor 1	ARHGDIA	-0.123395	-1.0893	0.721247	12	12	51.5	30.2486	30.3511	30.4481	30.2541	30.2261	30.1975
P52566	Rho GDP-dissociation inhibitor 2	ARHGDIB	3.12075	8.6984	0.163129	9	9	56.7	16.5178	16.0217	16.0604	19.4827	17.2938	21.1857
P52594	Arf-GAP domain and FG repeat-containing protein 1	AGFG1	0.260675	1.19804	0.678855	6	6	17	25.7835	25.909	25.4697	26.0108	25.7064	26.227
P52597	Heterogeneous nuclear ribonucleoprotein F;Heterogeneous nuclear ribonucleoprotein F, N-terminally processed	HNRNPF	0.518284	1.43225	0.225651	19	17	48.4	27.0333	27.3913	27.1387	27.8423	27.8036	27.4723
P52630	Signal transducer and activator of transcription 2	STAT2	1.06216	2.08806	0.573059	6	6	9.6	22.0644	20.2318	22.3527	21.9217	22.1168	23.7968
P52655	Transcription initiation factor IIA subunit 1;Transcription initiation factor IIA alpha chain;Transcription initiation factor IIA beta chain	GTF2A1	-0.350416	-1.27493	0.947051	2	2	5.9	22.1664	20.7894	21.9258	22.7392	22.8938	18.1974
P52701	DNA mismatch repair protein Msh6	MSH6	-0.323779	-1.2516	0.829929	18	18	18.7	24.9218	24.6686	24.8382	25.0474	24.9189	23.4909
P52732	Kinesin-like protein KIF11	KIF11	-0.0603587	-1.04272	0.959896	12	12	12.4	24.3236	24.9318	24.5746	24.7201	24.7727	24.1561
P52735	Guanine nucleotide exchange factor VAV2	VAV2	-0.51848	-1.43245	0.64303	5	5	11.2	23.6065	23.6869	23.6323	23.2338	23.8504	22.286
P52747	Zinc finger protein 143;Zinc finger protein 76	ZNF143	-0.367478	-1.2901	0.839686	2	2	2.8	20.6693	19.5923	20.6218	20.4816	20.3745	18.9248
P52758	Ribonuclease UK114	HRSP12	-0.17727	-1.13074	0.958681	4	4	39.4	19.4349	20.3596	20.7927	20.8953	20.8023	18.3578
P52788	Spermine synthase	SMS	0.633784	1.55163	0.356941	15	15	43.7	26.2926	25.7876	26.7553	27.0789	27.0385	26.6195
P52789	Hexokinase-2	HK2	0.674576	1.59613	0.154474	39	35	45.9	27.6957	27.8749	27.7445	28.5214	28.1571	28.6604
P52815	39S ribosomal protein L12, mitochondrial	MRPL12	-0.227835	-1.17108	0.791027	5	5	35.4	26.6335	27.2862	26.9631	27.0733	26.7064	26.4195
P52888	Thimet oligopeptidase	THOP1	1.08677	2.12398	0.218	16	16	28.6	26.0366	24.8686	25.0431	26.634	26.599	25.9756
P52907	F-actin-capping protein subunit alpha-1	CAPZA1	0.11245	1.08106	0.818162	16	14	76.9	28.8102	28.9785	29.0096	29.1079	29.1374	28.8904
P52926	High mobility group protein HMGI-C	HMGA2	-4.36986	-20.6756	0.0532	5	1	32.1	24.5169	26.1175	24.3526	21.2632	20.1769	20.4372
P52943	Cysteine-rich protein 2	CRIP2	-0.224597	-1.16845	0.89831	4	4	35.6	26.3329	27.1246	26.1091	26.1888	25.6764	27.0275
P52948	Nuclear pore complex protein Nup98-Nup96;Nuclear pore complex protein Nup98;Nuclear pore complex protein Nup96	NUP98	-0.954295	-1.93763	0.774827	34	34	23.6	20.4476	19.7509	23.5213	20.8883	20.9685	19.0001
P53004	Biliverdin reductase A	BLVRA	-0.341164	-1.26678	0.632998	12	12	33.4	26.0034	25.7921	25.9487	25.4488	25.2168	26.0551
P53007	Tricarboxylate transport protein, mitochondrial	SLC25A1	1.2343	2.35267	0.287554	3	3	11.3	22.4592	20.4707	21.5096	22.6382	22.4454	23.0589
P53041	Serine/threonine-protein phosphatase 5	PPP5C	0.188417	1.13951	0.752998	11	11	27.1	26.2966	26.3514	25.97	26.6233	26.2819	26.278
P53350	Serine/threonine-protein kinase PLK1	PLK1	0.135539	1.0985	0.961979	8	8	17.1	21.3742	19.0262	21.3748	21.1491	20.388	20.6447
P53365	Arfaptin-2	ARFIP2	0.944994	1.92518	0.178447	4	4	17.2	22.2784	21.412	21.5847	22.4779	22.6346	22.9976
P53367	Arfaptin-1	ARFIP1	0.488196	1.40269	0.465653	9	1	34	24.1513	24.1262	24.3906	24.2978	24.6026	25.2324
P53367	Arfaptin-1	ARFIP1	0.769682	1.70489	0.791459	9	1	36.7	20.2416	21.7436	17.9147	20.4702	21.1973	20.5415
P53384	Cytosolic Fe-S cluster assembly factor NUBP1	NUBP1	-0.0937634	-1.06715	0.937137	5	5	23	24.2921	23.9398	24.3956	23.9043	23.8143	24.6277
P53396	ATP-citrate synthase	ACLY	0.121335	1.08774	0.755111	42	42	44	28.6094	28.4077	28.6348	28.666	28.6661	28.6837
P53582	Methionine aminopeptidase 1	METAP1	0.157635	1.11546	0.935339	5	5	19.2	23.1195	21.9354	23.3281	22.3802	23.4549	23.0208
P53597	Succinyl-CoA ligase [ADP/GDP-forming] subunit alpha, mitochondrial	SUCLG1	0.0777423	1.05537	0.936288	5	5	16.5	26.8822	26.597	26.4994	26.9275	26.3639	26.9204
P53602	Diphosphomevalonate decarboxylase	MVD	1.22071	2.33061	0.132055	6	6	21.2	21.8318	22.2859	22.4717	22.8527	23.5976	23.8011
P53611	Geranylgeranyl transferase type-2 subunit beta	RABGGTB	-0.387378	-1.30801	0.375731	3	3	9.4	24.5803	24.465	24.6009	23.8447	24.312	24.3274
P53618	Coatomer subunit beta	COPB1	0.213091	1.15917	0.651907	31	31	34.3	28.0666	27.7709	27.9744	28.2324	28.2653	27.9534
P53621	Coatomer subunit alpha;Xenin;Proxenin	COPA	0.0632401	1.04481	0.934844	36	36	33.2	28.6418	28.2603	28.5449	28.559	28.3735	28.7043
P53634	Dipeptidyl peptidase 1;Dipeptidyl peptidase 1 exclusion domain chain;Dipeptidyl peptidase 1 heavy chain;Dipeptidyl peptidase 1 light chain	CTSC	2.09809	4.28142	0.119745	7	7	13.8	23.1413	21.5288	23.4759	24.9917	24.602	24.8466
P53680	AP-2 complex subunit sigma	AP2S1	-0.122365	-1.08852	0.913216	2	2	15.4	24.5572	23.8218	24.5932	24.2987	24.3187	23.9877
P53701	Cytochrome c-type heme lyase	HCCS	0.275585	1.21048	0.827142	4	4	19.4	22.8641	21.9762	23.1896	22.5845	23.0779	23.1942
P53803	DNA-directed RNA polymerases I, II, and III subunit RPABC4	POLR2K	1.26256	2.39921	0.30834	3	3	32.8	21.1634	20.6155	19.0066	21.6125	21.3383	21.6224
P53814	Smoothelin	SMTN	-2.97821	-7.88008	0.0545185	25	25	35.2	24.3835	24.7477	25.0976	22.5097	21.9537	20.8309
P53985	Monocarboxylate transporter 1	SLC16A1	-0.121402	-1.08779	0.959728	4	4	10.6	24.3842	23.9844	23.7371	24.4419	24.5839	22.7156
P53990	IST1 homolog	IST1	-0.0427958	-1.03011	0.962195	7	7	19.1	25.249	25.0598	25.1444	25.0156	24.874	25.4352
P53992	Protein transport protein Sec24C	SEC24C	0.551891	1.46601	0.18961	19	19	23.4	25.738	25.4711	25.4911	25.9926	26.0039	26.3594
P53999	Activated RNA polymerase II transcriptional coactivator p15	SUB1	0.015564	1.01085	0.990818	11	11	56.7	26.8397	25.3902	25.9485	26.1632	25.7429	26.319
P54105	Methylosome subunit pICln	CLNS1A	0.658155	1.57806	0.664022	5	5	43.9	24.4179	24.3934	24.3791	25.5091	25.8596	23.7962
P54132	Bloom syndrome protein	BLM	-1.20575	-2.30657	0.248443	22	22	20.3	24.3649	23.8164	24.7596	23.8543	23.1978	22.2714
P54136	Arginine--tRNA ligase, cytoplasmic	RARS	0.331252	1.2581	0.596547	39	39	55.8	27.8744	27.6149	27.6592	28.244	28.2713	27.627
P54252	Ataxin-3	ATXN3	0.0526911	1.0372	0.887258	7	7	25.4	24.5996	24.6409	24.6804	24.7296	24.6821	24.6673
P54577	Tyrosine--tRNA ligase, cytoplasmic;Tyrosine--tRNA ligase, cytoplasmic, N-terminally processed	YARS	0.819386	1.76465	0.102321	30	30	54.5	27.7232	27.7417	27.5248	28.4003	28.3153	28.7322
P54578	Ubiquitin carboxyl-terminal hydrolase 14	USP14	0.215031	1.16073	0.595818	24	24	52	26.7508	26.6449	26.9773	26.9992	26.9221	27.0968
P54619	5-AMP-activated protein kinase subunit gamma-1	PRKAG1	-0.664756	-1.5853	0.824146	3	3	16.6	23.4534	22.4318	23.5195	23.8742	23.1345	20.4017
P54652	Heat shock-related 70 kDa protein 2	HSPA2	0.595024	1.5105	0.229199	35	23	55.9	25.4415	25.6676	25.5166	26.5131	25.9348	25.9627
P54709	Sodium/potassium-transporting ATPase subunit beta-3	ATP1B3	0.144913	1.10566	0.950055	7	7	32.3	27.6442	25.6396	26.2151	26.3844	26.5086	27.0407
P54725	UV excision repair protein RAD23 homolog A	RAD23A	1.15372	2.22487	0.588137	12	10	51	23.1855	23.6196	23.2099	23.5533	23.4271	26.4956
P54727	UV excision repair protein RAD23 homolog B	RAD23B	0.465579	1.38087	0.373582	11	9	28.9	27.3318	27.8589	27.387	27.8694	27.8446	28.2604
P54819	Adenylate kinase 2, mitochondrial;Adenylate kinase 2, mitochondrial, N-terminally processed	AK2	0.45906	1.37465	0.177915	17	17	72.3	27.3493	27.6275	27.4449	27.9315	27.841	28.0264
P54821	Paired mesoderm homeobox protein 1	PRRX1	-1.26924	-2.41035	0.332065	4	4	29	21.0562	21.2767	20.1927	18.4295	20.4992	19.7891
P54886	Delta-1-pyrroline-5-carboxylate synthase;Glutamate 5-kinase;Gamma-glutamyl phosphate reductase	ALDH18A1	-0.89585	-1.86071	0.0833846	28	28	44.5	26.7808	26.4049	26.663	25.7946	25.5056	25.8609
P54920	Alpha-soluble NSF attachment protein	NAPA	0.180817	1.13353	0.716333	22	22	66.1	27.5018	27.2031	27.3765	27.6534	27.6199	27.3505
P55010	Eukaryotic translation initiation factor 5	EIF5	-0.0252304	-1.01764	0.969282	21	21	45.5	28.3283	28.5373	28.1971	28.3378	28.4468	28.2024
P55011	Solute carrier family 12 member 2	SLC12A2	-1.49062	-2.8101	0.395628	7	7	11.1	24.99	24.4035	24.6185	24.1637	24.0514	21.3249
P55036	26S proteasome non-ATPase regulatory subunit 4	PSMD4	-0.198292	-1.14734	0.763466	14	12	45.4	28.8575	29.025	28.9889	28.8875	28.988	28.401
P55039	Developmentally-regulated GTP-binding protein 2	DRG2	-0.159986	-1.11728	0.884372	8	8	25.3	23.7446	23.7349	23.828	23.835	23.9527	23.0399
P55058	Phospholipid transfer protein	PLTP	0.330449	1.2574	0.889232	2	2	6.5	19.7985	20.2513	19.774	19.6759	19.456	21.6832
P55060	Exportin-2	CSE1L	0.362809	1.28593	0.624922	31	31	31.5	29.2068	28.3372	28.8777	29.3037	29.2395	28.9669
P55061	Bax inhibitor 1	TMBIM6	1.80978	3.50589	0.695233	2	2	6.8	23.5925	16.8067	22.0033	22.7427	22.3488	22.7403
P55072	Transitional endoplasmic reticulum ATPase	VCP	-0.0708084	-1.05031	0.928857	67	67	72	30.4114	30.5009	30.6257	30.4791	30.6764	30.1701
P55084	Trifunctional enzyme subunit beta, mitochondrial;3-ketoacyl-CoA thiolase	HADHB	0.236211	1.1779	0.842054	22	22	49.8	27.2464	27.1137	27.0762	27.0741	26.9658	28.1051
P55145	Mesencephalic astrocyte-derived neurotrophic factor	MANF	0.258429	1.19618	0.774727	15	15	56	28.1633	28.5194	28.2102	28.3936	28.1867	29.0879
P55196	Afadin	MLLT4	-1.26971	-2.41113	0.358286	15	15	11.3	24.6179	23.9018	24.311	22.9348	24.2641	21.8227
P55209	Nucleosome assembly protein 1-like 1	NAP1L1	0.0203056	1.01417	0.990646	11	4	46.5	27.942	28.1787	28.1254	28.6748	28.7724	26.8598
P55209	Nucleosome assembly protein 1-like 1	NAP1L1	-0.201096	-1.14957	0.937151	8	1	31	19.7057	19.8411	19.5213	20.3155	20.1191	18.0302
P55210	Caspase-7;Caspase-7 subunit p20;Caspase-7 subunit p11	CASP7	-0.780674	-1.71793	0.824014	4	2	22.4	22.7437	21.6241	22.7359	23.2047	22.4761	19.0809
P55263	Adenosine kinase	ADK	1.03993	2.05613	0.188625	10	10	33.8	24.9885	25.323	24.8569	26.4034	26.4606	25.4242
P55265	Double-stranded RNA-specific adenosine deaminase	ADAR	-0.197295	-1.14655	0.840016	42	42	35.3	17.8146	17.8194	18.5631	17.593	17.9849	18.0274
P55268	Laminin subunit beta-2	LAMB2	0.852427	1.80554	0.112686	24	24	18.1	25.9669	26.4807	26.1722	27.0992	26.8729	27.2049
P55327	Tumor protein D52	TPD52	-0.129121	-1.09363	0.775033	13	13	77.2	27.2547	27.1391	27.4436	27.1295	27.2273	27.0933
P55735	Protein SEC13 homolog	SEC13	-0.113794	-1.08207	0.795694	8	8	33.9	27.1929	27.0539	27.0075	27.0221	26.8377	27.0531
P55769	NHP2-like protein 1;NHP2-like protein 1, N-terminally processed	NHP2L1	0.805966	1.74832	0.167398	8	8	53.9	24.1804	24.929	24.3614	25.3337	25.3846	25.1703
P55786	Puromycin-sensitive aminopeptidase	NPEPPS	0.680759	1.60298	0.112648	30	30	35.7	26.7802	26.892	26.6713	27.3406	27.6727	27.3726
P55795	Heterogeneous nuclear ribonucleoprotein H2	HNRNPH2	0.318246	1.24681	0.63251	14	7	39.4	23.4201	23.3338	23.4164	23.6328	24.1406	23.3515
P55809	Succinyl-CoA:3-ketoacid coenzyme A transferase 1, mitochondrial	OXCT1	0.641042	1.55946	0.510509	9	9	20	25.3604	24.7723	25.7355	25.9194	25.342	26.5299
P55884	Eukaryotic translation initiation factor 3 subunit B	EIF3B	-0.00747617	-1.0052	0.989897	24	24	37.5	27.891	27.5645	27.9305	27.9102	27.7988	27.6545
P55957	BH3-interacting domain death agonist;BH3-interacting domain death agonist p15;BH3-interacting domain death agonist p13;BH3-interacting domain death agonist p11	BID	0.81294	1.75679	0.536866	7	7	45.6	23.974	24.2871	24.7504	25.6895	25.7521	24.0087
P56134	ATP synthase subunit f, mitochondrial	ATP5J2	0.087773	1.06273	0.942578	3	2	52.7	24.2981	23.952	23.7595	23.9654	23.7302	24.5773
P56134	ATP synthase subunit f, mitochondrial	ATP5J2	-3.51833	-11.4584	0.296231	2	1	44.9	23.9618	23.4793	23.6129	19.3301	17.3094	23.8595
P56192	Methionine--tRNA ligase, cytoplasmic	MARS	0.610414	1.5267	0.237384	19	19	24.7	25.8631	25.314	25.3257	26.0794	26.3283	25.9264
P56199	Integrin alpha-1	ITGA1	-2.83135	-7.1174	0.057	3	3	2.5	22.2437	21.4141	20.9946	18.8287	19.3623	17.9673
P56211	cAMP-regulated phosphoprotein 19	ARPP19	0.00943502	1.00656	0.990539	7	6	68.8	25.1753	24.9833	25.238	25.4232	24.8763	25.1254
P56377	AP-1 complex subunit sigma-2	AP1S2	-0.495434	-1.40974	0.563366	3	3	21.7	24.7051	24.1433	25.0704	24.5811	24.0454	23.806
P56385	ATP synthase subunit e, mitochondrial	ATP5I	0.375806	1.29756	0.831936	3	3	31.9	22.4256	24.1652	23.1557	24.2399	23.5698	23.0643
P56537	Eukaryotic translation initiation factor 6	EIF6	0.330341	1.25731	0.655051	10	10	51	28.7772	28.4511	29.092	29.3022	29.2788	28.7303
P56545	C-terminal-binding protein 2	CTBP2	-0.355412	-1.27935	0.769352	13	9	31.2	24.2273	23.6765	24.1716	24.1545	23.9472	22.9075
P56556	NADH dehydrogenase [ubiquinone] 1 alpha subcomplex subunit 6	NDUFA6	1.68121	3.20697	0.199501	3	3	20.8	21.183	20.1262	21.4542	21.8299	22.3184	23.6588
P56693	Transcription factor SOX-10	SOX10	0.12183	1.08811	0.900389	5	5	33.2	26.8775	27.5941	26.8898	27.2406	27.1759	27.3103
P56945	Breast cancer anti-estrogen resistance protein 1	BCAR1	-0.0233301	-1.0163	0.986589	3	3	7.9	21.9485	22.3854	22.1411	21.5455	21.9922	22.8673
P57076	UPF0769 protein C21orf59	C21orf59	1.04063	2.05713	0.418682	4	4	26.2	21.9698	21.987	21.4359	21.9758	22.4718	24.0671
P57081	tRNA (guanine-N(7)-)-methyltransferase non-catalytic subunit WDR4	WDR4	0.586349	1.50144	0.324733	5	5	15.8	22.119	22.6613	21.8416	22.991	22.6556	22.7344
P57088	Transmembrane protein 33	TMEM33	-1.36537	-2.57642	0.730727	5	5	19.8	23.7353	22.8099	23.4241	23.8457	23.4601	18.5672
P57105	Synaptojanin-2-binding protein	SYNJ2BP	2.42045	5.35338	0.184813	2	2	17.9	21.1577	18.3655	21.3191	22.8732	22.8655	22.3649
P57723	Poly(rC)-binding protein 4	PCBP4	-0.0432898	-1.03046	0.980287	5	4	17.1	23.4633	23.2367	23.6654	24.2207	23.7314	22.2833
P57729	Ras-related protein Rab-38	RAB38	-0.66509	-1.58567	0.730911	4	3	19.4	20.7234	20.5702	21.0962	20.7502	21.0455	18.5989
P57737	Coronin-7	CORO7	-0.846439	-1.79806	0.355401	11	1	19.8	20.7272	21.5562	21.1693	20.7068	20.6716	19.5349
P57737	Coronin-7	CORO7	0.493056	1.40742	0.467292	11	1	15.9	23.3449	23.4482	23.3925	23.9513	23.355	24.3585
P57740	Nuclear pore complex protein Nup107	NUP107	-0.355096	-1.27907	0.928534	22	22	26.7	18.5746	22.6037	21.1159	20.9481	20.2045	20.0763
P57764	Gasdermin-D	GSDMD	0.248071	1.18762	0.890825	3	3	9.1	24.3952	23.5894	24.4452	24.2959	23.6603	25.2178
P57772	Selenocysteine-specific elongation factor	EEFSEC	-0.355054	-1.27903	0.466384	7	7	15.3	22.2841	22.6975	22.5978	22.4359	22.0404	22.0381
P58107	Epiplakin	EPPK1	4.20413	18.4319	0.51696	43	37	32.2	18.8255	19.5358	16.5576	20.4359	29.1388	17.9566
P58215	Lysyl oxidase homolog 3	LOXL3	2.15532	4.45467	0.0607792	16	3	31.6	25.653	25.4005	25.1618	27.5194	26.9317	28.2302
P58215	Lysyl oxidase homolog 3	LOXL3	0.987101	1.9822	0.150642	15	2	34.4	21.4529	21.803	21.2799	22.7515	22.0421	22.7035
P58546	Myotrophin	MTPN	0.32836	1.25559	0.404694	8	8	65.3	28.2062	27.8897	28.1396	28.5404	28.2282	28.452
P59768	Guanine nucleotide-binding protein G(I)/G(S)/G(O) subunit gamma-2	GNG2	-0.208802	-1.15573	0.957869	3	3	38	25.305	22.2806	24.6983	24.9384	22.9067	23.8125
P59998	Actin-related protein 2/3 complex subunit 4	ARPC4	0.465832	1.38111	0.295727	7	7	44	27.5065	27.2411	27.717	27.8379	27.87	28.1542
P60033	CD81 antigen	CD81	-0.20494	-1.15264	0.962053	4	4	29.7	24.6322	23.8374	24.6263	25.1374	25.713	21.6308
P60059	Protein transport protein Sec61 subunit gamma	SEC61G	-0.701953	-1.62671	0.656846	2	2	23.5	25.1419	23.2501	24.4993	24.2332	23.6433	22.9089
P60174	Triosephosphate isomerase	TPI1	0.389961	1.31036	0.457226	22	22	92	31.6645	32.0183	31.5608	32.0445	31.9396	32.4294
P60228	Eukaryotic translation initiation factor 3 subunit E	EIF3E	-0.0505371	-1.03565	0.961386	14	14	31.9	26.3079	26.0265	26.4731	26.3763	26.444	25.8357
P60468	Protein transport protein Sec61 subunit beta	SEC61B	-0.89028	-1.85354	0.409967	3	3	37.5	25.2428	23.5496	24.7915	23.9853	23.5668	23.3609
P60510	Serine/threonine-protein phosphatase 4 catalytic subunit	PPP4C	-0.563623	-1.47798	0.578673	9	8	29.6	25.0798	25.0796	24.7822	24.4291	25.1372	23.6845
P60520	Gamma-aminobutyric acid receptor-associated protein-like 2	GABARAPL2	0.0643628	1.04562	0.958373	3	3	30.8	20.296	19.694	19.6478	19.733	20.2893	19.8085
P60602	Reactive oxygen species modulator 1	ROMO1	0.482477	1.39714	0.75475	2	2	32.2	19.9559	21.181	19.5549	20.1037	21.1894	20.846
P60604	Ubiquitin-conjugating enzyme E2 G2	UBE2G2	0.562373	1.4767	0.909085	2	2	24.1	18.0414	18.3764	20.8416	21.316	20.5018	17.1287
P60660	Myosin light polypeptide 6	MYL6	0.190428	1.1411	0.610791	11	11	51	29.9575	30.1323	29.8939	30.1418	30.1146	30.2984
P60709	Actin, cytoplasmic 1;Actin, cytoplasmic 1, N-terminally processed	ACTB	-0.34494	-1.2701	0.326419	38	3	83.7	34.061	34.1047	34.4215	33.8487	33.8534	33.8503
P60842	Eukaryotic initiation factor 4A-I	EIF4A1	0.275463	1.21038	0.756488	31	19	57.4	30.7359	30.0707	30.9595	30.8256	30.6738	31.0933
P60866	40S ribosomal protein S20	RPS20	-0.118852	-1.08587	0.929674	8	8	45.4	28.1504	28.9021	28.2523	28.6561	28.4616	27.8306
P60891	Ribose-phosphate pyrophosphokinase 1	PRPS1	3.22523	9.35171	0.16401	10	3	41.2	18.8562	18.8491	22.5049	23.4042	23.1308	23.351
P60900	Proteasome subunit alpha type-6	PSMA6	0.0898476	1.06426	0.829818	16	16	62.2	27.6894	27.6917	27.5494	27.7228	27.823	27.6542
P60903	Protein S100-A10	S100A10	0.761579	1.69535	0.592297	3	3	40.2	25.2865	23.9773	25.3115	25.3211	25.0118	26.5272
P60953	Cell division control protein 42 homolog	CDC42	1.11283	2.16269	0.439163	7	6	42.9	24.1411	23.3092	24.7718	24.2081	25.0603	26.2921
P60981	Destrin	DSTN	-0.10601	-1.07625	0.92044	15	15	68.5	29.8878	30.5655	30.0181	30.0206	29.8233	30.3094
P60983	Glia maturation factor beta	GMFB	0.833285	1.78174	0.225314	7	6	53.5	24.4002	25.264	25.0104	25.9191	25.8927	25.3626
P61006	Ras-related protein Rab-8A	RAB8A	-0.642186	-1.56069	0.633766	4	2	19.3	23.915	23.3807	23.6073	23.4341	23.649	21.8933
P61009	Signal peptidase complex subunit 3	SPCS3	-0.319948	-1.24829	0.915047	3	3	17.8	23.515	22.1796	23.1429	22.05	21.6042	24.2235
P61011	Signal recognition particle 54 kDa protein	SRP54	-0.387479	-1.30811	0.703296	12	12	33	25.2944	26.1255	25.6365	25.5518	25.6192	24.7229
P61019	Ras-related protein Rab-2A	RAB2A	-0.4025	-1.3218	0.657392	12	6	61.8	26.9742	26.3935	26.6865	26.3465	26.7693	25.7309
P61020	Ras-related protein Rab-5B	RAB5B	0.279641	1.21389	0.875968	7	5	48.8	22.2284	22.0538	22.7675	21.8274	22.5044	23.5568
P61026	Ras-related protein Rab-10	RAB10	0.272707	1.20807	0.90479	6	3	29	24.3336	23.2507	24.5001	24.754	24.9554	23.1931
P62837	Ubiquitin-conjugating enzyme E2 D2;Ubiquitin-conjugating enzyme E2 D3	UBE2D2	3.11204	8.64604	0.0591111	2	2	29.7	19.6361	20.9777	20.0871	23.1021	23.2875	23.6474
P61081	NEDD8-conjugating enzyme Ubc12	UBE2M	0.907385	1.87564	0.121126	7	7	36.1	26.2067	26.4678	26.3742	27.0237	27.1091	27.638
P61086	Ubiquitin-conjugating enzyme E2 K	UBE2K	0.602093	1.51792	0.463274	7	7	34.5	25.099	24.4719	25.3011	25.6782	25.0316	25.9686
P61088	Ubiquitin-conjugating enzyme E2 N	UBE2N	0.740742	1.67104	0.299839	6	3	46.7	26.9244	26.0013	26.7488	27.597	27.3132	26.9865
P61106	Ras-related protein Rab-14	RAB14	-0.030206	-1.02116	0.989585	14	14	70.2	27.0578	26.1602	26.7992	27.3909	27.1422	25.3935
P61158	Actin-related protein 3	ACTR3	0.235788	1.17755	0.355709	23	23	59.1	28.5287	28.5978	28.5145	28.7499	28.7216	28.8768
P61160	Actin-related protein 2	ACTR2	0.443393	1.3598	0.695031	12	12	36.3	27.5679	26.515	27.8229	27.7248	27.4774	28.0338
P61163	Alpha-centractin	ACTR1A	0.609842	1.52609	0.454679	8	4	30.3	24.3903	23.3898	23.9453	24.174	24.4158	24.9651
P61201	COP9 signalosome complex subunit 2	COPS2	0.209201	1.15605	0.814002	13	13	37	25.6084	25.1493	25.7252	26.034	25.7313	25.3453
P84077	ADP-ribosylation factor 1;ADP-ribosylation factor 3	ARF1	-0.0801716	-1.05714	0.964898	8	5	49.2	26.6172	25.3962	26.2088	26.2943	26.3879	25.2995
P61221	ATP-binding cassette sub-family E member 1	ABCE1	0.0163212	1.01138	0.990961	22	22	38.9	26.0582	26.7858	25.595	26.2031	26.2992	25.9858
P61224	Ras-related protein Rap-1b;Ras-related protein Rap-1b-like protein	RAP1B	-0.00527636	-1.00366	0.996711	9	3	49.1	28.1255	27.1234	28.0036	27.6385	27.5566	28.0417
P61247	40S ribosomal protein S3a	RPS3A	-0.406522	-1.32549	0.651499	26	26	61	30.3937	29.9461	29.4976	29.7628	29.764	29.091
P61254	60S ribosomal protein L26;60S ribosomal protein L26-like 1	RPL26	-0.362034	-1.28524	0.608436	9	9	38.6	27.6995	27.5149	26.9107	27.1516	27.0944	26.793
P61289	Proteasome activator complex subunit 3	PSME3	-0.259181	-1.1968	0.877889	11	11	39.8	26.8381	26.4214	27.0726	27.0266	26.9575	25.5703
P61313	60S ribosomal protein L15	RPL15	0.502111	1.41628	0.689186	9	9	32.8	26.7703	26.0099	25.095	26.5712	26.4343	26.376
P61326	Protein mago nashi homolog	MAGOH	-0.607304	-1.52341	0.818458	8	1	41.8	21.7382	20.7139	21.6382	21.5958	21.7697	18.9028
P61353	60S ribosomal protein L27	RPL27	0.0247987	1.01734	0.988739	8	8	49.3	28.3088	27.1798	27.01	27.8588	27.7765	26.9376
P61421	V-type proton ATPase subunit d 1	ATP6V0D1	-0.0181332	-1.01265	0.990341	8	8	26.2	22.7957	22.6522	22.7428	21.9579	22.7842	23.3941
P61513	60S ribosomal protein L37a	RPL37A	0.286206	1.21943	0.894695	5	5	59.8	24.9134	24.869	23.1251	24.8914	24.7999	24.0747
P61586	Transforming protein RhoA	RHOA	0.431263	1.34841	0.45487	10	3	52.3	26.4822	25.737	26.29	26.61	26.4753	26.7178
P61601	Neurocalcin-delta	NCALD	0.527667	1.4416	0.577071	3	2	16.6	21.9802	22.2905	21.2833	22.1124	22.1226	22.902
P61604	10 kDa heat shock protein, mitochondrial	HSPE1	0.71734	1.64415	0.248091	12	12	80.4	28.9102	29.5792	28.8361	29.9927	29.5362	29.9486
P61619	Protein transport protein Sec61 subunit alpha isoform 1;Protein transport protein Sec61 subunit alpha isoform 2	SEC61A1	-0.521872	-1.43582	0.84195	8	8	14.1	24.9379	23.7877	24.4543	23.4286	22.6391	25.5466
P61758	Prefoldin subunit 3	VBP1	0.277409	1.21202	0.560463	9	9	45.7	26.5583	26.0691	26.1386	26.5437	26.5275	26.527
P61764	Syntaxin-binding protein 1	STXBP1	0.187614	1.13888	0.864467	22	22	42.8	26.0026	25.6962	26.1248	25.9816	25.7298	26.675
P61803	Dolichyl-diphosphooligosaccharide--protein glycosyltransferase subunit DAD1	DAD1	0.234203	1.17626	0.963168	2	2	19.5	21.0441	19.8921	20.7528	21.9351	22.6797	17.7768
P61916	Epididymal secretory protein E1	NPC2	-0.520062	-1.43402	0.698924	7	7	50.3	25.8292	25.7559	25.0055	25.2966	25.6234	24.1104
P61923	Coatomer subunit zeta-1	COPZ1	0.282448	1.21626	0.47128	8	8	39	26.5196	26.5295	26.7234	26.8213	27.0806	26.718
P61960	Ubiquitin-fold modifier 1	UFM1	-0.181892	-1.13437	0.969356	2	2	31.8	22.2746	22.7577	21.9654	23.5052	23.7617	19.1851
P61962	DDB1- and CUL4-associated factor 7	DCAF7	0.460798	1.3763	0.46612	4	4	16.1	21.8545	21.1594	21.3615	22.1309	22.0354	21.5915
P61964	WD repeat-containing protein 5	WDR5	-0.803331	-1.74513	0.693295	7	7	32	23.5435	23.6196	23.5861	23.8788	23.3539	21.1064
P61966	AP-1 complex subunit sigma-1A	AP1S1	-0.350557	-1.27505	0.780403	3	3	21.5	22.3964	22.2894	22.2495	22.3158	22.4874	21.0804
P61970	Nuclear transport factor 2	NUTF2	0.941831	1.92096	0.197803	3	3	38.6	24.5219	23.7123	24.2999	24.9498	24.8328	25.5769
P61978	Heterogeneous nuclear ribonucleoprotein K	HNRNPK	0.000418345	1.00029	0.998948	36	2	65.2	30.4847	30.5853	30.7562	30.681	30.6084	30.538
P61981	14-3-3 protein gamma;14-3-3 protein gamma, N-terminally processed	YWHAG	-0.137356	-1.09989	0.840808	16	9	52.2	29.8656	29.6559	29.8531	29.6717	29.3783	29.9126
P62070	Ras-related protein R-Ras2	RRAS2	0.434013	1.35099	0.775457	4	2	27.5	20.9359	19.7531	20.8016	20.2653	20.8579	21.6694
P62081	40S ribosomal protein S7	RPS7	-0.209149	-1.15601	0.91652	16	16	71.1	27.1763	28.2742	27.967	27.7518	28.2773	26.761
P62136	Serine/threonine-protein phosphatase PP1-alpha catalytic subunit	PPP1CA	0.211446	1.15785	0.672686	15	5	47.3	26.7275	26.5744	27.0116	26.905	26.9473	27.0955
P62140	Serine/threonine-protein phosphatase PP1-beta catalytic subunit	PPP1CB	0.0181611	1.01267	0.967578	14	5	44.6	25.8742	25.8417	25.9285	25.9247	25.8135	25.9607
P62166	Neuronal calcium sensor 1	NCS1	0.397367	1.3171	0.571143	2	2	12.1	21.9802	21.7374	22.0542	22.0333	22.1066	22.824
P62191	26S protease regulatory subunit 4	PSMC1	0.129459	1.09388	0.875144	32	32	63.6	28.3975	27.7189	28.004	28.0942	28.2155	28.1991
P62195	26S protease regulatory subunit 8	PSMC5	0.191154	1.14168	0.775396	27	26	68	27.9512	27.7208	28.0991	28.1702	28.3467	27.8277
P62241	40S ribosomal protein S8	RPS8	-0.487642	-1.40215	0.636388	19	19	62	30.811	30.3316	29.793	30.0918	30.1458	29.2351
P62244	40S ribosomal protein S15a	RPS15A	-0.286916	-1.22003	0.834905	9	9	50	27.9005	28.1895	28.2278	28.212	28.2919	26.9532
P62249	40S ribosomal protein S16	RPS16	-0.256688	-1.19473	0.779882	16	16	59.6	28.5119	28.9266	28.2417	28.5412	28.5105	27.8585
P62253	Ubiquitin-conjugating enzyme E2 G1;Ubiquitin-conjugating enzyme E2 G1, N-terminally processed	UBE2G1	-1.48997	-2.80883	0.421284	2	2	6.5	22.0034	20.6689	20.5878	20.2556	20.6765	17.8581
P62258	14-3-3 protein epsilon	YWHAE	0.193004	1.14314	0.868921	27	25	81.2	31.6096	31.0147	31.8759	31.554	31.4243	32.1009
P62263	40S ribosomal protein S14	RPS14	-0.497822	-1.41208	0.573261	11	11	42.4	28.9058	29.8454	29.2539	29.1714	28.9735	28.3668
P62266	40S ribosomal protein S23	RPS23	-0.797325	-1.73788	0.578591	5	5	18.9	26.3816	27.7818	26.1573	26.3859	26.3952	25.1476
P62269	40S ribosomal protein S18	RPS18	-0.42566	-1.34319	0.634513	15	15	57.2	28.0201	27.9836	27.9449	27.9049	27.9045	26.8621
P62277	40S ribosomal protein S13	RPS13	-0.0785465	-1.05595	0.958566	18	18	64.9	28.8283	28.7696	28.1882	28.8307	28.7954	27.9244
P62280	40S ribosomal protein S11	RPS11	-0.370161	-1.2925	0.760199	20	20	75.9	28.9104	29.3539	28.5368	29.0406	28.7991	27.8508
P62304	Small nuclear ribonucleoprotein E	SNRPE	-0.0801411	-1.05712	0.962051	3	3	29.3	23.1928	23.3772	23.5636	23.6827	23.7882	22.4223
P62306	Small nuclear ribonucleoprotein F	SNRPF	0.395451	1.31535	0.594632	3	3	32.6	22.9458	22.4708	23.1106	23.568	23.3024	22.8433
P62310	U6 snRNA-associated Sm-like protein LSm3	LSM3	0.095609	1.06852	0.958188	5	5	43.1	24.587	25.1864	24.4519	25.216	25.2489	24.0471
P62314	Small nuclear ribonucleoprotein Sm D1	SNRPD1	-0.146631	-1.10698	0.946558	5	5	42	24.6625	23.7406	24.7172	24.7759	24.7044	23.2
P62316	Small nuclear ribonucleoprotein Sm D2	SNRPD2	0.100513	1.07215	0.980041	11	11	71.2	23.2598	23.9682	19.65	22.3244	23.5564	21.2988
P62318	Small nuclear ribonucleoprotein Sm D3	SNRPD3	-0.560272	-1.47455	0.73055	9	9	64.2	26.153	26.9943	25.9376	26.2863	26.4376	24.6802
P62328	Thymosin beta-4;Hematopoietic system regulatory peptide	TMSB4X	0.627343	1.54472	0.481355	4	4	75	27.2781	28.1114	27.1812	28.0527	27.71	28.6898
P62333	26S protease regulatory subunit 10B	PSMC6	0.245574	1.18556	0.596127	22	22	68.6	27.9181	27.9453	28.2155	28.3189	28.4247	28.072
P62424	60S ribosomal protein L7a	RPL7A	-0.294419	-1.22639	0.832963	23	23	51.9	30.4294	29.737	29.5437	29.9856	29.9746	28.8666
P62495	Eukaryotic peptide chain release factor subunit 1	ETF1	0.10304	1.07403	0.875391	19	19	44.2	27.2055	26.8904	27.2376	27.1138	27.3711	27.1577
P62633	Cellular nucleic acid-binding protein	CNBP	-0.306993	-1.23713	0.816541	6	2	40	26.8236	27.9036	26.6657	27.1988	26.8018	26.4713
P62633	Cellular nucleic acid-binding protein	CNBP	-0.030309	-1.02123	0.972469	6	2	40.4	23.5555	24.104	23.6235	23.6305	23.5878	23.9737
P62701	40S ribosomal protein S4, X isoform	RPS4X	-0.0161247	-1.01124	0.987015	22	10	64.3	28.087	27.9618	27.6282	28.0284	28.1398	27.4605
P62714	Serine/threonine-protein phosphatase 2A catalytic subunit beta isoform	PPP2CB	-0.0285161	-1.01996	0.975708	8	1	34	23.4388	22.8369	23.1064	23.201	23.3531	22.7424
P62750	60S ribosomal protein L23a	RPL23A	-0.517342	-1.43132	0.596394	8	8	41.7	29.1697	28.4752	28.4151	28.5484	28.4443	27.5153
P62753	40S ribosomal protein S6	RPS6	-0.726871	-1.65505	0.365427	16	16	30.9	29.7705	29.3974	29.1483	29.0966	29.0044	28.0346
P62805	Histone H4	HIST1H4A	0.382281	1.3034	0.916269	15	15	68	26.4601	26.564	28.3695	26.9127	29.2804	26.3474
P62820	Ras-related protein Rab-1A	RAB1A	0.483932	1.39855	0.689834	11	4	60	24.7293	23.3865	24.395	24.3526	24.4831	25.1268
P62826	GTP-binding nuclear protein Ran	RAN	-0.287072	-1.22016	0.433736	9	9	35.2	30.2264	30.4448	30.3199	30.0072	29.8993	30.2232
P62829	60S ribosomal protein L23	RPL23	-0.147528	-1.10767	0.929271	12	12	55	27.2601	27.6739	27.2104	27.5874	27.7215	26.3929
P62834	Ras-related protein Rap-1A	RAP1A	0.354797	1.27881	0.735112	9	3	44	23.5565	22.9163	22.9131	23.3589	23.0149	24.0764
P62841	40S ribosomal protein S15	RPS15	-0.799305	-1.74026	0.818255	2	2	9	27.0552	23.3035	26.2182	26.0341	24.4133	23.7316
P62847	40S ribosomal protein S24	RPS24	-0.522791	-1.43673	0.469657	7	7	33.8	27.3191	26.4538	26.5017	26.407	26.3599	25.9393
P62851	40S ribosomal protein S25	RPS25	-0.302512	-1.23329	0.754379	7	7	30.4	29.3811	28.8147	28.6588	28.8731	28.9097	28.1642
P62854	40S ribosomal protein S26;Putative 40S ribosomal protein S26-like 1	RPS26	-0.0423317	-1.02978	0.978067	4	4	31.3	27.4907	27.3917	26.3203	27.2227	27.4706	26.3825
P62857	40S ribosomal protein S28	RPS28	0.315832	1.24473	0.847895	6	6	56.5	26.627	27.3423	26.7371	27.7794	27.6355	26.2389
P62861	40S ribosomal protein S30	FAU	-0.257104	-1.19508	0.898237	3	3	20.3	25.8993	25.5784	24.5576	25.6941	25.3191	24.2508
P62873	Guanine nucleotide-binding protein G(I)/G(S)/G(T) subunit beta-1	GNB1	-0.355916	-1.2798	0.422095	11	8	28.3	27.7182	27.928	27.7062	27.7002	27.2086	27.3758
P62877	E3 ubiquitin-protein ligase RBX1;E3 ubiquitin-protein ligase RBX1, N-terminally processed	RBX1	-0.0567195	-1.0401	0.962291	4	4	32.4	25.882	25.0749	25.8389	25.4973	25.5032	25.6252
P62879	Guanine nucleotide-binding protein G(I)/G(S)/G(T) subunit beta-2	GNB2	-0.162585	-1.11929	0.751925	10	4	26.8	27.2955	27.0505	27.4171	26.9833	27.0738	27.2182
P62888	60S ribosomal protein L30	RPL30	-0.0880356	-1.06292	0.968446	8	8	62.6	28.0995	28.4802	27.8935	28.7489	28.6393	26.8209
P62899	60S ribosomal protein L31	RPL31	-1.03341	-2.04686	0.167636	10	10	52.8	27.4262	27.1274	26.4443	25.6713	26.022	26.2043
P62906	60S ribosomal protein L10a	RPL10A	-0.391664	-1.31191	0.702353	14	14	46.1	29.6827	29.1873	29.3119	29.4698	29.2143	28.3228
P62910	60S ribosomal protein L32	RPL32	-0.225103	-1.16886	0.899797	8	8	51.1	27.6289	27.8557	27.1441	27.7541	27.8157	26.3836
P62913	60S ribosomal protein L11	RPL11	-0.469557	-1.38468	0.695488	8	2	35.4	28.2878	29.0582	28.6005	28.554	28.6111	27.3728
P62917	60S ribosomal protein L8	RPL8	-0.33342	-1.26	0.872659	19	19	54.5	28.2541	29.6162	28.3776	28.8535	28.9488	27.4454
P62937	Peptidyl-prolyl cis-trans isomerase A;Peptidyl-prolyl cis-trans isomerase A, N-terminally processed	PPIA	-0.0881958	-1.06304	0.935189	19	16	93.9	32.0594	32.8291	32.1584	32.1587	32.2191	32.4046
P62942	Peptidyl-prolyl cis-trans isomerase FKBP1A	FKBP1A	0.0495466	1.03494	0.964555	6	6	50	29.5232	29.9001	29.1581	29.9005	29.3453	29.4842
P62979	Ubiquitin-40S ribosomal protein S27a;Ubiquitin;40S ribosomal protein S27a	RPS27A	0.0315577	1.02212	0.977361	13	3	60.3	30.3281	29.6465	30.332	30.4498	30.23	29.7214
P62993	Growth factor receptor-bound protein 2	GRB2	0.411346	1.32993	0.758781	7	7	45.6	25.3511	25.2696	25.115	25.1724	25.1687	26.6287
P62995	Transformer-2 protein homolog beta	TRA2B	-1.01977	-2.0276	0.430386	12	12	48.9	21.4435	19.7643	20.4439	20.0365	19.9094	18.6465
P63000	Ras-related C3 botulinum toxin substrate 1;Ras-related C3 botulinum toxin substrate 3	RAC1	0.159252	1.11671	0.898152	8	3	49.5	27.5116	26.5403	26.6369	27.0574	27.246	26.8632
P63010	AP-2 complex subunit beta	AP2B1	0.341771	1.26731	0.571876	27	14	30.4	27.0437	26.9873	26.8482	27.2122	26.9909	27.7014
P63027	Vesicle-associated membrane protein 2	VAMP2	-0.31538	-1.24434	0.703589	5	3	60.3	26.193	25.5433	25.4086	25.6952	25.3294	25.1741
P63092	Guanine nucleotide-binding protein G(s) subunit alpha isoforms short;Guanine nucleotide-binding protein G(s) subunit alpha isoforms XLas	GNAS	0.570256	1.48479	0.463021	11	10	28.8	25.9886	25.2461	25.7637	25.9734	25.9557	26.7801
P63104	14-3-3 protein zeta/delta	YWHAZ	-0.264797	-1.20147	0.583987	24	19	77.6	32.1343	32.099	32.314	31.9993	32.1058	31.6477
P63151	Serine/threonine-protein phosphatase 2A 55 kDa regulatory subunit B alpha isoform	PPP2R2A	-0.148486	-1.10841	0.916175	16	16	34.2	25.8761	26.8277	25.7333	25.9469	25.8238	26.2209
P63165	Small ubiquitin-related modifier 1	SUMO1	0.815946	1.76045	0.0702418	5	5	43.6	23.6427	23.9075	23.6441	24.5231	24.4637	24.6553
P63167	Dynein light chain 1, cytoplasmic	DYNLL1	-0.101889	-1.07318	0.96228	5	2	64	26.3766	25.7085	26.4976	26.4711	26.7637	25.0422
P63173	60S ribosomal protein L38	RPL38	0.212096	1.15837	0.864378	8	8	60	26.2751	25.999	25.2074	26.3251	26.0571	25.7355
P63208	S-phase kinase-associated protein 1	SKP1	0.323839	1.25166	0.296313	9	9	54.6	26.964	27.147	26.9942	27.2255	27.4202	27.431
P63220	40S ribosomal protein S21	RPS21	0.62102	1.53796	0.470204	8	8	65.1	26.9631	27.5462	27.0269	28.2777	28.0062	27.1152
P63241	Eukaryotic translation initiation factor 5A-1;Eukaryotic translation initiation factor 5A-1-like	EIF5A	0.030941	1.02168	0.957827	16	8	70.8	29.8768	29.8738	29.9925	30.0675	29.8425	29.926
P63244	Guanine nucleotide-binding protein subunit beta-2-like 1;Guanine nucleotide-binding protein subunit beta-2-like 1, N-terminally processed	GNB2L1	0.409184	1.32793	0.442044	23	23	75.7	29.0735	28.504	29.0702	29.4448	29.3026	29.1278
P63261	Actin, cytoplasmic 2;Actin, cytoplasmic 2, N-terminally processed	ACTG1	-0.502596	-1.41676	0.862766	37	2	83.7	28.6952	29.2059	26.8802	26.9874	27.1492	29.1368
P63279	SUMO-conjugating enzyme UBC9	UBE2I	0.283471	1.21712	0.773736	5	5	27.2	24.7037	24.6174	23.6955	24.6829	24.5083	24.6759
P63313	Thymosin beta-10	TMSB10	0.197303	1.14655	0.915629	5	5	81.8	27.8628	29.3244	27.8991	28.6886	28.1567	28.8329
P67775	Serine/threonine-protein phosphatase 2A catalytic subunit alpha isoform	PPP2CA	0.342636	1.26807	0.569493	9	2	35.3	25.51	25.0786	25.2581	25.6048	25.9423	25.3274
P67809	Nuclease-sensitive element-binding protein 1	YBX1	-0.440387	-1.35697	0.351346	15	8	66	29.1662	29.4746	29.0154	29.0216	28.7184	28.595
P67812	Signal peptidase complex catalytic subunit SEC11A	SEC11A	-0.0493158	-1.03477	0.97586	5	5	19.5	23.4736	21.9707	23.0022	22.8162	23.0316	22.4507
P67870	Casein kinase II subunit beta	CSNK2B	1.40663	2.65117	0.0763333	5	5	33.5	21.8638	22.1163	22.4866	23.4656	23.9598	23.2612
P67936	Tropomyosin alpha-4 chain	TPM4	-0.170249	-1.12525	0.913837	27	17	75.8	29.3636	30.1568	29.8291	29.9283	30.0007	28.9098
P68133	Actin, alpha skeletal muscle;Actin, alpha cardiac muscle 1;Actin, gamma-enteric smooth muscle;Actin, aortic smooth muscle	ACTA1	0.554894	1.46906	0.74269	24	5	46.2	29.0025	27.3278	29.3829	28.8709	28.9686	29.5384
P68036	Ubiquitin-conjugating enzyme E2 L3	UBE2L3	1.13094	2.19001	0.228741	10	10	54.2	25.134	24.7454	24.7896	25.4719	25.6772	26.9127
P68104	Elongation factor 1-alpha 1;Putative elongation factor 1-alpha-like 3	EEF1A1	-0.109048	-1.07852	0.813545	30	16	62.3	32.7046	32.9143	32.8514	32.584	32.7728	32.7863
P68366	Tubulin alpha-4A chain	TUBA4A	0.195701	1.14528	0.878025	24	4	62.1	27.7211	27.917	27.921	28.2716	28.5234	27.3512
P68371	Tubulin beta-4B chain	TUBB4B	0.00590897	1.0041	0.993516	35	2	63.4	32.5121	32.8464	32.7046	32.8486	32.8043	32.4279
P68400	Casein kinase II subunit alpha;Casein kinase II subunit alpha 3	CSNK2A1	0.234755	1.17671	0.87514	11	11	40.7	25.2392	24.2244	25.5441	24.9638	25.588	25.1601
P68402	Platelet-activating factor acetylhydrolase IB subunit beta	PAFAH1B2	0.371243	1.29347	0.63113	4	4	24.9	25.2365	25.041	25.308	25.8725	25.8106	25.016
Q71DI3	Histone H3.2;Histone H3.3;Histone H3.1;Histone H3.1t;Histone H3.3C	HIST2H3A	-0.240007	-1.181	0.942583	9	9	34.6	24.7575	26.4624	26.4128	24.8167	27.1816	24.9143
P78316	Nucleolar protein 14	NOP14	-0.582025	-1.49695	0.888905	18	18	25.2	18.7563	22.7154	19.8664	18.632	20.9242	20.0358
P78318	Immunoglobulin-binding protein 1	IGBP1	-0.0254478	-1.0178	0.974624	8	8	31.6	25.3999	25.7919	25.4985	25.817	25.4266	25.3705
P78324	Tyrosine-protein phosphatase non-receptor type substrate 1	SIRPA	-1.40681	-2.6515	0.420985	6	6	22.7	24.1335	24.2528	24.6586	23.8372	23.8728	21.1145
P78330	Phosphoserine phosphatase	PSPH	1.55662	2.94164	0.26105	7	7	27.6	24.1391	22.6909	23.9629	24.9317	24.2918	26.2392
P78332	RNA-binding protein 6	RBM6	0.459763	1.37532	0.59595	18	17	15.7	20.621	20.9005	20.527	20.4806	21.4925	21.4547
P78344	Eukaryotic translation initiation factor 4 gamma 2	EIF4G2	0.055514	1.03923	0.941311	28	28	36.1	26.2079	25.9926	26.464	26.3883	26.2467	26.1962
P78345	Ribonuclease P protein subunit p38	RPP38	0.351277	1.27569	0.926195	10	10	36	20.2358	20.2557	18.8766	18.0872	21.3158	21.0189
P78346	Ribonuclease P protein subunit p30	RPP30	1.70017	3.24939	0.114166	7	7	34	19.3918	18.71	18.4922	20.3096	21.3186	20.0664
P78347	General transcription factor II-I	GTF2I	-0.242256	-1.18284	0.632307	40	38	41.1	26.2129	26.4003	26.2768	26.16	25.7716	26.2316
P78356	Phosphatidylinositol 5-phosphate 4-kinase type-2 beta	PIP4K2B	-0.763575	-1.69769	0.418315	4	1	11.5	20.441	20.4027	20.4663	20.5729	19.3367	19.1096
P78357	Contactin-associated protein 1	CNTNAP1	-0.0462697	-1.03259	0.976009	8	8	7.9	23.8407	23.203	23.9736	23.9234	22.8927	24.0623
P78362	SRSF protein kinase 2;SRSF protein kinase 2 N-terminal;SRSF protein kinase 2 C-terminal	SRPK2	-0.897547	-1.8629	0.321824	11	9	18.5	24.236	23.2433	22.8448	22.2017	22.7621	22.6678
P78371	T-complex protein 1 subunit beta	CCT2	0.18765	1.13891	0.82682	37	37	63.9	30.1961	30.0534	30.5055	30.6751	30.6154	30.0276
P78406	mRNA export factor	RAE1	0.57201	1.48659	0.467776	10	10	39.1	24.7404	24.7239	24.1851	25.3477	25.5018	24.5161
P78417	Glutathione S-transferase omega-1	GSTO1	1.21318	2.31848	0.0719524	14	14	44	26.8831	26.5652	26.8918	27.921	27.7459	28.3128
P78527	DNA-dependent protein kinase catalytic subunit	PRKDC	-0.228767	-1.17183	0.962237	181	181	40	26.6224	25.1883	26.8203	27.2944	27.4306	23.2196
P78539	Sushi repeat-containing protein SRPX	SRPX	-0.806463	-1.74892	0.287681	2	2	6.6	21.6499	21.3892	21.765	21.1951	21.0725	20.1171
P78559	Microtubule-associated protein 1A;MAP1A heavy chain;MAP1 light chain LC2	MAP1A	-0.967066	-1.95486	0.638136	7	6	3.4	22.2261	21.0692	21.5817	20.5155	19.2367	22.2237
P79483	HLA class II histocompatibility antigen, DR beta 3 chain;HLA class II histocompatibility antigen, DRB1-9 beta chain;HLA class II histocompatibility antigen, DRB1-7 beta chain;HLA class II histocompatibility antigen, DRB1-8 beta chain	HLA	0.32535	1.25297	0.673221	7	2	23.7	28.4283	27.8991	27.7072	28.4697	28.0107	28.5303
P80188	Neutrophil gelatinase-associated lipocalin	LCN2	0.580144	1.495	0.614047	7	7	45.5	26.4169	25.6263	25.6092	26.7253	27.0043	25.6632
P80217	Interferon-induced 35 kDa protein	IFI35	0.0904338	1.06469	0.918389	5	5	19.2	23.6695	24.2451	23.7682	24.1314	23.8691	23.9537
P80303	Nucleobindin-2;Nesfatin-1	NUCB2	-0.39727	-1.31701	0.685687	15	15	39.3	26.9804	26.5785	27.0357	26.1086	26.1627	27.1316
P81605	Dermcidin;Survival-promoting peptide;DCD-1	DCD	1.5167	2.86136	0.815297	8	2	52.7	23.0733	24.2373	25.412	22.5328	24.1032	30.6367
P82094	TATA element modulatory factor	TMF1	-1.13545	-2.19687	0.170286	14	14	17.8	25.4469	26.0596	25.7501	24.9698	24.9257	23.9547
P82650	28S ribosomal protein S22, mitochondrial	MRPS22	0.645079	1.56382	0.470465	12	12	38.6	24.6736	24.2569	24.8004	25.725	24.4711	25.47
P82663	28S ribosomal protein S25, mitochondrial	MRPS25	0.104102	1.07483	0.96279	2	2	16.8	21.5521	22.3593	22.3114	23.2149	22.1026	21.2176
P82673	28S ribosomal protein S35, mitochondrial	MRPS35	0.055247	1.03904	0.965088	7	7	26.9	23.3797	24.3166	23.89	23.8039	23.703	24.2451
P82675	28S ribosomal protein S5, mitochondrial	MRPS5	-0.088117	-1.06298	0.962164	6	6	14.2	24.5378	23.8883	23.4306	23.5747	23.4912	24.5265
P82909	28S ribosomal protein S36, mitochondrial	MRPS36	0.515598	1.42959	0.680932	4	4	43.7	22.9086	23.1102	22.7016	22.9934	22.8913	24.3826
P82912	28S ribosomal protein S11, mitochondrial	MRPS11	0.167933	1.12345	0.914959	4	4	25.4	23.1693	24.3695	23.148	23.7469	23.5436	23.9001
P82914	28S ribosomal protein S15, mitochondrial	MRPS15	-0.240304	-1.18124	0.769089	6	6	19.5	23.9964	23.4804	23.2807	23.4522	23.0725	23.5118
P82921	28S ribosomal protein S21, mitochondrial	MRPS21	1.84568	3.59422	0.129323	2	2	29.9	19.0586	17.5511	18.4878	20.7501	19.5978	20.2866
P82930	28S ribosomal protein S34, mitochondrial	MRPS34	0.657244	1.57707	0.503675	4	4	29.4	21.7313	21.3304	22.0748	22.8561	21.583	22.6691
P82933	28S ribosomal protein S9, mitochondrial	MRPS9	0.584416	1.49943	0.16418	6	6	13.1	23.1559	23.3653	23.1816	23.7381	23.6704	24.0475
P82979	SAP domain-containing ribonucleoprotein	SARNP	-3.06415	-8.36375	0.164931	10	10	40	25.4381	25.6517	25.2807	20.6942	21.935	24.5487
P83731	60S ribosomal protein L24	RPL24	-0.495846	-1.41015	0.721009	6	6	31.2	29.0479	28.6154	28.4309	28.7225	28.7045	27.1796
Q969Q0	60S ribosomal protein L36a-like;60S ribosomal protein L36a	RPL36AL	-0.438173	-1.35489	0.771085	7	7	40.6	25.5553	24.0988	24.4834	24.9077	23.7675	24.1478
P83916	Chromobox protein homolog 1	CBX1	1.40382	2.64601	0.280738	8	7	56.2	21.4273	23.5611	22.7631	23.5614	24.4966	23.9049
P84022	Mothers against decapentaplegic homolog 3	SMAD3	0.172115	1.12671	0.813848	5	1	11.5	23.588	24.1351	23.4923	23.9165	23.9296	23.8856
P84085	ADP-ribosylation factor 5	ARF5	-2.48771	-5.60887	0.414806	5	2	37.2	23.6592	22.3245	23.5216	22.4929	22.1503	17.3991
P84090	Enhancer of rudimentary homolog	ERH	-0.183362	-1.13553	0.959757	5	5	49	24.2085	24.6462	24.3978	25.1789	25.2772	22.2462
P84095	Rho-related GTP-binding protein RhoG	RHOG	1.82123	3.53382	0.182531	10	9	51.8	24.0424	23.1418	23.9899	24.8713	24.955	26.8115
P84098	60S ribosomal protein L19	RPL19	-0.36194	-1.28515	0.732593	11	11	41.3	27.8059	27.5622	27.3299	27.5357	27.5912	26.4854
P84103	Serine/arginine-rich splicing factor 3	SRSF3	-0.569417	-1.48392	0.723088	8	7	54.8	25.8223	24.7831	25.0307	24.9378	25.4376	23.5524
P84157	Matrix-remodeling-associated protein 7	MXRA7	-0.458419	-1.37404	0.596626	3	2	27.5	23.8977	23.7942	23.9697	22.9379	23.2534	24.0951
P85037	Forkhead box protein K1	FOXK1	-0.0178051	-1.01242	0.993691	11	11	15.4	20.8288	22.802	22.1951	22.8051	22.1079	20.8594
P86791	Vacuolar fusion protein CCZ1 homolog;Vacuolar fusion protein CCZ1 homolog B	CCZ1	0.0267131	1.01869	0.991379	3	3	8.3	20.5582	20.6599	21.7283	21.5877	19.3831	22.0558
P98082	Disabled homolog 2	DAB2	-2.03121	-4.08748	0.229913	16	16	28.3	23.6887	23.596	23.9875	22.7613	22.5164	19.9008
P98155	Very low-density lipoprotein receptor	VLDLR	0.415333	1.33361	0.77972	4	4	7.1	21.3142	21.6847	20.7268	21.1569	21.2234	22.5915
P98160	Basement membrane-specific heparan sulfate proteoglycan core protein;Endorepellin;LG3 peptide	HSPG2	0.0667477	1.04735	0.970858	34	34	11.8	22.4359	22.3554	22.084	21.5517	23.361	22.1629
P98171	Rho GTPase-activating protein 4	ARHGAP4	1.25544	2.3874	0.452927	10	10	16.8	21.6062	22.3111	22.3421	24.4314	23.8893	21.705
P98175	RNA-binding protein 10	RBM10	-0.841355	-1.79173	0.299856	35	6	36.4	19.2845	20.1975	19.7355	18.8987	18.3957	19.3991
P98194	Calcium-transporting ATPase type 2C member 1	ATP2C1	-0.363651	-1.28668	0.873752	9	9	16.1	24.802	24.8053	24.2414	25.0075	24.8939	22.8564
P98196	Probable phospholipid-transporting ATPase IH;Phospholipid-transporting ATPase IG	ATP11A	1.79112	3.46083	0.343616	4	2	3.7	20.9403	17.9331	21.1009	21.6229	21.5366	22.1882
P99999	Cytochrome c	CYCS	-0.193086	-1.14321	0.881013	12	10	63.8	27.6964	28.5113	27.8104	27.8095	27.3666	28.2628
Q00013	55 kDa erythrocyte membrane protein	MPP1	-0.3183	-1.24686	0.755043	4	4	13.1	20.5946	21.07	21.2847	20.8846	21.0164	20.0935
Q00059	Transcription factor A, mitochondrial	TFAM	-0.440652	-1.35722	0.82597	10	10	30.1	23.2918	23.5286	22.9645	24.1894	22.0074	22.2661
Q00169	Phosphatidylinositol transfer protein alpha isoform	PITPNA	-0.18049	-1.13327	0.720677	10	8	44.4	25.0576	25.0693	25.1852	24.9624	24.6858	25.1224
Q00325	Phosphate carrier protein, mitochondrial	SLC25A3	-0.0789242	-1.05623	0.94091	8	8	14.1	28.6443	28.0694	28.019	28.2359	27.9017	28.3583
Q00341	Vigilin	HDLBP	-0.565466	-1.47987	0.322024	66	66	50.2	28.7423	29.2424	29.0307	28.6563	28.6151	28.0476
Q00403	Transcription initiation factor IIB	GTF2B	-0.670051	-1.59113	0.780527	8	8	34.5	23.0299	22.988	22.8587	23.3108	23.146	20.4096
Q00534	Cyclin-dependent kinase 6	CDK6	-0.0129973	-1.00905	0.980133	12	11	43.9	23.7753	23.8958	23.8435	23.8029	23.6588	24.0139
Q00535	Cyclin-dependent-like kinase 5	CDK5	1.08967	2.12825	0.322761	8	7	26.7	24.5981	23.1966	24.8397	25.071	25.0398	25.7926
Q00577	Transcriptional activator protein Pur-alpha	PURA	-0.206468	-1.15386	0.934659	9	8	36.3	24.1407	25.8557	24.2319	24.4124	25.3673	23.8292
Q00610	Clathrin heavy chain 1	CLTC	0.362199	1.28538	0.40371	69	69	44.3	30.3886	30.0052	30.3603	30.5211	30.51	30.8095
Q00613	Heat shock factor protein 1	HSF1	0.111019	1.07999	0.915481	3	3	9.4	23.331	22.717	23.3601	23.4205	22.9832	23.3375
Q00653	Nuclear factor NF-kappa-B p100 subunit;Nuclear factor NF-kappa-B p52 subunit	NFKB2	0.88979	1.85291	0.295274	14	14	22.2	24.5736	24.3234	24.109	24.9817	24.7018	25.9919
Q00688	Peptidyl-prolyl cis-trans isomerase FKBP3	FKBP3	-0.0198956	-1.01389	0.978124	12	12	45.5	26.8301	26.731	26.6151	26.8573	26.8893	26.3699
Q00765	Receptor expression-enhancing protein 5	REEP5	-0.758661	-1.69192	0.283118	4	4	11.1	26.9028	25.9123	26.3576	25.8808	25.6762	25.3398
Q00796	Sorbitol dehydrogenase	SORD	1.00363	2.00504	0.0514783	10	10	33.3	26.0996	25.8963	25.8878	27.0256	26.9272	26.9419
Q00839	Heterogeneous nuclear ribonucleoprotein U	HNRNPU	-0.159438	-1.11685	0.844037	39	39	41.7	29.9321	30.6114	29.9961	30.0565	30.0329	29.9719
Q01082	Spectrin beta chain, non-erythrocytic 1	SPTBN1	-0.477842	-1.39266	0.174101	148	134	62	29.3886	29.3457	29.6161	29.0317	28.852	29.0331
Q01085	Nucleolysin TIAR	TIAL1	-0.106336	-1.07649	0.935968	7	5	24	23.8878	23.2896	23.8008	23.8252	22.9965	23.8375
Q01105	Protein SET;Protein SETSIP	SET	0.332969	1.2596	0.405931	7	7	27.9	28.9817	28.669	28.7307	29.08	28.9841	29.3162
Q01130	Serine/arginine-rich splicing factor 2	SRSF2	-0.985041	-1.97937	0.351837	10	7	30.1	27.4296	26.0861	27.7215	26.3614	26.1961	25.7246
Q01196	Runt-related transcription factor 1	RUNX1	1.18966	2.28099	0.773825	4	4	10.8	22.7342	22.8841	17.7556	22.6201	22.5163	21.8066
Q01415	N-acetylgalactosamine kinase	GALK2	0.647436	1.56638	0.578616	5	5	13.4	22.8637	21.3096	22.5978	22.8124	22.6459	23.255
Q01433	AMP deaminase 2	AMPD2	-0.111444	-1.08031	0.912438	12	12	16.4	26.1632	25.6204	26.1826	25.9273	25.5966	26.1079
Q01469	Fatty acid-binding protein, epidermal	FABP5	0.929501	1.90462	0.685245	15	15	83	28.8849	28.9864	28.8103	28.9858	31.7774	28.7069
Q01484	Ankyrin-2	ANK2	0.864136	1.82025	0.287496	24	19	9.2	20.3448	19.1944	19.9449	21.0434	20.3633	20.6698
Q01518	Adenylyl cyclase-associated protein 1	CAP1	0.0634371	1.04495	0.916403	29	28	57.9	30.3678	30.3935	30.5333	30.6449	30.4785	30.3615
Q01581	Hydroxymethylglutaryl-CoA synthase, cytoplasmic	HMGCS1	0.254327	1.19278	0.909105	10	9	26.3	22.2343	23.1999	22.4731	22.7038	23.9738	21.9926
Q01628	Interferon-induced transmembrane protein 3;Interferon-induced transmembrane protein 1;Interferon-induced transmembrane protein 2	IFITM3	1.58725	3.00476	0.163392	2	2	30.8	23.8096	22.3114	23.7679	25.2946	24.8891	24.467
Q01650	Large neutral amino acids transporter small subunit 1	SLC7A5	-0.501903	-1.41608	0.678253	4	3	9.9	24.4951	24.7543	25.3057	24.8614	24.6556	23.5324
Q01658	Protein Dr1	DR1	-0.0814215	-1.05806	0.940064	6	6	41.5	24.497	25.0385	24.6122	24.8468	24.7939	24.2628
Q01780	Exosome component 10	EXOSC10	0.202856	1.15097	0.958098	25	25	41.4	17.452	18.2701	17.5912	18.5262	19.4556	15.94
Q01804	OTU domain-containing protein 4	OTUD4	-1.00679	-2.00944	0.447375	2	2	3	20.1122	21.4722	20.7556	20.6088	19.9522	18.7587
Q01813	ATP-dependent 6-phosphofructokinase, platelet type	PFKP	0.231176	1.17379	0.782407	35	33	41.5	27.913	27.4288	27.902	27.96	27.6302	28.3471
Q01831	DNA repair protein complementing XP-C cells	XPC	-0.569251	-1.48375	0.730667	7	7	11.4	17.6409	19.1581	19.594	18.2927	18.6912	17.7014
Q01844	RNA-binding protein EWS	EWSR1	-0.11871	-1.08576	0.924467	8	8	19	25.7414	26.6685	25.9106	25.9303	25.8266	26.2075
Q01968	Inositol polyphosphate 5-phosphatase OCRL-1	OCRL	2.40244	5.28697	0.351117	8	8	10.9	17.3887	19.9654	22.1338	22.2352	21.3446	23.1155
Q01970	1-phosphatidylinositol 4,5-bisphosphate phosphodiesterase beta-3	PLCB3	0.462154	1.3776	0.665751	10	10	11.7	22.9579	22.6568	23.3549	23.5675	24.023	22.7656
Q02218	2-oxoglutarate dehydrogenase, mitochondrial	OGDH	0.320814	1.24904	0.917483	38	38	41.8	26.9724	25.9081	26.8519	26.1843	25.8884	28.622
Q02241	Kinesin-like protein KIF23	KIF23	0.278791	1.21318	0.929102	20	20	31.8	22.0634	21.7817	19.6086	20.8569	22.428	21.0051
Q02252	Methylmalonate-semialdehyde dehydrogenase [acylating], mitochondrial	ALDH6A1	2.00979	4.02724	0.157849	9	9	18.6	22.7207	22.1941	21.8937	23.793	23.5045	25.5405
Q02318	Sterol 26-hydroxylase, mitochondrial	CYP27A1	0.24996	1.18917	0.775312	5	5	9.2	23.6015	23.0578	22.732	23.5057	23.1619	23.4736
Q02338	D-beta-hydroxybutyrate dehydrogenase, mitochondrial	BDH1	1.2188	2.32753	0.472945	4	4	12.2	21.2239	18.4453	20.93	21.4933	21.3293	21.4331
Q02410	Amyloid beta A4 precursor protein-binding family A member 1	APBA1	0.319769	1.24813	0.699524	2	2	2.9	22.3822	22.0239	22.6346	22.3711	22.5164	23.1125
Q02413	Desmoglein-1	DSG1	3.1624	8.95318	0.366256	15	15	22.8	20.4477	24.034	24.7669	24.3252	29.2368	25.1738
Q02543	60S ribosomal protein L18a	RPL18A	0.224324	1.16823	0.823155	15	15	52.8	27.0806	26.0659	26.4796	26.8452	26.5912	26.8627
Q02750	Dual specificity mitogen-activated protein kinase kinase 1	MAP2K1	-0.201467	-1.14987	0.833076	10	6	15.5	26.7559	26.7685	26.6749	26.2896	26.2144	27.0909
Q02790	Peptidyl-prolyl cis-trans isomerase FKBP4;Peptidyl-prolyl cis-trans isomerase FKBP4, N-terminally processed	FKBP4	0.0297489	1.02083	0.978889	26	26	62.1	27.8147	27.9903	28.0418	27.792	27.4851	28.6589
Q02809	Procollagen-lysine,2-oxoglutarate 5-dioxygenase 1	PLOD1	-0.0484269	-1.03414	0.965476	29	29	42.2	27.0954	26.916	27.2315	26.8916	26.6822	27.5237
Q02818	Nucleobindin-1	NUCB1	-0.125287	-1.09072	0.890701	28	28	57.3	27.6442	27.7467	27.3219	27.2725	27.2687	27.7958
Q02878	60S ribosomal protein L6	RPL6	-0.268511	-1.20456	0.721948	17	17	43.8	29.1108	28.6611	28.3467	28.6305	28.4237	28.2589
Q02880	DNA topoisomerase 2-beta	TOP2B	-0.239007	-1.18018	0.89998	63	49	40.2	17.5527	17.792	18.3075	18.4839	17.7647	16.6866
Q02952	A-kinase anchor protein 12	AKAP12	-0.548232	-1.46229	0.165864	86	86	61.6	32.3441	32.4721	32.2825	31.6988	31.7115	32.0438
Q02978	Mitochondrial 2-oxoglutarate/malate carrier protein	SLC25A11	0.278433	1.21288	0.823509	8	8	27.7	25.943	25.1516	25.6791	25.6039	25.4729	26.5323
Q03001	Dystonin	DST	-0.288758	-1.22159	0.690825	53	7	8.8	25.3537	25.4671	25.5027	25.2547	25.5006	24.702
Q03111	Protein ENL	MLLT1	-1.08149	-2.11622	0.814065	6	6	10.4	23.4281	24.2465	23.4973	24.4068	24.416	19.1047
Q03135	Caveolin-1	CAV1	0.555873	1.47006	0.600767	5	2	38.8	25.1721	24.299	25.2751	25.0769	25.2171	26.1198
Q03135	Caveolin-1	CAV1	-1.42287	-2.68118	0.399997	4	1	36.1	22.6709	25.1738	23.3358	21.8428	23.3179	21.7513
Q03154	Aminoacylase-1	ACY1	0.821215	1.76689	0.345363	13	13	34.6	25.0105	25.1244	25.043	26.429	26.1745	25.038
Q03252	Lamin-B2	LMNB2	1.13313	2.19334	0.61433	37	33	53.9	19.6348	20.3961	22.3439	20.7912	23.102	21.881
Q03393	6-pyruvoyl tetrahydrobiopterin synthase	PTS	-2.59628	-6.04725	0.079746	2	2	12.4	21.6439	20.7611	20.0446	17.8401	17.7925	19.0282
Q03405	Urokinase plasminogen activator surface receptor	PLAUR	-1.3289	-2.51211	0.305016	7	2	34	26.4034	27.2362	27.4102	26.4128	26.1774	24.4729
Q03426	Mevalonate kinase	MVK	-0.575483	-1.49018	0.874769	3	3	15.7	21.884	21.9169	21.9765	21.937	23.0939	19.0201
Q03518	Antigen peptide transporter 1	TAP1	-1.06422	-2.09104	0.438201	3	3	4.6	24.3263	24.2597	24.1888	23.9687	23.8131	21.8003
Q03519	Antigen peptide transporter 2	TAP2	-1.83998	-3.58005	0.478489	4	4	9.2	23.247	22.3884	22.9336	22.513	22.2583	18.2778
Q03701	CCAAT/enhancer-binding protein zeta	CEBPZ	-1.33516	-2.52303	0.551244	26	26	23.4	19.1432	18.2667	19.2731	15.4813	18.8605	18.3356
Q04206	Transcription factor p65	RELA	-0.119239	-1.08616	0.912317	8	8	16.9	22.671	22.8066	22.6654	22.2166	22.4862	23.0826
Q04323	UBX domain-containing protein 1	UBXN1	0.291548	1.22395	0.756508	8	8	40.7	24.474	25.515	24.7493	25.3089	25.1214	25.1825
Q04446	1,4-alpha-glucan-branching enzyme	GBE1	0.56845	1.48293	0.595252	12	12	20.5	26.0137	24.743	25.389	26.2374	26.2003	25.4134
Q04637	Eukaryotic translation initiation factor 4 gamma 1	EIF4G1	-0.00486946	-1.00338	0.993924	43	1	34.5	28.6693	28.9316	28.8472	28.9617	28.9373	28.5345
Q04721	Neurogenic locus notch homolog protein 2;Notch 2 extracellular truncation;Notch 2 intracellular domain	NOTCH2	-1.08717	-2.12457	0.516781	4	4	1.9	23.1033	23.3838	22.9168	22.9869	22.7464	20.409
Q04726	Transducin-like enhancer protein 3;Transducin-like enhancer protein 2	TLE3	-0.371144	-1.29338	0.714895	5	2	7.4	22.2012	22.5726	22.1108	22.515	21.9169	21.3392
Q04760	Lactoylglutathione lyase	GLO1	0.153114	1.11197	0.775541	8	8	54.4	27.3596	27.6959	27.3912	27.7698	27.6114	27.525
Q04837	Single-stranded DNA-binding protein, mitochondrial	SSBP1	0.563004	1.47734	0.58887	11	11	57.4	26.4668	27.0885	26.3412	26.8674	26.7663	27.9517
Q04917	14-3-3 protein eta	YWHAH	-0.315976	-1.24485	0.539717	22	17	72.8	28.4061	28.1852	28.7125	27.992	28.0638	28.2999
Q04941	Proteolipid protein 2	PLP2	-0.710447	-1.63631	0.351503	2	2	18.4	27.4221	27.1654	26.938	26.7595	26.8333	25.8015
Q05048	Cleavage stimulation factor subunit 1	CSTF1	0.0335337	1.02352	0.974305	12	12	37.8	22.9094	23.0069	23.4673	23.3258	23.3987	22.7597
Q05086	Ubiquitin-protein ligase E3A	UBE3A	0.103745	1.07456	0.927975	10	10	16.1	24.5717	23.9474	24.7487	24.7117	24.3323	24.5349
Q05193	Dynamin-1	DNM1	0.449491	1.36556	0.6338	10	3	11.5	20.1092	19.832	20.9163	20.7797	20.4029	21.0234
Q05209	Tyrosine-protein phosphatase non-receptor type 12	PTPN12	-0.790557	-1.72974	0.169874	20	20	36.4	27.4322	27.8766	27.5237	26.8761	26.4716	27.1132
Q05397	Focal adhesion kinase 1	PTK2	0.592365	1.50772	0.281738	10	10	11.9	22.8267	23.2398	22.5446	23.6229	23.2439	23.5215
Q05519	Serine/arginine-rich splicing factor 11	SRSF11	-2.12661	-4.3669	0.515564	9	9	32.1	24.8856	23.9328	24.0047	23.5931	24.068	18.7821
Q05639	Elongation factor 1-alpha 2	EEF1A2	-0.812805	-1.75662	0.743968	17	3	40.4	23.3267	26.2871	23.4052	23.9185	23.7622	22.8999
Q05655	Protein kinase C delta type;Protein kinase C delta type regulatory subunit;Protein kinase C delta type catalytic subunit	PRKCD	0.627313	1.54469	0.106651	23	23	34.6	27.1734	26.9929	27.2871	27.8413	27.7769	27.7171
Q05682	Caldesmon	CALD1	-1.49911	-2.82668	0.0714884	31	3	51.5	29.6288	30.1372	29.9475	28.4024	28.0112	28.8027
Q05707	Collagen alpha-1(XIV) chain	COL14A1	-0.582154	-1.49708	0.795561	2	2	1.5	22.4901	23.4929	21.4924	20.7008	22.1807	22.8474
Q05D32	CTD small phosphatase-like protein 2	CTDSPL2	1.58049	2.99071	0.309479	8	8	23.4	18.2762	19.9942	19.2805	20.5407	19.7097	22.042
Q06124	Tyrosine-protein phosphatase non-receptor type 11	PTPN11	-0.0541757	-1.03827	0.962852	18	18	38	26.3803	25.927	26.5407	26.2242	25.874	26.5873
Q06136	3-ketodihydrosphingosine reductase	KDSR	-0.0646311	-1.04582	0.965521	3	3	11.1	24.9614	24.5073	24.5628	25.157	24.7663	23.9143
Q06203	Amidophosphoribosyltransferase	PPAT	0.611839	1.52821	0.225378	10	10	26.7	24.1497	24.0699	24.202	25.0996	24.4075	24.75
Q06210	Glutamine--fructose-6-phosphate aminotransferase [isomerizing] 1	GFPT1	0.244855	1.18497	0.876021	32	27	51.1	28.1983	27.5261	28.2594	27.974	27.712	29.0322
Q06265	Exosome complex component RRP45	EXOSC9	-0.758937	-1.69224	0.842145	6	6	15	22.5964	20.5218	21.1087	22.0505	21.7435	18.156
Q06323	Proteasome activator complex subunit 1	PSME1	0.199	1.1479	0.775534	16	16	57.5	27.6143	27.7203	28.1209	28.1327	27.7524	28.1675
Q06546	GA-binding protein alpha chain	GABPA	-0.45095	-1.36694	0.822151	6	6	17.4	23.5347	23.1731	23.7336	23.7436	23.7052	21.6398
Q06547	GA-binding protein subunit beta-1	GABPB1	-1.39552	-2.63083	0.557033	3	3	4.9	21.8605	22.7398	22.2711	22.0004	22.0605	18.6241
Q06587	E3 ubiquitin-protein ligase RING1	RING1	1.28619	2.43883	0.693861	8	5	25.1	19.7606	23.6903	23.6457	24.7417	23.4243	22.7893
Q06787	Fragile X mental retardation protein 1	FMR1	-1.74046	-3.34142	0.638433	13	11	30.7	22.4009	23.2927	23.8556	23.9258	22.2137	18.1884
Q06830	Peroxiredoxin-1	PRDX1	0.191429	1.14189	0.678708	20	17	72.9	30.8822	31.1377	30.7719	31.0983	31.2209	31.0468
Q07002	Cyclin-dependent kinase 18;Cyclin-dependent kinase 16;Cyclin-dependent kinase 17	CDK18	0.0817095	1.05827	0.986485	3	2	6.6	22.8444	20.1897	22.6657	21.0125	20.2201	24.7124
Q07020	60S ribosomal protein L18	RPL18	-0.352757	-1.277	0.770014	14	14	50	28.6794	28.2424	28.3823	28.6743	28.2535	27.3179
Q07021	Complement component 1 Q subcomponent-binding protein, mitochondrial	C1QBP	0.0802676	1.05721	0.911352	11	11	43.3	28.7525	28.9794	28.8703	28.9973	29.1338	28.7118
Q07065	Cytoskeleton-associated protein 4	CKAP4	-0.443666	-1.36006	0.233026	48	48	72.9	29.601	29.8186	29.7987	29.3485	29.4466	29.0921
Q07157	Tight junction protein ZO-1	TJP1	-1.15787	-2.23128	0.198178	33	1	29.1	24.794	25.6211	25.6928	24.1792	24.7881	23.667
Q07617	Sperm-associated antigen 1	SPAG1	-0.248962	-1.18835	0.872053	4	4	5.5	20.4487	21.694	20.4519	20.7637	20.8648	20.2191
Q07666	KH domain-containing, RNA-binding, signal transduction-associated protein 1	KHDRBS1	-0.828721	-1.77611	0.757041	9	8	28.7	21.2866	21.9421	23.2407	20.2196	23.1508	20.6129
Q07812	Apoptosis regulator BAX	BAX	-0.194488	-1.14432	0.903528	8	8	51.8	26.6848	26.1391	26.2982	26.7396	26.4477	25.3513
Q07817	Bcl-2-like protein 1	BCL2L1	-0.434469	-1.35141	0.775602	2	2	11.2	20.7818	19.8374	20.8781	20.4495	20.594	19.1504
Q07866	Kinesin light chain 1	KLC1	0.0749232	1.0533	0.914431	31	25	47.5	27.8507	28.1415	27.8652	27.9986	27.89	28.1935
Q07954	Prolow-density lipoprotein receptor-related protein 1;Low-density lipoprotein receptor-related protein 1 85 kDa subunit;Low-density lipoprotein receptor-related protein 1 515 kDa subunit;Low-density lipoprotein receptor-related protein 1 intracellular domain	LRP1	-0.248823	-1.18824	0.928934	13	13	3.6	23.0937	23.0769	22.7481	22.3342	21.6074	24.2307
Q07955	Serine/arginine-rich splicing factor 1	SRSF1	-0.921919	-1.89463	0.605893	25	24	62.5	26.4093	24.6294	25.6954	25.0492	25.509	23.4102
Q07960	Rho GTPase-activating protein 1	ARHGAP1	0.40557	1.32461	0.624841	8	8	23	26.0123	25.7012	26.0973	25.9285	26.1876	26.9114
Q08188	Protein-glutamine gamma-glutamyltransferase E;Protein-glutamine gamma-glutamyltransferase E 50 kDa catalytic chain;Protein-glutamine gamma-glutamyltransferase E 27 kDa non-catalytic chain	TGM3	7.3813	166.722	0.219944	16	16	30.7	14.9752	15.9801	13.5292	19.5804	28.9342	18.1139
Q08209	Serine/threonine-protein phosphatase 2B catalytic subunit alpha isoform	PPP3CA	0.528323	1.44225	0.658445	5	5	11.5	22.0921	20.7639	22.1371	21.8484	22.278	22.4516
Q08211	ATP-dependent RNA helicase A	DHX9	-0.0322908	-1.02263	0.990613	57	57	47.5	26.0735	25.8863	26.6287	26.8036	27.1262	24.5619
Q08257	Quinone oxidoreductase	CRYZ	0.0027434	1.0019	0.99784	7	7	29.2	24.5141	24.5335	23.9859	24.0504	24.5195	24.4718
Q08378	Golgin subfamily A member 3	GOLGA3	-1.06804	-2.09658	0.130471	37	37	34.6	28.0407	28.2171	27.7936	27.3632	26.9926	26.4915
Q08379	Golgin subfamily A member 2	GOLGA2	-0.555396	-1.46957	0.337647	16	15	25.7	24.7971	25.3073	25.0391	24.6628	24.722	24.0925
Q08380	Galectin-3-binding protein	LGALS3BP	1.40847	2.65455	0.0825294	12	12	27.9	24.51	24.1909	24.6759	25.919	25.391	26.2923
Q08426	Peroxisomal bifunctional enzyme;Enoyl-CoA hydratase/3,2-trans-enoyl-CoA isomerase;3-hydroxyacyl-CoA dehydrogenase	EHHADH	0.899921	1.86596	0.357312	8	8	13.7	20.9183	21.8714	21.3451	21.928	21.8192	23.0874
Q08431	Lactadherin;Lactadherin short form;Medin	MFGE8	0.0202796	1.01416	0.985419	5	5	15.5	22.2178	23.1775	22.8392	22.9703	22.5473	22.7777
Q08554	Desmocollin-1	DSC1	3.07265	8.41317	0.587238	10	10	17	17.7849	22.0579	23.1436	20.2396	28.3264	23.6385
Q08722	Leukocyte surface antigen CD47	CD47	-0.216777	-1.16213	0.866383	3	3	9.6	25.3743	24.391	24.9349	24.9244	24.9385	24.1871
Q08752	Peptidyl-prolyl cis-trans isomerase D	PPID	0.557207	1.47142	0.614183	12	12	37.8	23.7733	24.0069	24.2782	24.9106	25.1159	23.7036
Q08945	FACT complex subunit SSRP1	SSRP1	-0.435294	-1.35219	0.718497	24	24	38.2	27.8178	27.0152	27.4719	27.5619	27.1939	26.2431
Q08AD1	Calmodulin-regulated spectrin-associated protein 2	CAMSAP2	-0.533813	-1.44775	0.218351	8	8	7.2	22.964	23.3525	23.0867	22.6683	22.748	22.3855
Q08AF3	Schlafen family member 5	SLFN5	-0.101511	-1.0729	0.919607	8	8	10.4	22.472	22.1469	22.7627	22.3757	22.0848	22.6166
Q08AM6	Protein VAC14 homolog	VAC14	-0.836811	-1.7861	0.449112	5	5	8.8	23.1994	23.2123	23.6361	23.0045	23.0635	21.4693
Q08J23	tRNA (cytosine(34)-C(5))-methyltransferase	NSUN2	-0.00146612	-1.00102	0.997534	27	27	45.9	26.4256	26.7813	26.4011	26.5737	26.4535	26.5763
Q09028	Histone-binding protein RBBP4	RBBP4	-0.426103	-1.3436	0.774015	13	3	36.1	25.8493	25.9009	26.1633	26.0064	26.1552	24.4736
Q09161	Nuclear cap-binding protein subunit 1	NCBP1	0.059021	1.04176	0.962935	8	8	12.5	23.8651	22.9997	23.2579	23.6297	23.6173	23.0526
Q09472	Histone acetyltransferase p300	EP300	0.543213	1.45721	0.846908	20	13	11.4	20.6169	20.1163	19.0128	20.1317	19.1293	22.1146
Q09666	Neuroblast differentiation-associated protein AHNAK	AHNAK	-0.557775	-1.472	0.078272	297	297	73.5	32.1187	32.262	32.2683	31.6193	31.6635	31.6929
Q0IIM8	TBC1 domain family member 8B	TBC1D8B	0.962111	1.94816	0.351026	2	2	2.1	20.3584	18.6307	19.4366	20.7362	20.3956	20.1803
Q0VDF9	Heat shock 70 kDa protein 14	HSPA14	-0.0870037	-1.06216	0.962652	8	8	22.8	22.8364	23.0384	22.6962	22.9245	23.5413	21.8442
Q10471	Polypeptide N-acetylgalactosaminyltransferase 2;Polypeptide N-acetylgalactosaminyltransferase 2 soluble form	GALNT2	-0.39926	-1.31883	0.225519	15	14	24.7	27.034	27.1383	27.178	26.8816	26.6843	26.5866
Q10567	AP-1 complex subunit beta-1	AP1B1	0.950567	1.93263	0.127481	24	1	27.5	25.7743	25.2604	25.0841	26.3185	26.1323	26.5196
Q10567	AP-1 complex subunit beta-1	AP1B1	0.560371	1.47465	0.638145	24	1	27.3	22.4039	22.2536	22.4656	21.9561	23.5024	23.3457
Q10570	Cleavage and polyadenylation specificity factor subunit 1	CPSF1	0.70266	1.6275	0.554228	31	31	26.2	18.9023	18.0436	18.1095	19.4738	19.5491	18.1404
Q10588	ADP-ribosyl cyclase/cyclic ADP-ribose hydrolase 2	BST1	-1.4651	-2.76083	0.180403	2	2	11.2	22.6838	21.5539	22.3144	20.9318	19.9068	21.3181
Q10713	Mitochondrial-processing peptidase subunit alpha	PMPCA	0.507315	1.4214	0.531934	14	4	29.3	25.1199	25.6609	24.8052	25.5195	25.4208	26.1676
Q11206	CMP-N-acetylneuraminate-beta-galactosamide-alpha-2,3-sialyltransferase 4	ST3GAL4	-0.535659	-1.4496	0.351511	2	2	8.5	22.5818	22.8053	22.5802	22.5301	22.1173	21.7129
Q12765	Secernin-1	SCRN1	-0.0473792	-1.03339	0.966313	16	16	42.8	27.9585	28.1519	28	27.7306	27.705	28.5327
Q12768	WASH complex subunit strumpellin	KIAA0196	-0.254567	-1.19298	0.900035	5	5	6.3	22.9189	21.7374	21.8334	22.2414	22.5201	20.9645
Q12769	Nuclear pore complex protein Nup160	NUP160	-1.6999	-3.24878	0.396602	17	17	12.7	22.4318	21.0754	20.8283	17.8029	20.832	20.6009
Q12788	Transducin beta-like protein 3	TBL3	0.974127	1.96445	0.248198	25	25	40.6	21.0768	19.9581	20.23	21.1916	21.1238	21.8719
Q12789	General transcription factor 3C polypeptide 1	GTF3C1	0.499527	1.41375	0.928663	35	35	21.6	16.9669	21.3915	20.1881	19.5763	18.3602	22.1086
Q12792	Twinfilin-1	TWF1	-0.048673	-1.03431	0.945044	16	16	40.9	27.7795	27.772	27.9113	27.8811	27.9062	27.5295
Q12797	Aspartyl/asparaginyl beta-hydroxylase	ASPH	0.23247	1.17484	0.796242	24	24	36.8	27.5296	27.2926	27.0452	27.8757	27.6424	27.0467
Q12800	Alpha-globin transcription factor CP2	TFCP2	-0.0765184	-1.05447	0.941935	5	4	13.1	23.2121	22.7014	22.7773	22.5585	22.7436	23.1591
Q12802	A-kinase anchor protein 13	AKAP13	-1.31279	-2.48421	0.132253	10	10	5.7	25.074	24.8832	24.6484	23.9934	23.8245	22.8494
Q12824	SWI/SNF-related matrix-associated actin-dependent regulator of chromatin subfamily B member 1	SMARCB1	-0.112225	-1.08089	0.968595	13	13	33.2	19.2986	19.019	20.9747	19.106	20.8858	18.9639
[truncated: 2,507 more rows]

## Sheet: DP NE
Majority protein IDs	Protein names	Gene names	T-test Difference (DP: CB3 vs. C)	Fold control (DP: CB3 vs. C)	T-test q-value (DP: CB3 vs. C)	Peptides	Unique peptides	Sequence coverage [%]	LFQ intensity DP-C_NE_1	LFQ intensity DP-C_NE_2	LFQ intensity DP-C_NE_3	LFQ intensity DP-CB2_NE_1	LFQ intensity DP-CB2_NE_2	LFQ intensity DP-CB2_NE_4
A0AVT1	Ubiquitin-like modifier-activating enzyme 6	UBA6	1.19976	2.29701	0.563141	20	20	22.4	17.6869	20.7049	21.0515	20.9415	20.5741	21.527
A0FGR8	Extended synaptotagmin-2	ESYT2	-0.505046	-1.41917	0.592811	20	20	28.4	25.3393	25.5612	25.1944	24.29	24.6057	25.684
A0MZ66	Shootin-1	KIAA1598	-3.36544	-10.3062	0.114524	23	23	39.6	22.2486	21.972	20.0122	17.7679	18.1753	18.1933
A1X283	SH3 and PX domain-containing protein 2B	SH3PXD2B	-0.021052	-1.0147	0.993623	17	16	31.7	24.3917	25.7386	24.6424	23.5671	25.0809	26.0615
A2RRP1	Neuroblastoma-amplified sequence	NBAS	0.16062	1.11777	0.918879	5	5	2.7	19.3749	19.8385	18.6431	18.458	19.8805	19.9999
A4D1E9	GTP-binding protein 10	GTPBP10	-2.39721	-5.26783	0.20968	6	6	23.8	22.7182	22.2919	20.9209	21.0503	18.9918	18.6974
A4D1P6	WD repeat-containing protein 91	WDR91	-0.77936	-1.71637	0.734537	6	6	11.8	23.0151	22.9824	23.7412	20.3606	23.6319	23.4082
A5YKK6	CCR4-NOT transcription complex subunit 1	CNOT1	0.267759	1.20394	0.853724	21	21	10.5	23.9683	25.119	25.0626	25.9034	24.3339	24.7158
I6L899	Golgin subfamily A member 8R;Golgin subfamily A member 8O;Golgin subfamily A member 8N	GOLGA8R	0.549238	1.46331	0.405363	2	1	11.6	22.8013	22.5962	22.3101	22.8494	23.6462	22.8597
Q9GZQ8	Microtubule-associated proteins 1A/1B light chain 3B;Microtubule-associated proteins 1A/1B light chain 3 beta 2	MAP1LC3B	0.355474	1.27941	0.777521	4	4	29.6	21.7343	22.4646	21.5717	23.088	22.3049	21.4441
A6NE01	Protein FAM186A	FAM186A	-1.40144	-2.64165	0.601478	2	2	1.1	24.1165	24.6485	24.6493	24.6108	24.3158	20.2833
A6NFI3	Zinc finger protein 316	ZNF316	-1.80398	-3.49182	0.294565	3	3	5.4	23.7767	24.1283	23.7388	23.6643	20.6289	21.9385
A6NHQ2	rRNA/tRNA 2-O-methyltransferase fibrillarin-like protein 1	FBLL1	-0.0267111	-1.01869	0.983175	3	2	6.9	27.0388	27.6451	27.3961	27.8417	27.4628	26.6954
A6NHR9	Structural maintenance of chromosomes flexible hinge domain-containing protein 1	SMCHD1	-0.977437	-1.96896	0.381657	50	50	27.7	29.267	29.1433	28.6267	28.729	28.3979	26.9778
A6NKT7	RanBP2-like and GRIP domain-containing protein 3;RanBP2-like and GRIP domain-containing protein 4;RANBP2-like and GRIP domain-containing protein 1;RANBP2-like and GRIP domain-containing protein 2	RGPD3	0.0992826	1.07124	0.9524	26	1	15	24.991	25.4605	26.2024	26.1475	26.1419	24.6625
A8CG34	Nuclear envelope pore membrane protein POM 121C;Nuclear envelope pore membrane protein POM 121	POM121C	0.961861	1.94782	0.664804	8	8	9	23.4558	23.7991	26.1918	25.8811	26.312	24.1391
A8K2U0	Alpha-2-macroglobulin-like protein 1	A2ML1	-0.754232	-1.68673	0.76497	12	12	12.4	18.6494	22.8049	20.5528	20.3791	19.6093	19.756
A8MW92	PHD finger protein 20-like protein 1	PHF20L1	-0.427769	-1.34515	0.214423	2	1	7.7	22.7722	22.6139	22.6804	22.376	22.1401	22.2671
P62308	Small nuclear ribonucleoprotein G;Putative small nuclear ribonucleoprotein G-like protein 15	SNRPG	1.05259	2.07425	0.683622	2	2	17.1	23.4217	23.4206	21.3193	24.794	24.8204	21.705
B2RTY4	Unconventional myosin-IXa	MYO9A	-0.420935	-1.33879	0.89048	2	1	4.4	22.9921	22.782	25.173	24.0651	24.4719	21.1472
C4AMC7	Putative WAS protein family homolog 3;WAS protein family homolog 2;WAS protein family homolog 1;WAS protein family homolog 6	WASH3P	-0.444238	-1.3606	0.71157	8	8	20.1	22.0286	21.6615	21.5985	20.8047	20.8223	22.3289
E9PAV3	Nascent polypeptide-associated complex subunit alpha, muscle-specific form;Nascent polypeptide-associated complex subunit alpha	NACA	-0.365512	-1.28834	0.580073	8	7	13.4	29.171	29.1964	29.1588	28.8898	29.2496	28.2902
E9PRG8	Uncharacterized protein C11orf98	C11orf98	-0.330107	-1.25711	0.562983	2	2	12.3	26.4752	26.2682	25.9637	25.9475	26.1897	25.5796
O00116	Alkyldihydroxyacetonephosphate synthase, peroxisomal	AGPS	1.0259	2.03623	0.493596	14	14	30.2	21.5764	19.1493	19.5331	20.8895	21.6254	20.8216
O00139	Kinesin-like protein KIF2A	KIF2A	-0.418877	-1.33689	0.435824	23	20	36.7	27.4528	27.5491	26.9379	27.0258	27.006	26.6514
O00148	ATP-dependent RNA helicase DDX39A	DDX39A	1.52971	2.88728	0.221735	23	9	55.3	24.1829	24.9449	24.9888	25.8291	25.6349	27.2417
O00151	PDZ and LIM domain protein 1	PDLIM1	1.32235	2.50073	0.469369	16	16	69.3	24.1248	23.3373	21.233	24.1533	23.3991	25.1098
O00154	Cytosolic acyl coenzyme A thioester hydrolase	ACOT7	0.167763	1.12332	0.952438	16	1	50.3	22.8174	23.6784	23.9293	23.9675	25.234	21.7269
O00159	Unconventional myosin-Ic	MYO1C	0.128641	1.09326	0.977011	27	2	28.5	21.349	24.2224	22.8682	23.2412	20.6468	24.9376
O00161	Synaptosomal-associated protein 23	SNAP23	1.39809	2.63552	0.39177	12	12	64.9	23.1902	23.9062	25.0432	26.2055	26.0908	24.0376
O00170	AH receptor-interacting protein	AIP	0.287619	1.22062	0.717626	17	17	50.6	25.5893	25.7505	24.8648	25.9775	25.4962	25.5937
O00178	GTP-binding protein 1	GTPBP1	0.792823	1.73246	0.308532	13	13	27.4	23.2741	22.6269	23.7506	24.2556	24.0059	23.7686
O00186	Syntaxin-binding protein 3	STXBP3	0.632601	1.55036	0.470186	5	5	10.1	20.3214	20.2119	21.224	21.3744	21.6078	20.6729
O00189	AP-4 complex subunit mu-1	AP4M1	-0.614489	-1.53102	0.853561	2	2	8.2	22.6774	22.2994	23.9251	23.934	23.6118	19.5125
O00193	Small acidic protein	SMAP	1.72617	3.30848	0.578059	4	4	22.4	23.2515	23.0982	18.1814	23.3158	23.6443	22.7495
O00203	AP-3 complex subunit beta-1	AP3B1	-0.299236	-1.23049	0.697446	18	16	21.8	26.67	26.4984	25.801	25.832	26.2749	25.9648
O00231	26S proteasome non-ATPase regulatory subunit 11	PSMD11	-0.148173	-1.10817	0.853247	26	26	58.1	29.4811	29.2266	28.6131	28.9909	29.1629	28.7225
O00232	26S proteasome non-ATPase regulatory subunit 12	PSMD12	-0.373922	-1.29587	0.400885	22	22	43.2	27.7049	27.572	27.1502	27.1479	27.0478	27.1096
O00233	26S proteasome non-ATPase regulatory subunit 9	PSMD9	-0.999238	-1.99894	0.741512	7	7	37.2	20.8899	21.8961	22.4744	20.984	18.2373	23.0413
O00244	Copper transport protein ATOX1	ATOX1	-0.585348	-1.5004	0.726071	8	8	77.9	22.4229	20.4612	20.0766	20.7571	20.4745	19.9731
O00255	Menin	MEN1	0.519853	1.43381	0.543484	5	5	10.8	23.642	23.9415	22.8748	23.8197	23.7219	24.4763
O00257	E3 SUMO-protein ligase CBX4	CBX4	-0.434488	-1.35143	0.31383	7	7	14.3	25.1491	25.0726	25.5028	24.8913	24.882	24.6477
O00267	Transcription elongation factor SPT5	SUPT5H	-0.418212	-1.33627	0.452748	38	38	37.4	29.0886	29.1108	28.7899	28.6316	28.9115	28.1915
O00268	Transcription initiation factor TFIID subunit 4	TAF4	-0.87328	-1.83182	0.66235	13	13	18.1	25.4133	25.0173	26.587	25.6667	25.6304	23.1007
O00273	DNA fragmentation factor subunit alpha	DFFA	1.73457	3.3278	0.250815	15	15	56.5	21.8429	20.1782	20.3885	21.5304	23.0832	22.9997
O00287	Regulatory factor X-associated protein	RFXAP	0.615798	1.53241	0.690949	3	3	14.3	22.619	21.9575	21.3679	22.0235	21.9739	23.7944
O00291	Huntingtin-interacting protein 1	HIP1	-1.76261	-3.39311	0.463498	9	9	13.1	23.4092	23.0405	23.6136	22.0238	19.1005	23.6511
O00299	Chloride intracellular channel protein 1	CLIC1	0.149409	1.10912	0.908548	21	21	76.3	25.9742	25.5415	24.7457	24.9907	25.643	26.076
O00303	Eukaryotic translation initiation factor 3 subunit F	EIF3F	-0.278283	-1.21275	0.763682	12	12	35.6	27.5135	27.3204	26.6311	26.983	27.292	26.3552
O00401	Neural Wiskott-Aldrich syndrome protein	WASL	0.357086	1.28084	0.710677	7	7	18.4	22.1463	22.4484	23.4112	22.8465	23.0973	23.1334
O00410	Importin-5	IPO5	2.97685	7.87265	0.311174	33	33	39.1	21.1139	21.0721	16.2661	22.1215	22.8769	22.3843
O00418	Eukaryotic elongation factor 2 kinase	EEF2K	-2.3887	-5.23685	0.302002	5	5	8.3	21.4054	23.2551	24.0431	18.9967	22.3305	20.2104
O00422	Histone deacetylase complex subunit SAP18	SAP18	-0.679956	-1.60209	0.468321	2	2	12.4	27.2617	27.3407	27.1448	27.0674	26.9895	25.6505
O00425	Insulin-like growth factor 2 mRNA-binding protein 3	IGF2BP3	-0.0822493	-1.05867	0.932643	22	20	44.2	28.2594	28.2657	27.8618	27.6772	27.8137	28.6493
O00429	Dynamin-1-like protein	DNM1L	2.04073	4.11454	0.423429	31	1	53.7	21.9878	18.3567	19.5761	21.0222	21.0844	23.9362
O00429	Dynamin-1-like protein	DNM1L	2.17848	4.52676	0.470414	31	1	54.3	25.9136	25.8745	21.1419	25.5353	26.1316	27.7985
O00442	RNA 3-terminal phosphate cyclase	RTCA	-0.59134	-1.50665	0.337871	8	8	24	24.1942	23.7627	24.4326	23.4823	23.8746	23.2585
O00461	Golgi integral membrane protein 4	GOLIM4	0.184188	1.13618	0.84371	9	9	16.2	25.2631	25.6751	26.3436	25.6954	25.9721	26.1668
O00469	Procollagen-lysine,2-oxoglutarate 5-dioxygenase 2	PLOD2	2.01717	4.04789	0.365755	12	12	18.9	22.7335	23.4882	19.4587	23.9835	24.1227	23.6257
O00471	Exocyst complex component 5	EXOC5	1.0094	2.01307	0.761305	7	7	15.8	21.9466	17.4195	22.0367	21.0216	20.83	22.5794
O00487	26S proteasome non-ATPase regulatory subunit 14	PSMD14	-0.757312	-1.69034	0.308478	10	10	34.8	27.0639	26.8323	27.0507	26.3247	26.7338	25.6165
O00488	Zinc finger protein 593	ZNF593	-0.647725	-1.5667	0.711205	5	5	53	24.7546	25.3782	24.0984	24.4125	25.1497	22.7259
O00499	Myc box-dependent-interacting protein 1	BIN1	1.14214	2.20708	0.379282	9	9	34.7	19.7466	19.5412	19.8541	19.6804	22.0142	20.8738
O00505	Importin subunit alpha-4	KPNA3	0.106789	1.07683	0.91931	8	5	18	26.5389	26.592	26.2774	26.8394	27.0167	25.8727
O00515	Ladinin-1	LAD1	1.60397	3.03979	0.390358	18	18	38.5	18.8804	18.9957	18.5754	18.5231	20.7098	22.0306
O00541	Pescadillo homolog	PES1	0.392736	1.31288	0.70928	19	19	29.9	27.5062	28.0002	28.7733	28.7369	28.7307	27.9903
O00560	Syntenin-1	SDCBP	-0.210212	-1.15686	0.846251	10	10	47.7	21.7777	21.6215	21.4869	21.2578	20.8031	22.1946
O00566	U3 small nucleolar ribonucleoprotein protein MPP10	MPHOSPH10	0.0380764	1.02674	0.982345	14	14	21	27.34	26.9224	27.9515	28.2591	27.4702	26.5988
O00567	Nucleolar protein 56	NOP56	0.344626	1.26982	0.582038	23	23	41.9	29.5516	30.0252	30.4047	30.4763	30.3457	30.1933
O00571	ATP-dependent RNA helicase DDX3X	DDX3X	-0.301825	-1.2327	0.64942	34	11	54.5	29.5085	29.5948	29.0853	29.2415	29.3462	28.6953
O00592	Podocalyxin	PODXL	1.18972	2.28108	0.126506	5	5	10.6	21.8245	21.1051	21.7497	22.5591	22.8965	22.7929
O00622	Protein CYR61	CYR61	-1.41225	-2.66152	0.476874	5	5	17.1	23.7894	24.2434	23.7002	22.9546	24.1078	20.4338
O00625	Pirin	PIR	-0.0270125	-1.0189	0.99373	10	10	43.4	21.7908	20.8656	19.1238	21.3915	21.2079	19.0997
O00629	Importin subunit alpha-3	KPNA4	-0.170556	-1.12549	0.885619	8	5	24.8	26.1642	26.3978	25.9192	26.3353	26.4942	25.14
O00712	Nuclear factor 1 B-type	NFIB	-1.30945	-2.47847	0.0857255	5	4	14.5	26.5192	26.5057	26.3898	24.8732	25.4383	25.1749
O00743	Serine/threonine-protein phosphatase 6 catalytic subunit;Serine/threonine-protein phosphatase 6 catalytic subunit, N-terminally processed	PPP6C	0.742795	1.67341	0.424829	4	4	22.6	21.0789	19.8128	20.4507	21.185	21.6855	20.7002
O00754	Lysosomal alpha-mannosidase;Lysosomal alpha-mannosidase A peptide;Lysosomal alpha-mannosidase B peptide;Lysosomal alpha-mannosidase C peptide;Lysosomal alpha-mannosidase D peptide;Lysosomal alpha-mannosidase E peptide	MAN2B1	5.02649	32.593	0.2208	7	7	7.1	19.5114	21.8157	26.2113	27.8187	26.1208	28.6784
O14497	AT-rich interactive domain-containing protein 1A	ARID1A	-0.310908	-1.24049	0.845996	29	28	19.3	27.6587	27.5392	27.8906	28.1174	27.9837	26.0547
O14530	Thioredoxin domain-containing protein 9	TXNDC9	-1.47438	-2.77864	0.655522	8	8	45.2	23.2916	23.7062	23.3605	23.5921	23.7125	18.6306
O14578	Citron Rho-interacting kinase	CIT	-1.07156	-2.1017	0.471002	43	8	24.2	27.9216	27.9767	27.1054	27.2065	27.4668	25.1156
O14578	Citron Rho-interacting kinase	CIT	-1.33617	-2.5248	0.35062	36	1	26.6	22.6665	22.3812	22.1762	21.6806	21.9241	19.6107
O14579	Coatomer subunit epsilon	COPE	0.347421	1.27228	0.640725	13	13	43.5	25.0089	24.7492	24.1798	24.6491	25.069	25.262
O14617	AP-3 complex subunit delta-1	AP3D1	0.453204	1.36908	0.652794	23	23	23.6	24.9626	25.3968	24.6902	25.3616	24.8574	26.1902
O14646	Chromodomain-helicase-DNA-binding protein 1	CHD1	-0.287753	-1.22074	0.859228	21	18	18.2	25.5086	27.3167	26.5274	26.4012	26.7439	25.3444
O14647	Chromodomain-helicase-DNA-binding protein 2	CHD2	0.544387	1.4584	0.683514	14	11	10.6	22.7905	23.6421	23.6688	23.7524	23.0988	24.8833
O14653	Golgi SNAP receptor complex member 2	GOSR2	-0.44229	-1.35876	0.857783	3	3	23.6	20.4189	20.9133	21.3321	19.7171	19.1087	22.5117
O14662	Syntaxin-16	STX16	1.47413	2.77816	0.327474	6	6	28.6	21.7296	20.1624	19.7892	21.6284	21.4039	23.0714
O14672	Disintegrin and metalloproteinase domain-containing protein 10	ADAM10	0.494481	1.40881	0.606951	15	15	28.6	23.744	23.3988	23.1377	23.1296	24.4161	24.2182
O14686	Histone-lysine N-methyltransferase 2D	KMT2D	-0.827219	-1.77426	0.230591	6	6	1.8	24.3458	24.9952	25.0647	24.2752	23.7886	23.8603
O14734	Acyl-coenzyme A thioesterase 8	ACOT8	-0.261849	-1.19901	0.761821	4	4	20.4	22.6712	22.1121	22.1033	21.8508	22.6124	21.6379
O14737	Programmed cell death protein 5	PDCD5	1.04859	2.06851	0.225417	7	7	45.6	25.6464	25.849	24.948	26.7809	26.7631	26.0451
O14744	Protein arginine N-methyltransferase 5;Protein arginine N-methyltransferase 5, N-terminally processed	PRMT5	-0.0916748	-1.06561	0.978324	13	13	23.7	24.092	24.683	23.6834	23.0271	22.9547	26.2015
O14745	Na(+)/H(+) exchange regulatory cofactor NHE-RF1	SLC9A3R1	2.66798	6.35539	0.234336	15	15	54.2	21.3726	19.3584	18.1283	21.1183	22.689	23.056
O14773	Tripeptidyl-peptidase 1	TPP1	1.80526	3.49492	0.679744	3	3	8.2	23.0121	24.0416	17.2674	23.6579	23.9999	22.0791
O14776	Transcription elongation regulator 1	TCERG1	-0.80122	-1.74257	0.180206	36	36	25.5	30.1211	30.1822	29.989	29.381	29.5769	28.9307
O14795	Protein unc-13 homolog B	UNC13B	0.351295	1.27571	0.734862	2	1	1.4	23.0362	22.6624	21.6028	22.8316	22.878	22.6457
O14802	DNA-directed RNA polymerase III subunit RPC1	POLR3A	-1.08506	-2.12146	0.42355	21	21	18.6	24.738	24.3949	23.3717	23.7344	23.6101	21.9048
O14818	Proteasome subunit alpha type-7	PSMA7	-0.727887	-1.65621	0.273522	18	18	63.3	30.0537	30.0218	29.7523	29.4374	29.5094	28.6973
O14862	Interferon-inducible protein AIM2	AIM2	-0.946153	-1.92673	0.462548	2	2	5.8	21.3337	22.2982	21.2558	21.3839	21.1396	19.5257
O14893	Gem-associated protein 2	GEMIN2	-0.0551147	-1.03894	0.954615	4	4	16.4	23.5618	23.6388	23.0121	23.5446	22.8605	23.6422
O14907	Tax1-binding protein 3	TAX1BP3	0.973914	1.96416	0.722737	2	2	25	22.5887	22.5203	18.9895	21.4122	23.3987	22.2093
O14908	PDZ domain-containing protein GIPC1	GIPC1	0.151121	1.11043	0.983238	10	9	28.8	15.2371	22.2407	22.7363	22.3705	19.5926	18.7044
O14920	Inhibitor of nuclear factor kappa-B kinase subunit beta	IKBKB	0.244026	1.18429	0.918533	4	4	6.6	19.4956	21.7947	21.6841	22.3438	20.9787	20.3839
O14948	Transcription factor EC;Transcription factor E3	TFEC	0.0796833	1.05679	0.973762	2	1	6.1	21.5973	22.4208	23.3138	23.0329	23.3288	21.2092
O14949	Cytochrome b-c1 complex subunit 8	UQCRQ	-1.17939	-2.26481	0.304834	2	2	26.8	20.9166	21.8598	20.0249	19.8865	19.3427	20.034
P19105	Myosin regulatory light chain 12A;Myosin regulatory light chain 12B	MYL12A	0.173733	1.12797	0.841592	13	7	66.7	27.0868	27.8684	26.9499	27.2211	27.5884	27.6169
O14965	Aurora kinase A	AURKA	0.295383	1.22721	0.743971	6	5	25.1	25.0163	25.6802	24.4134	25.4006	25.2393	25.3561
O14974	Protein phosphatase 1 regulatory subunit 12A	PPP1R12A	-0.422654	-1.34039	0.418043	31	31	38.7	29.7599	29.7586	29.2817	29.2583	29.3755	28.8985
O14976	Cyclin-G-associated kinase	GAK	1.65196	3.1426	0.433542	10	10	10.1	20.7081	18.1766	18.5693	19.465	20.4931	22.4518
O14979	Heterogeneous nuclear ribonucleoprotein D-like	HNRNPDL	0.500249	1.41446	0.424854	15	2	34	28.0978	28.5027	28.006	28.868	28.9981	28.2411
O14979	Heterogeneous nuclear ribonucleoprotein D-like	HNRNPDL	0.514035	1.42804	0.73517	14	1	48.4	23.7031	24.5907	25.5424	24.7376	24.657	25.9837
O14980	Exportin-1	XPO1	0.569644	1.48416	0.683163	22	22	22.4	22.5397	23.6271	23.7212	24.2823	24.4446	22.87
O15014	Zinc finger protein 609	ZNF609	-1.70869	-3.26864	0.385795	5	5	6.8	24.1497	24.1383	24.6832	23.8183	23.573	20.4538
O15020	Spectrin beta chain, non-erythrocytic 2	SPTBN2	2.82348	7.07868	0.066	30	19	16.3	21.8363	23.0029	22.0089	25.0344	25.32	24.9642
O15027	Protein transport protein Sec16A	SEC16A	-1.06295	-2.0892	0.557635	15	15	12.3	22.3821	21.8493	21.0246	19.0285	21.081	21.9576
O15042	U2 snRNP-associated SURP motif-containing protein	U2SURP	-0.122482	-1.08861	0.798917	31	31	30.7	28.9508	29.0277	28.8946	29.0478	28.8827	28.5751
O15047	Histone-lysine N-methyltransferase SETD1A	SETD1A	-0.685729	-1.60851	0.426977	8	8	7.4	23.8908	24.3802	24.142	23.9431	23.7497	22.663
O15056	Synaptojanin-2	SYNJ2	-2.65881	-6.31512	0.32275	15	15	13.5	23.6135	24.3725	24.4679	22.8547	23.05	18.5728
O15061	Synemin	SYNM	2.3157	4.97846	0.359668	79	11	57.1	28.7662	27.7899	32.374	32.0974	31.9124	31.8673
O15061	Synemin	SYNM	1.9029	3.73964	0.38601	69	1	58	18.7505	18.6243	18.8124	18.4226	20.7864	22.6869
O15066	Kinesin-like protein KIF3B;Kinesin-like protein KIF3B, N-terminally processed	KIF3B	-1.64136	-3.1196	0.570967	8	5	14.5	22.2937	27.2396	22.9519	22.7889	21.9788	22.7933
O15075	Serine/threonine-protein kinase DCLK1	DCLK1	-1.15901	-2.23304	0.428897	14	14	26.2	21.138	20.7996	21.7259	21.4432	18.9093	19.8339
O15083	ERC protein 2	ERC2	-0.68291	-1.60537	0.283222	10	3	9.9	23.5975	22.9476	22.8906	22.4362	22.6987	22.252
O15084	Serine/threonine-protein phosphatase 6 regulatory ankyrin repeat subunit A	ANKRD28	-0.613565	-1.53004	0.416137	9	7	12.1	21.1435	20.9144	21.922	20.5222	20.5437	21.0732
O15085	Rho guanine nucleotide exchange factor 11	ARHGEF11	1.16257	2.23856	0.519848	16	16	20	24.6211	23.9	22.3445	24.0873	24.1019	26.1642
O15118	Niemann-Pick C1 protein	NPC1	-1.55886	-2.94621	0.336265	6	6	5.6	23.2983	23.4473	23.8829	22.8364	22.8168	20.2987
O15143	Actin-related protein 2/3 complex subunit 1B	ARPC1B	-0.155787	-1.11403	0.658502	14	14	37.6	27.3869	27.4652	27.4346	27.1998	27.1741	27.4454
O15144	Actin-related protein 2/3 complex subunit 2	ARPC2	-0.2679	-1.20405	0.606883	16	16	43.7	27.2584	27.5125	27.6393	27.3855	27.3243	26.8965
O15145	Actin-related protein 2/3 complex subunit 3	ARPC3	0.210779	1.15731	0.866104	6	6	33.7	24.1488	24.5132	24.8385	24.6361	25.5247	23.972
O15160	DNA-directed RNA polymerases I and III subunit RPAC1	POLR1C	-0.242878	-1.18335	0.554146	16	16	51.2	27.8622	27.6243	27.4564	27.4058	27.5263	27.2822
O15164	Transcription intermediary factor 1-alpha	TRIM24	-0.0993106	-1.07126	0.930791	6	6	8.1	23.8675	24.3399	24.9437	24.2869	24.7386	23.8276
O15212	Prefoldin subunit 6	PFDN6	0.0637824	1.0452	0.95268	9	9	56.6	25.1385	24.6088	23.9511	24.7106	24.7196	24.4595
O15213	WD repeat-containing protein 46	WDR46	2.9592	7.77693	0.210015	9	9	21.6	22.9292	22.4744	25.9883	26.5353	26.4639	27.2703
O15226	NF-kappa-B-repressing factor	NKRF	-1.11681	-2.16867	0.570933	24	24	36.2	27.1947	27.1842	27.2679	26.9917	27.2784	24.0262
O15228	Dihydroxyacetone phosphate acyltransferase	GNPAT	0.942323	1.92162	0.514043	2	2	4.2	23.944	23.8869	22.6541	23.6737	23.9578	25.6805
O15258	Protein RER1	RER1	0.786822	1.72527	0.47646	3	3	24	23.5067	23.4083	23.0413	23.0601	24.3477	24.909
O15260	Surfeit locus protein 4	SURF4	0.421221	1.33906	0.545722	3	3	25.8	22.892	22.5985	22.5041	22.8124	22.7981	23.6477
O15263	Beta-defensin 4A	DEFB4A	-0.0120653	-1.0084	0.995474	2	2	35.9	19.9723	19.1063	20.2794	18.6093	19.8824	20.8302
O15294	UDP-N-acetylglucosamine--peptide N-acetylglucosaminyltransferase 110 kDa subunit	OGT	0.601506	1.5173	0.358827	13	13	14.6	25.1502	25.2366	24.8472	25.9513	25.9333	25.1539
O15320	cTAGE family member 5;Melanoma inhibitory activity protein 2	CTAGE5	3.42706	10.7559	0.167106	8	7	16.9	19.5036	19.8375	23.0456	24.2945	24.4436	23.9298
O15321	Transmembrane 9 superfamily member 1	TM9SF1	0.130232	1.09447	0.897007	4	4	8.8	22.8353	22.8457	23.7824	22.9625	23.3006	23.591
O15344	E3 ubiquitin-protein ligase Midline-1	MID1	0.464497	1.37984	0.835195	7	7	14.2	20.8926	24.0772	22.7239	23.2369	22.4121	23.4383
O15347	High mobility group protein B3	HMGB3	0.523532	1.43747	0.727708	6	6	24	25.0733	25.3947	27.0141	26.3868	26.8723	25.7936
O15355	Protein phosphatase 1G	PPM1G	1.02608	2.03648	0.469708	14	14	35.5	22.5017	22.5562	20.3265	22.8632	23.095	22.5044
O15371	Eukaryotic translation initiation factor 3 subunit D	EIF3D	-0.167952	-1.12346	0.851493	28	28	48.9	28.4513	28.3661	27.8111	27.5154	28.2828	28.3264
O15372	Eukaryotic translation initiation factor 3 subunit H	EIF3H	-0.588832	-1.50403	0.312708	14	14	34.4	27.5643	27.5707	27.2032	27.0269	27.1077	26.437
O15379	Histone deacetylase 3	HDAC3	1.52545	2.87876	0.560379	3	3	8.2	21.8076	21.8933	17.6075	22.0529	22.0706	21.7612
O15381	Nuclear valosin-containing protein-like	NVL	0.0365944	1.02569	0.978323	11	11	19.2	24.0543	24.4165	24.3884	25.0355	24.1399	23.7936
O15397	Importin-8	IPO8	-0.0209866	-1.01465	0.995209	6	5	6.6	19.0261	23.0518	23.0713	22.5315	22.7199	19.8348
O15400	Syntaxin-7	STX7	1.15	2.21914	0.456264	9	9	46.9	18.9275	19.3528	18.8613	18.6093	20.7007	21.2816
O15446	DNA-directed RNA polymerase I subunit RPA34	CD3EAP	-0.650697	-1.56993	0.294125	18	18	53.9	28.6008	28.5974	28.35	28.1079	28.1085	27.3796
O15460	Prolyl 4-hydroxylase subunit alpha-2	P4HA2	-0.830765	-1.77863	0.311487	13	13	28.3	23.9537	22.8121	22.861	22.2502	22.3622	22.5221
O15479	Melanoma-associated antigen B2	MAGEB2	-1.78962	-3.45724	0.342632	5	4	21.6	22.4077	19.0441	21.627	19.0796	19.268	19.3624
O15504	Nucleoporin-like protein 2	NUPL2	1.20441	2.30443	0.709008	4	4	13.2	23.1557	18.9626	24.0724	23.3243	23.3699	23.1097
O15511	Actin-related protein 2/3 complex subunit 5	ARPC5	0.100541	1.07218	0.874454	9	8	70.2	26.5257	26.8006	26.3344	26.4207	26.6407	26.901
O15514	DNA-directed RNA polymerase II subunit RPB4	POLR2D	1.87644	3.67168	0.139614	4	4	40.8	22.2139	21.7956	22.6056	23.5333	23.8159	24.8953
O15525	Transcription factor MafG;Transcription factor MafK	MAFG	-1.52327	-2.87442	0.0608571	4	3	25.3	24.156	24.2406	23.7205	22.5423	22.4068	22.5982
O15533	Tapasin	TAPBP	1.09987	2.14335	0.638269	4	4	14.1	22.3743	21.4677	18.5664	22.0919	22.124	21.4921
O43143	Pre-mRNA-splicing factor ATP-dependent RNA helicase DHX15	DHX15	-0.043787	-1.03082	0.968974	22	21	28.1	27.4442	27.6229	28.2245	27.9675	27.9431	27.2496
O43148	mRNA cap guanine-N7 methyltransferase	RNMT	0.341246	1.26685	0.391929	12	12	32.1	24.3164	24.5641	24.2042	24.8901	24.5994	24.6189
O43159	Ribosomal RNA-processing protein 8	RRP8	0.394298	1.3143	0.457468	12	12	37.7	26.8672	26.8412	26.8589	27.303	27.5989	26.8482
O43164	E3 ubiquitin-protein ligase Praja-2	PJA2	-0.136627	-1.09933	0.930684	2	2	4.8	21.6235	21.162	22.052	20.4167	21.8452	22.1658
O43172	U4/U6 small nuclear ribonucleoprotein Prp4	PRPF4	-0.291117	-1.22359	0.764836	24	24	47.8	28.475	28.3702	28.1908	28.1662	28.6872	27.3093
O43175	D-3-phosphoglycerate dehydrogenase	PHGDH	0.998521	1.99795	0.261799	26	26	47.8	24.6103	24.4065	23.4392	24.9772	25.4803	24.9941
O43237	Cytoplasmic dynein 1 light intermediate chain 2	DYNC1LI2	-0.334213	-1.26069	0.78577	13	13	33.3	23.0348	23.047	22.7121	22.6302	21.6824	23.4787
O43242	26S proteasome non-ATPase regulatory subunit 3	PSMD3	-0.0825984	-1.05892	0.897389	25	25	49.6	28.1285	28.6881	28.5576	28.5193	28.4127	28.1944
O43251	RNA binding protein fox-1 homolog 2;RNA binding protein fox-1 homolog 1	RBFOX2	0.547454	1.4615	0.539682	5	5	17.1	24.2086	23.5138	24.3017	24.4737	24.0172	25.1754
O43264	Centromere/kinetochore protein zw10 homolog	ZW10	1.10917	2.15722	0.439601	12	12	19.5	20.0479	20.3143	18.4568	19.8093	20.8094	21.5278
O43290	U4/U6.U5 tri-snRNP-associated protein 1	SART1	-0.43763	-1.35438	0.271494	35	35	46.6	29.9677	29.7766	29.6382	29.3733	29.4842	29.2122
O43292	Glycosylphosphatidylinositol anchor attachment 1 protein	GPAA1	-0.71504	-1.64153	0.878483	3	3	5.6	18.6302	22.7631	19.76	18.0688	18.0201	22.9193
O43293	Death-associated protein kinase 3	DAPK3	-0.740781	-1.67108	0.621889	5	5	11	23.1152	23.4859	23.7377	23.1002	23.6766	21.3397
O43294	Transforming growth factor beta-1-induced transcript 1 protein	TGFB1I1	0.460933	1.37643	0.81662	3	3	10.1	22.5375	20.677	22.8963	22.3836	21.6207	23.4893
O43314	Inositol hexakisphosphate and diphosphoinositol-pentakisphosphate kinase 2	PPIP5K2	-1.90375	-3.74185	0.511408	9	6	9.3	22.2704	23.4997	23.9562	22.9569	22.7959	18.2622
O43324	Eukaryotic translation elongation factor 1 epsilon-1	EEF1E1	-0.771975	-1.70761	0.124767	3	3	23	26.2293	26.3804	26.1782	25.4179	25.6687	25.3854
O43390	Heterogeneous nuclear ribonucleoprotein R	HNRNPR	-0.640266	-1.55862	0.20685	36	3	51.5	32.7685	32.6736	32.3477	31.9858	32.1351	31.7483
O43395	U4/U6 small nuclear ribonucleoprotein Prp3	PRPF3	-0.376626	-1.2983	0.595588	25	25	42.5	29.1302	29.571	29.1861	29.0384	29.3099	28.4091
O43396	Thioredoxin-like protein 1	TXNL1	-0.0866992	-1.06194	0.925251	12	12	54.3	27.1755	26.7684	26.225	26.8048	26.7545	26.3496
O43399	Tumor protein D54	TPD52L2	-0.436697	-1.3535	0.761519	18	3	82.5	25.6528	25.4195	24.3235	24.7912	25.5072	23.7873
O43402	ER membrane protein complex subunit 8	EMC8	-0.132504	-1.09619	0.894716	4	4	28.1	23.8212	23.9105	24.1778	23.3143	23.7328	24.465
O43432	Eukaryotic translation initiation factor 4 gamma 3	EIF4G3	0.276295	1.21108	0.748918	19	13	15	23.7908	23.3283	23.4469	23.1912	23.9333	24.2705
O43447	Peptidyl-prolyl cis-trans isomerase H	PPIH	-0.237105	-1.17863	0.854693	5	5	26.6	26.1591	25.9118	25.7672	26.038	26.3872	24.7016
O43464	Serine protease HTRA2, mitochondrial	HTRA2	-1.12972	-2.18816	0.71036	4	4	9.4	23.6059	23.6034	23.7603	24.6315	23.2162	19.7328
O43491	Band 4.1-like protein 2	EPB41L2	1.74125	3.34325	0.0898028	41	12	50.4	26.4381	26.3049	25.794	27.6214	27.7877	28.3517
O43567	E3 ubiquitin-protein ligase RNF13	RNF13	-1.76166	-3.39088	0.295448	4	4	11.8	22.9641	23.1335	23.3833	22.921	21.3611	19.9137
O43583	Density-regulated protein	DENR	0.077268	1.05502	0.928421	9	9	40.9	24.3149	23.9708	24.2024	24.1559	23.84	24.7239
O43597	Protein sprouty homolog 2	SPRY2	1.11678	2.16862	0.157472	2	2	9.2	20.0311	19.784	19.2894	20.6557	20.6025	21.1966
O43615	Mitochondrial import inner membrane translocase subunit TIM44	TIMM44	-1.15859	-2.23239	0.760623	14	14	34.3	20.4538	21.6614	18.7086	15.9732	19.8068	21.5679
O43617	Trafficking protein particle complex subunit 3	TRAPPC3	0.0462774	1.0326	0.992372	5	5	31.1	23.0636	22.4065	19.0388	22.6074	22.4804	19.56
O43633	Charged multivesicular body protein 2a	CHMP2A	0.307207	1.23731	0.918978	9	9	25.7	23.6922	23.6401	20.0809	22.9471	23.3247	22.0629
O43660	Pleiotropic regulator 1	PLRG1	-1.02304	-2.0322	0.554307	20	20	58.6	28.3579	27.9813	28.2417	28.2018	27.9178	25.3922
O43663	Protein regulator of cytokinesis 1	PRC1	-1.8452	-3.59303	0.140949	15	15	29.2	26.6985	27.1818	26.0621	24.1192	24.9225	25.3651
O43665	Regulator of G-protein signaling 10	RGS10	1.03187	2.04467	0.726537	6	6	33.5	20.4789	20.6268	20.5031	22.6736	23.2897	18.7411
O43670	BUB3-interacting and GLEBS motif-containing protein ZNF207	ZNF207	-1.16216	-2.23792	0.266873	4	4	10.2	29.0111	29.222	29.3769	28.531	28.5052	27.0872
O43681	ATPase ASNA1	ASNA1	-0.602925	-1.51879	0.213986	11	11	46.6	25.0591	24.9234	24.5594	24.1852	24.1949	24.353
O43684	Mitotic checkpoint protein BUB3	BUB3	-0.657272	-1.5771	0.38277	10	10	30.7	29.3826	29.3544	29.4101	29.0885	29.0677	28.0191
O43707	Alpha-actinin-4	ACTN4	0.887269	1.84967	0.311689	72	46	68.1	31.8391	31.816	30.6063	32.1942	32.2896	32.4394
O43709	Probable 18S rRNA (guanine-N(7))-methyltransferase	WBSCR22	-0.0649745	-1.04607	0.893849	6	6	27.8	23.9541	23.9105	24.1125	23.7981	23.8449	24.1392
O43719	HIV Tat-specific factor 1	HTATSF1	0.048577	1.03424	0.951285	28	28	47.2	28.2038	28.3977	27.6723	28.0697	28.3068	28.0431
O43739	Cytohesin-3	CYTH3	-0.991622	-1.98842	0.367016	5	3	18.8	23.1085	22.1241	21.1816	21.1886	20.9643	21.2864
O43752	Syntaxin-6	STX6	0.155945	1.11415	0.897818	5	5	30.2	21.7854	21.6992	22.0812	22.278	22.6125	21.1432
O43765	Small glutamine-rich tetratricopeptide repeat-containing protein alpha	SGTA	1.81098	3.50881	0.359793	9	9	27.2	23.6211	23.2622	20.4079	23.7807	24.0347	24.9089
O43768	Alpha-endosulfine	ENSA	-0.292721	-1.22495	0.928824	5	4	52.1	23.0031	22.3196	20.975	22.0406	23.7727	19.6062
O43776	Asparagine--tRNA ligase, cytoplasmic	NARS	1.47923	2.788	0.120186	24	24	44.9	21.202	21.7817	20.8334	22.7669	22.964	22.5239
O43795	Unconventional myosin-Ib	MYO1B	0.511805	1.42583	0.81632	28	25	29.2	22.2803	23.2977	24.6079	24.4587	24.7785	22.4841
O43809	Cleavage and polyadenylation specificity factor subunit 5	NUDT21	0.338192	1.26417	0.837839	4	4	22.5	26.5276	26.6888	25.1542	26.9497	26.9605	25.475
O43815	Striatin	STRN	0.839769	1.78976	0.444463	13	12	26.3	22.0571	21.3568	20.2277	22.0699	21.7526	22.3384
O43818	U3 small nucleolar RNA-interacting protein 2	RRP9	-0.40462	-1.32374	0.675381	13	13	32.4	28.0306	28.7003	28.6445	28.7081	27.9232	27.5303
O43823	A-kinase anchor protein 8	AKAP8	-0.347575	-1.27242	0.751001	18	18	41.8	27.5187	27.4861	27.5048	27.2498	27.9109	26.3062
O43824	Putative GTP-binding protein 6	GTPBP6	-0.192174	-1.14248	0.877591	3	3	6.2	23.4772	23.8824	22.4209	22.7348	23.1578	23.3114
O43837	Isocitrate dehydrogenase [NAD] subunit beta, mitochondrial	IDH3B	-0.608658	-1.52484	0.773677	18	18	53	20.6075	20.8083	17.9607	18.4479	19.7667	19.3359
O43852	Calumenin	CALU	-0.106954	-1.07695	0.909005	28	8	71.4	29.3283	29.149	29.0356	28.5709	28.9855	29.6357
O43852	Calumenin	CALU	-4.70533	-26.0883	0.0856842	22	2	63.5	24.4669	24.6501	24.4098	19.7984	18.4199	21.1925
O43865	Putative adenosylhomocysteinase 2	AHCYL1	0.746042	1.67719	0.653458	14	7	30.2	21.2492	21.481	19.4891	22.0879	21.8318	20.5377
O43913	Origin recognition complex subunit 5	ORC5	-0.332554	-1.25924	0.865277	2	2	4.1	19.7147	21.5687	21.6511	21.7218	20.1126	20.1025
O43929	Origin recognition complex subunit 4	ORC4	1.14855	2.21691	0.392298	5	5	14	23.765	23.6831	22.5472	25.0577	25.0974	23.2859
O60216	Double-strand-break repair protein rad21 homolog	RAD21	0.436477	1.3533	0.739265	19	19	37.2	27.1936	27.5722	28.8016	28.7213	28.4857	27.6698
O60220	Mitochondrial import inner membrane translocase subunit Tim8 A	TIMM8A	1.91269	3.7651	0.366463	3	3	34	23.4892	23.9363	20.6653	24.9447	25.4073	23.4769
O60231	Putative pre-mRNA-splicing factor ATP-dependent RNA helicase DHX16	DHX16	-0.0920404	-1.06588	0.909989	13	12	15.5	26.1805	26.4436	26.1568	25.7544	26.1299	26.6205
O60232	Sjoegren syndrome/scleroderma autoantigen 1	SSSCA1	-0.51362	-1.42763	0.712917	7	7	69.8	23.2174	22.332	24.2846	22.5452	22.4582	23.2897
O60264	SWI/SNF-related matrix-associated actin-dependent regulator of chromatin subfamily A member 5	SMARCA5	-0.521251	-1.4352	0.205494	52	38	47.9	30.144	29.808	29.9314	29.5515	29.4308	29.3374
O60271	C-Jun-amino-terminal kinase-interacting protein 4	SPAG9	-0.511102	-1.42514	0.77776	39	1	36.6	22.2137	20.6374	21.0567	20.4509	22.1143	19.8093
O60287	Nucleolar pre-ribosomal-associated protein 1	URB1	-0.41647	-1.33466	0.753792	12	12	6.5	23.9871	24.2635	24.6191	24.4215	24.4504	22.7484
O60292	Signal-induced proliferation-associated 1-like protein 3	SIPA1L3	-0.668866	-1.58982	0.761881	3	3	3	22.534	23.305	22.2316	22.9324	23.1215	20.0102
O60293	Zinc finger C3H1 domain-containing protein	ZFC3H1	0.565864	1.48027	0.463466	17	17	13.2	24.4209	25.1297	24.2571	24.6804	25.462	25.3629
O60306	Intron-binding protein aquarius	AQR	1.30702	2.4743	0.398632	20	20	17.2	25.0697	25.7549	26.0456	27.7526	27.6843	25.3544
O60313	Dynamin-like 120 kDa protein, mitochondrial;Dynamin-like 120 kDa protein, form S1	OPA1	1.09654	2.13841	0.245492	36	36	37.8	22.6488	22.4901	21.8363	22.9369	23.2651	24.063
O60315	Zinc finger E-box-binding homeobox 2	ZEB2	0.596959	1.51253	0.272564	16	16	17.4	23.8812	23.258	23.3632	24.222	24.1165	23.9547
O60318	Germinal-center associated nuclear protein	MCM3AP	0.0320765	1.02248	0.967236	5	5	3.5	23.2392	22.8275	23.3856	23.2111	23.3635	22.9739
O60333	Kinesin-like protein KIF1B	KIF1B	-1.24503	-2.37023	0.477871	7	1	5.3	22.1391	22.0572	23.9883	22.2047	22.2059	20.0389
O60341	Lysine-specific histone demethylase 1A	KDM1A	0.654226	1.57377	0.57048	18	18	25.4	24.6083	26.0377	26.3319	26.6897	26.0643	26.1867
O60437	Periplakin	PPL	1.0086	2.01196	0.772269	36	36	25.9	19.0086	14.8199	17.3113	17.899	16.0564	20.2101
O60443	Non-syndromic hearing impairment protein 5	DFNA5	-0.364398	-1.28734	0.852881	15	15	35.7	21.4371	21.2065	21.1373	21.4905	21.9549	19.2424
O60462	Neuropilin-2	NRP2	1.92236	3.79043	0.637879	18	18	24.5	22.9607	21.7717	20.1172	20.9187	22.3672	27.3308
O60488	Long-chain-fatty-acid--CoA ligase 4	ACSL4	0.189015	1.13999	0.908856	17	14	35.4	21.4446	22.7117	20.5979	21.8055	22.0479	21.4678
O60493	Sorting nexin-3	SNX3	-1.19414	-2.28808	0.580822	12	10	50.6	23.0767	21.9842	20.3483	19.0428	21.8442	20.9396
O60499	Syntaxin-10	STX10	-1.5243	-2.87647	0.461039	6	6	32.5	22.4257	22.3548	22.3664	21.2808	22.5898	18.7033
O60506	Heterogeneous nuclear ribonucleoprotein Q	SYNCRIP	-0.320793	-1.24902	0.415917	32	3	50.9	31.7542	31.595	31.3737	31.1602	31.417	31.1833
O60506	Heterogeneous nuclear ribonucleoprotein Q	SYNCRIP	-3.17374	-9.02383	0.423597	30	1	49.8	26.4084	27.5534	27.245	19.3761	26.5343	25.7751
O60508	Pre-mRNA-processing factor 17	CDC40	1.70083	3.25088	0.23025	4	4	8.3	22.3971	22.2769	24.0396	24.7039	25.1448	23.9674
O60524	Nuclear export mediator factor NEMF	NEMF	-0.676986	-1.5988	0.312759	8	8	10.3	25.7853	26.154	25.35	25.111	24.7608	25.3865
O60547	GDP-mannose 4,6 dehydratase	GMDS	-0.322003	-1.25006	0.850174	5	5	19	22.1802	20.9553	21.3296	19.953	21.9592	21.5869
O60551	Glycylpeptide N-tetradecanoyltransferase 2	NMT2	-1.41145	-2.66004	0.472386	5	2	12	22.8324	20.8552	19.9632	19.6396	18.7271	21.0498
O60563	Cyclin-T1	CCNT1	0.0621618	1.04403	0.953825	9	9	20.8	25.9433	25.9382	25.786	26.666	25.5551	25.6329
O60566	Mitotic checkpoint serine/threonine-protein kinase BUB1 beta	BUB1B	-0.472605	-1.38761	0.84958	4	4	5.6	21.9377	21.5521	22.7842	22.8925	22.406	19.5576
O60568	Procollagen-lysine,2-oxoglutarate 5-dioxygenase 3	PLOD3	-0.705233	-1.63041	0.283011	25	25	31.6	28.4948	28.5538	27.7583	27.5871	27.7198	27.3843
O60573	Eukaryotic translation initiation factor 4E type 2	EIF4E2	1.36164	2.56977	0.383306	2	2	15	22.0977	22.1362	21.2972	22.3294	22.4981	24.7885
O60583	Cyclin-T2	CCNT2	-0.801964	-1.74347	0.427396	4	4	9	22.6743	23.0492	22.3321	22.4789	20.9616	22.2092
O60610	Protein diaphanous homolog 1	DIAPH1	-1.92003	-3.78431	0.198134	29	29	24.4	21.0987	20.9033	20.8024	19.2594	17.7586	20.0263
O60613	15 kDa selenoprotein	42248	-1.25679	-2.38963	0.378887	3	3	27.2	22.3761	22.3112	21.9467	21.9473	21.4224	19.4939
O60645	Exocyst complex component 3	EXOC3	0.487744	1.40225	0.540472	10	10	15.6	23.8545	24.4744	25.0302	25.0047	25.1228	24.6947
O60664	Perilipin-3	PLIN3	-1.15611	-2.22856	0.504845	18	18	60.4	24.8205	24.1193	23.1795	22.1492	24.4725	22.0293
O60684	Importin subunit alpha-7	KPNA6	0.265528	1.20208	0.57172	17	11	31.5	25.8951	26.342	26.269	26.5582	26.5114	26.233
O60701	UDP-glucose 6-dehydrogenase	UGDH	-0.134993	-1.09809	0.952008	20	20	54	23.9362	23.0977	22.3147	22.0008	22.6108	24.332
O60716	Catenin delta-1	CTNND1	0.361162	1.28446	0.624254	29	29	40	26.768	26.6344	26.6734	27.2834	27.4219	26.454
O60749	Sorting nexin-2	SNX2	0.446639	1.36286	0.823733	20	18	40.5	22.7246	21.1362	19.9474	21.3864	22.4844	21.2774
O60762	Dolichol-phosphate mannosyltransferase subunit 1	DPM1	0.42343	1.34111	0.818649	4	4	17.3	21.9862	22.8557	22.695	22.9108	24.2752	21.6212
O60763	General vesicular transport factor p115	USO1	-0.789023	-1.7279	0.446574	35	35	43.1	21.2163	21.3155	20.0367	20.2198	19.4513	20.5303
O60784	Target of Myb protein 1	TOM1	0.799627	1.74065	0.371953	12	12	42.3	19.3573	19.8507	19.3283	19.615	21.0154	20.3049
P62807	Histone H2B type 1-C/E/F/G/I;Histone H2B type F-S;Histone H2B type 1-K;Histone H2B type 1-L;Histone H2B type 1-M;Histone H2B type 1-N;Histone H2B type 1-H;Histone H2B type 2-F;Histone H2B type 1-D	HIST1H2BC	1.96373	3.90069	0.430065	9	2	57.9	31.3384	31.2742	35.4797	35.0692	34.5882	34.3261
O60828	Polyglutamine-binding protein 1	PQBP1	0.118654	1.08572	0.828061	7	7	58.8	26.764	26.5345	26.7814	26.6549	27.1067	26.6742
O60832	H/ACA ribonucleoprotein complex subunit 4	DKC1	0.323551	1.25141	0.620706	17	17	35.4	27.6868	28.2468	28.5211	28.6215	28.3249	28.479
O60841	Eukaryotic translation initiation factor 5B	EIF5B	-0.031428	-1.02202	0.954943	35	35	31.3	28.535	28.3477	28.2917	28.2429	28.232	28.6052
O60861	Growth arrest-specific protein 7	GAS7	0.459412	1.37498	0.786933	14	14	43.5	26.1335	25.7732	26.3966	26.0559	25.589	28.0366
O60869	Endothelial differentiation-related factor 1	EDF1	1.08477	2.12104	0.193892	7	7	46.8	27.3087	27.2115	27.86	28.2121	28.3755	29.0469
O60870	DNA/RNA-binding protein KIN17	KIN	-0.538219	-1.45218	0.653419	8	8	14.8	24.3731	24.3568	23.2785	23.4909	24.1543	22.7484
O60884	DnaJ homolog subfamily A member 2	DNAJA2	-0.464784	-1.38011	0.467936	11	11	37.9	25.1423	24.8556	25.2257	24.8489	24.0904	24.8899
O60885	Bromodomain-containing protein 4	BRD4	0.111603	1.08043	0.969947	19	12	16.5	26.0079	26.9044	27.8547	27.8637	28.0777	25.1604
O60888	Protein CutA	CUTA	-1.7034	-3.25668	0.323346	3	3	25.6	18.413	19.9201	18.352	16.0676	16.8657	18.6416
O60925	Prefoldin subunit 1	PFDN1	0.319324	1.24775	0.912544	10	10	79.5	22.325	23.1375	20.3717	21.0144	23.928	21.8498
O60934	Nibrin	NBN	-0.470998	-1.38607	0.476917	23	23	40.5	26.2849	26.7207	26.0267	25.715	25.5961	26.3082
O60942	mRNA-capping enzyme;Polynucleotide 5-triphosphatase;mRNA guanylyltransferase	RNGTT	-0.161659	-1.11857	0.919143	5	5	11	23.2787	23.4267	22.6771	23.1975	23.8007	21.8992
O75044	SLIT-ROBO Rho GTPase-activating protein 2	SRGAP2	-1.06879	-2.09767	0.193642	19	18	28.2	27.2369	27.1505	26.2601	25.9194	25.6511	25.8707
O75083	WD repeat-containing protein 1	WDR1	0.313382	1.24262	0.642477	27	27	56.6	27.7171	27.1996	26.8319	27.5293	27.696	27.4634
O75116	Rho-associated protein kinase 2	ROCK2	-0.977165	-1.96859	0.665309	46	40	36.2	25.4816	25.6596	24.0573	25.0669	25.0729	22.1271
O75122	CLIP-associating protein 2	CLASP2	-0.145512	-1.10612	0.876015	12	10	12.8	23.0388	23.4138	23.1023	23.5865	23.0064	22.5255
O75127	Pentatricopeptide repeat-containing protein 1, mitochondrial	PTCD1	2.56859	5.93229	0.416806	4	4	6.6	18.9139	20.1149	17.2874	22.2603	23.5496	18.2119
O75129	Astrotactin-2	ASTN2	1.67299	3.18875	0.719142	2	2	1.9	26.3166	18.9708	25.1684	25.4418	24.587	25.446
O75131	Copine-3	CPNE3	-1.16986	-2.2499	0.728017	15	14	31.7	20.0505	20.2597	18.7791	15.5899	19.0381	20.9518
O75146	Huntingtin-interacting protein 1-related protein	HIP1R	1.51125	2.85057	0.391707	14	14	17.5	21.5258	19.1659	18.5084	21.1491	21.8329	20.7519
O75147	Obscurin-like protein 1	OBSL1	-0.570111	-1.48464	0.294008	9	9	11.3	24.3427	24.4022	24.0458	23.8504	23.8958	23.3341
O75150	E3 ubiquitin-protein ligase BRE1B	RNF40	-0.314251	-1.24337	0.286154	30	26	32.3	28.0298	28.0057	27.8782	27.6649	27.7389	27.5671
O75152	Zinc finger CCCH domain-containing protein 11A	ZC3H11A	-0.519241	-1.4332	0.531245	26	26	35.7	27.877	27.7844	27.4094	27.5686	27.4888	26.4558
O75153	Clustered mitochondria protein homolog	CLUH	-0.80824	-1.75107	0.422427	25	25	26.3	23.7603	23.0486	22.1643	21.858	22.5785	22.1119
O75165	DnaJ homolog subfamily C member 13	DNAJC13	0.125631	1.09098	0.917499	22	22	12.2	24.5629	25.0904	24.3133	24.7907	24.1378	25.415
O75175	CCR4-NOT transcription complex subunit 3	CNOT3	-0.548405	-1.46247	0.640672	9	9	12.4	24.947	24.4041	24.5679	23.8357	23.3585	25.0795
O75177	Calcium-responsive transactivator	SS18L1	-2.30152	-4.92977	0.422875	2	2	5.8	23.8011	24.5262	25.2464	24.5759	22.861	19.2323
O75179	Ankyrin repeat domain-containing protein 17	ANKRD17	-0.351857	-1.2762	0.783718	19	12	9.9	24.7957	25.2133	24.6329	24.1263	23.875	25.5851
O75182	Paired amphipathic helix protein Sin3b	SIN3B	-0.0948041	-1.06792	0.955577	6	6	7.4	22.4321	21.7549	22.705	21.0929	23.0024	22.5123
O75190	DnaJ homolog subfamily B member 6	DNAJB6	1.09449	2.13538	0.190625	7	6	21.8	23.9266	24.0067	24.7507	25.0703	25.1961	25.7011
O75223	Gamma-glutamylcyclotransferase	GGCT	-0.332939	-1.25958	0.882022	9	9	44.7	21.7475	21.6863	21.9772	20.6841	20.3995	23.3286
O75306	NADH dehydrogenase [ubiquinone] iron-sulfur protein 2, mitochondrial	NDUFS2	-1.22191	-2.33255	0.709105	10	10	22.5	23.9559	20.5151	22.077	23.4234	19.3573	20.1016
O75312	Zinc finger protein ZPR1	ZPR1	0.54561	1.45964	0.861867	15	15	44.2	21.3798	21.4611	20.825	19.7709	21.1348	24.397
O75323	Protein NipSnap homolog 2	GBAS	-1.37062	-2.58582	0.580271	2	2	8.7	21.761	21.2977	20.5313	18.7295	18.3777	22.3709
O75330	Hyaluronan mediated motility receptor	HMMR	-0.688478	-1.61158	0.637868	15	15	24.8	26.0631	27.0226	25.7419	25.5223	24.6217	26.6182
O75335	Liprin-alpha-4	PPFIA4	-2.47833	-5.57252	0.449322	3	1	6.9	26.2411	24.8366	24.0001	24.0067	24.5596	19.0764
O75347	Tubulin-specific chaperone A	TBCA	-0.122395	-1.08854	0.954526	12	12	55.6	25.7253	25.1663	24.208	23.5361	25.871	25.3252
O75351	Vacuolar protein sorting-associated protein 4B	VPS4B	-0.208998	-1.15589	0.879834	8	7	27.5	19.4814	20.0356	20.5502	20.1678	20.33	18.9423
O75362	Zinc finger protein 217	ZNF217	-2.74032	-6.68219	0.260027	5	5	6.7	24.483	25.0046	22.6206	22.8281	21.6805	19.3786
O75367	Core histone macro-H2A.1	H2AFY	3.33174	10.0682	0.359483	15	14	39.6	25.0479	24.0666	30.6885	30.0956	29.7237	29.9789
O75369	Filamin-B	FLNB	1.01006	2.01399	0.229827	101	93	51.1	29.5949	29.7169	29.2238	30.4423	31.1117	30.0117
O75376	Nuclear receptor corepressor 1	NCOR1	-0.29503	-1.22691	0.774669	16	16	9.6	25.7671	25.6482	26.0188	25.9481	25.9216	24.6793
O75381	Peroxisomal membrane protein PEX14	PEX14	0.028944	1.02027	0.99439	4	4	28.4	22.5451	22.9708	19.2164	20.8249	21.9493	22.0449
O75382	Tripartite motif-containing protein 3	TRIM3	0.0545311	1.03852	0.984278	5	5	11	22.5626	23.3144	23.3079	21.8637	22.5859	24.899
O75390	Citrate synthase, mitochondrial	CS	0.481674	1.39636	0.462538	13	13	23.4	24.4458	25.0269	24.303	24.8265	25.4518	24.9424
O75396	Vesicle-trafficking protein SEC22b	SEC22B	0.6495	1.56862	0.299061	9	9	34.4	24.3319	24.5792	24.0976	24.5566	25.3122	25.0884
O75400	Pre-mRNA-processing factor 40 homolog A	PRPF40A	-1.02881	-2.04034	0.158488	27	1	29	29.8742	29.8865	29.3082	28.4256	28.5484	29.0085
O75410	Transforming acidic coiled-coil-containing protein 1	TACC1	-0.764832	-1.69917	0.599886	18	16	31.9	22.6525	23.0276	22.1284	22.2553	22.7358	20.5229
O75427	Leucine-rich repeat and calponin homology domain-containing protein 4	LRCH4	-0.412686	-1.33116	0.749721	5	5	13.6	22.6324	22.5592	22.4578	21.5893	21.5385	23.2836
O75431	Metaxin-2	MTX2	3.34125	10.1348	0.344242	5	5	20.9	22.7615	18.0513	23.3497	23.1104	24.2903	26.7855
O75436	Vacuolar protein sorting-associated protein 26A	VPS26A	0.908641	1.87728	0.656477	10	10	33	22.6411	20.8997	23.7242	23.277	24.3258	22.388
O75439	Mitochondrial-processing peptidase subunit beta	PMPCB	0.535623	1.44957	0.638372	18	17	39.9	22.5682	21.4856	22.3133	22.6256	23.3703	21.978
O75448	Mediator of RNA polymerase II transcription subunit 24	MED24	0.436455	1.35327	0.45281	6	6	8.6	22.6329	22.7037	23.2625	23.4092	23.4906	23.0086
O75475	PC4 and SFRS1-interacting protein	PSIP1	-0.381991	-1.30314	0.785916	14	13	28.1	28.4051	28.8111	27.0849	27.0506	27.9809	28.1236
O75477	Erlin-1	ERLIN1	0.735841	1.66537	0.25102	12	9	26.9	25.1851	25.9443	25.6167	26.0986	26.3474	26.5076
O75489	NADH dehydrogenase [ubiquinone] iron-sulfur protein 3, mitochondrial	NDUFS3	0.751565	1.68362	0.81685	7	7	21.2	21.0611	20.8726	17.6913	19.929	19.3414	22.6093
O75494	Serine/arginine-rich splicing factor 10	SRSF10	1.16816	2.24725	0.460079	7	7	35.8	24.8743	26.2945	27.2558	28.2785	26.6866	26.964
O75521	Enoyl-CoA delta isomerase 2, mitochondrial	ECI2	-0.0830714	-1.05927	0.905315	9	9	34.8	26.5824	26.3557	26.0251	26.1348	26.0607	26.5184
O75525	KH domain-containing, RNA-binding, signal transduction-associated protein 3	KHDRBS3	-0.483035	-1.39768	0.504955	8	7	18.5	27.2232	26.4724	26.3155	25.9453	26.0978	26.5189
O75528	Transcriptional adapter 3	TADA3	-0.194639	-1.14444	0.747807	7	7	18.1	24.508	24.567	24.7188	24.1911	24.2075	24.8114
O75529	TAF5-like RNA polymerase II p300/CBP-associated factor-associated factor 65 kDa subunit 5L	TAF5L	-2.61088	-6.10876	0.371949	3	3	8.5	23.1759	22.9642	24.0544	24.0378	18.9533	19.3708
O75530	Polycomb protein EED	EED	-0.941661	-1.92074	0.282406	7	7	21.8	25.9381	25.5265	25.5014	25.1561	25.0073	23.9776
O75531	Barrier-to-autointegration factor;Barrier-to-autointegration factor, N-terminally processed	BANF1	2.24902	4.7536	0.088	7	7	58.4	22.9622	23.1043	23.2373	24.9171	25.4862	25.6477
O75533	Splicing factor 3B subunit 1	SF3B1	1.11439	2.16503	0.298188	50	50	39.7	28.4516	29.8221	29.9684	30.6075	30.826	30.1518
O75534	Cold shock domain-containing protein E1	CSDE1	0.393223	1.31332	0.744099	37	37	45.9	27.5307	27.5126	26.5175	27.941	28.0137	26.7857
O75569	Interferon-inducible double-stranded RNA-dependent protein kinase activator A	PRKRA	-0.0432816	-1.03046	0.948728	8	8	27.2	25.9182	26.1047	26.1849	26.0123	25.7653	26.3004
O75586	Mediator of RNA polymerase II transcription subunit 6	MED6	-1.29268	-2.44983	0.294485	5	5	21.1	24.4803	24.2308	23.9132	23.5331	23.4749	21.7381
O75607	Nucleoplasmin-3	NPM3	-0.311756	-1.24122	0.735458	4	4	36.5	27.392	27.7366	27.4856	27.1635	26.6335	27.8819
O75616	GTPase Era, mitochondrial	ERAL1	1.23528	2.35427	0.63894	3	3	8.9	18.4169	21.1637	22.2846	22.3289	22.7004	20.5418
O75628	GTP-binding protein REM 1	REM1	-2.06482	-4.18382	0.152485	6	6	22.8	22.2687	21.4526	20.9783	18.6774	20.2837	19.544
O75643	U5 small nuclear ribonucleoprotein 200 kDa helicase	SNRNP200	0.984216	1.97824	0.326224	82	82	38.6	28.6099	29.9341	29.9647	30.6969	30.6906	30.0738
O75663	TIP41-like protein	TIPRL	0.394301	1.31431	0.735333	9	9	32.4	20.6618	21.3234	20.4085	21.5357	20.353	21.6879
O75683	Surfeit locus protein 6	SURF6	0.882378	1.84341	0.650184	7	7	26.6	23.4043	24.8095	26.2774	25.901	24.8602	26.3771
O75691	Small subunit processome component 20 homolog	UTP20	1.20675	2.30817	0.482151	48	48	20.2	23.8115	24.758	25.9244	27.1119	26.2888	24.7134
O75694	Nuclear pore complex protein Nup155	NUP155	0.0225925	1.01578	0.989184	24	24	27.8	27.3419	27.1618	26.9174	27.3984	27.7656	26.3248
O75717	WD repeat and HMG-box DNA-binding protein 1	WDHD1	0.546247	1.46028	0.365418	11	11	13.9	24.1922	24.3659	24.4531	24.5926	24.6704	25.387
O75718	Cartilage-associated protein	CRTAP	-0.0784849	-1.05591	0.966008	11	11	30.9	23.8016	23.2173	22.7178	24.1389	23.0946	22.2679
O75792	Ribonuclease H2 subunit A	RNASEH2A	1.05102	2.07199	0.218382	10	10	40.5	21.454	22.0844	21.6879	22.3939	22.5918	23.3937
O75817	Ribonuclease P protein subunit p20	POP7	0.861813	1.81732	0.737999	3	3	18.6	24.2075	21.4321	21.3789	22.0985	22.7448	24.7606
O75821	Eukaryotic translation initiation factor 3 subunit G	EIF3G	0.325578	1.25317	0.744033	19	19	63.4	26.7938	26.6698	26.1369	26.3408	26.6829	27.5535
O75822	Eukaryotic translation initiation factor 3 subunit J	EIF3J	-0.367919	-1.29049	0.654558	9	9	53.6	26.9721	27.3518	26.2637	26.4878	26.7084	26.2877
O75828	Carbonyl reductase [NADPH] 3	CBR3	-0.989216	-1.98511	0.393213	14	12	61.4	22.268	23.0843	22.5025	22.079	22.2771	20.531
O75832	26S proteasome non-ATPase regulatory subunit 10	PSMD10	-1.53411	-2.8961	0.412363	8	8	57.5	21.6755	23.0105	23.2403	22.6209	21.2187	19.4844
O75844	CAAX prenyl protease 1 homolog	ZMPSTE24	-0.0392787	-1.0276	0.981268	5	5	13.3	19.7882	20.7042	20.1544	20.5003	20.7865	19.2422
O75874	Isocitrate dehydrogenase [NADP] cytoplasmic	IDH1	-1.10042	-2.14417	0.743789	20	19	45.7	21.8173	21.6577	18.0661	21.3121	19.3762	17.5515
O75886	Signal transducing adapter molecule 2	STAM2	-2.22806	-4.68504	0.30246	8	7	18.1	22.6583	22.5579	23.0561	22.7945	19.0515	19.7422
O75909	Cyclin-K	CCNK	0.341813	1.26735	0.570474	5	5	10.2	24.2129	24.7045	23.9358	24.4395	24.8011	24.6381
O75915	PRA1 family protein 3	ARL6IP5	0.637025	1.55512	0.764975	5	5	25	20.1072	21.4009	21.0681	19.7916	21.6572	23.0384
O75923	Dysferlin	DYSF	-0.759547	-1.69296	0.903206	3	1	1.4	25.8462	26.4959	29.1487	28.7921	21.3326	29.0874
O75928	E3 SUMO-protein ligase PIAS2	PIAS2	0.144149	1.10508	0.817106	3	2	8.9	23.1567	22.8586	23.5346	23.222	23.4541	23.3062
O75934	Pre-mRNA-splicing factor SPF27	BCAS2	0.250045	1.18924	0.761628	13	13	69.8	27.0677	26.6572	26.1259	26.8572	27.2011	26.5427
O75935	Dynactin subunit 3	DCTN3	-0.435135	-1.35204	0.492311	7	7	41.1	23.537	23.7534	22.8635	22.8689	23.1001	22.8795
O75937	DnaJ homolog subfamily C member 8	DNAJC8	0.450109	1.36614	0.306936	12	12	44.7	26.542	26.4917	26.5544	26.9356	27.2686	26.7343
O75940	Survival of motor neuron-related-splicing factor 30	SMNDC1	-0.735626	-1.66512	0.552183	7	7	39.1	27.2677	27.3678	26.9002	26.683	27.336	25.3098
O75947	ATP synthase subunit d, mitochondrial	ATP5H	-0.726947	-1.65513	0.208474	10	10	64	22.1513	22.7998	22.5739	21.6264	21.8368	21.881
O75953	DnaJ homolog subfamily B member 5	DNAJB5	-2.53765	-5.80642	0.335364	2	2	8.3	24.324	22.0025	20.8522	19.4357	21.8399	18.2901
O75955	Flotillin-1	FLOT1	2.05057	4.1427	0.0915821	17	17	43.8	23.0359	23.1986	24.097	25.2069	25.6014	25.6748
O75962	Triple functional domain protein	TRIO	0.567219	1.48166	0.717472	10	10	7.3	20.8837	22.0122	20.3004	22.1304	22.1314	20.6362
O75970	Multiple PDZ domain protein	MPDZ	0.395016	1.31496	0.649895	8	8	5.6	26.1732	26.7623	25.6513	26.3627	26.4665	26.9427
O76003	Glutaredoxin-3	GLRX3	-0.574252	-1.48891	0.77922	16	16	48.4	22.0159	20.6387	22.2087	21.8143	21.9135	19.4128
O76021	Ribosomal L1 domain-containing protein 1	RSL1D1	0.134189	1.09748	0.853564	21	21	39.6	29.7772	30.1479	30.2224	30.2804	30.4863	29.7833
O76031	ATP-dependent Clp protease ATP-binding subunit clpX-like, mitochondrial	CLPX	1.26114	2.39685	0.495465	12	12	23.4	23.6338	23.3379	22.3781	23.8285	23.1113	26.1935
O76094	Signal recognition particle subunit SRP72	SRP72	0.374777	1.29664	0.677883	22	1	34.1	28.0003	27.6812	27.0066	27.6585	27.7607	28.3932
O94762	ATP-dependent DNA helicase Q5	RECQL5	-1.33021	-2.51439	0.0904444	6	6	6	24.0926	24.4102	24.1706	23.0502	22.66	22.9726
O94763	Unconventional prefoldin RPB5 interactor 1	URI1	-0.330268	-1.25725	0.70101	7	7	24.3	24.4275	23.9204	23.5115	23.5011	23.3227	24.0447
O94766	Galactosylgalactosylxylosylprotein 3-beta-glucuronosyltransferase 3	B3GAT3	-0.928481	-1.90327	0.759524	5	5	23.2	22.3351	24.9219	22.9815	23.3808	24.0358	20.0364
O94776	Metastasis-associated protein MTA2	MTA2	-0.400322	-1.3198	0.709661	27	23	39.2	29.1655	29.4133	30.0172	29.5404	29.4736	28.381
O94804	Serine/threonine-protein kinase 10	STK10	-1.36519	-2.5761	0.35885	23	22	26.8	24.8086	25.0195	24.3796	22.5681	22.6589	24.8851
O94808	Glutamine--fructose-6-phosphate aminotransferase [isomerizing] 2	GFPT2	-1.46543	-2.76146	0.151722	13	8	24.2	19.8854	20.1388	19.3659	17.7824	18.3135	18.8978
O94826	Mitochondrial import receptor subunit TOM70	TOMM70A	0.15462	1.11313	0.951478	24	24	58.2	23.8459	23.079	21.6588	23.5797	23.9187	21.5493
O94832	Unconventional myosin-Id	MYO1D	2.22271	4.66769	0.457794	19	18	22.7	18.4879	19.1353	18.5705	20.5199	18.2804	24.0615
O94842	TOX high mobility group box family member 4	TOX4	-1.87039	-3.65631	0.114222	9	9	17.5	27.7421	27.4956	26.5875	25.431	25.584	25.199
O94864	STAGA complex 65 subunit gamma	SUPT7L	-2.77979	-6.86752	0.283453	2	2	6.3	22.3859	22.3088	21.7232	22.0643	17.8968	18.1175
O94874	E3 UFM1-protein ligase 1	UFL1	1.32243	2.50087	0.370339	18	18	27.3	24.4175	22.5666	23.2253	24.3496	23.9743	25.8528
O94875	Sorbin and SH3 domain-containing protein 2	SORBS2	1.51709	2.86213	0.0844138	13	2	23.1	24.4804	24.5033	24.4583	25.7069	26.4339	25.8525
O94880	PHD finger protein 14	PHF14	-0.791286	-1.73062	0.199601	22	3	29.4	26.603	26.5422	26.1208	25.523	25.4216	25.9476
O94880	PHD finger protein 14	PHF14	-1.43953	-2.71232	0.434898	21	2	37.4	22.2982	22.3422	22.1571	21.9063	21.7762	18.7964
O94885	SAM and SH3 domain-containing protein 1	SASH1	-1.70392	-3.25785	0.213493	13	12	15.6	24.3784	24.9689	25.2045	24.2167	23.0071	22.2162
O94887	FERM, RhoGEF and pleckstrin domain-containing protein 2	FARP2	0.422779	1.34051	0.500213	5	5	10.3	20.4283	20.7414	19.8365	20.7866	20.8506	20.6373
O94888	UBX domain-containing protein 7	UBXN7	1.21404	2.31986	0.270241	8	8	21.7	21.5877	22.0311	21.6965	22.5016	22.464	23.9919
O94901	SUN domain-containing protein 1	SUN1	2.70444	6.51805	0.470071	9	9	20.4	20.9281	19.9938	26.5989	24.9456	24.3552	26.3333
O94903	Proline synthase co-transcribed bacterial homolog protein	PROSC	0.540194	1.45417	0.327447	8	8	31.6	23.3145	22.547	22.9721	23.392	23.5011	23.5611
O94905	Erlin-2	ERLIN2	-0.116864	-1.08438	0.921293	12	9	34.5	26.5235	26.7066	26.8153	26.2562	26.0414	27.3971
O94906	Pre-mRNA-processing factor 6	PRPF6	0.528994	1.44292	0.479406	41	41	44.1	28.7323	29.6967	29.6961	29.9347	30.1294	29.648
O94913	Pre-mRNA cleavage complex 2 protein Pcf11	PCF11	-1.22663	-2.3402	0.116449	14	14	11.4	25.5953	25.974	26.1006	24.8638	24.4114	24.7149
O94916	Nuclear factor of activated T-cells 5	NFAT5	-2.5646	-5.91591	0.345276	3	3	3	22.4767	22.268	22.282	21.2884	21.2871	16.7575
O94923	D-glucuronyl C5-epimerase	GLCE	-2.8789	-7.35589	0.115916	2	2	4.1	21.4138	22.645	22.7102	20.1787	18.6195	19.334
O94925	Glutaminase kidney isoform, mitochondrial	GLS	-1.72558	-3.30713	0.469923	20	4	38.1	21.1073	18.7257	21.9566	17.0845	20.143	19.3854
O94929	Actin-binding LIM protein 3	ABLIM3	-0.810396	-1.75369	0.350691	2	2	5.7	21.3557	21.5506	21.3719	21.3838	20.4759	19.9872
O94964	Protein SOGA1;N-terminal form;C-terminal 80 kDa form	SOGA1	-0.347881	-1.27269	0.76812	24	24	18.7	25.6836	25.5459	24.9832	25.3038	24.1482	25.7171
O94973	AP-2 complex subunit alpha-2	AP2A2	0.921041	1.89348	0.295297	15	10	18.8	23.2435	22.6257	22.2852	23.5687	23.1655	24.1833
O94979	Protein transport protein Sec31A	SEC31A	0.727357	1.6556	0.394309	21	21	25.6	21.5162	21.0897	20.708	21.2519	22.4518	21.7923
O94992	Protein HEXIM1	HEXIM1	0.412129	1.33065	0.366081	9	9	29	26.3002	26.0623	25.8336	26.2791	26.6634	26.4899
O95071	E3 ubiquitin-protein ligase UBR5	UBR5	0.477292	1.39213	0.28195	45	45	22.3	25.9129	26.3592	26.0609	26.5668	26.7264	26.4717
O95104	Splicing factor, arginine/serine-rich 15	SCAF4	-0.778971	-1.71591	0.311394	14	11	16.8	27.6479	27.5691	26.8915	26.1641	26.5578	27.0497
O95139	NADH dehydrogenase [ubiquinone] 1 beta subcomplex subunit 6	NDUFB6	1.74228	3.34563	0.344515	4	4	41.4	18.5154	18.428	18.0057	18.1321	20.7016	21.3422
O95159	Zinc finger protein-like 1	ZFPL1	1.02852	2.03993	0.431651	2	2	5.5	19.3725	20.8781	21.6503	21.9735	21.3444	21.6685
O95163	Elongator complex protein 1	IKBKAP	-1.7147	-3.28228	0.376161	16	16	16.3	23.7918	23.7155	23.6451	23.6676	20.0161	22.3247
O95166	Gamma-aminobutyric acid receptor-associated protein;Gamma-aminobutyric acid receptor-associated protein-like 1	GABARAP	-0.277827	-1.21237	0.853453	2	2	19.7	20.9279	20.0276	21.6452	20.8857	21.1247	19.7569
O95168	NADH dehydrogenase [ubiquinone] 1 beta subcomplex subunit 4	NDUFB4	1.57351	2.97628	0.429075	3	3	34.2	20.4837	18.6903	21.6976	20.6081	22.0522	22.9318
O95182	NADH dehydrogenase [ubiquinone] 1 alpha subcomplex subunit 7	NDUFA7	0.436954	1.35374	0.754428	2	2	24.8	20.8049	21.2693	20.5582	21.37	20.2642	22.3091
O95197	Reticulon-3	RTN3	-1.69227	-3.23165	0.554555	4	4	8.5	24.3623	24.9672	25.1115	24.7152	24.6007	20.0484
O95202	LETM1 and EF-hand domain-containing protein 1, mitochondrial	LETM1	0.648994	1.56807	0.568446	19	19	34.6	21.9382	22.4508	23.3338	22.8613	22.8287	23.9798
O95208	Epsin-2	EPN2	0.710194	1.63602	0.272	3	3	5.5	18.3494	18.3792	17.7408	18.7578	18.6559	19.1863
O95218	Zinc finger Ran-binding domain-containing protein 2	ZRANB2	0.607418	1.52353	0.605345	8	8	24.1	25.7853	25.9939	24.2963	26.0799	26.1608	25.657
O95229	ZW10 interactor	ZWINT	-0.129555	-1.09396	0.969188	3	3	13.4	23.2602	22.9941	22.2989	23.8901	23.9752	20.2992
O95232	Luc7-like protein 3	LUC7L3	0.23251	1.17488	0.659183	7	7	16.9	27.3531	27.369	26.9291	27.358	27.3161	27.6746
O95235	Kinesin-like protein KIF20A	KIF20A	-0.27419	-1.20931	0.544978	18	18	29.7	26.4364	26.2638	26.065	25.8976	26.221	25.824
O95239	Chromosome-associated kinesin KIF4A	KIF4A	-1.1124	-2.16205	0.376169	33	20	33.2	27.5942	27.4346	27.0913	27.0504	26.7385	24.9941
O95248	Myotubularin-related protein 5	SBF1	1.4363	2.70626	0.331235	10	10	6.9	21.7543	21.673	20	22.2756	21.8559	23.6046
O95249	Golgi SNAP receptor complex member 1	GOSR1	0.782381	1.71997	0.638282	2	2	8	21.9492	22.2795	22.1397	21.8403	22.4173	24.4579
O95251	Histone acetyltransferase KAT7	KAT7	-0.873055	-1.83154	0.247181	11	11	21.9	26.0611	25.6717	25.8394	25.5166	24.5142	24.9223
O95260	Arginyl-tRNA--protein transferase 1	ATE1	0.846445	1.79806	0.814404	5	5	14.9	21.0248	21.8322	20.3333	23.3994	23.6343	18.6959
O95273	Cyclin-D1-binding protein 1	CCNDBP1	-2.31214	-4.96619	0.375439	3	3	13.9	21.9827	23.1257	23.1777	18.2813	23.1174	19.9509
O95292	Vesicle-associated membrane protein-associated protein B/C	VAPB	0.389139	1.30961	0.522859	9	8	40.7	27.1814	27.2642	26.6135	27.4236	27.1264	27.6765
O95299	NADH dehydrogenase [ubiquinone] 1 alpha subcomplex subunit 10, mitochondrial	NDUFA10	-1.01693	-2.02361	0.3795	8	8	16.1	21.8962	22.4063	23.169	22.4057	20.9839	21.0311
O95302	Peptidyl-prolyl cis-trans isomerase FKBP9	FKBP9	-1.5251	-2.87807	0.505101	12	12	19.1	23.3196	23.2166	20.0072	21.8984	20.0854	19.9843
O95319	CUGBP Elav-like family member 2	CELF2	-1.07923	-2.11291	0.468693	7	6	18.2	23.2337	23.1657	23.4164	23.3081	22.6016	20.6684
O95336	6-phosphogluconolactonase	PGLS	0.662112	1.5824	0.671783	11	11	56.2	22.5075	21.5945	21.4663	23.5683	21.3379	22.6485
O95340	Bifunctional 3-phosphoadenosine 5-phosphosulfate synthase 2;Sulfate adenylyltransferase;Adenylyl-sulfate kinase	PAPSS2	0.407016	1.32594	0.485931	13	12	23	22.768	23.0387	23.3456	23.7071	23.5741	23.0922
O95347	Structural maintenance of chromosomes protein 2	SMC2	-0.034193	-1.02398	0.979805	32	32	27.2	27.8726	28.0659	28.6343	28.4386	28.5294	27.5023
O95359	Transforming acidic coiled-coil-containing protein 2	TACC2	-1.56931	-2.96763	0.189441	11	9	5.1	25.2413	24.8511	24.4423	24.1579	23.0178	22.651
O95365	Zinc finger and BTB domain-containing protein 7A	ZBTB7A	-0.044899	-1.03161	0.960785	6	6	19.9	24.2381	23.9542	23.8589	23.9712	24.4144	23.5309
O95373	Importin-7	IPO7	1.65504	3.14932	0.256587	22	21	19.3	21.9578	23.3535	22.1689	24.7864	24.6055	23.0535
O95391	Pre-mRNA-splicing factor SLU7	SLU7	0.432458	1.34953	0.613265	4	4	13.5	22.5116	23.0731	23.4821	23.8273	22.9859	23.5511
O95394	Phosphoacetylglucosamine mutase	PGM3	-0.833417	-1.7819	0.465727	17	17	36.7	22.413	22.0245	21.5696	21.639	21.7585	20.1094
O95400	CD2 antigen cytoplasmic tail-binding protein 2	CD2BP2	-0.69847	-1.62278	0.360735	14	14	54.8	27.2921	27.185	26.334	26.4243	25.8773	26.4141
O95402	Mediator of RNA polymerase II transcription subunit 26	MED26	0.614072	1.53057	0.85334	4	4	8.8	22.7986	22.9406	18.5532	22.7847	22.002	21.3479
O95425	Supervillin	SVIL	0.274549	1.20962	0.760226	41	41	25.6	27.3703	27.3091	27.2775	27.0963	27.3866	28.2976
O95433	Activator of 90 kDa heat shock protein ATPase homolog 1	AHSA1	1.33704	2.52632	0.360329	18	18	60.4	20.6772	19.3163	18.6255	19.9148	21.4561	21.2592
O95453	Poly(A)-specific ribonuclease PARN	PARN	1.14568	2.2125	0.5027	18	18	29.9	23.7398	24.8452	26.0369	27.2724	25.419	25.3675
O95470	Sphingosine-1-phosphate lyase 1	SGPL1	-0.441294	-1.35782	0.514892	4	4	9.5	23.8177	23.4841	23.2894	23.207	23.4659	22.5944
O95478	Ribosome biogenesis protein NSA2 homolog	NSA2	0.487577	1.40209	0.743514	10	10	38.1	26.0872	26.5073	28.1693	27.8187	27.3003	27.1075
O95486	Protein transport protein Sec24A	SEC24A	-0.0661856	-1.04694	0.991692	11	10	10.9	21.8633	21.6862	17.2154	18.6831	20.4992	21.3841
O95503	Chromobox protein homolog 6	CBX6	-0.65994	-1.58002	0.482054	4	3	13.3	23.7493	24.0051	23.266	23.7465	22.9687	22.3254
O95571	Persulfide dioxygenase ETHE1, mitochondrial	ETHE1	-2.39852	-5.27262	0.159053	5	5	24.8	22.188	21.4531	20.8141	20.3671	18.4765	18.4161
O95573	Long-chain-fatty-acid--CoA ligase 3	ACSL3	0.29305	1.22523	0.853856	24	21	42.9	26.2168	26.2296	25.8705	25.3821	26.1947	27.6193
O95602	DNA-directed RNA polymerase I subunit RPA1	POLR1A	0.531356	1.44529	0.328413	41	41	28.4	26.9739	27.1094	27.5844	27.7948	27.9454	27.5216
O95619	YEATS domain-containing protein 4	YEATS4	-1.43708	-2.70772	0.680465	5	5	25.1	23.9824	24.1043	24.8125	24.5738	24.5521	19.462
O95628	CCR4-NOT transcription complex subunit 4	CNOT4	1.3269	2.50863	0.284126	3	3	6.5	19.9863	20.0694	19.1203	22.1157	20.6383	20.4027
O95630	STAM-binding protein	STAMBP	3.13662	8.79461	0.355323	9	9	27.8	23.4676	19.9487	25.9172	25.4717	25.4252	27.8466
O95639	Cleavage and polyadenylation specificity factor subunit 4	CPSF4	-0.436538	-1.35335	0.691641	9	9	45	26.0925	26.7712	25.656	25.4851	25.3209	26.4041
O95684	FGFR1 oncogene partner	FGFR1OP	-0.710854	-1.63677	0.652784	7	7	29	23.3488	22.7315	24.0133	22.4468	21.6482	23.8661
O95696	Bromodomain-containing protein 1	BRD1	-0.963674	-1.95027	0.385314	16	16	17.1	25.4329	25.456	24.5711	24.4976	24.8491	23.2223
O95707	Ribonuclease P protein subunit p29	POP4	1.86661	3.64675	0.571068	4	4	18.6	23.1412	18.466	24.2871	24.2694	23.1934	24.0314
O95721	Synaptosomal-associated protein 29	SNAP29	-1.38982	-2.62046	0.417711	9	9	46.5	19.7837	20.2083	21.3142	17.4484	19.5662	20.1222
O95747	Serine/threonine-protein kinase OSR1	OXSR1	0.342946	1.26834	0.894378	10	9	23.3	21.6868	21.818	21.5449	22.2957	23.732	20.0509
O95758	Polypyrimidine tract-binding protein 3	PTBP3	-0.759132	-1.69247	0.640617	5	4	13.8	25.3348	24.2896	24.3302	25.2932	23.1052	23.2788
O95772	MLN64 N-terminal domain homolog	STARD3NL	-1.55264	-2.93353	0.697439	2	2	11.5	24.6858	24.4861	22.9721	23.8553	24.8492	18.7814
O95777	U6 snRNA-associated Sm-like protein LSm8	LSM8	0.978552	1.97049	0.284369	4	4	61.5	22.9811	23.7199	22.5438	23.8717	24.545	23.7637
O95782	AP-2 complex subunit alpha-1	AP2A1	0.306409	1.23663	0.596691	21	16	25	25.8665	26.141	25.3751	26.152	26.1172	26.0326
O95785	Protein Wiz	WIZ	0.0906359	1.06484	0.953286	10	10	20.2	24.0144	24.9161	24.9502	24.9259	25.4088	23.8179
O95793	Double-stranded RNA-binding protein Staufen homolog 1	STAU1	-0.525728	-1.43966	0.181693	27	25	49.4	29.8767	29.9154	29.7059	29.1897	29.4454	29.2856
O95807	Transmembrane protein 50A	TMEM50A	2.77243	6.83258	0.340364	2	2	5.7	13.9129	18.3844	18.8446	19.7113	20.5837	19.1642
O95816	BAG family molecular chaperone regulator 2	BAG2	0.480159	1.3949	0.42673	10	10	53.6	23.9265	24.5715	24.7886	24.7918	24.9983	24.9369
O95817	BAG family molecular chaperone regulator 3	BAG3	0.225383	1.16909	0.894564	14	14	36	19.4467	19.2503	20.2497	19.524	19.0609	21.0379
O95819	Mitogen-activated protein kinase kinase kinase kinase 4	MAP4K4	0.299894	1.23105	0.75135	15	7	13.1	25.9195	26.4998	25.535	26.5594	26.5612	25.7333
O95831	Apoptosis-inducing factor 1, mitochondrial	AIFM1	0.767805	1.70268	0.280892	22	22	39.6	26.1865	25.9713	25.7384	26.3207	26.6291	27.2499
O95834	Echinoderm microtubule-associated protein-like 2	EML2	0.878607	1.8386	0.418868	11	11	19.7	24.3739	24.3141	22.7392	24.4736	24.9781	24.6114
O95861	3(2),5-bisphosphate nucleotidase 1	BPNT1	-0.551261	-1.46537	0.817113	13	13	54.8	19.6787	21.5977	18.5074	19.4851	20.3416	18.3034
O95926	Pre-mRNA-splicing factor SYF2	SYF2	-0.103396	-1.0743	0.958819	4	4	22.4	24.5349	24.7255	25.1529	25.8767	24.8266	23.3997
O95983	Methyl-CpG-binding domain protein 3	MBD3	-0.950313	-1.93229	0.656712	7	6	25.1	25.0902	25.1777	26.4635	25.8954	25.2222	22.763
O96000	NADH dehydrogenase [ubiquinone] 1 beta subcomplex subunit 10	NDUFB10	-1.26206	-2.39838	0.578084	5	5	33.7	22.9134	23.3408	22.6872	22.8575	22.9562	19.3416
O96008	Mitochondrial import receptor subunit TOM40 homolog	TOMM40	1.83949	3.57883	0.337761	10	10	32.1	18.1398	18.7539	18.5552	18.4446	21.9669	20.5557
O96013	Serine/threonine-protein kinase PAK 4	PAK4	0.136605	1.09932	0.90317	10	9	27.6	24.5147	24.1924	23.8253	24.7288	24.6111	23.6022
O96019	Actin-like protein 6A	ACTL6A	-0.218143	-1.16324	0.760263	13	13	35.2	27.2672	27.0152	27.0463	27.0732	27.2181	26.383
O96028	Histone-lysine N-methyltransferase NSD2	WHSC1	-1.41807	-2.67228	0.298146	16	16	18.6	26.3128	26.7892	26.1942	25.8477	25.5069	23.6875
P00338	L-lactate dehydrogenase A chain	LDHA	0.0535323	1.0378	0.978577	32	29	60.2	29.1357	29.0477	28.2845	29.1913	29.6301	27.807
P00352	Retinal dehydrogenase 1	ALDH1A1	-1.69695	-3.24215	0.704456	17	14	41.7	25.4505	25.2481	24.6793	25.3972	25.819	19.0709
P00367	Glutamate dehydrogenase 1, mitochondrial	GLUD1	-0.0263939	-1.01846	0.951154	25	1	45.9	29.6246	29.5509	29.4699	29.5692	29.6039	29.3932
P00387	NADH-cytochrome b5 reductase 3;NADH-cytochrome b5 reductase 3 membrane-bound form;NADH-cytochrome b5 reductase 3 soluble form	CYB5R3	0.796902	1.73737	0.561753	13	13	52.5	21.0731	22.6012	21.558	21.5629	23.3879	22.6723
P00390	Glutathione reductase, mitochondrial	GSR	0.0847626	1.06051	0.980843	14	14	36.5	19.4148	17.369	19.5473	16.893	20.0239	19.6686
P00441	Superoxide dismutase [Cu-Zn]	SOD1	-0.958976	-1.94393	0.2954	9	9	50.6	24.8276	25.0201	23.9993	23.4215	24.2491	23.2994
P00491	Purine nucleoside phosphorylase	PNP	-1.34275	-2.53634	0.671745	11	11	53.6	22.4976	19.5515	18.7211	17.3177	20.9666	18.4576
P00492	Hypoxanthine-guanine phosphoribosyltransferase	HPRT1	0.250899	1.18995	0.826148	9	9	58.7	20.3154	19.869	19.971	19.6105	21.128	20.1697
P00505	Aspartate aminotransferase, mitochondrial	GOT2	-0.85487	-1.8086	0.761567	16	16	39.3	22.169	21.1545	21.8147	22.7451	21.5221	18.3064
P00558	Phosphoglycerate kinase 1	PGK1	0.132327	1.09606	0.869347	35	30	75.1	28.3669	27.962	27.8403	28.0983	28.6227	27.8451
P00568	Adenylate kinase isoenzyme 1	AK1	0.0115395	1.00803	0.995064	11	11	61.9	22.8332	22.9858	21.5514	22.523	22.9361	21.9459
P00750	Tissue-type plasminogen activator;Tissue-type plasminogen activator chain A;Tissue-type plasminogen activator chain B	PLAT	-0.952552	-1.93529	0.137229	9	9	22.6	26.9131	26.74	26.3123	25.5376	25.7146	25.8557
P01011	Alpha-1-antichymotrypsin;Alpha-1-antichymotrypsin His-Pro-less	SERPINA3	2.37235	5.17784	0.084	11	11	25.3	23.1325	22.6768	22.9666	25.8092	24.6227	25.461
P01024	Complement C3;Complement C3 beta chain;C3-beta-c;Complement C3 alpha chain;C3a anaphylatoxin;Acylation stimulating protein;Complement C3b alpha chain;Complement C3c alpha chain fragment 1;Complement C3dg fragment;Complement C3g fragment;Complement C3d fragment;Complement C3f fragment;Complement C3c alpha chain fragment 2	C3	2.25092	4.75986	0.116	25	19	17.1	24.7943	24.7241	23.9198	26.614	26.1741	27.4028
P01034	Cystatin-C	CST3	-0.562787	-1.47712	0.785851	3	3	30.8	22.6013	22.4745	20.2265	21.8181	21.7445	20.0514
P01111	GTPase NRas	NRAS	-0.232851	-1.17515	0.766054	7	2	39.2	22.384	22.6968	22.557	22.7792	22.3972	21.7628
P01834	Ig kappa chain C region	IGKC	1.43988	2.71298	0.726153	6	2	80.4	18.2332	15.5448	21.8604	21.5778	18.5809	19.7994
P0DOX5	Ig gamma-1 chain C region;Ig gamma-3 chain C region	IGHG1	-1.49073	-2.81031	0.352392	8	6	22.5	23.1022	20.8481	21.6106	19.3067	20.9854	20.7965
P01859	Ig gamma-2 chain C region;Ig gamma-4 chain C region	IGHG2	-2.64825	-6.26906	0.230569	4	2	12	21.9908	20.0511	22.7165	17.8817	20.4049	18.527
P01892	HLA class I histocompatibility antigen, A-2 alpha chain	HLA	1.52276	2.8734	0.546974	15	1	46.8	19.3144	19.1082	17.0866	19.1348	22.3357	18.607
P01903	HLA class II histocompatibility antigen, DR alpha chain	HLA	0.268033	1.20416	0.893416	8	8	39.4	25.6026	25.8647	25.0779	26.3776	26.725	24.2467
P01920	HLA class II histocompatibility antigen, DQ beta 1 chain	HLA	2.35609	5.11981	0.332764	6	6	22.6	19.0997	18.1454	17.5575	20.936	22.647	18.2879
P02511	Alpha-crystallin B chain	CRYAB	0.00241725	1.00168	0.998631	9	9	50.9	21.7053	20.7289	21.8207	22.8324	20.8207	20.6092
P02545	Prelamin-A/C;Lamin-A/C	LMNA	0.527631	1.44156	0.777494	80	1	81.9	33.0534	32.9036	35.5052	34.6927	34.2969	34.0555
P02545	Prelamin-A/C;Lamin-A/C	LMNA	0.568495	1.48298	0.704335	76	2	81.3	27.7857	27.3591	29.5217	28.9337	28.8309	28.6073
P02545	Prelamin-A/C;Lamin-A/C	LMNA	2.11819	4.34149	0.28131	78	1	81.5	20.9426	21.0473	23.97	24.2825	24.3035	23.7285
P02649	Apolipoprotein E	APOE	-0.381514	-1.30271	0.887508	15	12	51.1	23.3602	22.8928	21.717	23.0736	23.5379	20.214
P02751	Fibronectin;Anastellin;Ugl-Y1;Ugl-Y2;Ugl-Y3	FN1	-1.32485	-2.50507	0.0825882	51	51	31.7	30.4966	30.3436	30.1197	28.9876	28.9364	29.0614
P02786	Transferrin receptor protein 1;Transferrin receptor protein 1, serum form	TFRC	0.982344	1.97567	0.504277	26	26	37.6	21.7632	21.3422	20.7501	23.0634	22.8966	20.8425
P02787	Serotransferrin	TF	0.420977	1.33883	0.549811	10	9	16.3	21.5059	21.8072	21.3772	21.861	22.5182	21.574
P02792	Ferritin light chain	FTL	0.710601	1.63649	0.836254	6	6	41.1	18.598	18.8157	20.985	20.218	17.8049	22.5075
P02794	Ferritin heavy chain;Ferritin heavy chain, N-terminally processed	FTH1	0.746119	1.67727	0.190878	10	10	68.3	22.3727	22.734	22.1678	23.0642	23.0872	23.3614
P04040	Catalase	CAT	0.23482	1.17676	0.951602	19	19	37	21.6955	17.614	20.8279	20.1741	21.8447	18.8231
P04049	RAF proto-oncogene serine/threonine-protein kinase	RAF1	-2.57985	-5.97878	0.457401	6	5	11.4	23.3349	22.6377	19.6839	17.9609	17.3937	22.5623
P04075	Fructose-bisphosphate aldolase A	ALDOA	-0.397161	-1.31691	0.695191	26	24	79.7	28.2474	27.7505	27.8107	27.596	28.1906	26.8304
P04080	Cystatin-B	CSTB	-0.0204055	-1.01424	0.992949	6	6	86.7	22.6839	22.5032	21.298	22.6501	22.7595	21.0142
P04083	Annexin A1	ANXA1	0.390034	1.31042	0.732424	31	31	77.5	28.0412	27.2276	26.9486	27.626	28.4914	27.2702
P04179	Superoxide dismutase [Mn], mitochondrial	SOD2	-0.704163	-1.6292	0.452953	9	9	35.8	25.0961	25.1781	23.9711	24.3054	24.2809	23.5465
P04183	Thymidine kinase, cytosolic	TK1	0.769463	1.70464	0.836376	6	6	36.3	16.0741	20.2277	21.1396	20.4518	18.6156	20.6823
P04229	HLA class II histocompatibility antigen, DRB1-1 beta chain;HLA class II histocompatibility antigen, DRB1-16 beta chain;HLA class II histocompatibility antigen, DR beta 5 chain	HLA	0.876747	1.83623	0.771448	8	2	32	22.6458	21.7929	19.2	22.6855	23.5174	20.0661
P04233	HLA class II histocompatibility antigen gamma chain	CD74	-0.0584723	-1.04136	0.942267	8	2	37.9	24.9347	24.7715	24.4464	24.2842	24.9522	24.7408
P04259	Keratin, type II cytoskeletal 6B	KRT6B	-1.28962	-2.44464	0.759785	39	1	56.6	29.4284	22.8919	27.5629	26.2604	25.8128	23.941
P04279	Semenogelin-1;Alpha-inhibin-92;Alpha-inhibin-31;Seminal basic protein	SEMG1	2.23304	4.70124	0.519464	18	15	39.8	19.295	18.9363	24.8682	23.8905	22.954	22.9541
P04350	Tubulin beta-4A chain	TUBB4A	1.97462	3.93025	0.349733	29	3	61.7	18.454	19.5297	18.9372	20.0809	19.6192	23.1446
P04406	Glyceraldehyde-3-phosphate dehydrogenase	GAPDH	-0.10714	-1.07709	0.897234	24	24	76.4	29.9269	29.7027	29.261	29.4041	29.9141	29.2509
P04439	HLA class I histocompatibility antigen, A-3 alpha chain;HLA class I histocompatibility antigen, A-36 alpha chain;HLA class I histocompatibility antigen, A-1 alpha chain;HLA class I histocompatibility antigen, A-11 alpha chain	HLA	1.62666	3.08797	0.206592	18	4	53.4	23.1938	23.156	21.8893	23.7477	25.1149	24.2564
P04632	Calpain small subunit 1	CAPNS1	-1.2197	-2.32898	0.541337	9	7	48.9	22.5922	23.1707	20.0978	20.9458	21.4496	19.8062
P04792	Heat shock protein beta-1	HSPB1	-0.930318	-1.9057	0.423381	17	17	72.2	27.0358	25.7327	25.7882	24.5951	25.1265	26.0441
P04843	Dolichyl-diphosphooligosaccharide--protein glycosyltransferase subunit 1	RPN1	0.720926	1.64824	0.194077	28	28	44.6	28.8618	28.7724	28.4926	29.136	29.5611	29.5924
P04844	Dolichyl-diphosphooligosaccharide--protein glycosyltransferase subunit 2	RPN2	0.98778	1.98313	0.202638	12	12	28.3	26.4659	26.4547	26.2944	26.9498	27.2685	27.9601
P04899	Guanine nucleotide-binding protein G(i) subunit alpha-2	GNAI2	2.77367	6.83845	0.100211	13	8	41.1	23.8943	24.5301	25.6474	27.8298	27.4159	27.147
Q93077	Histone H2A type 1-C;Histone H2A type 3;Histone H2A type 1-B/E;Histone H2AX;Histone H2A type 1-A	HIST1H2AC	1.62414	3.08258	0.5535	8	1	40.8	21.0292	18.6437	22.9296	22.4248	21.1122	23.938
P05023	Sodium/potassium-transporting ATPase subunit alpha-1	ATP1A1	-0.0939681	-1.0673	0.937075	41	28	40.4	27.2979	26.6678	26.3284	26.0893	27.1238	26.7992
P05026	Sodium/potassium-transporting ATPase subunit beta-1	ATP1B1	-1.594	-3.01885	0.406529	5	5	16.9	21.8763	22.0669	20.0682	21.2747	18.3346	19.6201
P05067	Amyloid beta A4 protein;N-APP;Soluble APP-alpha;Soluble APP-beta;C99;Beta-amyloid protein 42;Beta-amyloid protein 40;C83;P3(42);P3(40);C80;Gamma-secretase C-terminal fragment 59;Gamma-secretase C-terminal fragment 57;Gamma-secretase C-terminal fragment 50;C31	APP	1.52032	2.86855	0.361812	7	7	16	21.4836	22.9074	19.81	22.8112	22.8975	23.0533
P05089	Arginase-1	ARG1	-2.13757	-4.4002	0.282199	7	7	27	22.1453	19.8007	19.6179	17.7832	19.6304	17.7375
P05090	Apolipoprotein D	APOD	-0.65465	-1.57423	0.569261	4	4	19.6	21.0155	19.6269	20.793	19.1724	19.8745	20.4244
P05091	Aldehyde dehydrogenase, mitochondrial	ALDH2	0.318175	1.24675	0.921053	15	12	30.2	19.0761	19.3281	19.9171	20.0002	17.3768	21.8988
P05106	Integrin beta-3	ITGB3	0.966038	1.95347	0.721924	21	21	32.9	21.0558	21.1313	17.8311	19.5476	21.931	21.4377
P05109	Protein S100-A8;Protein S100-A8, N-terminally processed	S100A8	-2.16121	-4.4729	0.261823	11	11	54.8	24.6736	24.0848	27.0179	23.6865	22.3517	23.2544
P05114	Non-histone chromosomal protein HMG-14	HMGN1	-1.21494	-2.32131	0.321055	2	2	21	25.9033	25.4861	25.6318	24.9435	23.2486	25.1843
P05120	Plasminogen activator inhibitor 2	SERPINB2	0.940533	1.91924	0.704598	5	5	16.1	19.0857	22.4632	20.2706	20.6862	21.1902	22.7648
P05141	ADP/ATP translocase 2;ADP/ATP translocase 2, N-terminally processed	SLC25A5	0.78918	1.72809	0.284136	17	9	39.3	27.8183	28.4748	28.2048	29.1594	29.2631	28.4429
P05198	Eukaryotic translation initiation factor 2 subunit 1	EIF2S1	-0.542843	-1.45684	0.404143	28	28	68.6	30.3405	30.4605	30.1447	30.1102	29.9891	29.2179
P05362	Intercellular adhesion molecule 1	ICAM1	0.556318	1.47051	0.440027	15	15	32.9	25.2015	24.9927	24.4744	25.0907	25.3071	25.9397
P05386	60S acidic ribosomal protein P1	RPLP1	1.86127	3.63327	0.270141	5	4	90.4	25.0571	24.2153	22.5982	24.9189	26.3093	26.2262
P05387	60S acidic ribosomal protein P2	RPLP2	-0.385766	-1.30655	0.628539	11	10	95.7	32.9956	33.1131	32.1013	32.2151	32.5549	32.2826
P05388	60S acidic ribosomal protein P0;60S acidic ribosomal protein P0-like	RPLP0	-0.0921122	-1.06593	0.914402	17	17	57.7	31.0666	30.7629	30.2544	30.5547	30.8823	30.3706
P05412	Transcription factor AP-1	JUN	-3.02633	-8.14734	0.126051	3	2	11.2	25.3322	25.4967	24.8988	21.5492	21.5095	23.5899
P05423	DNA-directed RNA polymerase III subunit RPC4	POLR3D	-0.847724	-1.79966	0.298479	9	9	32.2	25.7234	25.1518	24.7571	24.3344	24.8089	23.9458
P05455	Lupus La protein	SSB	0.898071	1.86357	0.259148	29	29	50	26.9996	27.4525	26.8716	27.6943	27.7274	28.5962
P05549	Transcription factor AP-2-alpha;Transcription factor AP-2-epsilon;Transcription factor AP-2-beta	TFAP2A	-0.445488	-1.36177	0.887415	10	7	28.8	22.2919	22.1319	22.4426	21.8541	24.1654	19.5105
P05556	Integrin beta-1	ITGB1	0.383936	1.3049	0.946384	18	18	23.8	24.233	22.9659	17.0454	20.9572	22.3135	22.1255
P05783	Keratin, type I cytoskeletal 18	KRT18	4.93973	30.6907	0.360369	17	9	50.7	18.1748	21.404	27.9637	29.0225	28.1587	25.1805
P05976	Myosin light chain 1/3, skeletal muscle isoform;Myosin light chain 3	MYL1	-1.68126	-3.20708	0.521546	2	2	10.7	23.8262	24.4458	22.9353	24.1732	19.4657	22.5247
P05997	Collagen alpha-2(V) chain	COL5A2	-0.415539	-1.3338	0.79224	3	3	2.8	23.479	23.1689	22.5648	23.7275	21.4744	22.7641
P06276	Cholinesterase	BCHE	-3.06397	-8.36271	0.450887	2	2	4.2	25.3526	25.444	25.8418	24.9986	24.6231	17.8248
P06396	Gelsolin	GSN	0.17157	1.12628	0.796127	36	16	48	26.3654	26.2396	25.8578	26.4453	26.566	25.9661
P06400	Retinoblastoma-associated protein	RB1	0.639817	1.55813	0.383832	11	11	14.2	22.9972	23.6687	23.0225	24.3132	23.8933	23.4013
P06454	Prothymosin alpha;Prothymosin alpha, N-terminally processed;Thymosin alpha-1	PTMA	-0.209074	-1.15595	0.920302	3	3	17.3	25.7168	25.5928	24.5395	25.645	25.9814	23.5955
P06493	Cyclin-dependent kinase 1	CDK1	0.147318	1.10751	0.81936	12	10	41.8	25.7356	26.1662	25.5167	25.9622	26.1456	25.7526
P06576	ATP synthase subunit beta, mitochondrial	ATP5B	-0.549353	-1.46343	0.352354	29	29	68.1	28.0608	27.8587	27.6808	26.87	27.4989	27.5833
P06702	Protein S100-A9	S100A9	-1.42425	-2.68375	0.51602	9	9	67.5	26.0283	25.0189	28.2436	24.6133	23.9967	26.408
P06703	Protein S100-A6	S100A6	-0.176502	-1.13014	0.929251	7	7	34.4	23.6201	22.8242	21.5434	21.4839	22.9495	23.0248
P06730	Eukaryotic translation initiation factor 4E	EIF4E	-0.705166	-1.63033	0.273652	8	8	43.3	26.9594	26.9852	26.6019	26.5122	26.2042	25.7145
P06733	Alpha-enolase	ENO1	0.202303	1.15053	0.788336	45	42	90.8	29.4184	29.2434	28.8928	29.2682	29.849	29.0442
P06737	Glycogen phosphorylase, liver form	PYGL	-0.38412	-1.30506	0.777593	35	27	41.5	19.9011	19.6264	19.3585	18.1166	19.5633	20.0537
P06744	Glucose-6-phosphate isomerase	GPI	0.113245	1.08166	0.969135	23	18	44.8	24.7324	25.2021	24.6778	26.1423	25.8535	22.9562
P06746	DNA polymerase beta	POLB	0.264747	1.20143	0.765847	10	10	34.3	23.8279	24.2287	24.8549	24.2954	24.4277	24.9826
P06748	Nucleophosmin	NPM1	0.763465	1.69756	0.362156	17	17	72.5	32.3187	31.3265	32.0396	32.1182	32.9729	32.8841
P06753	Tropomyosin alpha-3 chain	TPM3	0.23377	1.1759	0.881282	23	1	57.2	24.6695	24.0579	24.5501	23.9736	24.1465	25.8587
P06753	Tropomyosin alpha-3 chain	TPM3	-0.434244	-1.3512	0.452171	37	5	76.2	32.4301	32.5343	32.2937	31.6182	31.9106	32.4266
P06756	Integrin alpha-V;Integrin alpha-V heavy chain;Integrin alpha-V light chain	ITGAV	0.144243	1.10515	0.942031	30	30	39.7	21.0828	21.6124	19.3302	20.3337	21.3137	20.8108
P07093	Glia-derived nexin	SERPINE2	-1.24095	-2.36354	0.617802	14	1	36.4	23.7643	23.3015	23.1361	23.722	23.0927	19.6644
P07093	Glia-derived nexin	SERPINE2	-0.0958366	-1.06868	0.83979	15	2	36.3	28.5814	28.4735	28.4071	28.6109	28.345	28.2185
P07099	Epoxide hydrolase 1	EPHX1	0.170075	1.12512	0.887198	8	8	14.9	21.5782	22.9885	22.569	22.8542	22.558	22.2338
P07108	Acyl-CoA-binding protein	DBI	0.160461	1.11764	0.973059	5	5	63.2	21.7814	21.9097	19.7458	22.8752	22.8684	18.1748
P07195	L-lactate dehydrogenase B chain	LDHB	-0.183384	-1.13554	0.8859	29	26	59.6	26.9544	26.5783	25.9993	26.4758	26.9455	25.5606
P07196	Neurofilament light polypeptide	NEFL	-0.816125	-1.76067	0.842309	7	6	14.2	20.1139	18.4069	24.5779	19.839	20.3847	20.4266
P07199	Major centromere autoantigen B	CENPB	-1.34684	-2.54354	0.295518	8	8	15.2	27.2063	27.1931	27.2944	26.5536	26.4946	24.6052
P07237	Protein disulfide-isomerase	P4HB	-0.254085	-1.19258	0.711274	44	44	68.5	29.2435	29.1128	28.6013	28.6256	29.0548	28.515
P07305	Histone H1.0;Histone H1.0, N-terminally processed	H1F0	0.298553	1.22991	0.846087	6	6	21.1	28.5855	28.8967	28.8919	28.3689	28.5604	30.3404
P07339	Cathepsin D;Cathepsin D light chain;Cathepsin D heavy chain	CTSD	0.0282103	1.01975	0.984235	20	20	48.3	23.1468	23.3467	23.5205	22.5615	23.5001	24.0371
P07355	Annexin A2;Putative annexin A2-like protein	ANXA2	0.295093	1.22696	0.655548	46	46	77.9	31.6231	31.6575	31.0132	31.5153	32.0115	31.6522
P07437	Tubulin beta chain	TUBB	0.566583	1.48101	0.474934	32	6	59.2	27.8694	28.1008	27.3533	27.736	28.7214	28.5659
P07602	Prosaposin;Saposin-A;Saposin-B-Val;Saposin-B;Saposin-C;Saposin-D	PSAP	0.84939	1.80174	0.375206	27	27	45.6	22.2681	22.3409	21.1102	22.5552	22.4364	23.2758
P07711	Cathepsin L1;Cathepsin L1 heavy chain;Cathepsin L1 light chain	CTSL	-0.120153	-1.08685	0.952179	4	4	12.6	21.0983	20.8366	20.0065	19.9386	19.7796	21.8628
P07737	Profilin-1	PFN1	0.432928	1.34997	0.718402	15	15	77.9	27.1363	27.3282	26.6079	27.5837	28.2042	26.5832
P07814	Bifunctional glutamate/proline--tRNA ligase;Glutamate--tRNA ligase;Proline--tRNA ligase	EPRS	-1.01324	-2.01844	0.113953	58	58	41.9	29.8845	29.7135	29.5459	28.5771	28.9204	28.6066
P07900	Heat shock protein HSP 90-alpha	HSP90AA1	0.237318	1.1788	0.743661	66	45	64.9	29.9242	29.7429	29.3891	29.5346	29.9184	30.3151
P07910	Heterogeneous nuclear ribonucleoproteins C1/C2	HNRNPC	0.759046	1.69237	0.555767	15	9	47.4	31.022	31.2424	32.608	32.7438	32.8506	31.5551
P07919	Cytochrome b-c1 complex subunit 6, mitochondrial	UQCRH	0.251707	1.19062	0.919586	6	6	71.4	20.7156	19.3885	18.8904	19.229	18.949	21.5717
P07942	Laminin subunit beta-1	LAMB1	0.0714944	1.0508	0.979154	49	49	34.6	25.5305	25.8452	24.3739	24.8992	24.234	26.8309
P07951	Tropomyosin beta chain	TPM2	-1.24089	-2.36344	0.555094	23	1	50.7	23.2985	22.4449	22.5689	21.7991	23.2637	19.527
P07951	Tropomyosin beta chain	TPM2	-1.4581	-2.74746	0.0985946	25	2	54.9	30.9712	31.1938	30.8404	29.8596	29.6344	29.1371
P07954	Fumarate hydratase, mitochondrial	FH	0.0628173	1.0445	0.977167	13	13	34.5	22.9361	22.1823	20.9101	22.6096	22.2407	21.3666
P07996	Thrombospondin-1	THBS1	-2.19114	-4.56666	0.0885161	29	13	29.5	27.5105	27.8851	27.1161	24.7061	25.6456	25.5866
P08047	Transcription factor Sp1	SP1	0.242766	1.18326	0.920056	4	4	10.4	24.147	24.2856	25.5148	24.5605	23.5546	26.5605
P08123	Collagen alpha-2(I) chain	COL1A2	-3.19635	-9.16637	0.0955	3	3	3.3	23.2248	23.6877	23.3994	20.2632	19.6375	20.8222
P08133	Annexin A6	ANXA6	0.00965436	1.00671	0.995475	45	45	64.3	26.5979	25.8734	27.1675	26.8701	27.0192	25.7784
P08134	Rho-related GTP-binding protein RhoC	RHOC	-1.47545	-2.7807	0.582269	10	3	40.9	21.6039	19.2256	19.1373	18.0301	16.7324	20.778
P08195	4F2 cell-surface antigen heavy chain	SLC3A2	-0.441195	-1.35773	0.850367	23	1	37.7	19.6676	21.1596	18.6706	17.9678	20.1537	20.0526
P08237	ATP-dependent 6-phosphofructokinase, muscle type	PFKM	-1.45204	-2.73595	0.197025	21	19	32.7	23.9571	23.3558	24.6999	22.5297	22.0709	23.0561
P08238	Heat shock protein HSP 90-beta	HSP90AB1	0.2969	1.2285	0.654528	67	42	64.1	31.4901	31.3696	30.9846	31.28	31.4826	31.9725
P08240	Signal recognition particle receptor subunit alpha	SRPR	-0.00424131	-1.00294	0.99548	18	18	32.3	27.4023	27.0111	27.2272	27.1324	27.4534	27.042
P08311	Cathepsin G	CTSG	-1.34799	-2.54557	0.57128	2	2	11.4	24.8825	25.4176	25.073	24.989	25.0933	21.2469
P08559	Pyruvate dehydrogenase E1 component subunit alpha, somatic form, mitochondrial	PDHA1	1.56362	2.95595	0.730924	13	11	37	17.8814	23.3593	24.8364	22.6138	23.0729	25.0812
P08572	Collagen alpha-2(IV) chain;Canstatin	COL4A2	-0.662184	-1.58248	0.341569	5	5	4	26.876	26.875	26.4193	26.4695	26.1738	25.5405
P08574	Cytochrome c1, heme protein, mitochondrial	CYC1	-0.873439	-1.83202	0.637781	6	6	22.5	22.375	23.7223	22.9492	20.7089	23.5293	22.188
P08579	U2 small nuclear ribonucleoprotein B	SNRPB2	0.375652	1.29743	0.582489	7	6	32.4	27.3119	26.8343	26.8374	27.5839	27.6487	26.8778
P08582	Melanotransferrin	MFI2	2.98957	7.94237	0.0804545	21	21	35.4	22.1254	23.1861	22.9853	25.5221	25.2566	26.4869
P08621	U1 small nuclear ribonucleoprotein 70 kDa	SNRNP70	-0.185398	-1.13713	0.736422	23	23	44.4	29.7002	30.0942	29.9633	29.9467	29.7949	29.46
P08648	Integrin alpha-5;Integrin alpha-5 heavy chain;Integrin alpha-5 light chain	ITGA5	-1.6153	-3.06375	0.607415	9	9	11.1	23.3167	26.2682	21.2347	23.4896	20.8741	21.6101
P08651	Nuclear factor 1 C-type	NFIC	-0.192367	-1.14264	0.750979	4	3	12.3	25.0517	25.4885	24.8958	24.8881	25.1824	24.7885
P08670	Vimentin	VIM	1.40371	2.64581	0.524537	74	70	92.9	35.5649	34.7831	38.6954	37.7838	37.9181	37.5526
P08708	40S ribosomal protein S17	RPS17	0.451042	1.36703	0.534194	11	11	44.4	29.5806	29.9119	29.0832	29.6645	29.872	30.3923
P08758	Annexin A5	ANXA5	0.326011	1.25354	0.499326	32	32	75.6	26.4286	26.1326	26.0014	26.3829	26.7894	26.3684
P08865	40S ribosomal protein SA	RPSA	-0.520878	-1.43483	0.433766	12	12	51.2	31.5604	31.6763	30.7961	30.793	31.0547	30.6224
P09012	U1 small nuclear ribonucleoprotein A	SNRPA	0.457732	1.37338	0.634961	7	6	33	27.7041	28.0435	28.4955	28.9041	28.8861	27.8262
P09104	Gamma-enolase	ENO2	-0.676643	-1.59842	0.702465	22	19	65.2	21.4815	21.7755	21.4798	21.8103	19.301	21.5957
P09110	3-ketoacyl-CoA thiolase, peroxisomal	ACAA1	-0.066178	-1.04694	0.976738	13	13	37.5	23.1154	22.0161	23.8925	22.561	23.9364	22.328
P09211	Glutathione S-transferase P	GSTP1	0.670918	1.59209	0.295127	19	19	73.8	24.5427	23.8541	24.028	24.5103	25.1063	24.8209
P09234	U1 small nuclear ribonucleoprotein C	SNRPC	0.00153478	1.00106	0.99869	3	3	19.5	26.9635	26.9826	27.3528	27.6651	27.7113	25.9272
P09382	Galectin-1	LGALS1	0.624125	1.54128	0.571229	10	10	67.4	29.4891	29.6022	28.264	30.112	30.024	29.0917
P09417	Dihydropteridine reductase	QDPR	-0.299829	-1.231	0.890634	17	17	71.3	19.898	21.987	20.5839	20.8259	21.4721	19.2714
P09429	High mobility group protein B1;Putative high mobility group protein B1-like 1	HMGB1	0.323762	1.25159	0.726055	12	10	31.2	29.5452	29.7682	30.2925	30.3973	30.589	29.5909
P09471	Guanine nucleotide-binding protein G(o) subunit alpha	GNAO1	1.40917	2.65584	0.206929	8	5	26.8	22.2745	20.7228	21.8032	22.7994	22.9128	23.3159
P09486	SPARC	SPARC	-0.374619	-1.2965	0.897181	14	14	45.2	25.8398	24.6465	22.8961	22.4242	25.4453	24.389
P09493			-0.763094	-1.69713	0.158786	20	3	49	29.298	29.5313	29.5127	28.5013	28.565	28.9864
P09496	Clathrin light chain A	CLTA	1.72081	3.29621	0.14	8	8	31.7	23.1428	23.4482	23.0517	24.2535	24.7775	25.7741
P09525	Annexin A4	ANXA4	0.610017	1.52628	0.61138	23	23	63.9	20.1469	19.1526	18.9891	20.5673	19.1721	20.3793
P09543	2,3-cyclic-nucleotide 3-phosphodiesterase	CNP	1.0225	2.03144	0.157444	24	24	49.6	25.7043	26.4444	25.8183	27.023	27.2039	26.8076
P09622	Dihydrolipoyl dehydrogenase, mitochondrial	DLD	2.39578	5.26262	0.102961	15	15	34.1	21.5266	21.1966	21.2487	23.045	23.5338	24.5806
P09651	Heterogeneous nuclear ribonucleoprotein A1;Heterogeneous nuclear ribonucleoprotein A1, N-terminally processed;Heterogeneous nuclear ribonucleoprotein A1-like 2	HNRNPA1	-0.55012	-1.46421	0.35731	23	23	63.4	33.8444	33.341	33.3109	32.9658	33.2604	32.6198
P09661	U2 small nuclear ribonucleoprotein A	SNRPA1	-0.0442677	-1.03116	0.960573	20	20	56.1	30.0041	29.6379	29.8375	29.8437	30.1791	29.3238
P09874	Poly [ADP-ribose] polymerase 1	PARP1	-0.780549	-1.71778	0.19988	55	55	49.1	32.6514	32.6109	32.4587	32.1082	31.8713	31.3998
P09884	DNA polymerase alpha catalytic subunit	POLA1	2.23491	4.70733	0.659724	7	7	7.5	24.9111	17.7333	25.0088	26.0638	22.7114	25.5827
P09960	Leukotriene A-4 hydrolase	LTA4H	-0.118493	-1.0856	0.908377	19	19	41.6	20.5069	20.2369	21.2611	20.6317	20.2002	20.8175
P09972	Fructose-bisphosphate aldolase C	ALDOC	0.111436	1.0803	0.919576	23	21	60.2	25.7827	25.5123	25.1817	24.9646	25.7001	26.1464
Q71UI9	Histone H2A.V;Histone H2A.Z	H2AFV	4.5294	23.0933	0.235027	5	3	31.2	21.8258	22.0755	27.8099	28.2617	27.9537	29.0839
Q99878	Histone H2A type 1-J;Histone H2A type 1-H;Histone H2A.J;Histone H2A type 2-C;Histone H2A type 2-A;Histone H2A type 1-D;Histone H2A type 1	HIST1H2AJ	2.5165	5.72192	0.315702	9	2	41.4	30.6899	30.7461	34.796	34.9392	34.6773	34.1649
P0C1Z6	TCF3 fusion partner	TFPT	-0.258555	-1.19628	0.400642	2	2	10.2	22.2428	22.5177	22.3338	22.1222	22.0463	22.1501
P0C7P4	Putative cytochrome b-c1 complex subunit Rieske-like protein 1	UQCRFS1P1	-0.0475693	-1.03352	0.992097	3	1	8.1	19.6396	20.1122	19.2365	18.1721	17.8166	22.857
P0CG39	POTE ankyrin domain family member J	POTEJ	-0.206448	-1.15384	0.925415	6	1	6.3	23.3589	22.8138	22.2082	21.8278	21.7332	24.2005
P0DMU9	Cancer/testis antigen family 45 member A10	CT45A10	-0.906993	-1.87513	0.530456	12	2	58.2	23.4601	22.523	21.9119	22.1684	22.4596	20.5461
P0DMV9	Heat shock 70 kDa protein 1B;Heat shock 70 kDa protein 1A	HSPA1B	0.698788	1.62314	0.30045	38	25	57.3	28.9348	29.0831	29.1071	29.37	29.5439	30.3074
P0DN76	Splicing factor U2AF 35 kDa subunit;Splicing factor U2AF 26 kDa subunit	U2AF1	1.18492	2.27351	0.190012	7	7	29.6	23.1577	23.8311	24.3388	24.929	25.1795	24.7738
P0DP25			0.749281	1.68095	0.215774	15	13	67.8	27.6701	28.3278	27.9604	28.7068	28.9395	28.5599
P0DP91	DNA excision repair protein ERCC-6	ERCC6	-2.28823	-4.88456	0.0814	5	5	6.8	23.969	24.659	23.79	22.2019	21.4437	21.9078
P0DPB5			-0.777713	-1.71441	0.504651	4	2	14.8	21.4615	21.8907	20.3895	21.2472	20.0604	20.1009
P0DPB6			-0.448962	-1.36506	0.749075	6	4	50.4	26.789	26.8967	25.3428	26.3838	26.1404	25.1574
P10155	60 kDa SS-A/Ro ribonucleoprotein	TROVE2	0.540728	1.45471	0.558203	12	12	26.3	24.9207	25.0149	24.8046	24.9603	25.0862	26.3159
P10321	HLA class I histocompatibility antigen, Cw-7 alpha chain	HLA	-0.664624	-1.58516	0.383039	11	2	41.5	21.237	21.7853	21.0605	21.2436	20.2889	20.5564
P10412	Histone H1.4	HIST1H1E	-0.762909	-1.69691	0.119815	19	4	42	35.2622	35.517	35.5522	34.7534	34.675	34.6142
P10515	Dihydrolipoyllysine-residue acetyltransferase component of pyruvate dehydrogenase complex, mitochondrial	DLAT	-1.35595	-2.55966	0.261855	11	11	18.5	19.1309	20.6582	20.7093	18.8028	19.2459	18.3819
P10599	Thioredoxin	TXN	0.203622	1.15159	0.892608	5	5	41.9	26.3856	26.5028	25.7646	26.4273	27.3498	25.4867
P10606	Cytochrome c oxidase subunit 5B, mitochondrial	COX5B	0.683378	1.6059	0.762173	5	5	30.2	22.1215	20.9856	19.8215	20.0665	21.971	22.9412
P10619	Lysosomal protective protein;Lysosomal protective protein 32 kDa chain;Lysosomal protective protein 20 kDa chain	CTSA	-0.202017	-1.15031	0.902325	5	5	11.7	22.3693	23.6971	22.9499	21.7932	23.5252	23.0918
P10644	cAMP-dependent protein kinase type I-alpha regulatory subunit;cAMP-dependent protein kinase type I-alpha regulatory subunit, N-terminally processed	PRKAR1A	-0.909005	-1.87775	0.28404	20	19	46.7	21.26	22.095	21.8119	21.0452	21.1647	20.23
P10768	S-formylglutathione hydrolase	ESD	-0.500021	-1.41423	0.845332	10	10	49.6	21.1804	20.9664	19.2924	18.1417	20.395	21.4024
P10809	60 kDa heat shock protein, mitochondrial	HSPD1	0.14124	1.10285	0.877374	53	53	78.7	28.6226	28.2227	28.3192	28.5174	29.0447	28.0261
P11021	78 kDa glucose-regulated protein	HSPA5	0.698672	1.62301	0.178286	59	58	63.5	31.7992	31.5523	31.3288	32.1147	32.4065	32.2551
P11047	Laminin subunit gamma-1	LAMC1	0.915424	1.88612	0.549432	45	45	34.4	25.78	25.6813	24.4761	25.4512	25.6855	27.5469
P11055	Myosin-3	MYH3	2.5563	5.88197	0.468401	2	1	1.2	23.0549	24.8232	18.1066	24.9	24.3841	24.3695
P11137	Microtubule-associated protein 2	MAP2	0.991224	1.98787	0.805357	4	4	2.6	19.2534	18.4353	18.78	18.7814	17.1648	23.4962
P11142	Heat shock cognate 71 kDa protein	HSPA8	0.378878	1.30033	0.261158	49	38	65	32.2398	32.3887	32.456	32.6924	32.6745	32.8542
P11171	Protein 4.1	EPB41	0.481831	1.39651	0.850672	10	9	14.8	20.4253	23.9492	23.3277	23.6826	22.8332	22.6319
P11172	Uridine 5-monophosphate synthase;Orotate phosphoribosyltransferase;Orotidine 5-phosphate decarboxylase	UMPS	0.0917625	1.06567	0.91909	12	12	30.9	20.7915	21.0323	20.6568	20.3855	21.2926	21.0778
P11177	Pyruvate dehydrogenase E1 component subunit beta, mitochondrial	PDHB	-0.1601	-1.11736	0.979221	10	10	33.4	22.3209	19.947	19.3216	16.913	20.5115	23.6847
P11182	Lipoamide acyltransferase component of branched-chain alpha-keto acid dehydrogenase complex, mitochondrial	DBT	-0.380234	-1.30155	0.778171	6	6	13.7	22.4525	22.9896	22.5649	22.7042	23.018	21.1441
P11216	Glycogen phosphorylase, brain form	PYGB	-0.301799	-1.23268	0.799439	57	46	58.6	26.988	27.0207	26.3933	26.6228	27.2294	25.6444
P11233	Ras-related protein Ral-A	RALA	0.976244	1.96734	0.384168	6	4	23.8	22.2797	23.4092	23.707	23.4446	24.1262	24.7537
P11279	Lysosome-associated membrane glycoprotein 1	LAMP1	-0.816769	-1.76146	0.846596	7	7	17.3	20.9882	22.9508	23.1758	21.8176	24.5	18.3469
P11310	Medium-chain specific acyl-CoA dehydrogenase, mitochondrial	ACADM	-0.440865	-1.35742	0.88403	14	14	29.2	19.004	22.9945	21.189	21.2883	19.4209	21.1558
P11387	DNA topoisomerase 1	TOP1	-1.03503	-2.04916	0.15725	42	42	47.1	32.4504	32.6481	32.1535	31.7249	31.453	30.969
P11388	DNA topoisomerase 2-alpha	TOP2A	-0.508434	-1.42251	0.360633	65	51	39.7	30.4682	30.7689	30.3964	30.2909	30.1792	29.638
P11413	Glucose-6-phosphate 1-dehydrogenase	G6PD	-0.265163	-1.20177	0.91904	22	22	46.8	23.0824	21.9899	20.934	20.0547	22.598	22.5581
P11441	Ubiquitin-like protein 4A	UBL4A	-0.224059	-1.16802	0.853744	7	7	46.5	24.0318	24.2328	23.3369	23.3946	23.0973	24.4375
P11474	Steroid hormone receptor ERR1	ESRRA	0.785139	1.72326	0.638102	2	2	6.4	19.7163	19.9367	19.5527	20.0161	19.4658	22.0792
P11498	Pyruvate carboxylase, mitochondrial	PC	0.852063	1.80508	0.683461	36	36	36.6	21.2413	17.9385	20.3668	20.8429	20.6403	20.6197
P11586	C-1-tetrahydrofolate synthase, cytoplasmic;Methylenetetrahydrofolate dehydrogenase;Methenyltetrahydrofolate cyclohydrolase;Formyltetrahydrofolate synthetase;C-1-tetrahydrofolate synthase, cytoplasmic, N-terminally processed	MTHFD1	-1.00279	-2.00387	0.172058	37	36	40.6	30.3856	30.2743	30.1106	28.7551	29.5812	29.4257
P11717	Cation-independent mannose-6-phosphate receptor	IGF2R	-0.322142	-1.25019	0.857577	53	53	27.8	23.6759	22.8936	21.6649	21.5703	22.4541	23.2436
P11766	Alcohol dehydrogenase class-3	ADH5	0.152191	1.11126	0.925278	12	12	37.2	21.0307	19.6097	19.6218	19.4831	20.7546	20.4811
P11940	Polyadenylate-binding protein 1;Polyadenylate-binding protein 3	PABPC1	-0.362333	-1.2855	0.285572	31	21	46.2	31.296	31.2416	31.0481	30.7787	30.9452	30.7746
P12004	Proliferating cell nuclear antigen	PCNA	0.896487	1.86153	0.205458	16	16	56.3	28.079	27.7373	27.4355	28.3896	28.5217	29.03
P12081	Histidine--tRNA ligase, cytoplasmic	HARS	0.494534	1.40887	0.74955	24	18	41.9	25.2425	24.9304	24.2832	26.0844	25.8186	24.0368
P12109	Collagen alpha-1(VI) chain	COL6A1	-1.27434	-2.41888	0.655868	7	7	11.2	21.8412	23.2402	22.9815	22.4476	23.096	18.6963
P12235	ADP/ATP translocase 1	SLC25A4	2.77915	6.86448	0.08288	10	2	30.2	18.6654	19.8454	20.0721	22.1153	22.1628	22.6422
P12236	ADP/ATP translocase 3;ADP/ATP translocase 3, N-terminally processed	SLC25A6	1.0449	2.06322	0.118874	16	6	39.9	25.2395	25.3043	25.3055	26.3277	26.6519	26.0045
P12268	Inosine-5-monophosphate dehydrogenase 2	IMPDH2	0.214127	1.16	0.846703	33	32	57.6	26.8445	27.1504	26.7763	27.5461	27.5633	26.3041
P12270	Nucleoprotein TPR	TPR	-0.499798	-1.41402	0.421812	106	106	44	32.3611	32.0803	32.0595	31.8795	31.9665	31.1554
P12271	Retinaldehyde-binding protein 1	RLBP1	-0.173451	-1.12775	0.9451	7	7	28.1	19.8199	21.688	21.4671	20.1731	19.985	22.2966
P12429	Annexin A3	ANXA3	0.960831	1.94643	0.599466	14	14	41.5	20.6111	19.2143	18.5461	19.3228	21.7289	20.2023
P12532	Creatine kinase U-type, mitochondrial	CKMT1A	2.24763	4.74902	0.0838571	15	15	44.8	23.2286	22.914	22.5091	24.7974	24.8448	25.7524
P12755	Ski oncogene	SKI	0.876256	1.83561	0.597587	5	5	9.9	23.2506	21.6286	21.6161	22.5332	22.2855	24.3053
P12814	Alpha-actinin-1	ACTN1	0.485524	1.40009	0.571168	67	41	71.7	30.8343	30.8602	29.723	30.8988	31.1974	30.7778
P12931	Proto-oncogene tyrosine-protein kinase Src	SRC	3.65554	12.6016	0.143945	10	6	21.8	20.9699	20.5115	17.5154	23.6658	22.9965	23.3012
P12955	Xaa-Pro dipeptidase	PEPD	0.189625	1.14047	0.951722	17	17	45.6	20.2654	16.832	19.2047	18.9514	20.0807	17.8389
P12956	X-ray repair cross-complementing protein 6	XRCC6	-0.418136	-1.3362	0.367737	45	45	54.7	32.0889	31.8416	31.7711	31.3297	31.3299	31.7876
P13010	X-ray repair cross-complementing protein 5	XRCC5	-0.203702	-1.15165	0.732357	44	44	48.2	31.353	31.2575	31.0122	30.8683	30.7807	31.3626
P13073	Cytochrome c oxidase subunit 4 isoform 1, mitochondrial	COX4I1	1.67324	3.1893	0.209314	5	5	26.6	21.6344	20.5585	20.5394	22.9528	23.1849	21.6142
P13473	Lysosome-associated membrane glycoprotein 2	LAMP2	0.509595	1.42365	0.664187	6	6	16.6	21.847	21.2681	20.2929	21.7323	21.1451	22.0595
P13489	Ribonuclease inhibitor	RNH1	0.948308	1.92961	0.699612	27	27	71.6	24.0047	23.1421	20.1998	23.2796	23.1577	23.7542
P13591	Neural cell adhesion molecule 1	NCAM1	0.563542	1.47789	0.852767	8	8	14.5	18.592	22.1677	21.9665	21.7598	20.1291	22.528
P13639	Elongation factor 2	EEF2	0.425477	1.34302	0.467325	61	60	61.7	29.894	29.7475	29.5441	30.1098	30.5723	29.78
P13667	Protein disulfide-isomerase A4	PDIA4	0.451103	1.36709	0.371684	51	51	62.8	28.6546	28.6039	28.0892	28.7281	28.9151	29.0578
P13674	Prolyl 4-hydroxylase subunit alpha-1	P4HA1	0.01308	1.00911	0.991172	27	27	45.3	26.1115	25.9522	25.5235	25.4204	26.0737	26.1323
P13688	Carcinoembryonic antigen-related cell adhesion molecule 1	CEACAM1	1.24195	2.36518	0.697933	4	3	15.3	18.6237	23.6869	21.0651	21.4416	22.4806	23.1793
P13693	Translationally-controlled tumor protein	TPT1	0.456583	1.37229	0.761577	7	7	40.1	27.7763	27.5672	26.2997	27.9797	28.355	26.6783
P13760	HLA class II histocompatibility antigen, DRB1-4 beta chain	HLA	0.73827	1.66817	0.617836	9	4	36.1	25.9404	24.9506	24.6934	26.5084	26.5754	24.7154
P13796	Plastin-2	LCP1	-0.113941	-1.08218	0.934266	35	30	58.1	24.3681	24.2135	23.5737	23.461	23.5226	24.8298
P13797	Plastin-3	PLS3	-0.0169563	-1.01182	0.987801	27	20	43	26.7741	27.0015	26.3906	26.536	26.458	27.1213
P13804	Electron transfer flavoprotein subunit alpha, mitochondrial	ETFA	1.80408	3.49206	0.709	12	12	45.3	23.4197	22.2736	15.8496	21.8546	23.3841	21.7164
P13807	Glycogen [starch] synthase, muscle	GYS1	-0.333013	-1.25964	0.868923	8	8	10.5	21.224	19.9623	22.309	21.6295	20.9996	19.8671
P13861	cAMP-dependent protein kinase type II-alpha regulatory subunit	PRKAR2A	0.91904	1.89086	0.261157	20	17	64.7	25.515	25.4322	24.5789	25.9585	25.8713	26.4534
Q5VT79	Annexin A8-like protein 2;Annexin A8	ANXA8L2	1.20589	2.3068	0.653341	4	4	11	17.4245	21.5484	20.9824	21.2233	21.8085	20.5412
P13984	General transcription factor IIF subunit 2	GTF2F2	-0.0918973	-1.06577	0.908654	8	8	44.6	26.7135	26.2517	26.309	26.6078	26.4684	25.9223
P13987	CD59 glycoprotein	CD59	2.63329	6.20439	0.125682	6	6	38.3	24.1017	24.3012	25.0182	27.7418	27.6943	25.8848
P13995	Bifunctional methylenetetrahydrofolate dehydrogenase/cyclohydrolase, mitochondrial;NAD-dependent methylenetetrahydrofolate dehydrogenase;Methenyltetrahydrofolate cyclohydrolase	MTHFD2	0.0328573	1.02304	0.978079	6	6	22.9	25.6002	25.8255	24.85	25.1901	25.4232	25.761
P14174	Macrophage migration inhibitory factor	MIF	3.52894	11.5429	0.298683	4	4	20	24.7318	18.9147	21.5543	26.1149	26.0753	23.5974
P14314	Glucosidase 2 subunit beta	PRKCSH	0.012633	1.00879	0.994407	21	21	42.7	25.6786	24.6782	25.1082	25.3588	25.7536	24.3904
P14550	Alcohol dehydrogenase [NADP(+)]	AKR1A1	0.976852	1.96817	0.50735	18	18	59.1	20.4303	19.1494	21.7967	21.6243	21.1977	21.485
P14618	Pyruvate kinase PKM	PKM	-0.162945	-1.11957	0.850181	49	5	75.7	29.824	29.4354	28.8105	29.0376	29.3953	29.1482
P14625	Endoplasmin	HSP90B1	0.4884	1.40289	0.385645	61	59	57.8	28.784	28.6805	28.1402	28.8427	29.2891	28.9381
P14635	G2/mitotic-specific cyclin-B1	CCNB1	0.166051	1.12198	0.897201	5	5	17.8	22.6695	23.6743	23.438	23.9331	23.6428	22.7041
P14678	Small nuclear ribonucleoprotein-associated proteins B and B;Small nuclear ribonucleoprotein-associated protein N	SNRPB	0.00678762	1.00472	0.995451	9	9	31.6	29.6357	29.6511	29.8316	29.8427	30.3221	28.974
P14735	Insulin-degrading enzyme	IDE	0.562033	1.47635	0.744105	22	22	22.4	19.607	21.0929	21.3841	22.3848	20.528	20.8573
P14859	POU domain, class 2, transcription factor 1	POU2F1	-0.154541	-1.11307	0.96884	5	4	12.9	20.7657	21.3634	21.7108	21.2614	18.7116	23.4033
P14866	Heterogeneous nuclear ribonucleoprotein L	HNRNPL	-0.382633	-1.30372	0.31737	23	22	49.9	31.69	31.4386	31.368	31.179	31.2093	30.9604
P14868	Aspartate--tRNA ligase, cytoplasmic	DARS	-0.971657	-1.96109	0.256694	31	31	61.7	28.8297	28.7612	28.6542	27.9996	28.2746	27.056
P14923	Junction plakoglobin	JUP	3.01683	8.09387	0.312395	24	20	40.8	20.6211	18.3373	20.8497	23.8893	24.8647	20.1047
P15121	Aldose reductase	AKR1B1	-0.335953	-1.26221	0.831327	10	9	40.8	20.5815	20.0284	19.9311	19.5925	18.8901	21.0505
P15144	Aminopeptidase N	ANPEP	3.13791	8.80248	0.162152	14	14	17.2	19.4246	21.7346	20.1828	24.4897	24.1915	22.0746
P15170	Eukaryotic peptide chain release factor GTP-binding subunit ERF3A	GSPT1	-0.813094	-1.75698	0.790206	23	12	37.1	23.4586	23.1368	22.8359	23.4648	24.0758	19.4514
P15311	Ezrin	EZR	-0.382271	-1.30339	0.511074	30	16	43.5	27.1087	26.9562	26.5557	26.2531	26.3743	26.8464
P15336	Cyclic AMP-dependent transcription factor ATF-2	ATF2	-0.43895	-1.35562	0.749847	3	3	8	23.4788	23.8761	22.9777	23.4115	21.9029	23.7013
P15407	Fos-related antigen 1	FOSL1	-0.845221	-1.79654	0.446813	3	3	11.1	23.4573	24.3979	24.7089	23.5877	23.9225	22.5182
P15408	Fos-related antigen 2	FOSL2	-4.26636	-19.2443	0.0839167	4	4	17.1	23.4091	23.906	23.685	18.1181	20.7204	19.3624
P15559	NAD(P)H dehydrogenase [quinone] 1	NQO1	-0.361367	-1.28464	0.841789	12	12	34.3	24.497	25.2849	24.6619	25.3601	24.9685	23.0312
P15586	N-acetylglucosamine-6-sulfatase	GNS	-0.488658	-1.40314	0.831617	7	7	13.5	21.7806	21.5703	19.9479	20.8685	21.911	19.0534
P15880	40S ribosomal protein S2	RPS2	-0.534745	-1.44869	0.36002	16	16	49.1	31.4012	31.4412	31.2082	31.0691	31.0305	30.3467
P15924	Desmoplakin	DSP	-1.86156	-3.634	0.728706	108	108	37.9	24.6301	19.3954	25.1181	19.6172	25.0642	18.8775
P15927	Replication protein A 32 kDa subunit	RPA2	0.0812702	1.05795	0.959532	4	4	25.9	25.701	25.3475	24.325	25.4845	25.7029	24.4299
P16070	CD44 antigen	CD44	0.65991	1.57998	0.273026	13	13	37.4	26.3413	27.1119	26.9539	27.4485	27.5519	27.3865
P16083	Ribosyldihydronicotinamide dehydrogenase [quinone]	NQO2	1.80219	3.48749	0.209509	7	7	33.8	17.7913	19.4692	19.736	21.061	21.0379	20.3044
P16152	Carbonyl reductase [NADPH] 1	CBR1	-0.765325	-1.69975	0.710469	15	13	63.9	24.2262	24.2487	23.5869	23.4905	24.7253	21.55
P16220	Cyclic AMP-responsive element-binding protein 1	CREB1	-0.659271	-1.57928	0.282962	3	2	15.6	27.0262	26.7314	26.8699	26.6824	25.9722	25.9952
P16278	Beta-galactosidase	GLB1	-0.723413	-1.65108	0.730121	6	6	15.1	20.0911	21.069	20.0026	18.7985	21.5047	18.6894
P16401	Histone H1.5	HIST1H1B	-0.739829	-1.66998	0.869186	16	14	40.3	19.6342	22.8149	19.6169	18.5837	17.9173	23.3455
P16402	Histone H1.3	HIST1H1D	-0.601128	-1.5169	0.230105	18	3	41.2	31.5649	31.8634	31.3896	30.9279	31.2	30.8867
P16403	Histone H1.2	HIST1H1C	-1.26467	-2.40272	0.137017	18	4	42.7	33.1028	33.6671	32.7673	32.1617	31.7397	31.8418
P16615	Sarcoplasmic/endoplasmic reticulum calcium ATPase 2	ATP2A2	-0.5282	-1.44213	0.468261	35	28	41.4	26.8078	26.5617	26.6006	25.5761	26.7063	26.1031
P16885	1-phosphatidylinositol 4,5-bisphosphate phosphodiesterase gamma-2	PLCG2	-0.534825	-1.44877	0.653677	3	3	4	25.5584	25.2698	25.1727	25.3926	25.2553	23.7486
P16949	Stathmin	STMN1	0.470393	1.38549	0.89115	14	10	43.6	21.4302	23.6327	23.0708	23.3575	25.3653	20.8221
P16989	Y-box-binding protein 3	YBX3	-0.354081	-1.27817	0.424605	20	13	69.9	29.2644	29.643	29.5338	29.0241	28.9803	29.3745
P17010	Zinc finger X-chromosomal protein;Zinc finger Y-chromosomal protein	ZFX	-1.02612	-2.03654	0.224417	6	6	10.3	24.165	23.2695	23.7896	22.2441	22.8803	23.0214
P17026	Zinc finger protein 22	ZNF22	-0.553836	-1.46798	0.722275	2	2	11.2	25.0211	25.1051	24.9545	24.7652	25.5213	23.1328
P17028	Zinc finger protein 24	ZNF24	2.26135	4.7944	0.384307	4	4	19.6	19.4014	18.2348	21	20.5557	20.5777	24.2868
P17096	High mobility group protein HMG-I/HMG-Y	HMGA1	-1.0141	-2.01964	0.261872	7	3	41.1	32.2064	32.0181	31.1977	30.6446	30.4324	31.3029
P17096	High mobility group protein HMG-I/HMG-Y	HMGA1	-2.53537	-5.79726	0.528364	6	2	34.4	26.2511	26.6936	24.9626	24.2279	19.2927	26.7806
P17174	Aspartate aminotransferase, cytoplasmic	GOT1	-1.13588	-2.19753	0.460028	16	16	43.6	21.2563	21.6107	19.9159	20.7872	19.9898	18.5983
P17275	Transcription factor jun-B	JUNB	-1.19553	-2.29029	0.180438	4	4	21	25.8835	25.606	25.7437	25.0986	24.6053	23.9426
P17480	Nucleolar transcription factor 1	UBTF	-1.20469	-2.30488	0.194488	31	31	41.1	30.3921	30.037	29.5385	29.0323	29.1059	28.2154
P17535	Transcription factor jun-D	JUND	-1.59831	-3.02788	0.543411	3	2	10.7	21.8332	22.9524	23.0052	22.4233	22.3194	18.2532
P17544	Cyclic AMP-dependent transcription factor ATF-7	ATF7	-0.856483	-1.81062	0.316901	6	6	35.5	24.3714	23.9559	23.7577	23.2125	23.7786	22.5244
P17568	NADH dehydrogenase [ubiquinone] 1 beta subcomplex subunit 7	NDUFB7	-0.900906	-1.86724	0.560933	2	2	8	19.0521	20.7003	19.2205	19.4631	17.5604	19.2466
P17612	cAMP-dependent protein kinase catalytic subunit alpha	PRKACA	0.534102	1.44804	0.700264	6	4	19.1	20.9089	20.3781	21.6037	21.9361	22.0564	20.5005
P17655	Calpain-2 catalytic subunit	CAPN2	0.652629	1.57203	0.709926	17	17	31.3	22.5718	22.482	24.4022	23.6536	23.0223	24.7379
P17676	CCAAT/enhancer-binding protein beta	CEBPB	-1.46215	-2.75519	0.230522	7	4	39.1	27.8743	27.176	27.8445	27.1885	25.5633	25.7566
P17676	CCAAT/enhancer-binding protein beta	CEBPB	-0.375216	-1.29703	0.332606	4	1	34	22.3202	21.8934	22.1127	21.811	21.7235	21.6661
P17706	Tyrosine-protein phosphatase non-receptor type 2	PTPN2	2.37722	5.19535	0.60232	3	3	12.7	17.6288	19.6659	19.8989	18.374	19.8887	26.0625
P17812	CTP synthase 1	CTPS1	1.0581	2.08219	0.434461	22	21	40.6	20.3808	18.377	18.6934	20.8564	20.1608	19.6084
P17844	Probable ATP-dependent RNA helicase DDX5	DDX5	-1.06392	-2.0906	0.185818	42	29	54.6	32.5748	32.4791	32.2586	31.682	31.6477	30.7911
P17858	ATP-dependent 6-phosphofructokinase, liver type	PFKL	0.0920842	1.06591	0.968884	19	16	27.4	23.2485	23.3361	21.7905	21.8963	22.7841	23.9709
P17931	Galectin-3	LGALS3	0.287205	1.22027	0.799658	9	9	40	24.7315	25.2251	23.9183	25.095	25.2855	24.356
P17936	Insulin-like growth factor-binding protein 3	IGFBP3	-3.08848	-8.50599	0.286382	11	11	44.3	29.3704	28.8419	28.0291	24.0292	24.2797	28.667
P17980	26S protease regulatory subunit 6A	PSMC3	-0.32327	-1.25116	0.451532	28	28	65.1	29.1644	29.0462	28.7064	28.6929	28.7547	28.4997
P17987	T-complex protein 1 subunit alpha	TCP1	-0.0123463	-1.00859	0.990703	34	34	66.4	29.0453	29.0723	28.9802	29.2459	29.2934	28.5215
P18031	Tyrosine-protein phosphatase non-receptor type 1	PTPN1	-0.312307	-1.24169	0.853139	14	14	38.6	24.4414	23.6805	23.5005	24.0662	24.3483	22.2708
P18074	TFIIH basal transcription factor complex helicase XPD subunit	ERCC2	2.001	4.00277	0.264772	13	13	18.6	22.3523	24.6464	23.8901	26.6028	25.7807	24.5083
P18077	60S ribosomal protein L35a	RPL35A	0.201	1.14949	0.835854	8	8	30.9	27.1805	28.1376	27.3905	27.9291	28.0544	27.3282
P18124	60S ribosomal protein L7	RPL7	-0.32907	-1.2562	0.660531	21	21	44.8	31.7491	32.5056	32.2981	32.163	31.9246	31.4781
P18206	Vinculin	VCL	0.872829	1.83125	0.220311	65	65	64	26.7076	26.8336	26.4219	27.6396	27.8989	27.0431
P18583	Protein SON	SON	1.77532	3.42314	0.451304	31	7	20.2	25.8522	26.6418	30.103	29.3076	29.5424	29.0729
P18615	Negative elongation factor E	NELFE	-0.0895983	-1.06407	0.945386	14	14	37.4	25.804	25.6226	25.9814	25.4677	25.1183	26.5532
P18621	60S ribosomal protein L17	RPL17	-0.0616678	-1.04367	0.897535	13	13	52.2	29.8127	30.0678	29.814	29.8296	29.9785	29.7014
P18669	Phosphoglycerate mutase 1	PGAM1	0.989589	1.98562	0.217553	21	21	63.4	23.8691	23.393	23.3097	24.1581	25.0645	24.3179
P18754	Regulator of chromosome condensation	RCC1	-0.0631612	-1.04475	0.96207	15	15	47.5	28.0737	28.264	28.8015	28.8071	28.5883	27.5544
P18827	Syndecan-1	SDC1	1.05749	2.08131	0.516679	2	2	11.9	19.512	19.9621	18.1897	19.8731	19.3563	21.6069
P18846	Cyclic AMP-dependent transcription factor ATF-1	ATF1	0.766227	1.70082	0.701396	2	1	24.3	18.3103	20.8994	18.0839	20.198	19.4958	19.8985
P18858	DNA ligase 1	LIG1	0.354448	1.2785	0.816503	14	14	19.3	20.6229	21.6462	22.3648	21.3639	21.6256	22.7078
P18887	DNA repair protein XRCC1	XRCC1	-1.18956	-2.28083	0.0794146	13	13	27.5	27.5922	27.4409	27.1847	26.2726	26.277	26.0996
P19022	Cadherin-2	CDH2	2.10881	4.31335	0.1368	7	7	15.9	21.6923	21.2961	22.1463	23.8202	24.6991	22.9417
P19174	1-phosphatidylinositol 4,5-bisphosphate phosphodiesterase gamma-1	PLCG1	0.63626	1.55429	0.793234	26	26	27	21.199	22.355	22.2561	22.4841	20.7514	24.4834
P19338	Nucleolin	NCL	0.0438347	1.03085	0.952392	37	37	44.4	33.2437	33.0926	32.6345	32.8676	33.0078	33.2268
P19367	Hexokinase-1	HK1	2.74124	6.68645	0.12	38	34	44.1	24.0999	24.4857	22.5307	26.3539	26.6849	26.3012
P19387	DNA-directed RNA polymerase II subunit RPB3	POLR2C	0.368765	1.29125	0.608265	8	8	36.7	24.1449	24.0698	24.9932	24.7256	24.7064	24.8822
P19388	DNA-directed RNA polymerases I, II, and III subunit RPABC1	POLR2E	-0.00248909	-1.00173	0.997171	6	6	29	26.7068	26.3951	26.9489	26.8392	26.9246	26.2795
P19404	NADH dehydrogenase [ubiquinone] flavoprotein 2, mitochondrial	NDUFV2	1.4391	2.71152	0.650086	6	6	26.1	20.1495	20.4718	18.1352	18.6237	20.9027	23.5474
P19447	TFIIH basal transcription factor complex helicase XPB subunit	ERCC3	-1.08991	-2.12861	0.394437	19	19	30.4	27.2793	26.8865	27.0404	25.0405	25.6269	27.2691
P19525	Interferon-induced, double-stranded RNA-activated protein kinase	EIF2AK2	-0.0197124	-1.01376	0.98243	16	16	29.6	26.6946	26.7734	26.6146	26.8875	26.9176	26.2183
P19623	Spermidine synthase	SRM	0.245287	1.18533	0.945698	16	16	59.9	21.8691	21.8208	21.1307	22.9543	23.4692	19.133
P19784	Casein kinase II subunit alpha	CSNK2A2	-0.991856	-1.98874	0.449596	9	9	26.9	25.3518	24.1016	24.4588	24.2659	22.4967	24.174
P19838	Nuclear factor NF-kappa-B p105 subunit;Nuclear factor NF-kappa-B p50 subunit	NFKB1	-0.0266113	-1.01862	0.96939	7	7	10.7	21.9389	21.5984	21.7777	21.9167	21.8636	21.4548
P19971	Thymidine phosphorylase	TYMP	-0.437723	-1.35446	0.790256	16	16	45.4	20.0802	20.1434	18.7541	20.2895	18.2711	19.1039
P20036	HLA class II histocompatibility antigen, DP alpha 1 chain	HLA	2.37672	5.19355	0.254921	2	2	11.2	18.8749	19.685	16.844	21.9487	20.7995	19.7858
P20042	Eukaryotic translation initiation factor 2 subunit 2	EIF2S2	0.091369	1.06538	0.807364	31	31	71.5	29.6339	29.6558	29.4719	29.5612	29.7816	29.6929
P20073	Annexin A7	ANXA7	-1.60611	-3.0443	0.379006	19	18	41.6	20.0871	20.2723	18.1258	16.4437	18.4896	18.7336
P20265	POU domain, class 3, transcription factor 2;POU domain, class 5, transcription factor 1;Putative POU domain, class 5, transcription factor 1B;POU domain, class 3, transcription factor 3	POU3F2	-1.77476	-3.42181	0.511525	2	1	10.7	23.3934	23.2707	23.5482	23.0506	23.2084	18.629
P20290	Transcription factor BTF3	BTF3	1.13566	2.19719	0.430212	7	7	38.3	24.7891	25.2822	25.4633	25.3395	25.8231	27.779
P20339	Ras-related protein Rab-5A	RAB5A	0.757885	1.69101	0.629047	6	4	39.8	19.9255	18.8153	18.3442	20.2005	20.5452	18.6128
P20340	Ras-related protein Rab-6A	RAB6A	1.31694	2.49137	0.266992	9	6	44.7	21.196	21.7384	21.7134	21.8503	23.6837	23.0647
P20585	DNA mismatch repair protein Msh3	MSH3	-0.410852	-1.32947	0.751652	8	8	8.6	21.0491	22.1233	21.8282	20.6307	20.9417	22.1956
P20618	Proteasome subunit beta type-1	PSMB1	-0.184481	-1.13641	0.789901	9	9	43.2	28.8372	28.7971	28.2646	28.588	28.6571	28.1003
P20645	Cation-dependent mannose-6-phosphate receptor	M6PR	1.30187	2.46548	0.373197	5	5	19.1	21.5417	20.8212	18.9284	21.6415	21.7477	21.8078
P20700	Lamin-B1	LMNB1	1.7696	3.40959	0.419708	47	43	66	28.7203	27.9511	31.8913	31.6125	31.3679	30.8912
P20810	Calpastatin	CAST	-1.28199	-2.43174	0.538258	24	2	52.9	23.1728	22.897	20.5621	19.4695	21.8852	21.4311
P20839	Inosine-5-monophosphate dehydrogenase 1	IMPDH1	-0.16569	-1.1217	0.932523	15	14	35	19.8152	21.9181	20.171	21.1714	20.4768	19.7591
P21281	V-type proton ATPase subunit B, brain isoform	ATP6V1B2	0.795439	1.73561	0.684206	23	23	47	21.1413	20.9913	21.277	21.1289	20.9057	23.7612
P21283	V-type proton ATPase subunit C 1	ATP6V1C1	-0.158005	-1.11574	0.96885	15	15	40.1	23.152	22.8588	20.7503	21.4776	20.3397	24.4697
P21291	Cysteine and glycine-rich protein 1	CSRP1	0.761399	1.69513	0.490851	11	11	56	29.8327	30.3267	29.0953	29.7135	30.6276	31.1979
P21333	Filamin-A	FLNA	0.591818	1.50714	0.472173	138	131	60.8	32.9173	33.3153	32.5547	33.3236	34.1647	33.0744
P21589	5-nucleotidase	NT5E	2.04727	4.13323	0.31218	20	20	44.3	24.37	26.723	28.057	28.4914	28.738	28.0625
P21741	Midkine	MDK	0.737111	1.66683	0.423106	2	2	27.6	23.7909	23.318	22.383	23.5319	24.0477	24.1236
P21796	Voltage-dependent anion-selective channel protein 1	VDAC1	1.35999	2.56683	0.0840769	18	18	76	27.4805	27.6095	27.2055	28.6147	28.7033	29.0574
P21810	Biglycan	BGN	-1.13717	-2.19949	0.587953	2	2	7.3	22.019	22.612	22.4071	22.6296	21.9199	19.077
P21860	Receptor tyrosine-protein kinase erbB-3	ERBB3	0.683791	1.60636	0.710202	2	2	4.7	17.9607	20.6892	20.1527	20.4251	20.2127	20.2161
P21912	Succinate dehydrogenase [ubiquinone] iron-sulfur subunit, mitochondrial	SDHB	-0.657677	-1.57754	0.745107	7	7	27.1	21.6105	22.3956	22.3479	22.9256	21.6815	19.7739
P21926	CD9 antigen	CD9	1.94519	3.85088	0.0914667	4	4	9.6	18.9166	19.5751	19.8352	21.4727	21.0649	21.6248
P21980	Protein-glutamine gamma-glutamyltransferase 2	TGM2	-1.21319	-2.3185	0.309493	26	25	42.6	27.952	27.918	26.9882	26.1489	25.6819	27.3878
P22033	Methylmalonyl-CoA mutase, mitochondrial	MUT	2.04949	4.1396	0.0655652	8	8	12.5	20.0288	20.315	20.6656	22.066	22.5331	22.5587
P22059	Oxysterol-binding protein 1	OSBP	-0.958755	-1.94363	0.750978	15	15	22.7	21.9364	20.2508	20.3704	17.6917	22.4188	19.5709
P22061	Protein-L-isoaspartate(D-aspartate) O-methyltransferase	PCMT1	-0.402937	-1.3222	0.837791	13	13	65.2	22.1294	23.0076	21.7283	21.491	23.3418	20.8237
P22087	rRNA 2-O-methyltransferase fibrillarin	FBL	-0.149702	-1.10934	0.894008	18	17	50.5	30.8225	30.8466	31.2852	31.2334	31.2058	30.0661
P22090	40S ribosomal protein S4, Y isoform 1	RPS4Y1	-0.490274	-1.40471	0.942215	11	2	36.5	26.5554	25.6895	21.9204	26.5486	26.7064	19.4395
P22102	Trifunctional purine biosynthetic protein adenosine-3;Phosphoribosylamine--glycine ligase;Phosphoribosylformylglycinamidine cyclo-ligase;Phosphoribosylglycinamide formyltransferase	GART	0.856764	1.81097	0.649436	33	33	38.2	20.8697	20.3592	18.6338	19.9556	20.4897	21.9877
P22234	Multifunctional protein ADE2;Phosphoribosylaminoimidazole-succinocarboxamide synthase;Phosphoribosylaminoimidazole carboxylase	PAICS	0.377705	1.29927	0.414002	25	25	51.1	24.1496	23.92	23.7468	24.2688	24.5714	24.1094
P22314	Ubiquitin-like modifier-activating enzyme 1	UBA1	0.922276	1.8951	0.351698	39	39	42.4	26.1039	25.9042	24.7365	26.5189	26.8991	26.0933
P22392	Nucleoside diphosphate kinase B;Putative nucleoside diphosphate kinase	NME2	-0.111169	-1.0801	0.942768	13	1	65.8	27.4967	27.28	26.9141	27.5382	27.7574	26.0617
P22415	Upstream stimulatory factor 1	USF1	-2.67347	-6.37962	0.395234	4	3	19.5	25.0434	25.021	24.793	24.1289	24.0466	18.6615
P22570	NADPH:adrenodoxin oxidoreductase, mitochondrial	FDXR	3.36978	10.3372	0.229551	15	15	38	18.1169	18.9029	17.1206	23.5516	21.6958	19.0024
P22626	Heterogeneous nuclear ribonucleoproteins A2/B1	HNRNPA2B1	-0.653997	-1.57352	0.258218	30	30	60.9	34.3308	34.1603	34.082	33.6838	33.8037	33.1236
P22670	MHC class II regulatory factor RFX1	RFX1	0.904287	1.87162	0.412151	7	7	10.6	22.7186	23.9298	23.8979	24.1096	23.9342	25.2153
P22695	Cytochrome b-c1 complex subunit 2, mitochondrial	UQCRC2	-0.671988	-1.59327	0.766092	12	12	33.3	22.0072	20.7723	20.4617	22.0804	18.7017	20.4432
P22735	Protein-glutamine gamma-glutamyltransferase K	TGM1	-1.06649	-2.09433	0.331155	11	11	17.7	18.113	18.2517	19.8068	17.8517	17.5814	17.539
P23193	Transcription elongation factor A protein 1	TCEA1	0.29311	1.22528	0.491992	21	21	57.5	26.1514	26.0394	26.2597	26.4307	26.694	26.2052
P23229	Integrin alpha-6;Integrin alpha-6 heavy chain;Integrin alpha-6 light chain;Processed integrin alpha-6	ITGA6	3.00986	8.05486	0.238651	20	20	23.3	17.482	17.7058	20.6723	23.2091	20.9328	20.7478
P23246	Splicing factor, proline- and glutamine-rich	SFPQ	-0.827985	-1.7752	0.217682	39	37	47.9	33.4824	32.9725	32.6275	32.0594	32.3244	32.2147
P23258	Tubulin gamma-1 chain;Tubulin gamma-2 chain	TUBG1	0.262896	1.19988	0.651652	9	9	24.2	29.0557	28.5885	28.6314	29.0005	29.2925	28.7713
P23284	Peptidyl-prolyl cis-trans isomerase B	PPIB	0.0919062	1.06578	0.919713	19	19	68.1	32.6307	32.4145	31.9315	32.6755	32.6161	31.9607
P23297	Protein S100-A1	S100A1	2.4604	5.50369	0.303362	4	4	46.8	17.0423	18.8191	18.0734	19.1332	19.3745	22.8084
P23368	NAD-dependent malic enzyme, mitochondrial	ME2	0.318338	1.24689	0.759608	15	15	35.3	20.6698	21.6894	21.6726	21.2683	22.1885	21.5301
P23381	Tryptophan--tRNA ligase, cytoplasmic;T1-TrpRS;T2-TrpRS	WARS	2.66354	6.33586	0.257373	22	22	49.5	23.1829	21.8247	19.2092	23.5912	24.48	24.1363
P23396	40S ribosomal protein S3	RPS3	0.137348	1.09988	0.761257	27	27	86	31.7095	31.9375	31.4791	31.8599	31.899	31.7793
P23458	Tyrosine-protein kinase JAK1	JAK1	0.474027	1.38898	0.8882	4	3	4	21.0355	21.0989	19.6726	21.8396	18.3988	22.9907
P23497	Nuclear autoantigen Sp-100	SP100	0.703745	1.62873	0.202381	8	8	28.5	23.7148	23.8359	23.9635	24.2223	24.8148	24.5884
P23511	Nuclear transcription factor Y subunit alpha	NFYA	1.33996	2.53144	0.443321	2	2	12.6	21.7649	22.2444	22.3709	22.5247	22.5471	25.3283
P23526	Adenosylhomocysteinase	AHCY	0.045735	1.03221	0.991298	30	30	46.1	25.6779	25.6257	23.9505	25.7377	26.5455	23.1082
P23528	Cofilin-1	CFL1	0.642375	1.5609	0.326166	21	15	75.3	30.1463	30.383	29.5468	30.5071	30.9452	30.551
P23588	Eukaryotic translation initiation factor 4B	EIF4B	0.26469	1.20138	0.767074	10	10	18.5	27.7209	27.5214	26.7263	27.7616	27.8237	27.1774
P23634	Plasma membrane calcium-transporting ATPase 4	ATP2B4	1.48702	2.80309	0.261539	26	15	27.3	17.1036	17.795	16.807	18.8123	17.6929	19.6614
P23760	Paired box protein Pax-3	PAX3	-1.00247	-2.00343	0.638366	2	2	6.9	21.6944	21.7281	21.6354	21.5567	21.9101	18.5837
P23921	Ribonucleoside-diphosphate reductase large subunit	RRM1	0.908695	1.87735	0.694613	15	15	26	18.3123	18.055	20.9576	19.2137	19.6889	21.1483
P24534	Elongation factor 1-beta	EEF1B2	0.00612768	1.00426	0.995382	11	9	63.6	29.667	29.6051	28.7981	29.2013	29.348	29.5392
P24539	ATP synthase F(0) complex subunit B1, mitochondrial	ATP5F1	-0.925084	-1.89879	0.313114	8	8	28.5	23.4953	23.7087	23.1177	22.7985	23.0331	21.7149
P24666	Low molecular weight phosphotyrosine protein phosphatase	ACP1	-2.65632	-6.30423	0.263498	9	9	70.3	22.8694	22.8099	24.2704	19.1828	22.8896	19.9084
P24752	Acetyl-CoA acetyltransferase, mitochondrial	ACAT1	2.40233	5.28656	0.0942857	17	17	44.5	24.5789	23.7923	23.9367	26.4582	26.5921	26.4647
P24821	Tenascin	TNC	-1.60764	-3.04753	0.276241	46	46	29.9	29.5509	29.1757	27.276	27.0833	26.6721	27.4242
P24844	Myosin regulatory light polypeptide 9	MYL9	-0.228435	-1.17156	0.909217	13	7	66.3	23.5031	25.471	25.2597	24.9401	25.0887	23.5197
P24928	DNA-directed RNA polymerase II subunit RPB1	POLR2A	0.834401	1.78312	0.51581	37	37	23.2	26.9482	27.2368	28.8681	28.7385	28.8498	27.968
P24941	Cyclin-dependent kinase 2	CDK2	0.804787	1.74689	0.763406	16	13	41.6	26.1318	22.5048	26.5828	26.1366	25.9548	25.5423
P25098	Beta-adrenergic receptor kinase 1;Beta-adrenergic receptor kinase 2	ADRBK1	1.17795	2.26255	0.183237	5	5	8.6	21.547	22.2447	22.6455	23.0627	23.4733	23.435
P25205	DNA replication licensing factor MCM3	MCM3	-0.272943	-1.20827	0.36158	44	44	58.4	29.3314	29.3605	29.2733	29.0141	29.1924	28.9399
P25208	Nuclear transcription factor Y subunit beta	NFYB	0.981523	1.97455	0.25889	2	2	8.2	21.4471	21.6248	22.2298	22.1843	22.8346	23.2274
P25325	3-mercaptopyruvate sulfurtransferase	MPST	0.798129	1.73884	0.446847	5	5	20.5	18.7937	19.9072	18.1172	19.8354	19.813	19.5642
P25398	40S ribosomal protein S12	RPS12	0.0850328	1.06071	0.909143	12	12	78.8	31.6614	31.5732	31.0282	31.2845	31.5375	31.6959
P25440	Bromodomain-containing protein 2	BRD2	-1.04527	-2.06375	0.185033	21	18	33	28.0561	27.768	28.0953	26.9919	27.3762	26.4154
P25490	Transcriptional repressor protein YY1	YY1	0.574879	1.48955	0.47017	6	6	22.9	23.7116	23.6766	24.1741	25.0156	23.8312	24.4402
P25685	DnaJ homolog subfamily B member 1	DNAJB1	-0.0872962	-1.06238	0.84316	19	18	46.8	27.1593	27.263	27.3678	26.9992	27.2241	27.3049
P25705	ATP synthase subunit alpha, mitochondrial	ATP5A1	-0.648567	-1.56761	0.252015	33	33	56.8	28.6377	28.602	28.1837	27.5379	28.0483	27.8916
P25786	Proteasome subunit alpha type-1	PSMA1	-0.590236	-1.50549	0.350669	14	14	58.6	29.6547	29.5392	29.1501	29.0983	29.0715	28.4035
P25787	Proteasome subunit alpha type-2	PSMA2	2.37827	5.19913	0.444269	10	10	57.3	23.5063	22.4343	18.7791	22.2813	23.7376	25.8357
P25788	Proteasome subunit alpha type-3	PSMA3	-0.655884	-1.57558	0.460266	12	12	50.4	28.7634	28.8069	28.3322	28.5673	28.1647	27.2028
P25789	Proteasome subunit alpha type-4	PSMA4	-0.55092	-1.46502	0.355269	10	10	45.6	29.0565	28.8585	28.3228	28.2159	28.4023	27.9669
P26006	Integrin alpha-3;Integrin alpha-3 heavy chain;Integrin alpha-3 light chain	ITGA3	-0.691087	-1.6145	0.728387	12	12	12.7	20.2278	21.277	20.8727	20.9143	18.3496	21.0404
P26038	Moesin	MSN	-0.47965	-1.39441	0.467596	46	32	62	30.1143	29.6136	29.2127	29.3784	29.2139	28.9093
P26196	Probable ATP-dependent RNA helicase DDX6	DDX6	-0.169118	-1.12437	0.708825	17	17	42.9	28.3367	28.3186	27.9487	28.0111	28.0975	27.988
P26358	DNA (cytosine-5)-methyltransferase 1	DNMT1	-0.567497	-1.48195	0.53045	38	38	26	28.4944	28.9044	28.7799	28.6453	28.4925	27.3385
P26368	Splicing factor U2AF 65 kDa subunit	U2AF2	0.102386	1.07355	0.881993	9	9	23.8	28.0263	28.2157	27.5985	28.1007	28.2294	27.8176
P26373	60S ribosomal protein L13	RPL13	-0.521993	-1.43594	0.473836	16	16	47.9	31.0483	31.9232	31.5871	31.2299	31.2131	30.5497
P26440	Isovaleryl-CoA dehydrogenase, mitochondrial	IVD	-0.768012	-1.70292	0.653707	9	9	22.9	22.647	22.9112	20.8062	20.9462	22.3066	20.8075
P26447	Protein S100-A4	S100A4	-0.671998	-1.59328	0.656601	3	3	27.7	24.5425	24.6684	22.9862	22.5397	23.5029	24.1386
P26583	High mobility group protein B2	HMGB2	1.02553	2.03571	0.366156	8	6	38.3	26.7242	25.9065	27.7124	28.1847	27.9243	27.3107
P26599	Polypyrimidine tract-binding protein 1	PTBP1	-0.315837	-1.24473	0.781181	19	18	46.9	30.5136	30.4413	30.4699	30.6032	30.691	29.183
P26639	Threonine--tRNA ligase, cytoplasmic	TARS	1.43621	2.70609	0.382814	27	25	39	18.6068	19.1158	17.6559	18.8204	21.4176	19.4491
P26640	Valine--tRNA ligase	VARS	0.208469	1.15546	0.823434	26	26	25.9	27.541	27.819	26.7979	27.3026	27.5171	27.9637
P26641	Elongation factor 1-gamma	EEF1G	-0.00707245	-1.00491	0.992401	17	17	34.1	29.4594	29.5931	29.0527	29.3059	29.2367	29.5414
P26885	Peptidyl-prolyl cis-trans isomerase FKBP2	FKBP2	-0.444707	-1.36104	0.859682	4	4	26.8	23.2291	23.237	21.684	23.0219	23.4387	20.3553
P27105	Erythrocyte band 7 integral membrane protein	STOM	0.847247	1.79906	0.140056	11	11	47.6	24.1214	23.9817	24.3986	25.2428	24.8049	24.9958
P27348	14-3-3 protein theta	YWHAQ	0.501856	1.41603	0.730711	17	14	67.8	25.7621	25.2439	24.9544	25.0992	25.337	27.0298
P27361	Mitogen-activated protein kinase 3	MAPK3	1.5378	2.90351	0.423569	14	8	40.1	20.0691	21.1926	18.8421	19.9772	22.6341	22.1059
P27448	MAP/microtubule affinity-regulating kinase 3	MARK3	-0.670467	-1.59159	0.569918	6	4	13.2	25.1854	25.1886	25.5485	25.4852	24.8667	23.5592
P27635	60S ribosomal protein L10	RPL10	-0.0293465	-1.02055	0.951337	16	16	56.1	29.6638	29.5826	29.8413	29.5917	29.6257	29.7822
P27694	Replication protein A 70 kDa DNA-binding subunit;Replication protein A 70 kDa DNA-binding subunit, N-terminally processed	RPA1	-0.262858	-1.19985	0.871455	19	19	38.3	26.0029	25.8093	25.3652	25.9481	26.232	24.2088
P27695	DNA-(apurinic or apyrimidinic site) lyase;DNA-(apurinic or apyrimidinic site) lyase, mitochondrial	APEX1	0.728991	1.65748	0.285498	15	15	46.9	26.8568	27.4244	27.8597	28.0658	28.0933	28.1688
P27707	Deoxycytidine kinase	DCK	0.75106	1.68303	0.865607	7	7	31.2	18.9853	17.8867	24.0053	19.9949	20.8587	22.2768
P27708	CAD protein;Glutamine-dependent carbamoyl-phosphate synthase;Aspartate carbamoyltransferase;Dihydroorotase	CAD	1.14345	2.20909	0.383478	45	44	27	23.2714	22.8143	21.1268	23.274	24.0295	23.3394
P27797	Calreticulin	CALR	0.746524	1.67775	0.281991	20	20	64.7	26.3341	26.4864	26.0119	26.5236	27.1732	27.3753
[truncated: 2,761 more rows]

## Sheet: DP SN
Majority protein Ids	Protein names	Gene names	T-test Difference (DP: CB3 vs. C)	Fold control (DP: CB3 vs. C)	T-test q-value (DP: CB3 vs. C)	Peptides	Unique peptides	Sequence coverage [%]	LFQ intensity DP-C_1	LFQ intensity DP-C_2	LFQ intensity DP-C_3	LFQ intensity DP-CB_1	LFQ intensity DP-CB_2	LFQ intensity DP-CB_3
[truncated: 1,127 more rows]
