# Supplementary material for: The Challenge of Classifying Metastatic Cell Properties by Molecular Profiling Exemplified with Cutaneous Melanoma Cells and Their Cerebral Metastasis from Patient Derived Mouse Xenografts
Source: Mol Cell Proteomics. 2019 Dec 31;19(3):478–89. doi: 10.1074/mcp.RA119.001886 (PMC7050108; doi:10.1074/mcp.RA119.001886)
Supplement: Supplementary Table S6 [file 157378_0_supp_434656_q1jjwj.xlsx]

## Sheet: M12 CYT
Majority protein IDs	Protein names	Gene names	T-test Difference (M12: CB3 vs. C)	Fold control (M12: CB3 vs. C)	T-test q-value (M12: CB3 vs. C)	Peptides	Unique peptides	Sequence coverage [%]	LFQ intensity M12-C_cyt_1	LFQ intensity M12-C_cyt_2	LFQ intensity M12-C_cyt_3	LFQ intensity M12-CB3_cyt_1	LFQ intensity M12-CB3_cyt_2	LFQ intensity M12-CB3_cyt_3
A0AVT1	Ubiquitin-like modifier-activating enzyme 6	UBA6	0.28903	1.22182	0.809393	20	20	22.4	25.1683	24.7307	25.3146	24.8565	25.7783	25.4459
A0FGR8	Extended synaptotagmin-2	ESYT2	0.335271	1.26161	0.637949	20	20	28.4	26.4487	26.6068	26.5949	26.7244	26.6611	27.2709
A0MZ66	Shootin-1	KIAA1598	1.25801	2.39166	0.345524	23	23	39.6	25.0836	25.991	26.0311	27.3662	27.2751	26.2385
A1L0T0	Acetolactate synthase-like protein	ILVBL	-0.305975	-1.23625	0.91557	8	8	17.6	25.6748	23.3587	24.6745	24.7298	24.0172	24.043
A1X283	SH3 and PX domain-containing protein 2B	SH3PXD2B	1.59505	3.02105	0.158717	17	16	31.7	25.9718	26.8948	26.4214	27.7712	28.2889	28.013
A2RRP1	Neuroblastoma-amplified sequence	NBAS	0.00844574	1.00587	0.998393	5	5	2.7	22.0506	21.5871	20.0696	21.3409	20.4385	21.9532
A2RTX5	Probable threonine--tRNA ligase 2, cytoplasmic	TARSL2	-0.0010198	-1.00071	1	3	1	5.5	20.0167	20.5748	20.3114	20.5302	20.1402	20.2294
A3KN83	Protein strawberry notch homolog 1	SBNO1	0.792552	1.73214	0.608301	8	8	8.6	23.4762	21.9035	21.8515	23.4916	22.9875	23.1297
A4D1E9	GTP-binding protein 10	GTPBP10	0.643586	1.56221	0.557524	6	6	23.8	23.0696	22.9436	22.5239	22.8222	23.7867	23.8589
A4D1P6	WD repeat-containing protein 91	WDR91	0.149557	1.10923	0.961182	6	6	11.8	24.124	22.3034	23.1609	23.5944	23.6841	22.7584
A5D8V6	Vacuolar protein sorting-associated protein 37C	VPS37C	0.261925	1.19908	0.900192	4	4	18.9	21.7252	20.7451	21.8265	22.4017	21.0196	21.6612
A5YKK6	CCR4-NOT transcription complex subunit 1	CNOT1	0.302202	1.23302	0.904811	21	21	10.5	23.622	23.8222	23.825	23.4076	23.399	25.3692
Q9GZQ8	Microtubule-associated proteins 1A/1B light chain 3B;Microtubule-associated proteins 1A/1B light chain 3 beta 2	MAP1LC3B	0.948153	1.9294	0.190276	4	4	29.6	22.5503	22.0959	22.3441	23.4638	23.1688	23.202
A6NDG6	Phosphoglycolate phosphatase	PGP	1.05037	2.07106	0.5211	5	5	21.2	22.7278	20.8438	22.0193	23.0895	22.5035	23.1489
A6NGB9	WAS/WASL-interacting protein family member 3	WIPF3	2.47141	5.54586	0.157732	2	2	8.3	18.818	20.4638	19.434	21.773	22.3773	21.9798
A6NHQ2	rRNA/tRNA 2-O-methyltransferase fibrillarin-like protein 1	FBLL1	2.5801	5.97981	0.342005	3	2	6.9	18.0297	21.5245	19.1126	21.9134	22.5229	21.9709
A6NHR9	Structural maintenance of chromosomes flexible hinge domain-containing protein 1	SMCHD1	-1.22541	-2.33822	0.653496	50	50	27.7	22.8699	20.2742	19.4428	19.3899	20.0724	19.4484
A6NIH7	Protein unc-119 homolog B	UNC119B	0.926027	1.90004	0.453639	2	2	15.1	21.1014	19.7592	20.8372	21.2298	21.7441	21.5021
A6NKF1	SAC3 domain-containing protein 1	SAC3D1	-0.45779	-1.37344	0.835639	3	3	6.7	22.0564	21.2621	23.4227	21.6476	21.8725	21.8478
A8MXV4	Nucleoside diphosphate-linked moiety X motif 19, mitochondrial	NUDT19	0.517772	1.43174	0.799042	4	4	13.9	22.6658	20.5756	22.1044	22.2948	22.2507	22.3536
B0I1T2	Unconventional myosin-Ig;Minor histocompatibility antigen HA-2	MYO1G	1.00489	2.00679	0.521073	4	3	5.3	19.8382	20.3467	20.6527	20.4184	21.2548	22.179
B1ANS9	WD repeat-containing protein 64	WDR64	0.206933	1.15423	0.967803	2	2	3	20.1803	22.724	23.286	22.6731	21.8482	22.2899
B2RTY4	Unconventional myosin-IXa	MYO9A	0.189728	1.14055	0.925055	2	1	4.4	23.9612	22.6513	23.1641	23.9213	23.0397	23.3848
C4AMC7	Putative WAS protein family homolog 3;WAS protein family homolog 2;WAS protein family homolog 1;WAS protein family homolog 6	WASH3P	0.380462	1.30176	0.793334	8	8	20.1	23.5524	24.5208	24.7137	24.7239	24.9877	24.2167
C9JLW8	Protein FAM195B	FAM195B	0.359868	1.28331	0.701166	3	3	41.2	21.507	21.2823	21.2366	22.1876	21.2448	21.6733
E9PAV3	Nascent polypeptide-associated complex subunit alpha, muscle-specific form;Nascent polypeptide-associated complex subunit alpha	NACA	0.199352	1.14818	0.765718	8	7	13.4	28.1864	28.3887	28.6627	28.5142	28.7736	28.548
E9PRG8	Uncharacterized protein C11orf98	C11orf98	-0.226437	-1.16994	0.909833	2	2	12.3	23.1624	22.3397	21.7954	21.83	22.0593	22.7289
L0R6Q1		SLC35A4	1.54069	2.90934	0.577517	3	3	27.2	19.793	17.1672	20.8121	20.6704	20.8957	20.8283
O00115	Deoxyribonuclease-2-alpha	DNASE2	-0.0884991	-1.06326	0.965819	3	3	8.5	23.0269	22.5911	23.3415	23.4235	22.7768	22.4936
O00116	Alkyldihydroxyacetonephosphate synthase, peroxisomal	AGPS	-0.120085	-1.0868	0.956508	14	14	30.2	24.9258	24.9601	25.8511	24.7193	25.03	25.6274
O00124	UBX domain-containing protein 8	UBXN8	0.965216	1.95236	0.733311	2	1	15.5	19.8387	19.4779	22.6491	21.5273	22.0813	21.2528
O00139	Kinesin-like protein KIF2A	KIF2A	-0.386677	-1.30738	0.744442	23	20	36.7	24.2849	24.6511	24.7643	23.4875	24.529	24.5238
O00148	ATP-dependent RNA helicase DDX39A	DDX39A	0.467548	1.38276	0.474717	23	9	55.3	25.1375	25.2241	25.1803	25.5221	26.0061	25.4164
O00151	PDZ and LIM domain protein 1	PDLIM1	0.188006	1.13919	0.850287	16	16	69.3	26.8421	27.4386	27.0432	27.4193	27.0244	27.4443
O00154	Cytosolic acyl coenzyme A thioester hydrolase	ACOT7	0.376177	1.2979	0.569741	16	1	50.3	28.3917	28.66	28.8703	28.7833	29.0622	29.2051
O00159	Unconventional myosin-Ic	MYO1C	-0.434498	-1.35144	0.47116	27	2	28.5	27.0928	26.6581	26.806	26.5735	26.4368	26.2431
O00161	Synaptosomal-associated protein 23	SNAP23	-0.281204	-1.21521	0.669674	12	12	64.9	26.4509	26.3865	26.1311	26.2474	26.1335	25.744
O00165	HCLS1-associated protein X-1	HAX1	-0.20451	-1.15229	0.881529	2	2	10.4	21.4873	20.6388	21.649	20.8991	21.1817	21.0808
O00170	AH receptor-interacting protein	AIP	-0.394787	-1.31475	0.342036	17	17	50.6	27.9042	27.9451	27.9926	27.5871	27.4116	27.6588
O00178	GTP-binding protein 1	GTPBP1	0.960533	1.94603	0.329719	13	13	27.4	24.5835	24.8137	24.4264	25.1356	25.474	26.0956
O00186	Syntaxin-binding protein 3	STXBP3	-0.422927	-1.34064	0.645159	5	5	10.1	23.075	22.4682	23.1257	22.0708	22.6254	22.7039
O00189	AP-4 complex subunit mu-1	AP4M1	-0.512428	-1.42645	0.671103	2	2	8.2	24.4581	24.7689	25.4669	23.8342	24.6224	24.7001
O00193	Small acidic protein	SMAP	-0.255704	-1.19392	0.84682	4	4	22.4	26.3294	27.3253	27.1465	26.4469	26.9023	26.685
O00203	AP-3 complex subunit beta-1	AP3B1	0.130071	1.09435	0.915341	18	16	21.8	26.0528	26.2859	26.6621	26.1424	26.7135	26.5352
O00213	Amyloid beta A4 precursor protein-binding family B member 1	APBB1	1.09203	2.13174	0.54248	7	7	14.5	22.7051	21.6877	21.2375	23.9932	22.3812	22.532
O00217	NADH dehydrogenase [ubiquinone] iron-sulfur protein 8, mitochondrial	NDUFS8	-0.536224	-1.45017	0.613384	3	3	19	25.1578	24.2763	24.6366	24.6344	23.8795	23.9482
O00221	NF-kappa-B inhibitor epsilon	NFKBIE	-0.0958309	-1.06868	0.971791	3	3	10.6	22.9269	22.8037	22.7283	22.8352	23.4839	21.8524
O00231	26S proteasome non-ATPase regulatory subunit 11	PSMD11	0.248119	1.18766	0.635353	26	26	58.1	27.9318	27.7454	27.9436	27.9674	28.0806	28.317
O00232	26S proteasome non-ATPase regulatory subunit 12	PSMD12	0.358484	1.28208	0.736673	22	22	43.2	26.2219	26.2017	26.5294	26.1038	26.7707	27.154
O00233	26S proteasome non-ATPase regulatory subunit 9	PSMD9	0.379613	1.30099	0.645272	7	7	37.2	23.8887	24.2353	24.3441	24.2574	24.4079	24.9417
O00244	Copper transport protein ATOX1	ATOX1	-0.993292	-1.99072	0.866983	8	8	77.9	28.992	25.7983	24.8797	27.8721	23.616	25.2019
O00264	Membrane-associated progesterone receptor component 1	PGRMC1	-0.463142	-1.37854	0.671156	10	9	41	24.8429	24.8492	25.1895	23.8541	25.012	24.626
O00267	Transcription elongation factor SPT5	SUPT5H	0.590757	1.50604	0.365722	38	38	37.4	26.5234	26.3627	26.3346	26.9979	26.6896	27.3055
O00268	Transcription initiation factor TFIID subunit 4	TAF4	0.537646	1.4516	0.744858	13	13	18.1	18.0666	19.4783	18.4941	19.6441	19.5391	18.4686
O00273	DNA fragmentation factor subunit alpha	DFFA	-1.00188	-2.00261	0.404666	15	15	56.5	26.3232	27.5454	26.7972	25.778	26.3405	25.5417
O00291	Huntingtin-interacting protein 1	HIP1	0.264679	1.20137	0.921641	9	9	13.1	24.3771	24.7562	25.8882	25.831	25.6589	24.3256
O00299	Chloride intracellular channel protein 1	CLIC1	0.0242729	1.01697	0.990675	21	21	76.3	30.5557	29.8173	29.6428	30.6507	29.7154	29.7225
O00303	Eukaryotic translation initiation factor 3 subunit F	EIF3F	0.189234	1.14016	0.900465	12	12	35.6	26.7281	25.9295	26.5875	26.519	26.2016	27.0922
O00330	Pyruvate dehydrogenase protein X component, mitochondrial	PDHX	-0.038365	-1.02695	0.981811	7	7	17.5	24.4076	24.8082	25.0296	24.9376	24.7396	24.4531
O00400	Acetyl-coenzyme A transporter 1	SLC33A1	-0.095986	-1.0688	0.984103	3	3	7.5	25.9307	28.7302	26.4678	26.2912	26.3489	28.2006
O00401	Neural Wiskott-Aldrich syndrome protein	WASL	1.28147	2.43087	0.458805	7	7	18.4	23.9786	25.5468	24.8843	25.2831	26.9068	26.0641
O00410	Importin-5	IPO5	-0.24124	-1.18201	0.876392	33	33	39.1	28.9978	27.7075	28.3235	28.2724	28.0648	27.968
O00418	Eukaryotic elongation factor 2 kinase	EEF2K	-0.373173	-1.2952	0.475872	5	5	8.3	23.8159	24.0023	24.2043	23.6695	23.5242	23.7094
O00425	Insulin-like growth factor 2 mRNA-binding protein 3	IGF2BP3	-0.624472	-1.54165	0.344905	22	20	44.2	26.5963	26.754	26.9804	26.4098	26.154	25.8936
O00429	Dynamin-1-like protein	DNM1L	-0.178187	-1.13146	0.901141	31	1	53.7	22.9788	23.874	23.4132	23.0922	23.6266	23.0128
O00429	Dynamin-1-like protein	DNM1L	0.341856	1.26739	0.623791	31	1	54.3	27.3296	26.7598	27.2203	27.6157	27.3811	27.3385
O00442	RNA 3-terminal phosphate cyclase	RTCA	-0.822197	-1.7681	0.632395	8	8	24	24.7684	22.813	23.3822	23.0249	22.3485	23.1235
O00443	Phosphatidylinositol 4-phosphate 3-kinase C2 domain-containing subunit alpha	PIK3C2A	-0.184215	-1.1362	0.897444	4	4	3.3	22.7743	23.3209	23.2825	22.6647	23.478	22.6825
O00461	Golgi integral membrane protein 4	GOLIM4	-1.07675	-2.10928	0.339016	9	9	16.2	23.84	24.697	24.7525	23.3985	23.683	22.9778
O00468	Agrin;Agrin N-terminal 110 kDa subunit;Agrin C-terminal 110 kDa subunit;Agrin C-terminal 90 kDa fragment;Agrin C-terminal 22 kDa fragment	AGRN	-0.797899	-1.73857	0.350024	5	5	3.3	22.7567	22.0954	22.0639	21.8028	21.4477	21.2718
O00469	Procollagen-lysine,2-oxoglutarate 5-dioxygenase 2	PLOD2	-0.36626	-1.28901	0.820752	12	12	18.9	24.5755	24.6306	25.1347	23.8975	25.2579	24.0866
O00471	Exocyst complex component 5	EXOC5	0.636568	1.55463	0.746638	7	7	15.8	23.4549	21.327	22.1945	23.0995	22.3882	23.3984
O00483	Cytochrome c oxidase subunit NDUFA4	NDUFA4	-0.355281	-1.27923	0.844046	2	2	24.7	24.0855	22.7736	22.6114	22.6171	22.6426	23.1451
O00487	26S proteasome non-ATPase regulatory subunit 14	PSMD14	0.205572	1.15314	0.919077	10	10	34.8	24.8841	25.0226	25.6159	24.5808	25.5613	25.9972
O00488	Zinc finger protein 593	ZNF593	1.25837	2.39225	0.634102	5	5	53	21.1409	18.9783	18.1141	19.8389	21.5088	20.6607
O00499	Myc box-dependent-interacting protein 1	BIN1	1.8178	3.52543	0.249143	9	9	34.7	19.6811	18.699	18.4946	20.2933	21.4791	20.5558
O00505	Importin subunit alpha-4	KPNA3	0.230503	1.17324	0.768288	8	5	18	26.1235	25.4636	25.9928	26.0782	26.1094	26.0838
O00506	Serine/threonine-protein kinase 25	STK25	-0.145437	-1.10607	0.893878	6	2	13.1	21.4328	21.1454	21.4772	21.1609	21.5712	20.887
O00541	Pescadillo homolog	PES1	-0.0508499	-1.03587	0.989901	19	19	29.9	24.8914	24.738	24.1569	23.127	24.8902	25.6166
O00559	Receptor-binding cancer antigen expressed on SiSo cells	EBAG9	1.70972	3.27097	0.586768	2	2	17.4	22.4624	18.8087	21.4948	23.8	22.2243	21.8707
O00560	Syntenin-1	SDCBP	0.599784	1.51549	0.573774	10	10	47.7	26.5189	26.2048	26.9179	27.2728	27.5841	26.584
O00566	U3 small nucleolar ribonucleoprotein protein MPP10	MPHOSPH10	0.963974	1.95068	0.663475	14	14	21	18.5914	18.9956	17.6728	20.8558	18.4341	18.8618
O00567	Nucleolar protein 56	NOP56	-0.820414	-1.76591	0.750154	23	23	41.9	19.1839	17.9379	19.967	19.1353	18.6753	16.817
O00571	ATP-dependent RNA helicase DDX3X	DDX3X	0.983175	1.97681	0.169673	34	11	54.5	26.1799	25.9367	26.4564	27.1506	27.2498	27.1221
O00625	Pirin	PIR	0.886363	1.84851	0.285948	10	10	43.4	27.655	27.5596	27.375	28.7262	28.5523	27.9703
O00629	Importin subunit alpha-3	KPNA4	-0.544512	-1.45853	0.507831	8	5	24.8	25.9388	25.2177	25.5407	24.9655	25.2679	24.8302
O00743	Serine/threonine-protein phosphatase 6 catalytic subunit;Serine/threonine-protein phosphatase 6 catalytic subunit, N-terminally processed	PPP6C	0.234212	1.17626	0.908702	4	4	22.6	24.7011	23.4046	23.6505	24.5922	23.5782	24.2885
O00754	Lysosomal alpha-mannosidase;Lysosomal alpha-mannosidase A peptide;Lysosomal alpha-mannosidase B peptide;Lysosomal alpha-mannosidase C peptide;Lysosomal alpha-mannosidase D peptide;Lysosomal alpha-mannosidase E peptide	MAN2B1	0.996055	1.99454	0.532168	7	7	7.1	22.7255	22.6159	22.1268	24.4485	22.555	23.4529
O00762	Ubiquitin-conjugating enzyme E2 C	UBE2C	-0.285522	-1.21885	0.813856	2	2	18	25.1118	25.7867	25.3927	25.192	25.57	24.6727
O00764	Pyridoxal kinase	PDXK	0.618155	1.53491	0.768284	7	7	32.7	24.8393	22.591	24.4521	24.8555	24.5562	24.3253
O00767	Acyl-CoA desaturase	SCD	0.0499427	1.03522	0.979739	3	3	13.1	25.6419	25.1722	25.3681	25.1697	25.1805	25.9818
O14497	AT-rich interactive domain-containing protein 1A	ARID1A	2.87256	7.32364	0.530397	29	28	19.3	19.9538	16.6042	22.1063	22.5322	23.9048	20.8451
O14530	Thioredoxin domain-containing protein 9	TXNDC9	0.033844	1.02374	0.98206	8	8	45.2	25.3838	25.3255	25.7844	25.6015	25.7938	25.1999
O14556	Glyceraldehyde-3-phosphate dehydrogenase, testis-specific	GAPDHS	-1.74944	-3.36228	0.341267	7	7	19.6	22.5169	20.4893	21.0507	19.9863	19.8726	18.9496
O14562	Ubiquitin domain-containing protein UBFD1	UBFD1	0.343101	1.26848	0.682293	4	4	13.9	23.8952	23.4149	23.2625	24.171	23.8334	23.5975
O14578	Citron Rho-interacting kinase	CIT	1.27506	2.42009	0.349279	43	8	24.2	23.5499	23.6726	24.0284	25.302	25.6721	24.1019
O14579	Coatomer subunit epsilon	COPE	-0.223173	-1.1673	0.736843	13	13	43.5	26.4431	25.9653	26.0518	25.8186	25.9023	26.0699
O14617	AP-3 complex subunit delta-1	AP3D1	0.250223	1.18939	0.869493	23	23	23.6	26.7094	25.5144	26.4329	26.6369	26.2968	26.4736
O14618	Copper chaperone for superoxide dismutase	CCS	-0.179268	-1.13231	0.900755	6	6	20.8	24.2395	25.2496	25.0003	24.6996	24.8615	24.3906
O14641	Segment polarity protein dishevelled homolog DVL-2	DVL2	-0.410465	-1.32911	0.843278	2	2	5.4	19.4777	20.3796	18.9402	19.138	18.5224	19.9058
O14647	Chromodomain-helicase-DNA-binding protein 2	CHD2	0.19187	1.14224	0.970189	14	11	10.6	20.8346	20.0798	19.0137	21.4655	20.4664	18.5717
O14653	Golgi SNAP receptor complex member 2	GOSR2	0.52661	1.44054	0.474879	3	3	23.6	21.7751	22.4121	22.1536	22.8678	22.4752	22.5776
O14662	Syntaxin-16	STX16	-1.07655	-2.10899	0.42713	6	6	28.6	24.2713	22.5887	23.5041	22.5541	22.2882	22.2921
O14672	Disintegrin and metalloproteinase domain-containing protein 10	ADAM10	1.12068	2.17449	0.151628	15	15	28.6	24.5291	24.5633	24.7344	25.9024	25.422	25.8644
O14683	Tumor protein p53-inducible protein 11	TP53I11	1.46436	2.75941	0.653878	2	2	13.2	19.4396	18.1317	18.8029	19.0521	19.0089	22.7063
O14734	Acyl-coenzyme A thioesterase 8	ACOT8	-1.24765	-2.37454	0.534916	4	4	20.4	21.8643	21.0225	21.7777	20.5862	18.957	21.3783
O14735	CDP-diacylglycerol--inositol 3-phosphatidyltransferase	CDIPT	0.163787	1.12022	0.874842	2	2	16.7	22.2261	22.0162	22.2628	22.2705	22.0023	22.7238
O14737	Programmed cell death protein 5	PDCD5	-0.0984669	-1.07064	0.959178	7	7	45.6	27.1021	26.6931	26.4784	27.1969	26.1955	26.5857
O14744	Protein arginine N-methyltransferase 5;Protein arginine N-methyltransferase 5, N-terminally processed	PRMT5	0.271948	1.20744	0.939175	13	13	23.7	24.5784	24.4564	24.0914	24.3972	23.3695	26.1753
O14745	Na(+)/H(+) exchange regulatory cofactor NHE-RF1	SLC9A3R1	0.442239	1.35871	0.544653	15	15	54.2	26.613	27.2218	27.2499	27.3957	27.5792	27.4364
O14773	Tripeptidyl-peptidase 1	TPP1	-0.11315	-1.08159	0.972516	3	3	8.2	25.0888	25.3915	25.0017	26.1502	24.639	24.3534
O14776	Transcription elongation regulator 1	TCERG1	-0.574107	-1.48876	0.612608	36	36	25.5	24.1625	24.6972	24.7495	23.6281	24.6246	23.6341
O14787	Transportin-2	TNPO2	1.32355	2.50281	0.697408	5	2	6.7	22.0431	18.6025	22.5437	21.8609	22.1523	23.1468
O14795	Protein unc-13 homolog B	UNC13B	-1.03424	-2.04803	0.582894	2	1	1.4	20.8906	22.2474	22.8319	20.212	21.0154	21.6396
O14802	DNA-directed RNA polymerase III subunit RPC1	POLR3A	0.161046	1.1181	0.888897	21	21	18.6	21.2544	21.9593	21.3927	21.8354	21.4369	21.8174
O14818	Proteasome subunit alpha type-7	PSMA7	0.104282	1.07496	0.915554	18	18	63.3	28.2834	28.4932	28.4509	28.3575	28.3333	28.8495
O14828	Secretory carrier-associated membrane protein 3	SCAMP3	0.103393	1.0743	0.967739	7	7	27.7	26.6074	26.9157	26.9444	27.714	26.254	26.8097
O14841	5-oxoprolinase	OPLAH	1.4998	2.82804	0.372213	8	8	8.3	22.1576	20.1192	21.7014	22.5474	23.0959	22.8344
O14874	[3-methyl-2-oxobutanoate dehydrogenase [lipoamide]] kinase, mitochondrial	BCKDK	-0.476622	-1.39148	0.609422	3	3	12.2	23.9771	24.8806	24.3834	23.7397	24.2098	23.8617
O14893	Gem-associated protein 2	GEMIN2	0.844103	1.79515	0.692024	4	4	16.4	19.4542	20.9969	18.5978	21.2096	20.2945	20.0772
O14907	Tax1-binding protein 3	TAX1BP3	-0.24515	-1.18522	0.92814	2	2	25	22.966	22.3725	22.2088	23.2026	21.1455	22.4638
O14908	PDZ domain-containing protein GIPC1	GIPC1	0.625568	1.54282	0.574799	10	9	28.8	24.756	23.9815	25.2686	25.4293	25.1958	25.2577
O14920	Inhibitor of nuclear factor kappa-B kinase subunit beta	IKBKB	0.294779	1.2267	0.698741	4	4	6.6	20.4223	20.2056	20.6069	21.059	20.4756	20.5845
O14925	Mitochondrial import inner membrane translocase subunit Tim23;Putative mitochondrial import inner membrane translocase subunit Tim23B	TIMM23	0.54377	1.45778	0.882613	2	2	17.7	22.7462	19.2559	21.378	21.6313	21.3425	22.0378
O14929	Histone acetyltransferase type B catalytic subunit	HAT1	0.776681	1.71319	0.663879	8	8	24.8	24.8912	24.0691	24.6984	24.732	24.7064	26.5504
P19105	Myosin regulatory light chain 12A;Myosin regulatory light chain 12B	MYL12A	0.0618369	1.04379	0.978875	13	7	66.7	28.9256	28.5156	28.3553	29.1691	28.0306	28.7823
O14964	Hepatocyte growth factor-regulated tyrosine kinase substrate	HGS	-1.10796	-2.15541	0.416085	13	13	20.1	24.9857	25.805	26.2853	24.1126	25.1995	24.4401
O14965	Aurora kinase A	AURKA	0.542987	1.45699	0.579055	6	5	25.1	22.6785	22.8183	23.1528	22.9751	23.9603	23.3431
O14966	Ras-related protein Rab-7L1	RAB29	-0.180116	-1.13297	0.901314	2	1	10.8	22.4848	22.9641	23.1903	23.1496	22.6346	22.3146
O14974	Protein phosphatase 1 regulatory subunit 12A	PPP1R12A	0.496534	1.41082	0.331063	31	31	38.7	25.4366	25.4112	25.4977	25.7513	26.1026	25.9813
O14976	Cyclin-G-associated kinase	GAK	-0.0627263	-1.04444	0.971432	10	10	10.1	22.8763	22.8147	23.3689	22.9824	22.6011	23.2882
O14979	Heterogeneous nuclear ribonucleoprotein D-like	HNRNPDL	0.86038	1.81552	0.889156	15	2	34	22.6685	23.0928	19.7261	24.8778	23.2245	19.9663
O14980	Exportin-1	XPO1	-0.252754	-1.19148	0.85205	22	22	22.4	27.1994	26.593	26.9129	26.3565	26.364	27.2266
O14981	TATA-binding protein-associated factor 172	BTAF1	0.335512	1.26183	0.709554	6	6	4.2	22.8588	23.565	23.3434	23.6708	23.823	23.2799
O15020	Spectrin beta chain, non-erythrocytic 2	SPTBN2	-1.35685	-2.56125	0.262847	30	19	16.3	23.9304	23.4437	23.7285	22.8411	22.5895	21.6015
O15027	Protein transport protein Sec16A	SEC16A	0.297998	1.22944	0.799578	15	15	12.3	24.6688	25.2571	24.9923	25.6186	25.4525	24.741
O15031	Plexin-B2	PLXNB2	-0.249802	-1.18904	0.874352	12	12	8.5	24.599	24.3546	24.6503	24.7956	24.5227	23.5363
O15042	U2 snRNP-associated SURP motif-containing protein	U2SURP	-0.32913	-1.25626	0.889021	31	31	30.7	20.2374	21.4231	20.0121	19.4005	20.3861	20.8987
O15056	Synaptojanin-2	SYNJ2	1.91938	3.7826	0.522083	15	15	13.5	18.2605	21.9	18.9498	21.1133	21.4827	22.2725
O15061	Synemin	SYNM	-0.406356	-1.32533	0.820564	79	11	57.1	20.3319	21.2337	21.1158	20.188	21.3509	19.9234
O15066	Kinesin-like protein KIF3B;Kinesin-like protein KIF3B, N-terminally processed	KIF3B	0.026158	1.0183	0.994101	8	5	14.5	23.5824	23.9114	24.182	24.5968	24.3517	22.8058
O15067	Phosphoribosylformylglycinamidine synthase	PFAS	-0.0283985	-1.01988	0.98635	32	32	28.2	26.9689	26.1111	26.936	26.5272	26.462	26.9416
O15075	Serine/threonine-protein kinase DCLK1	DCLK1	2.34073	5.06559	0.251034	14	14	26.2	25.15	24.4068	24.0617	25.6971	27.6963	27.2474
O15083	ERC protein 2	ERC2	1.29984	2.46202	0.671571	10	3	9.9	21.5279	18.1074	20.078	20.4425	20.6464	22.5239
O15084	Serine/threonine-protein phosphatase 6 regulatory ankyrin repeat subunit A	ANKRD28	-0.908167	-1.87666	0.258909	9	7	12.1	24.2454	24.2682	24.4463	23.1128	23.2765	23.8461
O15085	Rho guanine nucleotide exchange factor 11	ARHGEF11	0.436719	1.35352	0.813562	16	16	20	24.0072	23.1413	22.1231	23.7037	23.4415	23.4367
O15116	U6 snRNA-associated Sm-like protein LSm1	LSM1	0.44518	1.36148	0.920248	3	3	30.1	20.8896	19.3171	18.4119	20.705	18.1939	21.0553
O15118	Niemann-Pick C1 protein	NPC1	0.121168	1.08762	0.929342	6	6	5.6	24.574	25.4573	25.3104	25.2299	25.0757	25.3996
O15126	Secretory carrier-associated membrane protein 1	SCAMP1	0.158187	1.11588	0.859608	7	7	35.5	24.4802	24.6759	24.9604	25.1013	24.8011	24.6887
O15127	Secretory carrier-associated membrane protein 2	SCAMP2	-0.205292	-1.15292	0.845218	4	4	10.6	24.2515	24.3987	24.1447	24.2031	23.6	24.3758
O15143	Actin-related protein 2/3 complex subunit 1B	ARPC1B	0.0806955	1.05753	0.940202	14	14	37.6	27.3298	27.5688	27.5024	27.2309	27.6026	27.8096
O15144	Actin-related protein 2/3 complex subunit 2	ARPC2	0.0992997	1.07125	0.961387	16	16	43.7	26.8595	27.0144	27.3061	26.5055	27.3112	27.6613
O15145	Actin-related protein 2/3 complex subunit 3	ARPC3	0.0519098	1.03664	0.983955	6	6	33.7	25.7337	24.5162	24.6507	25.5276	24.4416	25.087
O15160	DNA-directed RNA polymerases I and III subunit RPAC1	POLR1C	-0.909329	-1.87817	0.419325	16	16	51.2	24.2183	24.6028	24.7445	22.9228	23.7603	24.1545
O15162	Phospholipid scramblase 1	PLSCR1	-1.21822	-2.32659	0.16727	4	4	21.9	26.5685	26.6807	26.9426	25.8748	25.4369	25.2255
O15173	Membrane-associated progesterone receptor component 2	PGRMC2	0.288809	1.22163	0.841935	6	5	30	23.3784	23.0945	24.232	23.6258	24.1564	23.7892
O15212	Prefoldin subunit 6	PFDN6	0.0995973	1.07147	0.921451	9	9	56.6	26.3086	26.322	26.276	26.7137	26.4275	26.0641
O15213	WD repeat-containing protein 46	WDR46	2.8181	7.05233	0.144	9	9	21.6	19.697	20.1843	20.2428	21.9705	23.1776	23.4304
O15226	NF-kappa-B-repressing factor	NKRF	-0.707005	-1.63241	0.879545	24	24	36.2	17.4067	19.4354	20.3095	19.2186	19.5382	16.2739
O15228	Dihydroxyacetone phosphate acyltransferase	GNPAT	0.742834	1.67346	0.705181	2	2	4.2	23.4515	23.2002	21.7077	23.4623	22.8036	24.3221
O15240	Neurosecretory protein VGF;Neuroendocrine regulatory peptide-1;Neuroendocrine regulatory peptide-2;Antimicrobial peptide VGF[554-577]	VGF	-0.0441538	-1.03108	0.990107	10	10	25.5	21.9983	24.1653	23.1067	22.7044	23.3992	23.0342
O15258	Protein RER1	RER1	-0.254943	-1.19329	0.813483	3	3	24	24.1106	23.7922	24.519	23.6376	23.7741	24.2453
O15260	Surfeit locus protein 4	SURF4	0.287873	1.22084	0.901184	3	3	25.8	24.2566	24.5189	24.9647	24.0185	24.7198	25.8655
O15263	Beta-defensin 4A	DEFB4A	0.0788511	1.05618	0.979936	2	2	35.9	19.7613	20.6638	21.2966	20.3516	21.5169	20.0897
O15269	Serine palmitoyltransferase 1	SPTLC1	0.25178	1.19068	0.82833	9	9	20.1	24.5402	24.0236	24.3002	25.0443	24.3184	24.2566
O15294	UDP-N-acetylglucosamine--peptide N-acetylglucosaminyltransferase 110 kDa subunit	OGT	0.427764	1.34515	0.717392	13	13	14.6	24.3896	24.3262	24.0683	24.7914	25.2654	24.0106
O15305	Phosphomannomutase 2	PMM2	0.984264	1.9783	0.500591	11	10	50.4	26.6633	25.3149	25.0124	26.7519	26.4216	26.7699
O15320	cTAGE family member 5;Melanoma inhibitory activity protein 2	CTAGE5	-0.118134	-1.08533	0.943812	8	7	16.9	23.7687	22.7527	22.825	23.1351	22.8922	22.9647
O15327	Type II inositol 3,4-bisphosphate 4-phosphatase	INPP4B	0.0481885	1.03397	0.970681	4	4	5.7	22.1531	22.4365	22.2138	22.2275	22.6192	22.1012
O15344	E3 ubiquitin-protein ligase Midline-1	MID1	0.916231	1.88718	0.459369	7	7	14.2	20.9493	22.128	21.5255	22.6366	22.8033	21.9115
O15347	High mobility group protein B3	HMGB3	0.570618	1.48516	0.615517	6	6	24	25.6503	25.816	24.8989	26.0364	25.5694	26.4712
O15355	Protein phosphatase 1G	PPM1G	0.47263	1.38764	0.736527	14	14	35.5	26.5343	27.2578	27.6067	26.9407	28.0354	27.8407
O15357	Phosphatidylinositol 3,4,5-trisphosphate 5-phosphatase 2	INPPL1	-0.357402	-1.28112	0.743667	10	10	10.2	23.384	23.7693	23.8756	23.3249	23.8404	22.7914
O15371	Eukaryotic translation initiation factor 3 subunit D	EIF3D	0.910961	1.8803	0.400825	28	28	48.9	27.9929	27.8203	27.594	28.0697	28.7724	29.298
O15372	Eukaryotic translation initiation factor 3 subunit H	EIF3H	0.518105	1.43207	0.43896	14	14	34.4	26.0824	25.6468	26.214	26.3474	26.6453	26.5047
O15379	Histone deacetylase 3	HDAC3	0.629825	1.54738	0.874975	3	3	8.2	19.4981	18.3217	20.1555	19.6331	18.3838	21.848
O15382	Branched-chain-amino-acid aminotransferase, mitochondrial	BCAT2	1.27982	2.42809	0.736488	5	5	19	21.4318	19.863	21.8809	21.2171	20.9064	24.8915
O15397	Importin-8	IPO8	0.816499	1.76113	0.691957	6	5	6.6	20.1349	20.2016	19.9687	20.5061	19.872	22.3766
O15400	Syntaxin-7	STX7	-0.0419305	-1.02949	0.982641	9	9	46.9	27.658	27.8892	27.6746	28.3258	27.5519	27.2182
O15403	Monocarboxylate transporter 7	SLC16A6	0.38636	1.30709	0.710168	4	4	10.5	24.1994	24.4773	24.9146	25.2886	25.0099	24.4518
O15439	Multidrug resistance-associated protein 4	ABCC4	-0.616049	-1.53267	0.657834	2	2	1.5	20.8935	20.2459	20.755	20.9125	19.5476	19.5862
O15440	Multidrug resistance-associated protein 5	ABCC5	-1.28985	-2.44503	0.222089	3	3	2.9	21.8735	21.5414	22.3786	20.9745	20.6383	20.3112
O15446	DNA-directed RNA polymerase I subunit RPA34	CD3EAP	-2.03653	-4.10258	0.329549	18	18	53.9	18.6354	19.2053	20.7479	18.2687	17.1197	17.0907
O15460	Prolyl 4-hydroxylase subunit alpha-2	P4HA2	0.443253	1.35967	0.748898	13	13	28.3	24.7975	25.2874	25.2441	25.8909	26.0548	24.7131
O15479	Melanoma-associated antigen B2	MAGEB2	-0.0247707	-1.01732	0.997987	5	4	21.6	18.9154	19.5474	20.5674	18.1417	19.819	20.9951
O15498	Synaptobrevin homolog YKT6	YKT6	0.374214	1.29613	0.748306	6	6	28.3	24.2651	24.464	24.2161	24.4788	24.2036	25.3854
O15504	Nucleoporin-like protein 2	NUPL2	-1.20105	-2.29907	0.632206	4	4	13.2	21.6305	19.1686	18.7092	18.6284	19.2054	18.0713
O15511	Actin-related protein 2/3 complex subunit 5	ARPC5	0.148013	1.10804	0.878652	9	8	70.2	26.6235	26.6254	26.4854	27.1066	26.6241	26.4476
O15514	DNA-directed RNA polymerase II subunit RPB4	POLR2D	0.157422	1.11529	0.975672	4	4	40.8	22.3128	19.9318	20.663	21.0083	20.2247	22.1468
O15523	ATP-dependent RNA helicase DDX3Y	DDX3Y	0.275422	1.21035	0.862694	27	4	41.8	22.9402	23.2895	23.5904	23.8596	23.9457	22.8411
O15533	Tapasin	TAPBP	-0.375346	-1.29715	0.764333	4	4	14.1	23.7286	23.7018	24.0368	24.0607	23.5056	22.7748
O15540	Fatty acid-binding protein, brain	FABP7	2.6701	6.36473	0.341907	7	7	58.3	25.4464	23.3176	22.645	27.852	25.846	25.7213
O15541	RING finger protein 113A	RNF113A	0.0891577	1.06375	0.981488	2	2	7	19.2887	21.4877	21.6284	21.1585	20.8392	20.6745
O43143	Pre-mRNA-splicing factor ATP-dependent RNA helicase DHX15	DHX15	-0.36377	-1.28678	0.562056	22	21	28.1	26.6242	26.902	26.8154	26.1706	26.3912	26.6885
O43148	mRNA cap guanine-N7 methyltransferase	RNMT	-0.257046	-1.19503	0.737269	12	12	32.1	25.3765	25.5086	25.921	25.2198	25.6024	25.2128
O43149	Zinc finger ZZ-type and EF-hand domain-containing protein 1	ZZEF1	0.148059	1.10808	0.95819	2	2	0.9	20.4639	22.0247	21.8752	21.1538	21.9975	21.6568
O43150	Arf-GAP with SH3 domain, ANK repeat and PH domain-containing protein 2	ASAP2	0.0751197	1.05345	0.962614	5	5	8	22.3063	22.2489	22.1305	22.7134	22.393	21.8047
O43156	TELO2-interacting protein 1 homolog	TTI1	-0.111886	-1.08064	0.897074	2	2	2.5	22.5676	22.6915	22.8265	22.4196	22.4798	22.8505
O43164	E3 ubiquitin-protein ligase Praja-2	PJA2	-1.17483	-2.25766	0.607608	2	2	4.8	22.2955	21.9406	22.9214	21.7616	22.285	19.5863
O43169	Cytochrome b5 type B	CYB5B	0.362162	1.28535	0.844998	6	6	51.4	26.6424	24.9818	25.7444	26.0669	25.8945	26.4937
O43172	U4/U6 small nuclear ribonucleoprotein Prp4	PRPF4	0.597224	1.5128	0.834657	24	24	47.8	19.8552	19.9702	18.4652	19.4159	19.2449	21.4215
O43175	D-3-phosphoglycerate dehydrogenase	PHGDH	-0.971998	-1.96156	0.219383	26	26	47.8	30.6535	31.1109	31.3411	30.0616	30.0022	30.1258
O43237	Cytoplasmic dynein 1 light intermediate chain 2	DYNC1LI2	0.761979	1.69582	0.341694	13	13	33.3	26.9843	26.888	27.2286	27.9228	28.1051	27.359
O43242	26S proteasome non-ATPase regulatory subunit 3	PSMD3	0.0135028	1.0094	0.991683	25	25	49.6	27.2056	27.232	27.5965	27.0316	27.5353	27.5078
O43252	Bifunctional 3-phosphoadenosine 5-phosphosulfate synthase 1;Sulfate adenylyltransferase;Adenylyl-sulfate kinase	PAPSS1	1.06578	2.0933	0.592169	10	9	21	23.8666	22.4524	23.6191	24.9715	23.1608	25.003
O43264	Centromere/kinetochore protein zw10 homolog	ZW10	0.657073	1.57688	0.699275	12	12	19.5	24.7311	22.8425	23.7345	24.5683	23.9519	24.7592
O43290	U4/U6.U5 tri-snRNP-associated protein 1	SART1	-0.185722	-1.13739	0.959748	35	35	46.6	22.7318	23.0898	22.6964	22.232	24.0974	21.6315
O43292	Glycosylphosphatidylinositol anchor attachment 1 protein	GPAA1	-0.287997	-1.22094	0.661019	3	3	5.6	22.3222	22.4952	22.6941	22.4695	21.9751	22.2028
O43293	Death-associated protein kinase 3	DAPK3	0.903751	1.87092	0.615514	5	5	11	21.3043	22.3122	21.711	21.5683	23.6119	22.8585
O43294	Transforming growth factor beta-1-induced transcript 1 protein	TGFB1I1	-3.01899	-8.106	0.423506	3	3	10.1	22.3749	22.0454	23.1792	22.4468	17.3885	18.7072
O43301	Heat shock 70 kDa protein 12A	HSPA12A	-0.128098	-1.09285	0.954733	7	7	13.8	23.4517	23.363	23.5647	23.6653	23.8347	22.4951
O43314	Inositol hexakisphosphate and diphosphoinositol-pentakisphosphate kinase 2	PPIP5K2	0.135031	1.09812	0.95081	9	6	9.3	24.6834	24.8552	23.7603	25.0621	24.1787	24.4632
O43318	Mitogen-activated protein kinase kinase kinase 7	MAP3K7	0.19789	1.14702	0.858357	4	4	9	21.9363	22.3649	22.7112	22.3084	22.7105	22.5872
O43324	Eukaryotic translation elongation factor 1 epsilon-1	EEF1E1	-0.0708917	-1.05037	0.956263	3	3	23	26.1795	26.5441	26.2741	25.9501	26.4993	26.3356
O43353	Receptor-interacting serine/threonine-protein kinase 2	RIPK2	0.0679518	1.04823	0.984002	3	2	8.4	21.8968	22.7183	22.9384	21.8163	23.7324	22.2086
O43390	Heterogeneous nuclear ribonucleoprotein R	HNRNPR	-0.199802	-1.14854	0.851736	36	3	51.5	28.2355	28.871	28.6492	28.1167	28.6822	28.3574
O43395	U4/U6 small nuclear ribonucleoprotein Prp3	PRPF3	-1.00384	-2.00533	0.83902	25	25	42.5	17.716	20.5165	21.0557	16.8411	20.7281	18.7073
O43396	Thioredoxin-like protein 1	TXNL1	0.224832	1.16864	0.709029	12	12	54.3	26.9129	27.2562	27.2364	27.3083	27.5365	27.2353
O43399	Tumor protein D54	TPD52L2	-0.269182	-1.20512	0.764134	18	3	82.5	29.0681	29.3717	29.2771	29.2581	29.1429	28.5085
O43399	Tumor protein D54	TPD52L2	0.144034	1.10499	0.971746	17	2	83.3	22.4024	22.0525	20.3806	21.3601	21.2718	22.6358
O43402	ER membrane protein complex subunit 8	EMC8	0.504721	1.41885	0.76332	4	4	28.1	24.0301	22.62	22.7865	23.865	23.0081	24.0777
O43432	Eukaryotic translation initiation factor 4 gamma 3	EIF4G3	-0.124425	-1.09007	0.915042	19	13	15	23.8296	23.1304	23.3318	23.3623	23.4456	23.1106
O43447	Peptidyl-prolyl cis-trans isomerase H	PPIH	-0.354687	-1.27871	0.832218	5	5	26.6	24.1891	23.6138	23.9007	23.3897	22.8924	24.3574
O43464	Serine protease HTRA2, mitochondrial	HTRA2	0.361341	1.28462	0.835019	4	4	9.4	25.8618	26.0304	25.5563	26.2155	26.9473	25.3698
O43488	Aflatoxin B1 aldehyde reductase member 2	AKR7A2	-0.0791543	-1.0564	0.972094	7	7	20.6	24.6408	25.0902	25.337	24.2061	25.1723	25.4523
O43491	Band 4.1-like protein 2	EPB41L2	-0.987435	-1.98266	0.278378	41	12	50.4	27.066	27.8589	27.6196	26.2913	26.7876	26.5033
O43502	DNA repair protein RAD51 homolog 3	RAD51C	-0.243187	-1.1836	0.854405	2	2	25.2	19.6738	19.6224	19.1673	18.7805	19.7707	19.1828
O43504	Ragulator complex protein LAMTOR5	LAMTOR5	-0.409964	-1.32865	0.877544	2	2	48.4	24.9568	23.4544	23.5153	24.6125	22.8335	23.2507
O43516	WAS/WASL-interacting protein family member 1	WIPF1	0.254853	1.19321	0.951709	4	4	12.4	21.2238	23.1284	23.1303	21.5291	23.7655	22.9524
O43567	E3 ubiquitin-protein ligase RNF13	RNF13	-0.313791	-1.24297	0.844039	4	4	11.8	22.4436	22.4011	22.228	22.8053	21.3614	21.9645
O43583	Density-regulated protein	DENR	0.251359	1.19033	0.834945	9	9	40.9	25.9971	26.2407	26.4133	26.118	27.0128	26.2745
O43592	Exportin-T	XPOT	-0.167213	-1.12289	0.967882	11	11	13.7	23.6607	23.6921	23.3345	22.7877	22.4791	24.9189
O43597	Protein sprouty homolog 2	SPRY2	1.60199	3.03562	0.254933	2	2	9.2	18.2633	18.9043	17.4863	20.2617	19.4368	19.7613
O43598	2-deoxynucleoside 5-phosphate N-hydrolase 1	DNPH1	0.110259	1.07942	0.972161	4	4	33.3	23.2413	22.7913	22.6555	23.2767	21.9678	23.7744
O43615	Mitochondrial import inner membrane translocase subunit TIM44	TIMM44	0.39617	1.31601	0.869234	14	14	34.3	27.0485	25.1007	25.6785	26.425	25.7366	26.8546
O43617	Trafficking protein particle complex subunit 3	TRAPPC3	-0.318153	-1.24673	0.765582	5	5	31.1	25.9849	25.2366	26.1626	25.2597	25.4398	25.7302
O43633	Charged multivesicular body protein 2a	CHMP2A	0.646963	1.56587	0.518585	9	9	25.7	25.1133	25.7756	25.2055	25.5204	26.3347	26.1802
O43660	Pleiotropic regulator 1	PLRG1	-0.262399	-1.19947	0.910922	20	20	58.6	19.8138	21.3846	21.4823	20.497	21.0366	20.3599
O43663	Protein regulator of cytokinesis 1	PRC1	0.525261	1.43919	0.738827	15	15	29.2	20.7472	21.9324	22.1123	21.4779	22.4264	22.4634
O43665	Regulator of G-protein signaling 10	RGS10	-0.278383	-1.21283	0.812884	6	6	33.5	25.0767	24.4039	24.374	24.7467	24.2526	24.0202
O43670	BUB3-interacting and GLEBS motif-containing protein ZNF207	ZNF207	0.511993	1.42602	0.812076	4	4	10.2	24.1815	25.593	24.8724	24.3665	25.8654	25.9511
O43678	NADH dehydrogenase [ubiquinone] 1 alpha subcomplex subunit 2	NDUFA2	0.258423	1.19617	0.921169	2	2	31.3	21.4343	21.7595	20.9792	22.7495	20.6773	21.5214
O43681	ATPase ASNA1	ASNA1	-0.28952	-1.22223	0.528037	11	11	46.6	26.7641	26.5112	26.5165	26.3501	26.222	26.3512
O43684	Mitotic checkpoint protein BUB3	BUB3	0.333926	1.26044	0.728362	10	10	30.7	25.3372	25.1366	25.5642	25.3184	25.5434	26.1779
O43707	Alpha-actinin-4	ACTN4	-0.0962423	-1.06899	0.938124	72	46	68.1	31.3834	31.3066	31.3005	31.5869	31.2918	30.8231
O43709	Probable 18S rRNA (guanine-N(7))-methyltransferase	WBSCR22	0.530748	1.44468	0.877148	6	6	27.8	23.2737	23.0309	21.8107	21.7179	23.2707	24.7189
O43719	HIV Tat-specific factor 1	HTATSF1	1.60573	3.0435	0.485981	28	28	47.2	21.8501	22.362	22.7057	22.6708	23.5169	25.5472
O43734	Adapter protein CIKS	TRAF3IP2	0.727654	1.65594	0.308269	2	2	7.1	21.7733	21.6274	21.6712	22.4746	22.7077	22.0725
O43739	Cytohesin-3	CYTH3	-0.826747	-1.77368	0.541564	5	3	18.8	21.8622	21.2982	21.3034	21.078	21.1284	19.7771
O43747	AP-1 complex subunit gamma-1	AP1G1	0.875914	1.83517	0.631934	11	11	15.7	24.8817	22.9623	24.0776	24.9261	24.1541	25.4692
O43752	Syntaxin-6	STX6	-0.379301	-1.30071	0.599005	5	5	30.2	23.9104	24.0058	24.3934	23.5627	24.0195	23.5895
O43765	Small glutamine-rich tetratricopeptide repeat-containing protein alpha	SGTA	0.385981	1.30675	0.602339	9	9	27.2	26.5798	26.6734	27.1265	27.2121	27.393	26.9325
O43768	Alpha-endosulfine	ENSA	-0.326876	-1.25429	0.807242	5	4	52.1	24.5625	24.1359	24.2759	24.6249	23.4056	23.9632
O43776	Asparagine--tRNA ligase, cytoplasmic	NARS	-0.552528	-1.46665	0.475136	24	24	44.9	28.7098	28.0361	28.2027	27.977	27.5573	27.7567
O43795	Unconventional myosin-Ib	MYO1B	-1.69969	-3.24831	0.325	28	25	29.2	27.4776	27.3536	27.3964	25.6578	25.9088	25.5619
O43805	Sjoegren syndrome nuclear autoantigen 1	SSNA1	0.634279	1.55216	0.609491	3	3	33.6	20.619	20.9456	20.7672	22.1875	21.2949	20.7522
O43809	Cleavage and polyadenylation specificity factor subunit 5	NUDT21	2.28756	4.8823	0.7162	4	4	22.5	24.2972	17.5883	18.4945	22.4733	20.2536	24.5158
O43813	LanC-like protein 1	LANCL1	0.202592	1.15076	0.928637	4	4	9.8	22.8031	23.083	23.0727	22.8141	22.5466	24.2059
O43815	Striatin	STRN	-0.0710379	-1.05047	0.970486	13	12	26.3	25.4227	25.2724	25.2331	25.5447	25.5416	24.6289
O43818	U3 small nucleolar RNA-interacting protein 2	RRP9	-0.309681	-1.23943	0.937525	13	13	32.4	18.4183	21.0107	21.2491	19.4413	20.1183	20.1894
O43819	Protein SCO2 homolog, mitochondrial	SCO2	0.191039	1.14159	0.897188	3	3	23.7	21.4809	20.7363	21.7446	21.4063	21.7901	21.3385
O43823	A-kinase anchor protein 8	AKAP8	0.518138	1.43211	0.929433	18	18	41.8	18.3815	23.059	19.232	21.8325	20.5872	19.8071
O43824	Putative GTP-binding protein 6	GTPBP6	-0.0855637	-1.0611	0.978685	3	3	6.2	21.9489	22.0364	22.98	21.6604	23.1361	21.9121
O43837	Isocitrate dehydrogenase [NAD] subunit beta, mitochondrial	IDH3B	0.155113	1.11351	0.888063	18	18	53	27.5217	27.4677	27.5465	27.2061	27.8188	27.9763
O43847	Nardilysin	NRD1	0.0310885	1.02178	0.982837	12	12	14.1	25.0095	24.6487	24.5625	24.5396	24.6447	25.1297
O43852	Calumenin	CALU	0.285184	1.21857	0.71767	28	8	71.4	30.9733	30.5183	30.7588	31.2538	31.1634	30.6886
O43852	Calumenin	CALU	0.0516701	1.03646	0.982159	22	2	63.5	26.2826	25.4021	26.6251	25.8435	26.683	25.9383
O43865	Putative adenosylhomocysteinase 2	AHCYL1	-0.834784	-1.78359	0.54094	14	7	30.2	26.8921	26.4941	27.2632	25.2198	26.2318	26.6934
O60216	Double-strand-break repair protein rad21 homolog	RAD21	1.31607	2.48987	0.597605	19	19	37.2	19.3222	16.8908	18.3122	20.7936	19.0534	18.6264
O60220	Mitochondrial import inner membrane translocase subunit Tim8 A	TIMM8A	-0.355934	-1.27981	0.782914	3	3	34	24.2897	23.8932	23.6994	24.2844	23.2444	23.2857
O60231	Putative pre-mRNA-splicing factor ATP-dependent RNA helicase DHX16	DHX16	0.58252	1.49746	0.554496	13	12	15.5	23.1906	23.7968	24.2846	24.2742	24.4793	24.2661
O60232	Sjoegren syndrome/scleroderma autoantigen 1	SSSCA1	-0.376806	-1.29846	0.86976	7	7	69.8	25.6841	24.8034	24.2846	25.4723	24.2316	23.9377
O60234	Glia maturation factor gamma	GMFG	3.83973	14.3177	0.470877	5	4	44.4	16.629	17.7144	18.297	19.6131	18.8968	25.6498
O60264	SWI/SNF-related matrix-associated actin-dependent regulator of chromatin subfamily A member 5	SMARCA5	-0.409201	-1.32795	0.851829	52	38	47.9	19.2114	18.9199	19.1447	17.9983	18.1714	19.8786
O60271	C-Jun-amino-terminal kinase-interacting protein 4	SPAG9	0.0775096	1.05519	0.971805	39	1	36.6	27.5221	26.7963	26.8452	27.4636	27.353	26.5795
O60293	Zinc finger C3H1 domain-containing protein	ZFC3H1	1.58967	3.0098	0.796788	17	17	13.2	21.2221	18.4589	24.5374	21.1253	25.1232	22.7388
O60313	Dynamin-like 120 kDa protein, mitochondrial;Dynamin-like 120 kDa protein, form S1	OPA1	-0.400525	-1.31999	0.637491	36	36	37.8	27.9078	27.5515	27.9007	27.6587	27.5743	26.9254
O60315	Zinc finger E-box-binding homeobox 2	ZEB2	-0.583852	-1.49885	0.829853	16	16	17.4	20.1446	21.0809	20.2542	20.4629	20.8656	18.3997
O60333	Kinesin-like protein KIF1B	KIF1B	-0.128938	-1.09349	0.888918	7	1	5.3	23.8068	23.7562	24.0052	23.7391	24.0051	23.4371
O60341	Lysine-specific histone demethylase 1A	KDM1A	1.08238	2.11753	0.607786	18	18	25.4	20.2985	20.1647	19.7354	20.7418	20.0534	22.6506
O60343	TBC1 domain family member 4	TBC1D4	0.623465	1.54057	0.579179	6	6	7.3	22.6075	23.4793	23.6475	23.5404	24.2486	23.8156
O60437	Periplakin	PPL	0.185109	1.1369	0.973565	36	36	25.9	18.2696	18.7378	15.4539	16.8721	18.4912	17.6533
O60443	Non-syndromic hearing impairment protein 5	DFNA5	0.715775	1.64237	0.59697	15	15	35.7	24.6967	24.5341	24.5369	25.7702	25.785	24.3597
O60447	Ecotropic viral integration site 5 protein homolog	EVI5	-0.708874	-1.63453	0.596039	2	2	2.8	20.8824	20.7645	20.9128	20.9505	20.1553	19.3273
O60462	Neuropilin-2	NRP2	0.0789286	1.05623	0.979761	18	18	24.5	22.5514	23.9132	24.4884	24.1575	23.5839	23.4484
O60486	Plexin-C1	PLXNC1	0.388041	1.30862	0.709081	3	3	2.6	20.8292	21.1628	20.5862	21.6432	21.38	20.7192
O60488	Long-chain-fatty-acid--CoA ligase 4	ACSL4	-0.354729	-1.27875	0.694531	17	14	35.4	25.9552	25.2037	25.6803	25.4888	24.9446	25.3416
O60493	Sorting nexin-3	SNX3	0.163472	1.11998	0.938223	12	10	50.6	26.4933	25.9349	25.7753	27.0309	25.8708	25.7923
O60499	Syntaxin-10	STX10	-0.634617	-1.55253	0.347178	6	6	32.5	22.3286	22.8869	22.7538	22.186	21.8584	22.021
O60502	Protein O-GlcNAcase	MGEA5	-0.414863	-1.33317	0.64424	8	8	13.5	25.5374	25.0592	25.6636	25.1735	25.2613	24.5809
O60506	Heterogeneous nuclear ribonucleoprotein Q	SYNCRIP	0.0178986	1.01248	0.988377	32	3	50.9	29.1777	28.6397	28.7889	29.0766	28.8439	28.7395
O60506	Heterogeneous nuclear ribonucleoprotein Q	SYNCRIP	-0.368815	-1.29129	0.875857	30	1	49.8	24.7513	26.2186	26.2044	25.1357	26.1445	24.7876
O60513	Beta-1,4-galactosyltransferase 4;N-acetyllactosamine synthase;Lactotriaosylceramide beta-1,4-galactosyltransferase	B4GALT4	-1.83586	-3.56984	0.520832	2	2	5.2	23.0215	22.9556	23.0179	22.7754	19.0403	21.6717
O60524	Nuclear export mediator factor NEMF	NEMF	0.294958	1.22685	0.803022	8	8	10.3	23.6164	24.111	24.4247	23.9032	24.5793	24.5546
O60547	GDP-mannose 4,6 dehydratase	GMDS	-1.01088	-2.01514	0.437966	5	5	19	26.34	25.4912	26.0769	25.0355	24.2385	25.6015
O60563	Cyclin-T1	CCNT1	-0.515511	-1.4295	0.742883	9	9	20.8	22.2449	21.1885	21.3039	21.3475	21.5883	20.2549
O60566	Mitotic checkpoint serine/threonine-protein kinase BUB1 beta	BUB1B	1.03583	2.05029	0.555744	4	4	5.6	22.3181	22.7045	20.6531	22.811	22.6455	23.3266
O60568	Procollagen-lysine,2-oxoglutarate 5-dioxygenase 3	PLOD3	-0.47309	-1.38808	0.517472	25	25	31.6	28.0395	28.0001	28.3246	27.6258	27.9706	27.3485
O60573	Eukaryotic translation initiation factor 4E type 2	EIF4E2	0.163394	1.11992	0.928441	2	2	15	23.2295	23.308	24.1578	23.7897	24.1639	23.2318
O60610	Protein diaphanous homolog 1	DIAPH1	0.991625	1.98842	0.531919	29	29	24.4	25.8153	24.9906	25.6534	25.6505	26.3703	27.4133
O60613	15 kDa selenoprotein	42248	-1.54273	-2.91345	0.417549	3	3	27.2	22.207	20.5868	20.8115	20.3283	18.61	20.0388
O60645	Exocyst complex component 3	EXOC3	0.319702	1.24807	0.874699	10	10	15.6	22.6376	22.8453	24.269	23.3505	23.777	23.5834
O60664	Perilipin-3	PLIN3	-0.365152	-1.28802	0.7159	18	18	60.4	28.8889	28.9628	28.9488	28.8668	28.8797	27.9586
O60678	Protein arginine N-methyltransferase 3	PRMT3	-0.288764	-1.22159	0.744149	6	2	11.7	24.1306	23.9432	24.1984	23.9346	24.1397	23.3316
O60684	Importin subunit alpha-7	KPNA6	-0.262945	-1.19993	0.680296	17	11	31.5	26.9617	26.5871	26.7777	26.7369	26.5119	26.2889
O60701	UDP-glucose 6-dehydrogenase	UGDH	-0.554329	-1.46849	0.531554	20	20	54	26.3421	25.7437	26.0762	25.329	25.9268	25.2432
O60711	Leupaxin	LPXN	0.545129	1.45915	0.7987	7	7	23.3	22.7926	21.98	21.6268	22.8775	21.6135	23.5439
O60716	Catenin delta-1	CTNND1	-0.165824	-1.12181	0.898701	29	29	40	27.9612	27.7683	27.8209	27.9911	27.929	27.1328
O60749	Sorting nexin-2	SNX2	-0.385373	-1.3062	0.625741	20	18	40.5	27.504	27.7911	27.667	27.3208	27.6258	26.8595
O60762	Dolichol-phosphate mannosyltransferase subunit 1	DPM1	-0.0315297	-1.0221	0.990304	4	4	17.3	23.7112	22.1414	22.4513	22.7527	22.7035	22.7532
O60763	General vesicular transport factor p115	USO1	-0.0363318	-1.0255	0.982076	35	35	43.1	28.9387	28.8056	29.3751	29.017	29.2195	28.7738
O60784	Target of Myb protein 1	TOM1	-0.48747	-1.40198	0.507765	12	12	42.3	27.0705	27.2466	27.0401	26.7805	26.8795	26.2348
P62807	Histone H2B type 1-C/E/F/G/I;Histone H2B type F-S;Histone H2B type 1-K;Histone H2B type 1-L;Histone H2B type 1-M;Histone H2B type 1-N;Histone H2B type 1-H;Histone H2B type 2-F;Histone H2B type 1-D	HIST1H2BC	0.295006	1.22689	0.818103	9	2	57.9	27.3768	27.8065	27.2859	27.3615	27.6166	28.3762
O60825	6-phosphofructo-2-kinase/fructose-2,6-bisphosphatase 2;6-phosphofructo-2-kinase;Fructose-2,6-bisphosphatase	PFKFB2	-0.0767186	-1.05462	0.950231	5	1	12.7	23.8877	23.6486	24.1802	23.5796	23.9709	23.9358
O60826	Coiled-coil domain-containing protein 22	CCDC22	1.21007	2.31349	0.250855	13	13	24.9	22.9419	22.8107	23.2691	24.6215	23.6414	24.3891
O60828	Polyglutamine-binding protein 1	PQBP1	0.633195	1.551	0.748996	7	7	58.8	22.8048	23.1785	21.4911	23.4649	23.6885	22.2206
O60831	PRA1 family protein 2	PRAF2	1.54554	2.91913	0.154462	3	3	23	22.7149	23.3375	23.5254	24.6872	24.6361	24.8911
O60832	H/ACA ribonucleoprotein complex subunit 4	DKC1	-0.47098	-1.38605	0.490623	17	17	35.4	23.6754	24.2414	24.0894	23.3486	23.623	23.6215
O60841	Eukaryotic translation initiation factor 5B	EIF5B	-0.243746	-1.18406	0.459035	35	35	31.3	28.4832	28.4331	28.5302	28.1748	28.2558	28.2846
O60861	Growth arrest-specific protein 7	GAS7	0.035841	1.02515	0.993963	14	14	43.5	19.1202	21.0155	21.7327	20.3392	21.6485	19.9882
O60869	Endothelial differentiation-related factor 1	EDF1	0.163644	1.12011	0.85889	7	7	46.8	26.6489	26.9726	26.6273	27.1436	26.9904	26.6058
O60879	Protein diaphanous homolog 2	DIAPH2	-0.456642	-1.37234	0.718556	6	6	7.7	23.0919	22.8846	21.9729	21.9679	21.965	22.6466
O60884	DnaJ homolog subfamily A member 2	DNAJA2	1.05378	2.07596	0.26049	11	11	37.9	23.7162	23.1533	23.3199	23.9929	24.6562	24.7017
O60888	Protein CutA	CUTA	-0.219847	-1.16461	0.97466	3	3	25.6	25.7069	23.4063	23.0084	25.5625	21.5873	24.3124
O60925	Prefoldin subunit 1	PFDN1	-0.146276	-1.10671	0.895935	10	10	79.5	26.0557	26.4784	26.687	26.4883	26.2676	26.0264
O60927	Protein phosphatase 1 regulatory subunit 11	PPP1R11	0.897144	1.86238	0.661257	5	5	54	24.0275	23.1278	21.6244	24.3403	23.2146	23.9162
O60934	Nibrin	NBN	0.998844	1.9984	0.551316	23	23	40.5	16.8428	17.9986	18.6856	18.5066	18.5719	19.4451
O60936	Nucleolar protein 3	NOL3	0.854589	1.80824	0.343863	4	4	26	22.3152	22.7485	22.2154	23.6823	23.1884	22.9721
O60942	mRNA-capping enzyme;Polynucleotide 5-triphosphatase;mRNA guanylyltransferase	RNGTT	0.0703239	1.04995	0.988191	5	5	11	20.9441	21.3714	23.3267	22.1922	23.082	20.579
O75027	ATP-binding cassette sub-family B member 7, mitochondrial	ABCB7	0.113267	1.08167	0.901054	3	3	6.3	20.5751	20.7637	20.7182	20.7673	20.5492	21.0804
O75030	Microphthalmia-associated transcription factor	MITF	-0.159895	-1.11721	0.972073	6	5	16.9	21.9264	23.1957	23.1339	22.7085	23.8123	21.2555
O75044	SLIT-ROBO Rho GTPase-activating protein 2	SRGAP2	-1.00331	-2.00459	0.473976	19	18	28.2	25.4823	24.4009	25.181	24.8056	23.5858	23.6629
O75056	Syndecan-3	SDC3	0.290655	1.2232	0.845439	2	2	8.1	22.821	21.7668	22.2325	22.6451	22.9409	22.1062
O75071	EF-hand calcium-binding domain-containing protein 14	EFCAB14	-0.698092	-1.62236	0.443112	2	2	6.3	21.1676	21.1228	21.1441	20.9118	19.8948	20.5335
O75083	WD repeat-containing protein 1	WDR1	0.512609	1.42663	0.713747	27	27	56.6	28.6642	28.1199	27.9302	28.6029	28.1251	29.5242
O75093	Slit homolog 1 protein	SLIT1	1.1381	2.20091	0.365235	2	2	1.6	20.7596	21.5254	22.2625	22.8363	22.7167	22.4087
O75110	Probable phospholipid-transporting ATPase IIA	ATP9A	1.60162	3.03484	0.520208	2	2	2.3	17.516	17.5326	19.8247	20.9824	19.5228	19.1729
O75113	NEDD4-binding protein 1	N4BP1	-0.555686	-1.46987	0.887423	3	3	5.5	21.9021	22.5157	22.326	23.3963	19.6881	21.9924
O75116	Rho-associated protein kinase 2	ROCK2	0.0837898	1.0598	0.938831	46	40	36.2	26.9536	26.9409	26.9511	26.877	27.4081	26.8119
O75122	CLIP-associating protein 2	CLASP2	-0.0530434	-1.03745	0.983639	12	10	12.8	23.4352	22.9494	22.5756	22.9149	22.2289	23.6573
O75127	Pentatricopeptide repeat-containing protein 1, mitochondrial	PTCD1	-0.434097	-1.35106	0.79828	4	4	6.6	20.7628	20.761	20.3237	20.6421	20.7021	19.201
O75129	Astrotactin-2	ASTN2	0.48367	1.3983	0.64318	2	2	1.9	23.807	23.4679	24.2572	24.8255	24.0086	24.1491
O75131	Copine-3	CPNE3	0.918092	1.88961	0.470459	15	14	31.7	26.8436	25.3121	26.2609	27.1163	27.0875	26.9671
O75143	Autophagy-related protein 13	ATG13	-0.0804138	-1.05732	0.973444	2	2	7.7	21.1397	22.3506	21.5708	22.0911	21.5744	21.1544
O75146	Huntingtin-interacting protein 1-related protein	HIP1R	1.48315	2.79558	0.59797	14	14	17.5	21.2947	21.448	19.1604	23.01	22.8677	20.4749
O75150	E3 ubiquitin-protein ligase BRE1B	RNF40	-0.0698655	-1.04962	0.984058	30	26	32.3	23.6681	24.9376	24.0327	22.8617	24.6234	24.9437
O75152	Zinc finger CCCH domain-containing protein 11A	ZC3H11A	1.70536	3.2611	0.441643	26	26	35.7	19.3985	20.4707	19.2703	22.8163	20.1137	21.3256
O75153	Clustered mitochondria protein homolog	CLUH	0.290752	1.22328	0.723388	25	25	26.3	26.7872	26.6813	26.9187	27.2999	27.312	26.6476
O75155	Cullin-associated NEDD8-dissociated protein 2	CAND2	1.64613	3.12993	0.507253	4	1	3.3	18.4675	21.057	20.7954	22.6328	21.0635	21.562
O75157	TSC22 domain family protein 2	TSC22D2	-1.3669	-2.57916	0.507474	2	1	2.8	22.3247	23.2014	23.0641	21.9991	22.4128	20.0775
O75165	DnaJ homolog subfamily C member 13	DNAJC13	-0.52224	-1.43618	0.595172	22	22	12.2	25.283	26.1835	25.3581	25.2977	25.1406	24.8196
O75170	Serine/threonine-protein phosphatase 6 regulatory subunit 2	PPP6R2	1.37954	2.60185	0.615357	7	7	10.6	21.8345	18.9707	21.4308	22.7931	20.9495	22.6321
O75175	CCR4-NOT transcription complex subunit 3	CNOT3	-0.777336	-1.71396	0.437229	9	9	12.4	23.0193	23.5106	23.4416	22.3509	23.134	22.1546
O75179	Ankyrin repeat domain-containing protein 17	ANKRD17	-0.223171	-1.1673	0.728793	19	12	9.9	26.2978	26.2312	25.9429	25.8713	26.157	25.7741
O75190	DnaJ homolog subfamily B member 6	DNAJB6	-0.064736	-1.04589	0.974701	7	6	21.8	23.7324	23.7078	24.0874	23.178	24.1217	24.0337
O75191	Xylulose kinase	XYLB	-0.335498	-1.26181	0.882485	4	4	18.8	23.5679	21.6978	22.7857	22.5256	22.6882	21.8312
O75208	Ubiquinone biosynthesis protein COQ9, mitochondrial	COQ9	-0.118965	-1.08596	0.935411	3	3	17.3	23.0473	22.6916	23.548	22.9186	23.2735	22.7379
O75223	Gamma-glutamylcyclotransferase	GGCT	0.074391	1.05292	0.973146	9	9	44.7	26.2064	26.791	27.0962	26.6742	27.2292	26.4134
O75251	NADH dehydrogenase [ubiquinone] iron-sulfur protein 7, mitochondrial	NDUFS7	-0.126486	-1.09163	0.937174	4	4	16	24.8973	23.905	24.4626	24.0983	24.2036	24.5835
O75306	NADH dehydrogenase [ubiquinone] iron-sulfur protein 2, mitochondrial	NDUFS2	-0.455172	-1.37095	0.865487	10	10	22.5	24.4475	23.284	22.9785	22.502	22.5333	24.3092
O75312	Zinc finger protein ZPR1	ZPR1	-0.218279	-1.16334	0.829457	15	15	44.2	24.6774	25.3334	25.1892	24.7518	25.1201	24.6733
O75323	Protein NipSnap homolog 2	GBAS	0.948928	1.93044	0.532012	2	2	8.7	23.7769	21.9661	22.8612	23.9862	23.5088	23.956
O75330	Hyaluronan mediated motility receptor	HMMR	0.0412827	1.02903	0.983233	15	15	24.8	22.3871	23.6665	23.5405	23.1005	23.5735	23.044
O75335	Liprin-alpha-4	PPFIA4	0.778087	1.71486	0.716944	3	1	6.9	23.7149	25.9839	23.7495	25.3862	24.9341	25.4622
O75340	Programmed cell death protein 6	PDCD6	-0.444938	-1.36126	0.537083	4	4	24.6	23.7185	23.1142	23.4495	22.7697	23.0486	23.129
O75347	Tubulin-specific chaperone A	TBCA	0.0160421	1.01118	0.990507	12	12	55.6	29.0197	29.1641	29.2035	29.4406	29.1851	28.8098
O75348	V-type proton ATPase subunit G 1	ATP6V1G1	-0.472748	-1.38775	0.670562	5	5	33.1	27.2925	27.3963	27.1397	27.456	26.7542	26.2
O75351	Vacuolar protein sorting-associated protein 4B	VPS4B	-0.356647	-1.28045	0.725863	8	7	27.5	26.1307	25.5654	26.1386	25.9907	25.1571	25.617
O75367	Core histone macro-H2A.1	H2AFY	0.559432	1.47369	0.924693	15	14	39.6	16.4676	20.3	19.1924	18.1485	18.1448	21.3451
O75368	SH3 domain-binding glutamic acid-rich-like protein	SH3BGRL	0.275235	1.21019	0.813811	6	6	46.5	25.9358	25.2515	25.704	26.2764	25.465	25.9755
O75369	Filamin-B	FLNB	-0.19241	-1.14267	0.877909	101	93	51.1	27.9588	28.4082	28.2662	27.8712	27.6659	28.5188
O75376	Nuclear receptor corepressor 1	NCOR1	-0.597707	-1.51331	0.670702	16	16	9.6	23.5171	23.21	23.5381	23.2802	23.3332	21.8587
O75380	NADH dehydrogenase [ubiquinone] iron-sulfur protein 6, mitochondrial	NDUFS6	-0.443218	-1.35963	0.737218	3	3	29.8	23.1846	22.8169	23.1279	23.4299	22.2557	22.1141
O75381	Peroxisomal membrane protein PEX14	PEX14	-0.65739	-1.57723	0.405325	4	4	28.4	24.7339	24.0291	24.7269	23.7484	23.9983	23.7711
O75382	Tripartite motif-containing protein 3	TRIM3	-0.27089	-1.20655	0.896966	5	5	11	23.1245	23.8928	24.0279	23.4684	24.1283	22.6358
O75390	Citrate synthase, mitochondrial	CS	0.241714	1.1824	0.674254	13	13	23.4	27.8514	27.6194	28.0731	28.1163	28.1817	27.971
O75391	Sperm-associated antigen 7	SPAG7	0.0457211	1.0322	0.978509	3	3	19.8	21.9887	22.842	22.5715	22.4762	22.5892	22.474
O75396	Vesicle-trafficking protein SEC22b	SEC22B	0.288235	1.22115	0.71386	9	9	34.4	26.3854	26.5179	26.5773	26.9556	26.3632	27.0265
O75400	Pre-mRNA-processing factor 40 homolog A	PRPF40A	-0.911746	-1.88132	0.311497	27	1	29	18.4438	18.6134	18.7012	17.1759	17.8202	18.027
O75410	Transforming acidic coiled-coil-containing protein 1	TACC1	1.12727	2.18445	0.337167	18	16	31.9	24.9336	25.3088	25.2343	26.2604	26.9256	25.6725
O75427	Leucine-rich repeat and calponin homology domain-containing protein 4	LRCH4	0.160119	1.11738	0.869792	5	5	13.6	22.0234	22.1105	22.259	22.6691	22.0386	22.1656
O75431	Metaxin-2	MTX2	0.0875918	1.06259	0.984013	5	5	20.9	25.6174	23.1015	23.2375	24.761	23.1341	24.3241
O75436	Vacuolar protein sorting-associated protein 26A	VPS26A	0.0355295	1.02493	0.985697	10	10	33	26.0449	25.4449	25.9747	25.1581	26.0581	26.355
O75439	Mitochondrial-processing peptidase subunit beta	PMPCB	-0.0552711	-1.03905	0.958235	18	17	39.9	27.1343	26.8829	27.2782	26.9104	27.2179	27.0013
O75443	Alpha-tectorin	TECTA	1.64298	3.1231	0.699429	2	2	1.6	23.3464	22.3011	18.9923	25.0868	22.7951	21.6869
O75475	PC4 and SFRS1-interacting protein	PSIP1	0.10674	1.07679	0.975528	14	13	28.1	17.0554	18.2967	18.1399	18.0699	17.106	18.6363
O75477	Erlin-1	ERLIN1	0.717508	1.64434	0.532533	12	9	26.9	23.1711	24.3558	24.2807	24.5631	24.7242	24.673
O75489	NADH dehydrogenase [ubiquinone] iron-sulfur protein 3, mitochondrial	NDUFS3	-0.372827	-1.29489	0.753903	7	7	21.2	25.7909	25.1643	24.891	25.1794	24.3961	25.1522
O75521	Enoyl-CoA delta isomerase 2, mitochondrial	ECI2	1.25795	2.39156	0.135273	9	9	34.8	24.9964	25.0349	25.1262	26.568	26.2591	26.1042
O75525	KH domain-containing, RNA-binding, signal transduction-associated protein 3	KHDRBS3	2.59329	6.03473	0.422898	8	7	18.5	20.4717	18.8858	17.4598	20.3445	23.4983	20.7543
O75530	Polycomb protein EED	EED	-3.90482	-14.9785	0.249778	7	7	21.8	25.6156	25.0761	22.0683	20.7994	19.2832	20.9629
O75531	Barrier-to-autointegration factor;Barrier-to-autointegration factor, N-terminally processed	BANF1	-0.143346	-1.10446	0.983752	7	7	58.4	25.6234	22.6855	22.6379	23.9056	21.2093	25.4018
O75533	Splicing factor 3B subunit 1	SF3B1	0.177013	1.13054	0.986407	50	50	39.7	23.6406	19.7045	19.6159	21.1105	17.3599	25.0216
O75534	Cold shock domain-containing protein E1	CSDE1	-0.231109	-1.17374	0.812354	37	37	45.9	27.118	27.7579	27.7781	27.1535	27.5245	27.2826
O75569	Interferon-inducible double-stranded RNA-dependent protein kinase activator A	PRKRA	-0.117844	-1.08511	0.939436	8	8	27.2	23.993	24.4109	24.7921	23.9983	24.1656	24.6785
O75582	Ribosomal protein S6 kinase alpha-5	RPS6KA5	-0.20108	-1.14956	0.813303	6	6	10.1	21.9187	21.396	21.7044	21.3782	21.3106	21.7271
O75600	2-amino-3-ketobutyrate coenzyme A ligase, mitochondrial	GCAT	-0.751743	-1.68383	0.661937	3	3	5.5	19.8397	20.279	21.7289	20.0978	20.1765	19.318
O75607	Nucleoplasmin-3	NPM3	0.0618203	1.04378	0.975559	4	4	36.5	25.2854	25.1881	24.8767	25.7012	24.781	25.0534
O75608	Acyl-protein thioesterase 1	LYPLA1	-0.408424	-1.32724	0.536795	4	4	20.1	25.4636	24.8963	25.2484	24.7722	24.9319	24.679
O75616	GTPase Era, mitochondrial	ERAL1	0.172424	1.12695	0.918641	3	3	8.9	22.3839	22.1984	22.954	23.1518	22.7681	22.1337
O75643	U5 small nuclear ribonucleoprotein 200 kDa helicase	SNRNP200	-0.265955	-1.20243	0.735909	82	82	38.6	26.3457	26.2875	26.1702	25.9957	25.6395	26.3703
O75663	TIP41-like protein	TIPRL	0.185635	1.13732	0.902987	9	9	32.4	24.9276	23.6861	24.4193	24.4737	24.5214	24.5948
O75665	Oral-facial-digital syndrome 1 protein	OFD1	2.40278	5.28821	0.153412	2	2	5.7	18.5284	18.8788	19.1669	21.5595	21.8157	20.4072
O75676	Ribosomal protein S6 kinase alpha-4	RPS6KA4	1.35014	2.54937	0.343126	2	2	3	17.4617	18.5429	18.6729	19.4994	19.0129	20.2156
O75683	Surfeit locus protein 6	SURF6	1.11624	2.16781	0.799343	7	7	26.6	17.6571	18.7006	21.332	21.2649	21.3835	18.3901
O75688	Protein phosphatase 1B	PPM1B	0.302574	1.23334	0.682193	6	5	21.3	22.3927	22.9032	22.6179	23.2304	22.7256	22.8654
O75691	Small subunit processome component 20 homolog	UTP20	-0.893113	-1.85718	0.407512	48	48	20.2	19.069	19.8431	20.107	18.3654	18.9773	18.9971
O75694	Nuclear pore complex protein Nup155	NUP155	-0.0876039	-1.0626	0.940025	24	24	27.8	25.7445	25.1841	25.3292	25.5891	25.2185	25.1874
O75695	Protein XRP2	RP2	1.80358	3.49085	0.261018	2	2	4.9	20.5605	19.0245	18.7387	21.3076	21.1737	21.2533
O75717	WD repeat and HMG-box DNA-binding protein 1	WDHD1	0.91261	1.88245	0.594236	11	11	13.9	21.889	22.7837	23.1809	22.5921	23.7011	24.2981
O75718	Cartilage-associated protein	CRTAP	-0.0344423	-1.02416	0.982	11	11	30.9	24.2333	23.9757	24.1147	23.9206	24.4547	23.845
O75746	Calcium-binding mitochondrial carrier protein Aralar1	SLC25A12	-0.899558	-1.86549	0.252112	9	5	14	23.5744	24.0856	23.8832	22.6658	23.0982	23.0806
O75787	Renin receptor	ATP6AP2	-0.15925	-1.11671	0.971899	4	4	11.3	23.2427	21.2677	21.9963	23.4831	20.8627	21.6831
O75792	Ribonuclease H2 subunit A	RNASEH2A	0.972898	1.96278	0.554275	10	10	40.5	23.8452	24.0444	24.4187	24.3845	24.6114	26.2312
O75794	Cell division cycle protein 123 homolog	CDC123	0.413567	1.33197	0.707566	3	3	10.7	19.6793	19.6313	20.6728	20.5071	20.2677	20.4492
O75817	Ribonuclease P protein subunit p20	POP7	-0.282574	-1.21636	0.84333	3	3	18.6	22.6934	21.8897	22.4538	22.6093	21.8962	21.6837
O75821	Eukaryotic translation initiation factor 3 subunit G	EIF3G	0.149582	1.10925	0.914651	19	19	63.4	27.1979	26.2949	26.7498	26.6559	27.1317	26.9036
O75822	Eukaryotic translation initiation factor 3 subunit J	EIF3J	-0.0459569	-1.03237	0.962203	9	9	53.6	26.8876	27.2147	27.2135	27.1672	27.013	26.9978
O75828	Carbonyl reductase [NADPH] 3	CBR3	0.533391	1.44733	0.598326	14	12	61.4	26.142	26.4626	26.7292	27.2081	27.3182	26.4077
O75832	26S proteasome non-ATPase regulatory subunit 10	PSMD10	-0.265631	-1.20216	0.535429	8	8	57.5	26.9209	26.7337	26.8442	26.6783	26.5633	26.4603
O75844	CAAX prenyl protease 1 homolog	ZMPSTE24	0.229701	1.17259	0.844435	5	5	13.3	24.9381	24.524	25.2693	25.3407	24.7774	25.3025
O75874	Isocitrate dehydrogenase [NADP] cytoplasmic	IDH1	0.271736	1.20726	0.617096	20	19	45.7	27.126	26.8929	27.2497	27.2095	27.3959	27.4784
O75880	Protein SCO1 homolog, mitochondrial	SCO1	0.0546296	1.03859	0.97191	3	3	16.3	25.158	25.1442	25.2024	25.615	25.2192	24.8344
O75882	Attractin	ATRN	-0.4471	-1.3633	0.782704	5	5	6	22.32	22.3383	22.655	22.4744	21.0069	22.4906
O75886	Signal transducing adapter molecule 2	STAM2	-1.30797	-2.47593	0.458137	8	7	18.1	22.8764	24.0133	24.7736	21.8725	23.1355	22.7315
O75915	PRA1 family protein 3	ARL6IP5	-0.473909	-1.38887	0.876049	5	5	25	23.7017	23.4799	23.8535	23.0758	21.8171	24.7204
O75928	E3 SUMO-protein ligase PIAS2	PIAS2	0.0641162	1.04544	0.984637	3	2	8.9	19.6875	21.611	20.5075	21.3167	20.6367	20.0449
O75934	Pre-mRNA-splicing factor SPF27	BCAS2	-0.605295	-1.52129	0.79047	13	13	69.8	18.3046	18.4602	18.3942	17.0896	17.0171	19.2364
O75935	Dynactin subunit 3	DCTN3	0.471034	1.3861	0.656095	7	7	41.1	24.0045	24.6305	24.9554	24.5973	25.3016	25.1046
O75937	DnaJ homolog subfamily C member 8	DNAJC8	0.0124175	1.00864	0.993895	12	12	44.7	26.6224	27.174	27.0651	26.777	27.271	26.8508
O75940	Survival of motor neuron-related-splicing factor 30	SMNDC1	-0.394398	-1.31439	0.538934	7	7	39.1	24.7504	24.9969	25.0576	24.3578	24.4334	24.8304
O75947	ATP synthase subunit d, mitochondrial	ATP5H	-0.132548	-1.09623	0.954419	10	10	64	27.6033	26.423	27.6889	26.9428	26.9285	27.4462
O75955	Flotillin-1	FLOT1	0.43961	1.35624	0.554025	17	17	43.8	25.0102	24.9205	25.0383	25.5556	25.7228	25.0095
O75962	Triple functional domain protein	TRIO	-0.166056	-1.12199	0.942674	10	10	7.3	23.8194	22.3966	23.0755	22.868	23.4773	22.448
O75964	ATP synthase subunit g, mitochondrial	ATP5L	0.15068	1.11009	0.966161	5	5	45.6	24.6655	23.2858	24.087	23.4171	23.7332	25.3401
O75970	Multiple PDZ domain protein	MPDZ	-0.134636	-1.09782	0.937991	8	8	5.6	24.3956	25.3094	25.3955	24.8503	25.1798	24.6665
O75976	Carboxypeptidase D	CPD	0.328182	1.25543	0.830068	15	15	13.6	24.3441	23.8384	24.4862	25.1978	24.5321	23.9233
O76003	Glutaredoxin-3	GLRX3	0.920106	1.89225	0.331243	16	16	48.4	27.4223	26.4536	26.8983	27.8241	27.9356	27.7749
O76021	Ribosomal L1 domain-containing protein 1	RSL1D1	0.50865	1.42272	0.927431	21	21	39.6	17.9812	18.3711	19.9234	16.8787	19.5782	21.3446
O76024	Wolframin	WFS1	0.365992	1.28877	0.781892	2	2	2.9	20.6963	21.0068	20.1571	21.575	20.5511	20.8321
O76027	Annexin A9	ANXA9	-0.336735	-1.2629	0.928408	2	2	7.2	19.8515	22.4268	22.2908	21.4414	21.7968	20.3207
O76031	ATP-dependent Clp protease ATP-binding subunit clpX-like, mitochondrial	CLPX	0.210615	1.15718	0.843688	12	12	23.4	25.6634	26.2291	26.1092	26.1429	26.5521	25.9386
O76054	SEC14-like protein 2	SEC14L2	2.01099	4.03059	0.372561	7	7	27	17.6844	20.3411	19.0254	20.306	21.8449	20.9329
O76071	Probable cytosolic iron-sulfur protein assembly protein CIAO1	CIAO1	-0.00656255	-1.00456	0.999578	6	6	18.6	24.231	23.5989	24.1084	23.8266	23.6394	24.4527
O76080	AN1-type zinc finger protein 5	ZFAND5	0.740166	1.67037	0.556218	2	2	20.2	23.0168	22.7608	22.6831	24.1833	23.7608	22.7372
O76094	Signal recognition particle subunit SRP72	SRP72	0.550913	1.46501	0.451024	22	1	34.1	26.6932	26.6764	26.9192	27.032	27.2035	27.706
O76094	Signal recognition particle subunit SRP72	SRP72	1.7042	3.25848	0.651846	22	1	37.7	22.6271	19.1308	24.02	23.6448	24.2482	22.9975
O94763	Unconventional prefoldin RPB5 interactor 1	URI1	0.0781269	1.05565	0.976411	7	7	24.3	23.6556	24.1133	24.6925	24.6494	24.517	23.5295
O94766	Galactosylgalactosylxylosylprotein 3-beta-glucuronosyltransferase 3	B3GAT3	-0.537771	-1.45173	0.506266	5	5	23.2	23.6127	24.2255	23.6546	23.3892	23.4663	23.0239
O94776	Metastasis-associated protein MTA2	MTA2	1.39818	2.63569	0.338653	27	23	39.2	23.9462	23.8718	24.2547	24.4395	25.8169	26.0109
O94804	Serine/threonine-protein kinase 10	STK10	-0.262946	-1.19993	0.798013	23	22	26.8	26.1916	26.1629	26.3327	26.0202	26.3988	25.4794
O94806	Serine/threonine-protein kinase D3	PRKD3	0.324917	1.25259	0.63214	4	2	5.7	23.7667	23.2588	23.5627	23.921	24.0121	23.63
O94808	Glutamine--fructose-6-phosphate aminotransferase [isomerizing] 2	GFPT2	1.23275	2.35015	0.532292	13	8	24.2	18.1012	18.9748	17.9304	19.5945	18.4156	20.6945
O94822	E3 ubiquitin-protein ligase listerin	LTN1	-0.927328	-1.90175	0.570438	2	2	1.5	21.7885	20.5707	20.8767	20.7677	20.4876	19.1986
O94826	Mitochondrial import receptor subunit TOM70	TOMM70A	-0.452742	-1.36864	0.576354	24	24	58.2	27.7474	27.2789	27.4892	27.1827	27.3295	26.6451
O94832	Unconventional myosin-Id	MYO1D	-0.629747	-1.54729	0.531072	19	18	22.7	27.2384	27.2929	27.5637	26.1373	27.1632	26.9051
O94842	TOX high mobility group box family member 4	TOX4	1.73838	3.3366	0.371261	9	9	17.5	21.1092	20.3573	19.5257	22.182	20.9878	23.0376
O94855	Protein transport protein Sec24D	SEC24D	-0.388372	-1.30892	0.551703	12	12	15.3	22.2266	22.3216	22.3015	22.2469	21.7008	21.7369
O94874	E3 UFM1-protein ligase 1	UFL1	0.94984	1.93166	0.574036	18	18	27.3	25.7831	23.7366	24.5529	25.7066	25.2775	25.9379
O94875	Sorbin and SH3 domain-containing protein 2	SORBS2	-0.0303141	-1.02123	0.997944	13	2	23.1	23.9088	25.7038	22.3192	22.4625	25.1523	24.2259
O94880	PHD finger protein 14	PHF14	-0.606517	-1.52258	0.81426	22	3	29.4	20.9825	19.6358	19.6895	18.5537	20.8061	19.1285
O94885	SAM and SH3 domain-containing protein 1	SASH1	-0.249444	-1.18875	0.897253	13	12	15.6	23.8724	25.0097	24.7921	24.3693	24.8115	23.7451
O94886	CSC1-like protein 1	TMEM63A	-0.444985	-1.3613	0.819825	2	2	2.6	19.8794	20.0231	20.6994	20.6429	18.8542	19.7698
O94887	FERM, RhoGEF and pleckstrin domain-containing protein 2	FARP2	0.128112	1.09286	0.959721	5	5	10.3	22.6425	21.3484	21.4836	22.3641	21.5031	21.9916
O94888	UBX domain-containing protein 7	UBXN7	-0.241812	-1.18248	0.817967	8	8	21.7	23.8658	24.4399	24.4743	24.0455	24.309	23.7002
O94901	SUN domain-containing protein 1	SUN1	0.379501	1.30089	0.896921	9	9	20.4	19.5693	19.7526	18.3958	18.4072	19.9322	20.5168
O94903	Proline synthase co-transcribed bacterial homolog protein	PROSC	0.823727	1.76997	0.540429	8	8	31.6	25.282	25.2724	24.0774	25.9906	25.1807	25.9316
O94905	Erlin-2	ERLIN2	0.427894	1.34527	0.340749	12	9	34.5	25.209	25.175	25.2071	25.7781	25.6333	25.4634
O94906	Pre-mRNA-processing factor 6	PRPF6	-0.277417	-1.21202	0.95943	41	41	44.1	19.6808	19.5848	18.1652	20.9362	18.07	17.5923
O94913	Pre-mRNA cleavage complex 2 protein Pcf11	PCF11	0.325345	1.25296	0.900882	14	14	11.4	21.2693	22.6361	23.1489	22.2332	22.4033	23.394
O94919	Endonuclease domain-containing 1 protein	ENDOD1	0.635675	1.55366	0.608479	10	10	30	24.1273	23.941	24.5383	24.8534	24.1623	25.4978
O94923	D-glucuronyl C5-epimerase	GLCE	0.182921	1.13518	0.927369	2	2	4.1	19.2412	19.1121	20.2655	19.4754	20.2478	19.4445
O94925	Glutaminase kidney isoform, mitochondrial	GLS	-0.232275	-1.17469	0.832592	20	4	38.1	27.2107	26.9198	27.4699	27.1618	27.2042	26.5376
O94925	Glutaminase kidney isoform, mitochondrial	GLS	-0.396751	-1.31654	0.867483	18	2	35.5	23.9377	23.7415	25.0165	23.7979	24.7259	22.9816
O94964	Protein SOGA1;N-terminal form;C-terminal 80 kDa form	SOGA1	0.90921	1.87802	0.40034	24	24	18.7	21.6457	22.835	22.2205	23.3981	23.1392	22.8915
O94973	AP-2 complex subunit alpha-2	AP2A2	-0.197886	-1.14702	0.872299	15	10	18.8	25.2139	24.923	24.9942	24.9914	24.3193	25.2267
O94979	Protein transport protein Sec31A	SEC31A	-0.450829	-1.36683	0.612834	21	21	25.6	27.623	27.2083	27.0561	27.1148	27.0139	26.4062
O94992	Protein HEXIM1	HEXIM1	-0.0580228	-1.04104	0.968549	9	9	29	24.7816	25.4435	25.2728	24.9688	25.3107	25.0443
O95071	E3 ubiquitin-protein ligase UBR5	UBR5	0.131396	1.09535	0.972491	45	45	22.3	21.635	21.1114	22.038	20.4655	21.692	23.0211
O95139	NADH dehydrogenase [ubiquinone] 1 beta subcomplex subunit 6	NDUFB6	1.42909	2.69277	0.663792	4	4	41.4	22.9165	19.1385	19.8374	22.598	20.9028	22.6788
O95140	Mitofusin-2	MFN2	-0.280261	-1.21441	0.869277	12	11	19.6	24.2717	23.8938	25.2154	23.9372	24.5416	24.0613
O95155	Ubiquitin conjugation factor E4 B	UBE4B	-0.278095	-1.21259	0.797992	10	10	11	24.2003	24.9036	24.9566	24.4319	24.6592	24.1351
O95163	Elongator complex protein 1	IKBKAP	0.334663	1.26108	0.879211	16	16	16.3	24.3092	24.2442	24.1893	23.7814	24.2442	25.7212
O95166	Gamma-aminobutyric acid receptor-associated protein;Gamma-aminobutyric acid receptor-associated protein-like 1	GABARAP	-1.24687	-2.37326	0.507531	2	2	19.7	23.3077	25.2645	23.1815	22.6633	22.3878	22.962
O95168	NADH dehydrogenase [ubiquinone] 1 beta subcomplex subunit 4	NDUFB4	-0.0638841	-1.04528	0.967824	3	3	34.2	24.376	23.9307	23.806	24.0445	23.6597	24.2169
O95169	NADH dehydrogenase [ubiquinone] 1 beta subcomplex subunit 8, mitochondrial	NDUFB8	-0.495322	-1.40964	0.606847	2	2	20.6	23.0575	23.736	23.9387	23.0541	23.3665	22.8256
O95182	NADH dehydrogenase [ubiquinone] 1 alpha subcomplex subunit 7	NDUFA7	-0.0854905	-1.06105	0.9812	2	2	24.8	24.4295	22.3899	23.0307	24.1054	22.7273	22.7609
O95183	Vesicle-associated membrane protein 5	VAMP5	0.103003	1.07401	0.972923	3	3	28.4	21.5797	21.4865	22.4266	21.0968	22.5917	22.1134
O95197	Reticulon-3	RTN3	-0.583211	-1.49818	0.340611	4	4	8.5	26.704	26.5634	26.7984	26.2665	25.8349	26.2147
O95202	LETM1 and EF-hand domain-containing protein 1, mitochondrial	LETM1	0.290111	1.22273	0.838323	19	19	34.6	26.197	25.9113	26.2501	25.8214	26.3621	27.0453
O95218	Zinc finger Ran-binding domain-containing protein 2	ZRANB2	-0.582125	-1.49705	0.473117	8	8	24.1	24.7851	25.3825	25.5286	24.4432	24.7615	24.7451
O95219	Sorting nexin-4	SNX4	0.173189	1.12755	0.813945	7	7	13.6	22.5341	22.7374	22.6525	22.9175	23.0028	22.5233
O95229	ZW10 interactor	ZWINT	0.723736	1.65145	0.563776	3	3	13.4	20.4368	21.1814	20.8324	20.7663	21.9968	21.8587
O95232	Luc7-like protein 3	LUC7L3	0.25024	1.1894	0.901392	7	7	16.9	25.6458	23.9358	24.9227	25.1505	24.9027	25.2019
O95235	Kinesin-like protein KIF20A	KIF20A	-1.75935	-3.38546	0.308617	18	18	29.7	20.8218	21.2824	20.8016	19.5764	18.0723	19.979
O95239	Chromosome-associated kinesin KIF4A	KIF4A	0.733994	1.66324	0.701886	33	20	33.2	21.0423	23.133	21.9856	22.6093	22.3351	23.4185
O95248	Myotubularin-related protein 5	SBF1	0.270715	1.20641	0.900319	10	10	6.9	22.6083	21.6431	21.8472	23.2464	21.8917	21.7727
O95249	Golgi SNAP receptor complex member 1	GOSR1	0.444984	1.3613	0.635359	2	2	8	22.5887	22.2994	22.4566	23.4423	22.7521	22.4853
O95260	Arginyl-tRNA--protein transferase 1	ATE1	0.525901	1.43983	0.82704	5	5	14.9	24.1257	22.2827	21.7713	23.1577	23.1889	23.4109
O95273	Cyclin-D1-binding protein 1	CCNDBP1	0.147203	1.10742	0.922967	3	3	13.9	21.7448	22.6008	22.7375	22.2935	22.6827	22.5485
O95292	Vesicle-associated membrane protein-associated protein B/C	VAPB	-0.0956326	-1.06853	0.94223	9	8	40.7	26.9063	26.9699	27.2221	27.2528	27.066	26.4926
O95295	SNARE-associated protein Snapin	SNAPIN	0.710147	1.63597	0.371712	4	4	41.9	22.226	22.0151	21.6933	22.8874	22.2997	22.8777
O95299	NADH dehydrogenase [ubiquinone] 1 alpha subcomplex subunit 10, mitochondrial	NDUFA10	-0.220713	-1.16531	0.877198	8	8	16.1	25.2968	25.1283	25.6854	25.4093	25.5011	24.538
O95302	Peptidyl-prolyl cis-trans isomerase FKBP9	FKBP9	0.367402	1.29003	0.75863	12	12	19.1	24.7117	25.3333	25.1505	25.942	25.5156	24.8401
O95319	CUGBP Elav-like family member 2	CELF2	2.58917	6.01752	0.261978	7	6	18.2	21.154	18.8258	21.355	22.843	22.6838	23.5755
O95336	6-phosphogluconolactonase	PGLS	0.298842	1.23016	0.737833	11	11	56.2	27.7128	27.021	27.3059	27.9467	27.3905	27.5989
O95340	Bifunctional 3-phosphoadenosine 5-phosphosulfate synthase 2;Sulfate adenylyltransferase;Adenylyl-sulfate kinase	PAPSS2	-0.623287	-1.54038	0.498457	13	12	23	25.0149	24.9189	25.5477	24.9299	24.4965	24.1853
O95347	Structural maintenance of chromosomes protein 2	SMC2	0.187171	1.13853	0.826396	32	32	27.2	26.4637	26.9713	26.9574	26.8035	27.0667	27.0838
O95359	Transforming acidic coiled-coil-containing protein 2	TACC2	0.0626151	1.04436	0.981247	11	9	5.1	22.0521	22.8335	22.6244	22.2097	23.36	22.1282
O95372	Acyl-protein thioesterase 2	LYPLA2	-0.34973	-1.27432	0.916608	4	4	22.5	25.4447	23.7275	23.212	24.3481	22.7398	24.2473
O95373	Importin-7	IPO7	-0.28508	-1.21848	0.62495	22	21	19.3	27.1954	27.24	26.824	26.9151	26.7983	26.6908
O95376	E3 ubiquitin-protein ligase ARIH2	ARIH2	-0.996585	-1.99527	0.342479	4	4	11.2	23.1897	22.7525	23.6084	22.104	22.6578	21.7991
O95391	Pre-mRNA-splicing factor SLU7	SLU7	-0.834536	-1.78328	0.438517	4	4	13.5	20.9524	21.0555	21.207	20.774	20.3908	19.5465
O95394	Phosphoacetylglucosamine mutase	PGM3	-0.0659981	-1.04681	0.97832	17	17	36.7	25.7022	26.0512	26.2943	25.9725	26.5925	25.2847
O95396	Adenylyltransferase and sulfurtransferase MOCS3;Molybdopterin-synthase adenylyltransferase;Molybdopterin-synthase sulfurtransferase	MOCS3	0.191991	1.14234	0.900571	5	5	18.9	22.3897	23.1153	22.9824	22.8207	23.5969	22.6456
O95400	CD2 antigen cytoplasmic tail-binding protein 2	CD2BP2	-0.219579	-1.16439	0.900247	14	14	54.8	19.5172	20.9226	20.5396	20.0544	20.3299	19.9363
O95425	Supervillin	SVIL	0.335869	1.26214	0.846226	41	41	25.6	22.3035	22.5944	23.1646	22.9164	23.7581	22.3955
O95433	Activator of 90 kDa heat shock protein ATPase homolog 1	AHSA1	0.817223	1.76201	0.810175	18	18	60.4	26.5076	24.6573	24.7311	25.5777	24.8746	27.8954
O95453	Poly(A)-specific ribonuclease PARN	PARN	0.267425	1.20366	0.885642	18	18	29.9	24.2462	23.077	23.7355	24.591	23.6052	23.6647
O95456	Proteasome assembly chaperone 1	PSMG1	-0.448442	-1.36457	0.550579	6	6	25.5	25.0476	25.1507	25.0377	24.2147	24.7229	24.9531
O95470	Sphingosine-1-phosphate lyase 1	SGPL1	-0.12802	-1.09279	0.981169	4	4	9.5	21.2887	21.8371	22.0614	20.0467	23.5316	21.2248
O95486	Protein transport protein Sec24A	SEC24A	0.0785637	1.05597	0.958121	11	10	10.9	23.0332	23.5812	23.6243	23.634	23.6377	23.2027
O95487	Protein transport protein Sec24B	SEC24B	0.155617	1.1139	0.859311	5	4	5.8	22.1327	22.5918	22.4202	22.563	22.3188	22.7298
O95551	Tyrosyl-DNA phosphodiesterase 2	TDP2	-0.24814	-1.18767	0.859134	2	2	7.2	21.6021	22.0179	21.2184	20.92	21.8169	21.357
O95571	Persulfide dioxygenase ETHE1, mitochondrial	ETHE1	0.728909	1.65739	0.518123	5	5	24.8	24.6709	24.0783	24.3118	25.4204	24.4203	25.407
O95573	Long-chain-fatty-acid--CoA ligase 3	ACSL3	0.634276	1.55216	0.524225	24	21	42.9	28.6109	28.2131	28.1715	29.5096	28.8731	28.5157
O95602	DNA-directed RNA polymerase I subunit RPA1	POLR1A	1.63191	3.09923	0.278658	41	41	28.4	18.6765	18.3945	18.0715	20.9649	19.3206	19.7527
O95628	CCR4-NOT transcription complex subunit 4	CNOT4	-1.30393	-2.46901	0.739835	3	3	6.5	22.8277	21.6038	21.5812	21.3943	22.7438	17.9629
O95630	STAM-binding protein	STAMBP	-0.458809	-1.37441	0.669902	9	9	27.8	25.3635	25.8489	26.0567	25.2527	25.8134	24.8267
O95671	N-acetylserotonin O-methyltransferase-like protein	ASMTL	-0.232665	-1.175	0.844411	7	7	19.3	23.1132	23.1227	23.4345	22.6891	22.761	23.5224
O95674	Phosphatidate cytidylyltransferase 2	CDS2	0.0114854	1.00799	0.999128	2	2	7	22.981	23.3272	23.7865	23.9993	22.5863	23.5437
O95684	FGFR1 oncogene partner	FGFR1OP	0.039657	1.02787	0.986568	7	7	29	23.1832	24.1156	24.1964	23.3894	24.6015	23.6233
O95685	Protein phosphatase 1 regulatory subunit 3D	PPP1R3D	-0.0575759	-1.04072	0.97443	4	4	21.4	23.7092	22.8465	22.9156	23.3081	23.0683	22.9221
O95707	Ribonuclease P protein subunit p29	POP4	0.97935	1.97158	0.609725	4	4	18.6	18.924	20.2435	19.4625	19.3665	21.4093	20.7923
O95721	Synaptosomal-associated protein 29	SNAP29	0.47108	1.38615	0.445115	9	9	46.5	24.6697	24.9786	24.6798	25.5173	25.1241	25.1
O95747	Serine/threonine-protein kinase OSR1	OXSR1	-0.000492096	-1.00034	0.999816	10	9	23.3	25.1964	24.4677	24.6154	23.8814	23.6956	26.701
O95757	Heat shock 70 kDa protein 4L	HSPA4L	-3.14141	-8.82386	0.128174	14	11	21.2	24.8531	25.7032	24.62	21.5029	21.9117	22.3375
O95758	Polypyrimidine tract-binding protein 3	PTBP3	0.943949	1.92379	0.337955	5	4	13.8	21.2537	22.0853	22.0808	22.9351	22.8406	22.476
O95777	U6 snRNA-associated Sm-like protein LSm8	LSM8	0.276562	1.2113	0.971483	4	4	61.5	22.7413	21.1582	21.5286	22.0019	19.6414	24.6145
O95782	AP-2 complex subunit alpha-1	AP2A1	-0.100789	-1.07236	0.908802	21	16	25	26.4137	26.2554	26.5133	26.3552	26.0295	26.4953
O95793	Double-stranded RNA-binding protein Staufen homolog 1	STAU1	0.415764	1.334	0.624688	27	25	49.4	27.0154	27.3882	27.116	27.1237	27.9107	27.7325
O95801	Tetratricopeptide repeat protein 4	TTC4	-0.943031	-1.92256	0.351056	6	6	28.4	24.8554	24.9683	24.7304	24.4692	23.3052	23.9505
O95807	Transmembrane protein 50A	TMEM50A	-0.71175	-1.63779	0.576502	2	2	5.7	22.9219	23.7685	24.2013	23.1611	23.1632	22.432
O95816	BAG family molecular chaperone regulator 2	BAG2	-0.608219	-1.52438	0.246515	10	10	53.6	26.2296	26.0982	26.144	25.7536	25.458	25.4355
O95817	BAG family molecular chaperone regulator 3	BAG3	1.1099	2.15831	0.343455	14	14	36	26.3354	26.6509	26.5254	28.073	27.9155	26.8529
O95819	Mitogen-activated protein kinase kinase kinase kinase 4	MAP4K4	-0.880676	-1.84124	0.250414	15	7	13.1	23.969	23.4052	23.4675	22.9158	22.5618	22.722
O95825	Quinone oxidoreductase-like protein 1	CRYZL1	3.24112	9.45528	0.155671	2	2	11.6	18.3605	19.6695	18.2382	21.1192	22.4765	22.3959
O95831	Apoptosis-inducing factor 1, mitochondrial	AIFM1	-0.112361	-1.081	0.862447	22	22	39.6	28.2875	27.9537	28.1644	28.0251	28.089	27.9544
O95834	Echinoderm microtubule-associated protein-like 2	EML2	-0.521204	-1.43515	0.247048	11	11	19.7	27.0218	26.9999	27.1273	26.6161	26.5761	26.3931
O95861	3(2),5-bisphosphate nucleotidase 1	BPNT1	0.651679	1.571	0.358414	13	13	54.8	25.8552	25.3572	25.9382	26.2878	26.2314	26.5864
O95864	Fatty acid desaturase 2	FADS2	1.44817	2.72862	0.699197	4	4	10.6	18.1229	19.7765	19.0274	18.6339	19.5541	23.0834
O95865	N(G),N(G)-dimethylarginine dimethylaminohydrolase 2	DDAH2	0.8218	1.76761	0.708542	7	6	37.2	23.0095	22.6344	22.6004	23.2109	22.428	25.0708
O95881	Thioredoxin domain-containing protein 12	TXNDC12	-0.414143	-1.33251	0.748107	6	6	36	26.0504	24.9889	25.3169	25.5776	24.8133	24.7229
O95926	Pre-mRNA-splicing factor SYF2	SYF2	-0.128344	-1.09304	0.966903	4	4	22.4	24.5222	23.0495	22.7601	23.5526	23.5175	22.8766
O95983	Methyl-CpG-binding domain protein 3	MBD3	0.704723	1.62983	0.56785	7	6	25.1	19.3754	19.4657	19.8135	19.6291	20.1091	21.0306
O95989	Diphosphoinositol polyphosphate phosphohydrolase 1	NUDT3	-0.225892	-1.1695	0.901166	5	5	34.3	24.7095	23.5928	24.318	24.3578	24.2046	23.3802
O95999	B-cell lymphoma/leukemia 10	BCL10	-0.729532	-1.6581	0.592195	3	3	18	20.5854	21.1545	20.992	20.3811	20.8375	19.3247
O96000	NADH dehydrogenase [ubiquinone] 1 beta subcomplex subunit 10	NDUFB10	0.0971235	1.06964	0.961508	5	5	33.7	25.2898	24.5632	24.5117	25.3993	24.6557	24.6012
O96005	Cleft lip and palate transmembrane protein 1	CLPTM1	0.496962	1.41124	0.797431	4	4	13.4	23.4169	21.8316	23.437	23.9349	22.9834	23.258
O96007	Molybdopterin synthase catalytic subunit	MOCS2	2.12732	4.36905	0.484723	4	4	23.9	19.6558	23.2961	23.2378	24.1742	24.0306	24.3669
O96008	Mitochondrial import receptor subunit TOM40 homolog	TOMM40	-0.287561	-1.22058	0.739563	10	10	32.1	25.9488	25.2613	25.3232	25.0616	25.1556	25.4534
O96013	Serine/threonine-protein kinase PAK 4	PAK4	-0.223253	-1.16736	0.680266	10	9	27.6	24.9061	24.6529	24.7379	24.5435	24.7234	24.3603
O96017	Serine/threonine-protein kinase Chk2	CHEK2	0.569263	1.48377	0.670761	3	3	10.3	21.501	20.7564	21.1552	21.7417	20.9654	22.4132
O96019	Actin-like protein 6A	ACTL6A	-0.832054	-1.78022	0.252019	13	13	35.2	24.7844	24.6009	24.5415	23.8257	23.5177	24.0872
O96028	Histone-lysine N-methyltransferase NSD2	WHSC1	-2.67743	-6.39715	0.158526	16	16	18.6	20.7101	21.997	21.6307	19.0337	19.1901	18.0816
P00167	Cytochrome b5	CYB5A	-0.443484	-1.35988	0.733481	2	2	35.7	22.6605	22.0438	22.7872	21.7409	21.6608	22.7593
P00338	L-lactate dehydrogenase A chain	LDHA	0.117295	1.0847	0.929045	32	29	60.2	32.3435	31.5755	31.9304	32.1841	31.7992	32.218
P00352	Retinal dehydrogenase 1	ALDH1A1	0.951937	1.93447	0.915452	17	14	41.7	26.9984	19.4418	25.6747	24.3663	26.3221	24.2823
P00367	Glutamate dehydrogenase 1, mitochondrial	GLUD1	0.176718	1.13031	0.843971	25	1	45.9	27.5324	27.7686	28.0303	27.6997	28.0314	28.1304
P00374	Dihydrofolate reductase	DHFR	0.264891	1.20155	0.900479	3	3	27.4	22.9628	21.6216	21.9533	23.0276	22.4631	21.8417
P00387	NADH-cytochrome b5 reductase 3;NADH-cytochrome b5 reductase 3 membrane-bound form;NADH-cytochrome b5 reductase 3 soluble form	CYB5R3	0.340979	1.26662	0.775252	13	13	52.5	27.4484	26.772	27.3758	27.7411	26.9846	27.8933
P00390	Glutathione reductase, mitochondrial	GSR	0.80916	1.75219	0.403917	14	14	36.5	26.6406	25.7537	26.5293	27.0939	26.8361	27.4211
P00403	Cytochrome c oxidase subunit 2	MT	-0.31855	-1.24708	0.843762	4	4	14.5	26.0061	25.2712	26.1119	25.896	24.7996	25.7381
P00441	Superoxide dismutase [Cu-Zn]	SOD1	0.495069	1.40939	0.332235	9	9	50.6	28.5266	28.2034	28.3966	28.9172	28.7675	28.927
P00491	Purine nucleoside phosphorylase	PNP	1.32597	2.50701	0.670691	11	11	53.6	23.6297	23.3158	23.7476	23.6863	23.6486	27.336
P00492	Hypoxanthine-guanine phosphoribosyltransferase	HPRT1	0.369524	1.29193	0.902377	9	9	58.7	26.1961	24.441	25.0469	25.4099	24.6096	26.773
P00505	Aspartate aminotransferase, mitochondrial	GOT2	0.409361	1.3281	0.612083	16	16	39.3	27.4421	27.1461	27.1395	27.5608	27.3222	28.0727
P00519	Tyrosine-protein kinase ABL1	ABL1	2.40676	5.30282	0.508324	2	2	3.5	18.938	17.609	21.7525	21.376	23.2838	20.86
P00558	Phosphoglycerate kinase 1	PGK1	0.167202	1.12288	0.844679	35	30	75.1	32.8738	32.8213	32.6673	33.2915	32.8285	32.744
P00568	Adenylate kinase isoenzyme 1	AK1	-0.0548363	-1.03874	0.961583	11	11	61.9	26.5221	26.7391	26.7048	26.8434	26.636	26.322
P00813	Adenosine deaminase	ADA	2.41264	5.32448	0.724507	19	19	47.7	23.2533	22.559	23.6526	22.4656	23.4489	30.7883
P00966	Argininosuccinate synthase	ASS1	-2.37187	-5.17612	0.156468	3	3	6.8	24.567	24.4102	24.5922	21.9908	22.9876	21.4754
P01011	Alpha-1-antichymotrypsin;Alpha-1-antichymotrypsin His-Pro-less	SERPINA3	-1.17933	-2.26472	0.676991	11	11	25.3	18.4378	19.8671	19.7897	17.3394	20.1726	17.0447
P01024	Complement C3;Complement C3 beta chain;C3-beta-c;Complement C3 alpha chain;C3a anaphylatoxin;Acylation stimulating protein;Complement C3b alpha chain;Complement C3c alpha chain fragment 1;Complement C3dg fragment;Complement C3g fragment;Complement C3d fragment;Complement C3f fragment;Complement C3c alpha chain fragment 2	C3	0.594013	1.50944	0.868117	25	19	17.1	25.967	24.6512	24.0064	26.1962	23.7976	26.4128
P01034	Cystatin-C	CST3	-0.820836	-1.76643	0.619173	3	3	30.8	23.37	24.0786	23.6195	23.8512	21.8936	22.8606
P01040	Cystatin-A;Cystatin-A, N-terminally processed	CSTA	-2.22293	-4.66841	0.552498	6	6	68.4	20.5074	22.3655	22.2185	21.4257	20.1796	16.8173
P01111	GTPase NRas	NRAS	-0.0898978	-1.06429	0.967247	7	2	39.2	25.0549	24.6888	25.4482	24.5817	24.7505	25.59
P01112	GTPase HRas;GTPase HRas, N-terminally processed	HRAS	0.638027	1.5562	0.870977	7	2	41.8	21.5989	19.2134	19.4175	21.6791	19.0385	21.4263
P0DOX5	Ig gamma-1 chain C region;Ig gamma-3 chain C region	IGHG1	1.5234	2.87468	0.71399	8	6	22.5	18.6169	20.1418	17.5878	21.3788	22.0017	17.5361
P01892	HLA class I histocompatibility antigen, A-2 alpha chain	HLA	-1.63597	-3.10796	0.297734	15	1	46.8	26.3013	26.7672	26.8643	25.9203	24.9629	24.1416
P01903	HLA class II histocompatibility antigen, DR alpha chain	HLA	-1.46532	-2.76125	0.592514	8	8	39.4	18.5825	20.2909	18.3847	16.5886	16.9233	19.3502
P02511	Alpha-crystallin B chain	CRYAB	3.7868	13.8019	0.132267	9	9	50.9	23.128	20.9838	22.1172	25.9427	25.6575	25.9892
P02545	Prelamin-A/C;Lamin-A/C	LMNA	-0.231742	-1.17425	0.887851	80	1	81.9	28.1256	28.8689	28.7752	28.7268	28.6427	27.7049
P02545	Prelamin-A/C;Lamin-A/C	LMNA	0.110695	1.07975	0.982292	76	2	81.3	22.9147	19.8083	22.6602	22.6851	21.469	21.5613
P02649	Apolipoprotein E	APOE	-0.56451	-1.47889	0.662046	15	12	51.1	27.3705	27.5029	27.9764	27.298	27.6022	26.2561
P02751	Fibronectin;Anastellin;Ugl-Y1;Ugl-Y2;Ugl-Y3	FN1	-2.35874	-5.12922	0.135533	51	51	31.7	26.1641	26.3841	26.1307	24.129	24.3738	23.0999
P02786	Transferrin receptor protein 1;Transferrin receptor protein 1, serum form	TFRC	0.264124	1.20091	0.85258	26	26	37.6	27.7531	26.9709	27.284	27.5598	27.1424	28.0982
P02787	Serotransferrin	TF	-0.839959	-1.79	0.507802	10	9	16.3	22.1507	21.2765	22.1674	21.2978	20.3827	21.3942
P02788	Lactotransferrin;Lactoferricin-H;Kaliocin-1;Lactoferroxin-A;Lactoferroxin-B;Lactoferroxin-C	LTF	-0.0436039	-1.03069	0.981836	14	12	26.9	18.623	19.077	19.506	19.2631	19.1806	18.6316
P02792	Ferritin light chain	FTL	-1.07114	-2.10109	0.735076	6	6	41.1	22.0751	20.6944	19.0495	18.877	18.6554	21.0732
P02794	Ferritin heavy chain;Ferritin heavy chain, N-terminally processed	FTH1	-2.66043	-6.32221	0.155657	10	10	68.3	26.9601	25.8428	26.6096	23.7376	23.0415	24.6521
P04040	Catalase	CAT	-0.227601	-1.17089	0.721359	19	19	37	26.9634	26.6019	26.6304	26.6476	26.2982	26.5671
P04049	RAF proto-oncogene serine/threonine-protein kinase	RAF1	-0.584439	-1.49946	0.745958	6	5	11.4	23.1509	23.0764	23.3208	21.3662	23.2738	23.1548
P04062	Glucosylceramidase	GBA	0.00321452	1.00223	0.998308	6	6	16.3	22.7954	22.5301	22.6955	22.8507	22.6819	22.498
P04066	Tissue alpha-L-fucosidase	FUCA1	-0.385856	-1.30663	0.913473	2	2	4.7	18.8906	19.3115	20.623	17.7365	20.0421	19.889
P04075	Fructose-bisphosphate aldolase A	ALDOA	0.194051	1.14397	0.886558	26	24	79.7	32.3396	31.8493	31.7058	32.6573	31.8444	31.9752
P04080	Cystatin-B	CSTB	-0.225845	-1.16946	0.887336	6	6	86.7	28.2395	27.4039	27.7277	28.0287	26.9985	27.6663
P04083	Annexin A1	ANXA1	1.74678	3.35609	0.206394	31	31	77.5	26.5823	26.8658	26.8564	28.1115	28.1249	29.3085
P04114	Apolipoprotein B-100;Apolipoprotein B-48	APOB	-1.06614	-2.09382	0.809526	5	4	1.3	20.6853	22.2851	20.3163	19.5682	18.0041	22.5161
P04179	Superoxide dismutase [Mn], mitochondrial	SOD2	-0.258275	-1.19605	0.922016	9	9	35.8	26.6533	24.7139	25.2063	25.3443	24.717	25.7372
P04181	Ornithine aminotransferase, mitochondrial;Ornithine aminotransferase, hepatic form;Ornithine aminotransferase, renal form	OAT	1.35888	2.56486	0.403102	15	15	33.7	25.6714	23.7083	25.3424	26.4101	26.2217	26.1669
P04183	Thymidine kinase, cytosolic	TK1	0.208384	1.15539	0.923078	6	6	36.3	23.5796	24.0512	23.5785	24.6183	24.2124	23.0037
P04222	HLA class I histocompatibility antigen, Cw-3 alpha chain	HLA	-2.60942	-6.10258	0.229348	7	1	29.8	21.8855	21.0799	22.4785	19.8636	17.982	19.7702
P04259	Keratin, type II cytoskeletal 6B	KRT6B	-1.96064	-3.89235	0.726567	39	1	56.6	18.7938	23.5249	23.6246	17.1248	21.4266	21.51
P04350	Tubulin beta-4A chain	TUBB4A	0.237682	1.1791	0.954271	29	3	61.7	26.3173	23.675	24.1252	25.4611	24.4252	24.9442
P04406	Glyceraldehyde-3-phosphate dehydrogenase	GAPDH	0.0909602	1.06508	0.9718	24	24	76.4	33.3782	32.7096	32.412	33.3201	32.2454	33.2071
P04424	Argininosuccinate lyase	ASL	-0.689637	-1.61288	0.618499	4	4	9.6	22.5309	22.8543	23.5974	22.0031	23.0467	21.864
P04439	HLA class I histocompatibility antigen, A-3 alpha chain;HLA class I histocompatibility antigen, A-36 alpha chain;HLA class I histocompatibility antigen, A-1 alpha chain;HLA class I histocompatibility antigen, A-11 alpha chain	HLA	-0.480175	-1.39491	0.349892	18	4	53.4	28.1233	28.3187	28.2671	27.6508	27.9796	27.6383
P04632	Calpain small subunit 1	CAPNS1	0.0450331	1.03171	0.984789	9	7	48.9	27.2057	25.9018	26.8744	27.4046	26.437	26.2754
P04792	Heat shock protein beta-1	HSPB1	0.506519	1.42062	0.728854	17	17	72.2	28.6961	28.2045	28.0474	29.6093	28.8014	28.057
P04818	Thymidylate synthase	TYMS	0.914476	1.88488	0.624931	9	9	32.3	24.1939	24.5386	24.4096	24.7733	24.448	26.6642
P04843	Dolichyl-diphosphooligosaccharide--protein glycosyltransferase subunit 1	RPN1	-0.16286	-1.1195	0.879811	28	28	44.6	29.1701	28.9533	28.7497	29.1736	28.4897	28.7211
P04844	Dolichyl-diphosphooligosaccharide--protein glycosyltransferase subunit 2	RPN2	0.0779959	1.05555	0.970359	12	12	28.3	27.2373	26.6331	26.8177	27.2288	26.3851	27.3081
P04899	Guanine nucleotide-binding protein G(i) subunit alpha-2	GNAI2	-0.753091	-1.6854	0.40312	13	8	41.1	27.6171	27.7212	27.8084	26.6487	26.6968	27.542
P04920	Anion exchange protein 2	SLC4A2	0.865048	1.8214	0.390687	11	10	16.6	24.0915	23.643	23.4102	25.0385	24.6258	24.0755
P04921	Glycophorin-C	GYPC	-0.534102	-1.44804	0.387638	2	2	25.2	24.8077	24.9922	25.2177	24.6998	24.4328	24.2826
P05023	Sodium/potassium-transporting ATPase subunit alpha-1	ATP1A1	-0.169327	-1.12453	0.88257	41	28	40.4	30.0117	30.274	30.339	30.4755	29.9574	29.6838
P05067	Amyloid beta A4 protein;N-APP;Soluble APP-alpha;Soluble APP-beta;C99;Beta-amyloid protein 42;Beta-amyloid protein 40;C83;P3(42);P3(40);C80;Gamma-secretase C-terminal fragment 59;Gamma-secretase C-terminal fragment 57;Gamma-secretase C-terminal fragment 50;C31	APP	-0.807342	-1.74998	0.524676	7	7	16	24.3104	24.6656	25.0111	24.0917	24.3718	23.1016
P05089	Arginase-1	ARG1	-1.20836	-2.31075	0.59451	7	7	27	18.1457	20.2545	18.4009	18.7253	16.8086	17.6422
P05090	Apolipoprotein D	APOD	-0.458802	-1.3744	0.893833	4	4	19.6	20.4134	20.739	20.9854	21.2553	18.442	21.0643
P05106	Integrin beta-3	ITGB3	-0.532687	-1.44662	0.862846	21	21	32.9	22.5317	22.6413	24.1624	22.3826	23.8736	21.4811
P05109	Protein S100-A8;Protein S100-A8, N-terminally processed	S100A8	-2.10577	-4.30427	0.64549	11	11	54.8	20.7909	26.2424	22.2335	19.2538	21.9104	21.7852
P05114	Non-histone chromosomal protein HMG-14	HMGN1	0.846481	1.79811	0.660484	2	2	21	21.3602	20.6202	19.4253	20.427	21.8188	21.6993
P05120	Plasminogen activator inhibitor 2	SERPINB2	-3.04559	-8.25684	0.249052	5	5	16.1	22.0045	21.3829	22.0381	20.3198	17.2615	18.7074
P05141	ADP/ATP translocase 2;ADP/ATP translocase 2, N-terminally processed	SLC25A5	-0.11713	-1.08458	0.870877	17	9	39.3	29.5734	29.2144	29.5862	29.3332	29.4033	29.2861
P05166	Propionyl-CoA carboxylase beta chain, mitochondrial	PCCB	0.00763893	1.00531	0.999139	6	6	15.4	22.9641	22.9957	23.8505	22.9015	23.7507	23.181
P05198	Eukaryotic translation initiation factor 2 subunit 1	EIF2S1	0.254887	1.19324	0.835716	28	28	68.6	27.5801	27.6809	28.0545	27.5494	28.0351	28.4958
P05362	Intercellular adhesion molecule 1	ICAM1	-2.09349	-4.26779	0.155253	15	15	32.9	27.1379	27.4139	27.5676	25.4211	25.8157	24.6021
P05386	60S acidic ribosomal protein P1	RPLP1	0.0297381	1.02083	0.99929	5	4	90.4	27.9749	24.9741	24.0297	27.4222	24.1267	25.5189
P05387	60S acidic ribosomal protein P2	RPLP2	-0.228031	-1.17124	0.875474	11	10	95.7	31.1229	30.928	30.6374	31.316	30.3005	30.3876
P05388	60S acidic ribosomal protein P0;60S acidic ribosomal protein P0-like	RPLP0	-0.194854	-1.14461	0.931324	17	17	57.7	30.0052	28.464	28.8187	29.2556	28.3923	29.0555
P05423	DNA-directed RNA polymerase III subunit RPC4	POLR3D	0.397178	1.31693	0.632323	9	9	32.2	21.2235	20.8966	20.5472	21.0436	21.2303	21.5849
P05455	Lupus La protein	SSB	0.125658	1.09101	0.749813	29	29	50	28.4352	28.3195	28.3986	28.4284	28.5174	28.5844
P05549	Transcription factor AP-2-alpha;Transcription factor AP-2-epsilon;Transcription factor AP-2-beta	TFAP2A	-1.86294	-3.63748	0.670942	10	7	28.8	24.0114	20.1766	18.3089	19.9195	18.1466	18.8419
P05556	Integrin beta-1	ITGB1	0.673869	1.59535	0.561259	18	18	23.8	26.3135	26.2797	26.8115	27.6695	27.3137	26.4432
P05976	Myosin light chain 1/3, skeletal muscle isoform;Myosin light chain 3	MYL1	0.191191	1.14171	0.91862	2	2	10.7	24.5018	24.0704	24.7399	24.0481	24.5025	25.3351
P06132	Uroporphyrinogen decarboxylase	UROD	-0.533344	-1.44728	0.63194	8	8	24.3	24.3442	23.8159	23.8468	23.0315	23.2551	24.1202
P06239	Tyrosine-protein kinase Lck	LCK	2.97252	7.84906	0.671019	9	8	22.2	18.5393	18.11	17.9344	18.6102	18.0705	26.8204
P06276	Cholinesterase	BCHE	2.29985	4.92407	0.469848	2	2	4.2	17.7417	18.532	21.6092	22.0258	22.0975	20.6591
P06280	Alpha-galactosidase A	GLA	1.07067	2.10041	0.52783	2	2	8.2	22.8843	20.8966	22.0648	23.416	22.9695	22.6721
P06396	Gelsolin	GSN	0.374748	1.29661	0.65418	36	16	48	29.6963	29.1715	29.2109	30.0792	29.7081	29.4157
P06400	Retinoblastoma-associated protein	RB1	1.33721	2.52662	0.377362	11	11	14.2	23.1866	23.423	23.8175	24.0723	24.5231	25.8434
P06454	Prothymosin alpha;Prothymosin alpha, N-terminally processed;Thymosin alpha-1	PTMA	0.100967	1.07249	0.975338	3	3	17.3	28.9383	30.5852	30.4015	30.033	30.4146	29.7803
P06493	Cyclin-dependent kinase 1	CDK1	0.20552	1.1531	0.898499	12	10	41.8	25.5826	25.5265	25.85	25.4034	25.6042	26.5681
P06576	ATP synthase subunit beta, mitochondrial	ATP5B	-0.483555	-1.39818	0.455771	29	29	68.1	31.7149	31.3019	31.3377	30.8756	30.812	31.2163
P06702	Protein S100-A9	S100A9	-2.48567	-5.60094	0.66982	9	9	67.5	23.3324	27.5661	24.9779	18.7015	24.8405	24.8774
P06703	Protein S100-A6	S100A6	-0.156565	-1.11463	0.968623	7	7	34.4	25.8619	25.6773	25.5072	27.0299	25.0274	24.5194
P06730	Eukaryotic translation initiation factor 4E	EIF4E	-0.0386448	-1.02715	0.979749	8	8	43.3	26.1584	25.7448	26.1621	25.9912	25.614	26.3441
P06733	Alpha-enolase	ENO1	-0.40239	-1.3217	0.55958	45	42	90.8	33.8145	33.3702	33.4168	33.3803	32.9011	33.1129
P06737	Glycogen phosphorylase, liver form	PYGL	-2.4042	-5.29342	0.158545	35	27	41.5	27.8895	26.4838	27.7385	24.9225	25.3789	24.5978
P06744	Glucose-6-phosphate isomerase	GPI	-0.047905	-1.03376	0.982855	23	18	44.8	31.135	30.1477	30.4209	30.9643	30.0513	30.5444
P06746	DNA polymerase beta	POLB	0.517056	1.43103	0.664691	10	10	34.3	20.6484	21.3068	20.4366	21.5976	21.6512	20.6943
P06748	Nucleophosmin	NPM1	-0.678949	-1.60097	0.562395	17	17	72.5	29.6645	28.6587	28.5083	28.6285	28.0172	28.1488
P06753	Tropomyosin alpha-3 chain	TPM3	-1.0055	-2.00764	0.27473	23	1	57.2	24.0453	23.9907	24.0948	23.3791	23.2494	22.4857
P06753	Tropomyosin alpha-3 chain	TPM3	-0.0998955	-1.0717	0.954069	37	5	76.2	31.7514	32.3622	32.2754	32.2525	32.2943	31.5425
P06756	Integrin alpha-V;Integrin alpha-V heavy chain;Integrin alpha-V light chain	ITGAV	-1.32974	-2.51357	0.398158	30	30	39.7	25.9353	24.6562	24.7453	24.557	23.6794	23.1112
P06865	Beta-hexosaminidase subunit alpha	HEXA	0.708205	1.63377	0.869878	4	4	7.4	23.1497	20.2455	20.7613	22.3672	20.4438	23.4702
P07093	Glia-derived nexin	SERPINE2	-0.643693	-1.56232	0.366072	15	2	36.3	25.0732	24.5464	25.1291	24.1939	24.4794	24.1443
P07099	Epoxide hydrolase 1	EPHX1	0.206779	1.15411	0.917054	8	8	14.9	26.4951	26.0477	27.1398	27.1903	27.015	26.0976
P07108	Acyl-CoA-binding protein	DBI	0.818933	1.7641	0.877678	5	5	63.2	27.1946	23.5321	23.1285	26.7536	23.821	25.7374
P07195	L-lactate dehydrogenase B chain	LDHB	-0.141662	-1.10318	0.901147	29	26	59.6	31.6836	31.9113	32.1317	31.4259	31.7758	32.0998
P07203	Glutathione peroxidase 1	GPX1	-0.142853	-1.10409	0.968024	4	4	29.1	19.9246	19.0135	19.1265	19.1432	20.2412	18.2518
P07225	Vitamin K-dependent protein S	PROS1	-1.64751	-3.13292	0.260704	5	5	10.5	23.3998	22.7133	22.2078	20.9223	21.8379	20.6181
P07237	Protein disulfide-isomerase	P4HB	0.145324	1.10598	0.869742	44	44	68.5	31.1127	31.2375	31.0723	31.5667	31.3093	30.9825
P07339	Cathepsin D;Cathepsin D light chain;Cathepsin D heavy chain	CTSD	0.0439358	1.03092	0.982894	20	20	48.3	30.2476	29.3264	29.2927	30.3203	29.2954	29.3828
P07355	Annexin A2;Putative annexin A2-like protein	ANXA2	-0.966399	-1.95396	0.206693	46	46	77.9	33.5559	33.427	33.5805	32.8417	32.6054	32.2171
P07384	Calpain-1 catalytic subunit	CAPN1	0.318517	1.24705	0.628984	19	19	32.6	27.476	27.5912	28.0652	27.9991	28.0527	28.0362
P07437	Tubulin beta chain	TUBB	-0.0371838	-1.02611	0.979004	32	6	59.2	31.8687	31.442	31.482	31.5631	31.3576	31.7603
P07602	Prosaposin;Saposin-A;Saposin-B-Val;Saposin-B;Saposin-C;Saposin-D	PSAP	0.220999	1.16554	0.876437	27	27	45.6	28.8886	28.5971	28.5181	29.5362	28.5426	28.588
P07686	Beta-hexosaminidase subunit beta;Beta-hexosaminidase subunit beta chain B;Beta-hexosaminidase subunit beta chain A	HEXB	1.07557	2.10755	0.743405	15	15	29.3	23.409	23.5342	21.5206	25.066	21.8509	24.7736
P07711	Cathepsin L1;Cathepsin L1 heavy chain;Cathepsin L1 light chain	CTSL	2.29427	4.90506	0.131714	4	4	12.6	23.4189	23.8178	24.0496	26.5146	26.1002	25.5543
P07737	Profilin-1	PFN1	0.400227	1.31972	0.864905	15	15	77.9	31.1405	29.8862	30.0975	31.1556	29.7638	31.4055
P07738	Bisphosphoglycerate mutase	BPGM	-0.293503	-1.22561	0.659658	2	2	7.3	21.8668	21.4253	21.4577	21.3534	21.0656	21.4503
P07741	Adenine phosphoribosyltransferase	APRT	0.388073	1.30864	0.728466	7	7	43.9	26.3348	26.4521	26.49	26.9049	26.1716	27.3646
P07814	Bifunctional glutamate/proline--tRNA ligase;Glutamate--tRNA ligase;Proline--tRNA ligase	EPRS	-0.37409	-1.29602	0.403651	58	58	41.9	29.231	29.3564	29.5171	28.8954	29.0658	29.0211
P07858	Cathepsin B;Cathepsin B light chain;Cathepsin B heavy chain	CTSB	0.774091	1.71011	0.524455	15	15	43.1	27.6457	26.2978	27.2026	28.0062	27.8768	27.5854
P07900	Heat shock protein HSP 90-alpha	HSP90AA1	0.16002	1.1173	0.877684	66	45	64.9	31.3381	31.3091	31.3445	31.1939	31.3494	31.9284
P07910	Heterogeneous nuclear ribonucleoproteins C1/C2	HNRNPC	-0.312614	-1.24196	0.876089	15	9	47.4	26.7294	25.9727	25.7879	26.5961	25.0816	25.8746
P07919	Cytochrome b-c1 complex subunit 6, mitochondrial	UQCRH	-0.24899	-1.18837	0.960508	6	6	71.4	26.7442	24.9245	24.5185	26.7439	24.251	24.4453
P07942	Laminin subunit beta-1	LAMB1	-0.721978	-1.64944	0.655435	49	49	34.6	26.1715	25.5836	25.9917	25.9218	25.5669	24.0922
P07947	Tyrosine-protein kinase Yes	YES1	0.82935	1.77688	0.650447	7	3	13.3	22.4089	22.034	20.3217	22.2123	22.8111	22.2292
P07948	Tyrosine-protein kinase Lyn	LYN	0.804628	1.7467	0.844309	3	1	5.7	21.0827	17.5158	20.7731	19.635	20.9008	21.2496
P07951	Tropomyosin beta chain	TPM2	0.417892	1.33597	0.834971	25	2	54.9	25.8057	26.6435	26.7351	26.5446	27.748	26.1453
P07954	Fumarate hydratase, mitochondrial	FH	-0.0279217	-1.01954	0.984028	13	13	34.5	28.6367	27.9838	28.1707	28.4601	28.0993	28.148
P07996	Thrombospondin-1	THBS1	-0.406541	-1.3255	0.88899	29	13	29.5	22.5746	21.4113	22.4861	21.4735	20.7014	23.0774
P08047	Transcription factor Sp1	SP1	-0.778891	-1.71581	0.422216	4	4	10.4	22.6794	22.8923	22.4785	21.3053	22.2947	22.1135
P08123	Collagen alpha-2(I) chain	COL1A2	2.91179	7.52551	0.331353	3	3	3.3	20.944	17.549	18.6974	21.7446	21.1959	22.9853
P08133	Annexin A6	ANXA6	-0.0305659	-1.02141	0.981436	45	45	64.3	30.6867	30.5255	30.8903	30.3289	30.7949	30.887
P08134	Rho-related GTP-binding protein RhoC	RHOC	0.58484	1.49987	0.853158	10	3	40.9	27.8691	26.1548	25.9714	27.913	25.8481	27.9888
P08138	Tumor necrosis factor receptor superfamily member 16	NGFR	-1.70391	-3.25783	0.391222	11	1	42.9	20.2772	20.441	21.1258	19.5436	19.7238	17.465
P08174	Complement decay-accelerating factor	CD55	-2.22729	-4.68254	0.204	4	4	11.3	21.4522	21.7453	21.3554	19.6234	18.978	19.2697
P08195	4F2 cell-surface antigen heavy chain	SLC3A2	0.290245	1.22285	0.871996	23	1	37.7	29.8821	28.9135	29.2976	30.3839	29.1932	29.3869
P08195	4F2 cell-surface antigen heavy chain	SLC3A2	1.66033	3.16089	0.749301	23	1	44.4	25.2567	21.0352	18.8775	24.172	22.2568	23.7216
P08237	ATP-dependent 6-phosphofructokinase, muscle type	PFKM	-0.353071	-1.27728	0.595631	21	19	32.7	27.0501	26.5722	26.8473	26.3139	26.705	26.3915
P08238	Heat shock protein HSP 90-beta	HSP90AB1	-0.0583445	-1.04127	0.942497	67	42	64.1	34.2335	34.0116	34.231	33.9609	34.0887	34.2515
P08240	Signal recognition particle receptor subunit alpha	SRPR	-0.54118	-1.45516	0.390651	18	18	32.3	25.6556	25.4731	25.505	25.1002	24.6788	25.2312
P08243	Asparagine synthetase [glutamine-hydrolyzing]	ASNS	-2.01194	-4.03324	0.251113	13	13	33.3	25.4288	24.733	25.5337	23.2385	22.2413	24.1798
P08397	Porphobilinogen deaminase	HMBS	-0.106068	-1.07629	0.961727	5	5	16.3	22.4075	22.49	22.3994	21.6535	22.255	23.0702
P08559	Pyruvate dehydrogenase E1 component subunit alpha, somatic form, mitochondrial	PDHA1	-0.872714	-1.8311	0.34431	13	11	37	25.8344	24.8887	25.1947	24.2665	24.6119	24.4213
P08572	Collagen alpha-2(IV) chain;Canstatin	COL4A2	-0.876179	-1.83551	0.349923	5	5	4	25.8342	26.0585	25.9913	25.4134	25.3633	24.4787
P08574	Cytochrome c1, heme protein, mitochondrial	CYC1	0.285109	1.2185	0.911088	6	6	22.5	26.155	25.2303	24.9988	25.1623	25.2716	26.8055
P08582	Melanotransferrin	MFI2	-1.15947	-2.23375	0.265535	21	21	35.4	26.4241	26.7182	26.7896	26.0465	25.4426	24.9644
P08621	U1 small nuclear ribonucleoprotein 70 kDa	SNRNP70	-0.0570259	-1.04032	0.993406	23	23	44.4	20.2009	24.5167	23.4499	21.7858	23.9125	22.2981
P08648	Integrin alpha-5;Integrin alpha-5 heavy chain;Integrin alpha-5 light chain	ITGA5	1.08356	2.11926	0.475297	9	9	11.1	20.9947	20.5655	19.4618	20.7886	21.7415	21.7426
P08670	Vimentin	VIM	-0.255363	-1.19364	0.674499	74	70	92.9	33.1937	33.0813	33.1418	32.9792	33.092	32.5795
P08708	40S ribosomal protein S17	RPS17	0.910696	1.87995	0.530737	11	11	44.4	28.492	28.1261	27.3255	28.376	28.6607	29.639
P08754	Guanine nucleotide-binding protein G(k) subunit alpha	GNAI3	-0.859017	-1.8138	0.538075	10	5	28.2	23.2094	24.2329	23.1164	22.1538	22.5101	23.3177
P08758	Annexin A5	ANXA5	-0.111066	-1.08003	0.92902	32	32	75.6	31.7177	31.3639	31.5119	31.8014	31.4094	31.0496
P08865	40S ribosomal protein SA	RPSA	0.0643565	1.04562	0.955309	12	12	51.2	29.5947	29.1324	29.4833	29.4033	29.3528	29.6472
P08962	CD63 antigen	CD63	0.424972	1.34255	0.653203	2	2	20.5	26.0031	26.3881	26.4638	26.4406	27.2435	26.4458
P09001	39S ribosomal protein L3, mitochondrial	MRPL3	1.54271	2.91341	0.408582	3	3	12.1	20.8538	19.7623	19.7816	20.7607	21.4105	22.8546
P09012	U1 small nuclear ribonucleoprotein A	SNRPA	0.0538375	1.03802	0.975233	7	6	33	24.1292	24.487	24.3665	23.9348	24.5166	24.6928
P09104	Gamma-enolase	ENO2	1.79657	3.47393	0.144	22	19	65.2	25.3848	25.7203	25.9471	27.5268	27.4629	27.4523
P09110	3-ketoacyl-CoA thiolase, peroxisomal	ACAA1	-0.537466	-1.45142	0.520526	13	13	37.5	27.1005	26.7203	26.6282	26.6675	25.957	26.2122
P09211	Glutathione S-transferase P	GSTP1	0.45104	1.36703	0.85182	19	19	73.8	31.846	30.1715	30.0689	31.6907	30.4736	31.2751
P09234	U1 small nuclear ribonucleoprotein C	SNRPC	2.16149	4.47377	0.508373	3	3	19.5	20.5834	21.2638	18.1917	22.9636	20.4209	23.139
P09341	Growth-regulated alpha protein;GRO-alpha(4-73);GRO-alpha(5-73);GRO-alpha(6-73)	CXCL1	-1.72796	-3.31259	0.671441	3	3	26.2	23.0795	20.3346	17.5455	18.6941	18.8097	18.2719
P09382	Galectin-1	LGALS1	-0.0714499	-1.05077	0.98135	10	10	67.4	31.9622	30.7798	30.57	31.876	30.4747	30.7469
P09417	Dihydropteridine reductase	QDPR	0.65483	1.57443	0.476318	17	17	71.3	26.3683	25.5608	25.6447	26.7727	26.2571	26.5085
P09429	High mobility group protein B1;Putative high mobility group protein B1-like 1	HMGB1	-0.205473	-1.15306	0.830268	12	10	31.2	30.861	30.9723	30.5136	30.3221	30.4937	30.9148
P09471	Guanine nucleotide-binding protein G(o) subunit alpha	GNAO1	-1.74862	-3.36037	0.12912	8	5	26.8	23.7818	24.2096	24.0809	22.5081	22.0135	22.3048
P09486	SPARC	SPARC	-0.391747	-1.31198	0.747767	14	14	45.2	25.8924	26.0075	25.7787	26.0187	25.727	24.7576
P09493			0.0618273	1.04379	0.982078	20	3	49	24.6099	25.1247	25.2039	25.4909	25.4041	24.2289
P09496	Clathrin light chain A	CLTA	-0.0466957	-1.0329	0.981258	8	8	31.7	26.3098	26.6756	26.1865	26.8628	26.3692	25.7998
P09497	Clathrin light chain B	CLTB	1.20566	2.30643	0.143927	7	7	23.2	21.567	21.9398	22.0603	23.1073	23.0717	23.0052
P09525	Annexin A4	ANXA4	-0.097016	-1.06956	0.935134	23	23	63.9	29.1278	28.6673	28.9902	28.9539	29.0516	28.4887
P09543	2,3-cyclic-nucleotide 3-phosphodiesterase	CNP	0.0686779	1.04876	0.958375	24	24	49.6	27.38	26.8871	27.3049	27.2713	27.4914	27.0154
P09601	Heme oxygenase 1	HMOX1	0.180636	1.13338	0.901254	7	7	28.8	21.5136	21.1358	22.2636	21.7421	21.796	21.9167
P09622	Dihydrolipoyl dehydrogenase, mitochondrial	DLD	0.260719	1.19808	0.74091	15	15	34.1	29.2252	29.0349	29.2421	29.8413	29.2416	29.2016
P09651	Heterogeneous nuclear ribonucleoprotein A1;Heterogeneous nuclear ribonucleoprotein A1, N-terminally processed;Heterogeneous nuclear ribonucleoprotein A1-like 2	HNRNPA1	0.272118	1.20758	0.739571	23	23	63.4	27.8684	27.4892	27.7363	28.242	27.5773	28.091
P09661	U2 small nuclear ribonucleoprotein A	SNRPA1	0.187408	1.13872	0.966289	20	20	56.1	24.164	23.9784	23.3882	22.7458	23.642	25.7051
P09874	Poly [ADP-ribose] polymerase 1	PARP1	-0.23157	-1.17411	0.709005	55	55	49.1	27.526	27.5638	27.7738	27.1615	27.6099	27.3975
P09884	DNA polymerase alpha catalytic subunit	POLA1	1.20466	2.30483	0.810948	7	7	7.5	23.771	26.5975	25.1185	24.6085	29.2629	25.2295
P09936	Ubiquitin carboxyl-terminal hydrolase isozyme L1	UCHL1	-2.24619	-4.74428	0.538888	9	9	51.6	21.6787	20.4247	21.1672	18.2075	21.565	16.7594
P09960	Leukotriene A-4 hydrolase	LTA4H	0.468916	1.38407	0.715922	19	19	41.6	26.9032	26.3237	26.4976	26.8597	26.4904	27.7811
P09972	Fructose-bisphosphate aldolase C	ALDOC	0.244874	1.18499	0.743027	23	21	60.2	30.1562	29.6135	29.794	30.3067	29.8952	30.0964
Q71UI9	Histone H2A.V;Histone H2A.Z	H2AFV	0.250641	1.18974	0.959827	5	3	31.2	22.473	23.0839	20.6449	21.3001	21.8679	23.7857
Q99878	Histone H2A type 1-J;Histone H2A type 1-H;Histone H2A.J;Histone H2A type 2-C;Histone H2A type 2-A;Histone H2A type 1-D;Histone H2A type 1	HIST1H2AJ	0.542239	1.45623	0.507381	9	2	41.4	27.3601	27.0475	26.7362	27.4961	27.3633	27.9111
P0C1Z6	TCF3 fusion partner	TFPT	0.948294	1.92959	0.532088	2	2	10.2	20.2561	20.0615	20.3864	22.0031	21.3681	20.1778
P0CAP2	DNA-directed RNA polymerase II subunit GRINL1A	POLR2M	-0.491219	-1.40563	0.752511	3	3	8.8	20.7288	19.5321	20.2406	20.4376	19.3876	19.2026
P0CG39	POTE ankyrin domain family member J	POTEJ	0.716631	1.64334	0.853577	6	1	6.3	22.706	19.9548	19.9288	22.1246	20.185	22.4298
P0DMV9	Heat shock 70 kDa protein 1B;Heat shock 70 kDa protein 1A	HSPA1B	-0.113419	-1.08179	0.928721	38	25	57.3	31.2122	31.1128	30.9145	31.3411	31.0289	30.5292
P0DN76	Splicing factor U2AF 35 kDa subunit;Splicing factor U2AF 26 kDa subunit	U2AF1	1.11114	2.16016	0.605363	7	7	29.6	22.1904	20.7774	21.811	22.53	21.5978	23.9846
P0DN79	Cystathionine beta-synthase	CBS	-4.0545	-16.616	0	8	8	19.6	26.0786	26.3131	26.4937	22.1839	22.6115	21.9265
P0DP25			-0.249858	-1.18909	0.798707	15	13	67.8	30.4495	29.9903	30.1755	30.3351	29.6078	29.9229
P0DP91	DNA excision repair protein ERCC-6	ERCC6	1.24747	2.37425	0.613479	5	5	6.8	18.473	21.5451	20.7453	21.9457	21.1203	21.4399
P0DPB6			-0.0711091	-1.05052	0.99073	6	4	50.4	21.1392	21.8787	18.9441	18.5315	21.965	21.2521
P10109	Adrenodoxin, mitochondrial	FDX1	-1.00069	-2.00096	0.798537	3	3	25.5	22.9075	22.4391	20.0834	22.1413	21.3852	18.9014
P10114	Ras-related protein Rap-2a	RAP2A	-0.539838	-1.45381	0.805084	4	2	25.1	21.4451	20.0453	20.3298	20.1494	20.937	19.1143
P10155	60 kDa SS-A/Ro ribonucleoprotein	TROVE2	-0.277992	-1.21251	0.730397	12	12	26.3	26.9147	27.0338	27.1377	26.6262	27.1685	26.4575
P10253	Lysosomal alpha-glucosidase;76 kDa lysosomal alpha-glucosidase;70 kDa lysosomal alpha-glucosidase	GAA	0.82125	1.76694	0.575351	5	5	7.2	22.6499	22.093	22.079	24.0458	22.3782	22.8617
P10301	Ras-related protein R-Ras	RRAS	-0.856535	-1.81068	0.562394	6	4	39.4	22.9409	22.0343	23.6161	21.4724	22.4508	22.0985
P10398	Serine/threonine-protein kinase A-Raf	ARAF	1.32879	2.51192	0.139294	4	3	8.1	21.397	21.2745	21.5018	22.3677	22.8296	22.9625
P10412	Histone H1.4	HIST1H1E	0.498354	1.4126	0.539679	19	4	42	26.4475	26.8597	26.6805	27.361	26.7247	27.3971
P10515	Dihydrolipoyllysine-residue acetyltransferase component of pyruvate dehydrogenase complex, mitochondrial	DLAT	-0.198983	-1.14789	0.90762	11	11	18.5	26.4856	25.4015	26.0598	26.1614	25.2998	25.8886
P10586	Receptor-type tyrosine-protein phosphatase F	PTPRF	-2.07878	-4.2245	0.1345	5	5	3.4	23.3603	23.4349	23.6702	21.0316	21.8109	21.3866
P10599	Thioredoxin	TXN	0.0299791	1.021	0.995343	5	5	41.9	29.243	28.0819	28.0963	29.667	27.1451	28.6989
P10606	Cytochrome c oxidase subunit 5B, mitochondrial	COX5B	-0.556151	-1.47034	0.781878	5	5	30.2	27.6669	26.8434	26.8567	27.7337	26.1094	25.8554
P10619	Lysosomal protective protein;Lysosomal protective protein 32 kDa chain;Lysosomal protective protein 20 kDa chain	CTSA	0.524549	1.43848	0.5524	5	5	11.7	25.1615	24.4386	24.7471	25.6363	25.2782	25.0064
P10636	Microtubule-associated protein tau	MAPT	1.18652	2.27603	0.644716	6	1	11.6	21.2619	18.8018	22.041	21.7238	21.7033	22.2372
P10636	Microtubule-associated protein tau	MAPT	3.03877	8.2179	0.138419	7	1	30.4	23.0077	23.337	23.9414	26.7771	26.9418	25.6834
P10636	Microtubule-associated protein tau	MAPT	1.02863	2.04009	0.331733	7	1	29.7	22.3235	22.8157	22.875	23.9368	24.0225	23.1408
P10644	cAMP-dependent protein kinase type I-alpha regulatory subunit;cAMP-dependent protein kinase type I-alpha regulatory subunit, N-terminally processed	PRKAR1A	1.17181	2.25294	0.253532	20	19	46.7	27.0644	26.6537	27.6127	28.4298	28.4098	28.0066
P10768	S-formylglutathione hydrolase	ESD	1.17277	2.25444	0.641848	10	10	49.6	26.7745	25.0977	25.8477	26.7043	25.8586	28.6754
P10809	60 kDa heat shock protein, mitochondrial	HSPD1	-0.196075	-1.14558	0.84364	53	53	78.7	33.1301	33.2229	32.9509	33.19	33.0393	32.4863
P11021	78 kDa glucose-regulated protein	HSPA5	0.117584	1.08492	0.928374	59	58	63.5	32.2034	32.5178	32.3506	32.8139	32.6278	31.9827
P11047	Laminin subunit gamma-1	LAMC1	-0.883046	-1.84427	0.402877	45	45	34.4	26.5346	26.8552	26.7876	26.094	26.2812	25.1532
P11117	Lysosomal acid phosphatase	ACP2	0.502718	1.41688	0.901971	4	4	9.5	20.7647	19.3414	18.3483	21.5341	18.4606	19.9678
P11142	Heat shock cognate 71 kDa protein	HSPA8	0.0246824	1.01726	0.981418	49	38	65	33.4254	33.6079	33.4609	33.7076	33.5675	33.2931
P11166	Solute carrier family 2, facilitated glucose transporter member 1	SLC2A1	-0.591562	-1.50688	0.869581	3	3	7.1	22.7315	22.6598	23.8778	21.3631	21.7507	24.3807
P11171	Protein 4.1	EPB41	-0.818979	-1.76416	0.330582	10	9	14.8	26.6877	26.8703	26.9828	25.5831	26.17	26.3307
P11172	Uridine 5-monophosphate synthase;Orotate phosphoribosyltransferase;Orotidine 5-phosphate decarboxylase	UMPS	-0.403477	-1.32269	0.731231	12	12	30.9	26.1492	25.9943	25.7287	24.9107	25.6372	26.1138
P11177	Pyruvate dehydrogenase E1 component subunit beta, mitochondrial	PDHB	-0.698683	-1.62302	0.350594	10	10	33.4	27.0396	26.746	27.242	26.6285	26.0128	26.2903
P11182	Lipoamide acyltransferase component of branched-chain alpha-keto acid dehydrogenase complex, mitochondrial	DBT	0.355971	1.27985	0.823019	6	6	13.7	21.4684	20.5649	22.0302	21.4463	21.8789	21.8062
P11216	Glycogen phosphorylase, brain form	PYGB	-0.550136	-1.46422	0.476461	57	46	58.6	30.2514	29.6687	30.0212	29.6435	29.5298	29.1176
P11217	Glycogen phosphorylase, muscle form	PYGM	-1.04588	-2.06463	0.421997	12	1	13.1	19.8533	18.5572	19.6276	18.6859	18.3881	17.8265
P11233	Ras-related protein Ral-A	RALA	0.21932	1.16418	0.869592	6	4	23.8	25.6213	24.9019	25.4101	25.4064	25.1978	25.9871
P11234	Ras-related protein Ral-B	RALB	0.21759	1.16279	0.864736	4	2	22.3	23.6118	23.7917	24.4379	23.8787	24.4592	24.1562
P11274	Breakpoint cluster region protein	BCR	1.20134	2.29953	0.670592	4	3	5.9	21.9176	21.1803	18.5735	21.289	21.3866	22.5999
P11279	Lysosome-associated membrane glycoprotein 1	LAMP1	-0.385133	-1.30598	0.887013	7	7	17.3	27.7182	28.5702	28.8657	28.6496	28.6367	26.7124
P11310	Medium-chain specific acyl-CoA dehydrogenase, mitochondrial	ACADM	-1.69761	-3.24363	0.134776	14	14	29.2	27.112	27.0554	26.9741	25.0073	25.2524	25.7889
P11387	DNA topoisomerase 1	TOP1	0.42736	1.34477	0.835874	42	42	47.1	16.6846	17.5171	18.643	18.0114	17.8086	18.3067
P11388	DNA topoisomerase 2-alpha	TOP2A	0.507231	1.42132	0.858991	65	51	39.7	20.8105	20.1587	20.8607	20.311	22.6761	20.3645
P11413	Glucose-6-phosphate 1-dehydrogenase	G6PD	0.484496	1.3991	0.637261	22	22	46.8	27.4335	26.5894	27.3725	27.5008	27.3475	28.0006
P11441	Ubiquitin-like protein 4A	UBL4A	0.014932	1.0104	0.995182	7	7	46.5	24.4895	24.0056	23.9624	24.8355	23.6611	24.0057
P11498	Pyruvate carboxylase, mitochondrial	PC	-0.633776	-1.55162	0.613759	36	36	36.6	28.1304	27.8796	28.4731	27.7781	28.0579	26.7459
P11586	C-1-tetrahydrofolate synthase, cytoplasmic;Methylenetetrahydrofolate dehydrogenase;Methenyltetrahydrofolate cyclohydrolase;Formyltetrahydrofolate synthetase;C-1-tetrahydrofolate synthase, cytoplasmic, N-terminally processed	MTHFD1	0.33728	1.26337	0.669995	37	36	40.6	28.7328	28.8402	28.9371	28.9259	28.974	29.622
P11717	Cation-independent mannose-6-phosphate receptor	IGF2R	0.152282	1.11133	0.869704	53	53	27.8	28.1666	28.1525	28.4577	28.3118	28.1943	28.7274
P11766	Alcohol dehydrogenase class-3	ADH5	0.262546	1.19959	0.843343	12	12	37.2	28.1909	27.3628	27.5204	28.0996	27.5131	28.2491
P11802	Cyclin-dependent kinase 4	CDK4	1.23508	2.35394	0.777568	3	2	10.9	22.6298	18.3864	22.4599	23.3277	22.8138	21.04
P11908	Ribose-phosphate pyrophosphokinase 2	PRPS2	0.66391	1.58437	0.724223	11	5	43.1	25.4183	24.7241	24.9618	25.2466	24.9189	26.9303
P11940	Polyadenylate-binding protein 1;Polyadenylate-binding protein 3	PABPC1	0.364648	1.28757	0.554621	31	21	46.2	29.7587	29.9044	29.7241	30.4306	30.1594	29.8911
P12004	Proliferating cell nuclear antigen	PCNA	0.394974	1.31492	0.643293	16	16	56.3	28.8357	28.8424	28.7278	29.2162	28.7414	29.6332
P12081	Histidine--tRNA ligase, cytoplasmic	HARS	0.378244	1.29976	0.530609	24	18	41.9	26.5386	26.3548	26.6847	26.6801	26.9364	27.0963
P12109	Collagen alpha-1(VI) chain	COL6A1	-0.50115	-1.41534	0.549116	7	7	11.2	22.5797	22.7762	21.9384	21.8715	21.8832	22.0361
P12235	ADP/ATP translocase 1	SLC25A4	-0.703757	-1.62874	0.763479	10	2	30.2	23.6643	22.2094	22.8321	23.5577	21.7633	21.2736
P12236	ADP/ATP translocase 3;ADP/ATP translocase 3, N-terminally processed	SLC25A6	0.666789	1.58754	0.53744	16	6	39.9	27.4139	26.5323	26.3421	27.7049	27.2605	27.3232
P12268	Inosine-5-monophosphate dehydrogenase 2	IMPDH2	-0.653452	-1.57293	0.510786	33	32	57.6	28.1872	28.1158	28.255	27.1959	27.2343	28.1676
P12270	Nucleoprotein TPR	TPR	-0.204838	-1.15256	0.966373	106	106	44	20.6001	20.3621	23.2071	21.6424	21.1768	20.7357
P12277	Creatine kinase B-type	CKB	-2.17545	-4.51727	0.511237	8	8	32	23.9225	23.9786	24.071	23.4492	22.7454	19.2511
P12429	Annexin A3	ANXA3	2.71066	6.54621	0.225714	14	14	41.5	24.8788	24.4453	25.0422	27.4938	27.8054	27.1992
P12532	Creatine kinase U-type, mitochondrial	CKMT1A	-4.42068	-21.4169	0.134927	15	15	44.8	28.0278	27.4668	27.2096	22.4845	24.5347	22.4229
P12814	Alpha-actinin-1	ACTN1	-0.15245	-1.11146	0.819857	67	41	71.7	29.6821	29.3539	29.3777	29.4699	29.2845	29.2019
P12830	Cadherin-1;E-Cad/CTF1;E-Cad/CTF2;E-Cad/CTF3	CDH1	2.57817	5.97182	0.25982	3	3	4.1	17.9056	20.4972	19.4532	22.5807	21.3039	21.706
P12931	Proto-oncogene tyrosine-protein kinase Src	SRC	0.484664	1.39926	0.625622	10	6	21.8	25.5993	25.2095	25.1842	25.2753	25.8738	26.2978
P12955	Xaa-Pro dipeptidase	PEPD	0.00680542	1.00473	0.99787	17	17	45.6	28.2444	27.9494	28.2319	27.9732	28.4623	28.0107
P12956	X-ray repair cross-complementing protein 6	XRCC6	0.0905863	1.0648	0.956159	45	45	54.7	29.6427	29.8936	29.9541	29.4013	30.1034	30.2575
P13010	X-ray repair cross-complementing protein 5	XRCC5	0.0464783	1.03274	0.980076	44	44	48.2	29.0828	28.8032	29.0197	28.9121	28.6076	29.5255
P13073	Cytochrome c oxidase subunit 4 isoform 1, mitochondrial	COX4I1	0.105158	1.07561	0.914931	5	5	26.6	28.0056	28.0763	28.4731	28.3872	28.4052	28.078
P13473	Lysosome-associated membrane glycoprotein 2	LAMP2	-0.54605	-1.46008	0.360759	6	6	16.6	26.1232	25.6569	26.1118	25.4141	25.3201	25.5196
P13489	Ribonuclease inhibitor	RNH1	-0.86433	-1.82049	0.25462	27	27	71.6	30.5082	30.2485	30.3733	29.8636	29.4951	29.1783
P13533	Myosin-6	MYH6	-0.0584958	-1.04138	0.962042	2	1	1.3	21.7527	22.2399	22.0604	22.1216	22.0284	21.7275
P13639	Elongation factor 2	EEF2	-0.132417	-1.09613	0.763865	61	60	61.7	32.6689	32.6354	32.6758	32.6249	32.5691	32.389
P13667	Protein disulfide-isomerase A4	PDIA4	0.166762	1.12254	0.659601	51	51	62.8	30.3956	30.3904	30.3534	30.6389	30.5645	30.4363
P13674	Prolyl 4-hydroxylase subunit alpha-1	P4HA1	0.0933787	1.06687	0.924786	27	27	45.3	26.5781	26.5626	26.6361	26.8607	26.8617	26.3345
P13686	Tartrate-resistant acid phosphatase type 5	ACP5	1.63104	3.09736	0.372591	2	2	7.7	20.4028	18.398	18.9117	21.5991	20.5554	20.451
P13688	Carcinoembryonic antigen-related cell adhesion molecule 1	CEACAM1	-2.79687	-6.94931	0.133333	4	3	15.3	27.0782	26.4445	26.8854	24.6468	24.0401	23.3305
P13693	Translationally-controlled tumor protein	TPT1	-0.15674	-1.11477	0.940562	7	7	40.1	28.9866	28.0569	27.9081	28.6508	27.6194	28.2112
P13716	Delta-aminolevulinic acid dehydratase	ALAD	0.200334	1.14896	0.911631	3	3	8.8	21.6441	21.1722	21.5566	22.4394	21.2409	21.2935
P13760	HLA class II histocompatibility antigen, DRB1-4 beta chain	HLA	-0.67051	-1.59164	0.871276	9	4	36.1	16.7985	17.0732	19.9849	16.6731	18.5486	16.6234
P13796	Plastin-2	LCP1	1.6415	3.1199	0.671316	35	30	58.1	26.3773	26.5348	26.6123	26.5881	26.6508	31.21
P13797	Plastin-3	PLS3	-0.085083	-1.06075	0.956767	27	20	43	28.826	28.4707	28.7646	28.8796	28.7902	28.1363
P13798	Acylamino-acid-releasing enzyme	APEH	-0.704397	-1.62946	0.248145	15	15	25.4	27.357	26.8899	27.1373	26.3641	26.4925	26.4143
P13804	Electron transfer flavoprotein subunit alpha, mitochondrial	ETFA	0.108809	1.07834	0.928423	12	12	45.3	28.4757	28.4617	28.4544	28.7605	28.8608	28.0969
P13807	Glycogen [starch] synthase, muscle	GYS1	1.12881	2.18678	0.246771	8	8	10.5	24.2586	24.2039	24.7837	25.6989	25.1024	25.8315
P13861	cAMP-dependent protein kinase type II-alpha regulatory subunit	PRKAR2A	-0.774448	-1.71054	0.341112	20	17	64.7	26.5777	26.9185	27.2005	25.8806	26.4491	26.0437
P13984	General transcription factor IIF subunit 2	GTF2F2	-0.0700658	-1.04976	0.973769	8	8	44.6	25.1581	24.487	25.5914	25.3167	24.9774	24.7322
P13987	CD59 glycoprotein	CD59	-1.19046	-2.28226	0.261957	6	6	38.3	27.6469	28.0929	27.8812	27.277	26.5682	26.2045
P13995	Bifunctional methylenetetrahydrofolate dehydrogenase/cyclohydrolase, mitochondrial;NAD-dependent methylenetetrahydrofolate dehydrogenase;Methenyltetrahydrofolate cyclohydrolase	MTHFD2	-1.62428	-3.08288	0.340632	6	6	22.9	25.7146	26.26	26.2066	23.869	23.8592	25.5802
P14174	Macrophage migration inhibitory factor	MIF	-0.0887025	-1.06341	0.975996	4	4	20	29.3338	28.6518	29.0177	28.1627	28.7267	29.8478
P14209	CD99 antigen	CD99	3.37467	10.3723	0.476054	3	3	29.6	24.7277	18.3815	22.8583	25.5188	26.0744	24.4983
P14314	Glucosidase 2 subunit beta	PRKCSH	-0.0600217	-1.04248	0.979309	21	21	42.7	29.5123	30.3748	30.2475	30.0055	30.3747	29.5742
P14324	Farnesyl pyrophosphate synthase	FDPS	0.182608	1.13493	0.866789	7	7	21	27.0919	26.4685	26.8615	26.7886	26.8759	27.3053
P14406	Cytochrome c oxidase subunit 7A2, mitochondrial	COX7A2	0.585767	1.50084	0.827029	2	2	27.7	22.8316	21.7808	22.3648	23.1878	21.4926	24.054
P14543	Nidogen-1	NID1	0.30506	1.23547	0.938953	5	5	5.2	21.2344	20.1747	18.6504	20.2419	21.3637	19.3691
P14550	Alcohol dehydrogenase [NADP(+)]	AKR1A1	0.567983	1.48245	0.344163	18	18	59.1	26.2012	26.2729	26.4372	26.8639	26.626	27.1253
P14618	Pyruvate kinase PKM	PKM	0.0246518	1.01723	0.986409	49	5	75.7	33.7042	32.9842	33.1415	33.6166	33.1318	33.1555
P14618	Pyruvate kinase PKM	PKM	-1.29637	-2.4561	0.157476	48	4	72.1	25.3748	25.7341	25.7557	23.9768	24.6239	24.3747
P14625	Endoplasmin	HSP90B1	0.606985	1.52307	0.190742	61	59	57.8	31.2312	31.1337	31.2658	31.8946	31.8453	31.7118
P14635	G2/mitotic-specific cyclin-B1	CCNB1	0.625221	1.54245	0.421128	5	5	17.8	20.9768	20.8253	21.2579	21.3815	22.0542	21.5
P14678	Small nuclear ribonucleoprotein-associated proteins B and B;Small nuclear ribonucleoprotein-associated protein N	SNRPB	0.337736	1.26377	0.798705	9	9	31.6	24.461	25.1669	24.3826	25.0622	24.4959	25.4656
P14735	Insulin-degrading enzyme	IDE	1.7042	3.25848	0.139314	22	22	22.4	25.6269	24.7328	25.2321	26.7128	26.9902	27.0014
P14854	Cytochrome c oxidase subunit 6B1	COX6B1	-0.860623	-1.81582	0.260179	3	3	41.9	23.6706	23.0406	23.6741	22.5986	22.5208	22.6839
P14859	POU domain, class 2, transcription factor 1	POU2F1	0.0241451	1.01688	0.992448	5	4	12.9	22.3182	22.1174	21.2291	22.5537	21.6277	21.5556
P14866	Heterogeneous nuclear ribonucleoprotein L	HNRNPL	-0.563511	-1.47786	0.563334	23	22	49.9	23.9904	23.341	23.4227	23.3733	23.1518	22.5385
P14868	Aspartate--tRNA ligase, cytoplasmic	DARS	0.125663	1.09101	0.954208	31	31	61.7	27.7807	27.6384	28.1279	27.3152	27.97	28.6387
P14923	Junction plakoglobin	JUP	-1.20678	-2.30822	0.582501	24	20	40.8	22.8009	22.3276	20.1429	20.917	20.2045	20.5296
P14927	Cytochrome b-c1 complex subunit 7	UQCRB	-0.214558	-1.16035	0.973999	5	5	49.5	24.5677	22.2071	21.2002	23.8567	21.3591	22.1155
P15104	Glutamine synthetase	GLUL	-1.70769	-3.26637	0.259422	8	8	21.7	21.5584	22.4118	21.8163	20.4503	19.3405	20.8726
P15121	Aldose reductase	AKR1B1	0.435516	1.35239	0.799664	10	9	40.8	28.1386	27.2074	27.1726	28.0152	27.1926	28.6174
P15144	Aminopeptidase N	ANPEP	0.397489	1.31721	0.901217	14	14	17.2	18.18	21.0454	19.5404	20.2882	19.8761	19.794
P15151	Poliovirus receptor	PVR	-2.26139	-4.79453	0.340689	3	3	7.4	22.342	23.0826	23.1931	19.2258	22.228	20.3797
P15153	Ras-related C3 botulinum toxin substrate 2	RAC2	3.36805	10.3249	0.639324	7	2	44.8	17.8615	17.3634	17.3124	16.4617	19.7554	26.4243
P15170	Eukaryotic peptide chain release factor GTP-binding subunit ERF3A	GSPT1	0.168359	1.12378	0.79919	23	12	37.1	27.3622	27.1902	27.3002	27.2129	27.4994	27.6454
P15311	Ezrin	EZR	1.27183	2.41468	0.216515	30	16	43.5	27.0657	27.6219	27.6023	28.8563	29.0022	28.2468
P15374	Ubiquitin carboxyl-terminal hydrolase isozyme L3	UCHL3	0.0654195	1.04639	0.975126	9	9	44.8	24.6009	24.6775	25.3182	24.5514	24.8763	25.3652
P15531	Nucleoside diphosphate kinase A	NME1	0.325249	1.25288	0.95417	12	1	59.9	25.5726	24.5969	23.8166	24.9112	23.101	26.9496
P15559	NAD(P)H dehydrogenase [quinone] 1	NQO1	0.280876	1.21493	0.792814	12	12	34.3	28.1807	27.2096	27.6785	28.0347	28.0227	27.8541
P15586	N-acetylglucosamine-6-sulfatase	GNS	0.445562	1.36184	0.71111	7	7	13.5	25.1467	25.5146	24.4618	25.925	25.122	25.4128
P15735	Phosphorylase b kinase gamma catalytic chain, liver/testis isoform	PHKG2	1.03976	2.05589	0.418182	2	2	8.3	19.534	18.7687	19.121	20.5677	19.37	20.6054
P15880	40S ribosomal protein S2	RPS2	0.569609	1.48412	0.72693	16	16	49.1	29.2691	29.9175	29.4579	29.0941	30.4713	30.7879
P15924	Desmoplakin	DSP	2.1431	4.4171	0.72091	108	108	37.9	17.1039	24.8356	20.2594	23.008	23.8009	21.8193
P15927	Replication protein A 32 kDa subunit	RPA2	0.487676	1.40218	0.577947	4	4	25.9	25.7264	24.8477	25.3507	25.9082	25.5835	25.8962
P16070	CD44 antigen	CD44	-0.422318	-1.34008	0.596507	13	13	37.4	28.3432	28.4418	28.6446	28.3396	28.214	27.609
P16083	Ribosyldihydronicotinamide dehydrogenase [quinone]	NQO2	1.82521	3.54359	0.1596	7	7	33.8	25.0919	25.5021	24.4922	26.4609	26.9696	27.1314
P16152	Carbonyl reductase [NADPH] 1	CBR1	0.227701	1.17097	0.870895	15	13	63.9	28.7591	28.0286	28.2884	29.0502	28.5785	28.1306
P16219	Short-chain specific acyl-CoA dehydrogenase, mitochondrial	ACADS	2.36383	5.14735	0.170085	5	5	13.6	20.9951	20.525	22.0181	23.0622	24.0694	23.4981
P16220	Cyclic AMP-responsive element-binding protein 1	CREB1	-1.31589	-2.48956	0.709295	3	2	15.6	18.8944	20.6837	20.4343	16.2729	19.8164	19.9754
P16278	Beta-galactosidase	GLB1	-0.661788	-1.58204	0.654095	6	6	15.1	23.3838	22.4325	22.5586	22.8113	21.3283	22.2499
P16333	Cytoplasmic protein NCK1	NCK1	-0.0970821	-1.06961	0.938301	4	3	10.1	22.8683	22.295	22.7686	22.7816	22.5675	22.2917
P16401	Histone H1.5	HIST1H1B	-1.1905	-2.28232	0.75371	16	14	40.3	21.9259	23.6466	19.7573	21.9449	19.044	20.7694
P16403	Histone H1.2	HIST1H1C	0.319551	1.24794	0.709826	18	4	42.7	23.8806	24.5919	24.2996	24.5204	24.3738	24.8365
P16435	NADPH--cytochrome P450 reductase	POR	0.539092	1.45306	0.694844	17	17	28.5	26.5737	25.5838	26.1002	27.3551	26.1652	26.3547
P16455	Methylated-DNA--protein-cysteine methyltransferase	MGMT	0.0795644	1.0567	0.961384	4	4	26.1	23.7903	23.6014	23.8526	23.7133	23.4311	24.3386
P16615	Sarcoplasmic/endoplasmic reticulum calcium ATPase 2	ATP2A2	0.283183	1.21688	0.798412	35	28	41.4	28.5205	27.9852	28.2524	28.9965	28.1001	28.5111
P16885	1-phosphatidylinositol 4,5-bisphosphate phosphodiesterase gamma-2	PLCG2	0.00153605	1.00107	1	3	3	4	24.7773	25.9242	25.2217	25.6798	24.4452	25.8028
P16930	Fumarylacetoacetase	FAH	0.286708	1.21985	0.644869	7	7	19.8	23.9538	23.7936	24.1351	24.3857	23.9883	24.3686
P16949	Stathmin	STMN1	0.291069	1.22355	0.724695	14	10	43.6	28.9984	29.7465	29.4667	29.8069	29.55	29.7278
P16989	Y-box-binding protein 3	YBX3	0.198867	1.1478	0.858793	20	13	69.9	28.6519	28.7247	28.976	28.5077	29.2471	29.1944
P17028	Zinc finger protein 24	ZNF24	-0.668414	-1.58932	0.507374	4	4	19.6	22.6903	21.7938	21.6842	21.5232	21.2661	21.3738
P17050	Alpha-N-acetylgalactosaminidase	NAGA	0.946589	1.92731	0.341226	3	3	9.5	21.8581	20.9985	21.2682	22.6958	22.0528	22.216
P17066	Heat shock 70 kDa protein 6;Putative heat shock 70 kDa protein 7	HSPA6	0.26266	1.19969	0.915698	9	2	12.6	27.8877	28.1852	28.0024	28.8423	28.9341	27.0869
P17096	High mobility group protein HMG-I/HMG-Y	HMGA1	0.851746	1.80468	0.470095	7	3	41.1	24.2833	25.0661	24.6106	24.8227	25.8364	25.8561
P17174	Aspartate aminotransferase, cytoplasmic	GOT1	-0.0699832	-1.0497	0.957841	16	16	43.6	28.3894	27.766	28.0002	28.1742	27.9385	27.833
P17252	Protein kinase C alpha type	PRKCA	1.12097	2.17493	0.889388	10	10	18.9	18.5396	20.2471	21.9886	20.2601	18.3774	25.5007
P17480	Nucleolar transcription factor 1	UBTF	-0.289292	-1.22204	0.902962	31	31	41.1	18.8715	17.8682	17.6721	18.3051	18.3592	16.8796
P17544	Cyclic AMP-dependent transcription factor ATF-7	ATF7	1.09365	2.13413	0.67069	6	6	35.5	17.0043	20.3161	19.0772	20.0018	19.4613	20.2154
P17568	NADH dehydrogenase [ubiquinone] 1 beta subcomplex subunit 7	NDUFB7	1.60552	3.04305	0.33804	2	2	8	21.6244	21.3111	21.1103	23.0231	21.922	23.9171
P17612	cAMP-dependent protein kinase catalytic subunit alpha	PRKACA	0.588427	1.50361	0.76226	6	4	19.1	23.2671	24.3644	22.7697	23.2301	24.1165	24.82
P17643	5,6-dihydroxyindole-2-carboxylic acid oxidase	TYRP1	1.09131	2.13067	0.613269	14	14	23.5	27.869	25.8199	27.4706	29.0747	28.0936	27.2651
P17655	Calpain-2 catalytic subunit	CAPN2	-0.390434	-1.31079	0.847093	17	17	31.3	26.937	26.9693	26.7776	27.244	26.8598	25.4087
P17693	HLA class I histocompatibility antigen, alpha chain G	HLA	1.47092	2.77199	0.811072	2	1	7.2	25.0003	24.8873	18.9434	24.4087	23.5454	25.2896
P17706	Tyrosine-protein phosphatase non-receptor type 2	PTPN2	0.648747	1.56781	0.672731	3	3	12.7	20.7335	20.3926	20.801	21.0124	20.5266	22.3344
P17812	CTP synthase 1	CTPS1	-0.184837	-1.13669	0.924739	22	21	40.6	27.416	27.1025	27.1641	26.8194	26.4215	27.8872
P17813	Endoglin	ENG	-0.683013	-1.60549	0.799491	7	7	15	21.9912	20.6442	21.9377	21.7744	19.3831	21.3665
P17844	Probable ATP-dependent RNA helicase DDX5	DDX5	-0.0212498	-1.01484	0.990915	42	29	54.6	25.969	26.4137	26.7521	26.0958	26.7716	26.2037
P17858	ATP-dependent 6-phosphofructokinase, liver type	PFKL	0.0640767	1.04542	0.966553	19	16	27.4	26.7468	26.58	26.5132	27.1258	26.5852	26.3212
P17931	Galectin-3	LGALS3	-0.197419	-1.14665	0.91555	9	9	40	28.6248	27.5666	27.9905	28.4273	27.3832	27.779
P17980	26S protease regulatory subunit 6A	PSMC3	0.160468	1.11765	0.869378	28	28	65.1	27.5071	26.9363	27.1441	27.2911	27.1791	27.5988
P17987	T-complex protein 1 subunit alpha	TCP1	0.0730998	1.05197	0.967105	34	34	66.4	29.5419	29.4485	29.7658	29.2343	29.5654	30.1758
P18031	Tyrosine-protein phosphatase non-receptor type 1	PTPN1	-0.404555	-1.32368	0.421141	14	14	38.6	27.3056	27.2092	27.3449	26.6855	27.0837	26.8769
P18074	TFIIH basal transcription factor complex helicase XPD subunit	ERCC2	0.586591	1.50169	0.801147	13	13	18.6	19.8085	18.5266	19.9051	18.8275	20.6867	20.4857
P18077	60S ribosomal protein L35a	RPL35A	0.86956	1.82711	0.650046	8	8	30.9	24.953	25.0849	24.4068	25.0071	25.0052	27.0411
P18084	Integrin beta-5	ITGB5	-1.21871	-2.32739	0.760347	8	8	13.3	23.538	21.1518	22.6939	22.9312	22.0794	18.717
P18085	ADP-ribosylation factor 4	ARF4	0.464281	1.37963	0.90023	7	5	49.4	24.6455	24.8113	24.6402	23.8581	24.5011	27.1308
P18124	60S ribosomal protein L7	RPL7	0.0461349	1.0325	0.979785	21	21	44.8	30.0594	30.2528	30.6107	29.8015	30.5637	30.6962
P18206	Vinculin	VCL	-0.0882327	-1.06307	0.956394	65	65	64	28.8391	28.9826	29.0373	29.0869	29.1641	28.3432
P18433	Receptor-type tyrosine-protein phosphatase alpha	PTPRA	0.0400244	1.02813	0.990302	3	3	5.8	20.3371	17.8113	18.7295	19.3316	18.9507	18.7156
P18583	Protein SON	SON	0.250471	1.1896	0.820152	31	7	20.2	21.8166	22.5384	22.1279	22.1024	22.3859	22.7459
P18615	Negative elongation factor E	NELFE	-0.0165113	-1.01151	0.997984	14	14	37.4	23.4753	23.0029	23.6394	24.313	23.3252	22.4299
P18621	60S ribosomal protein L17	RPL17	0.452843	1.36873	0.737477	13	13	52.2	28.5846	28.3871	28.0171	28.0634	28.8021	29.4818
P18669	Phosphoglycerate mutase 1	PGAM1	0.833785	1.78236	0.561318	21	21	63.4	29.5639	28.2995	28.373	29.8318	28.9442	29.9618
P18754	Regulator of chromosome condensation	RCC1	-1.24284	-2.36664	0.523623	15	15	47.5	25.0168	24.1643	24.4622	23.1069	22.2354	24.5725
P18827	Syndecan-1	SDC1	-0.392438	-1.31261	0.768919	2	2	11.9	24.114	22.8898	24.0438	23.4178	23.4083	23.0442
P18858	DNA ligase 1	LIG1	0.677844	1.59975	0.530813	14	14	19.3	24.4406	24.6621	24.591	24.5542	25.4811	25.6919
P18859	ATP synthase-coupling factor 6, mitochondrial	ATP5J	-0.584305	-1.49932	0.920035	3	3	28.7	24.672	22.7421	21.567	24.904	21.0304	21.2938
P18887	DNA repair protein XRCC1	XRCC1	1.25151	2.3809	0.249388	13	13	27.5	22.4106	21.812	22.5551	23.7219	23.072	23.7383
P19174	1-phosphatidylinositol 4,5-bisphosphate phosphodiesterase gamma-1	PLCG1	0.579685	1.49452	0.54012	26	26	27	26.6133	25.8288	26.3698	26.5462	26.7737	27.231
P19338	Nucleolin	NCL	-0.482382	-1.39705	0.419009	37	37	44.4	31.6931	31.7577	31.3103	31.2601	30.9747	31.0791
P19367	Hexokinase-1	HK1	-0.5365	-1.45045	0.423751	38	34	44.1	27.6547	27.3666	27.7386	26.8829	27.3684	26.899
P19387	DNA-directed RNA polymerase II subunit RPB3	POLR2C	0.368621	1.29112	0.9677	8	8	36.7	23.7796	18.3392	23.4257	22.2587	21.4845	22.907
P19388	DNA-directed RNA polymerases I, II, and III subunit RPABC1	POLR2E	-0.847867	-1.79984	0.404561	6	6	29	23.0654	23.211	24.141	22.4856	22.62	22.7683
P19404	NADH dehydrogenase [ubiquinone] flavoprotein 2, mitochondrial	NDUFV2	-0.352839	-1.27707	0.722432	6	6	26.1	24.8017	25.0387	25.3059	25.215	24.4925	24.3803
P19447	TFIIH basal transcription factor complex helicase XPB subunit	ERCC3	-0.223475	-1.16754	0.920211	19	19	30.4	19.4547	20.2708	21.2148	19.8817	20.3776	20.0106
P19474	E3 ubiquitin-protein ligase TRIM21	TRIM21	0.195918	1.14545	0.920208	2	2	5.7	20.0202	20.3638	21.4515	20.6164	21.0711	20.7357
P19525	Interferon-induced, double-stranded RNA-activated protein kinase	EIF2AK2	-0.201448	-1.14985	0.868666	16	16	29.6	25.4376	24.5733	25.0926	25.0066	24.8969	24.5956
P19623	Spermidine synthase	SRM	-0.96306	-1.94944	0.378946	16	16	59.9	27.1021	26.8636	27.0345	25.6437	25.6875	26.7798
P19634	Sodium/hydrogen exchanger 1	SLC9A1	-2.27455	-4.83847	0.294403	2	2	2.7	22.3118	21.133	22.7751	20.9084	19.7022	18.7856
P19784	Casein kinase II subunit alpha	CSNK2A2	0.939054	1.91727	0.676352	9	9	26.9	21.9306	22.8705	22.4585	22.2798	22.8511	24.9459
P19838	Nuclear factor NF-kappa-B p105 subunit;Nuclear factor NF-kappa-B p50 subunit	NFKB1	0.746237	1.67741	0.593671	7	7	10.7	22.0438	21.6996	21.5455	22.0264	22.0492	23.4521
P19971	Thymidine phosphorylase	TYMP	-1.08243	-2.1176	0.360439	16	16	45.4	28.6152	28.9338	28.7391	28.1489	28.0285	26.8634
P20020	Plasma membrane calcium-transporting ATPase 1	ATP2B1	-0.34934	-1.27398	0.954197	22	11	23.7	22.3172	19.8385	21.5093	22.6755	18.8847	21.0569
P20036	HLA class II histocompatibility antigen, DP alpha 1 chain	HLA	0.782274	1.71984	0.798717	2	2	11.2	17.8255	16.8454	18.4734	19.6107	16.7296	19.1508
P20042	Eukaryotic translation initiation factor 2 subunit 2	EIF2S2	0.13352	1.09697	0.901297	31	31	71.5	27.7775	28.2963	28.2405	27.9698	28.4049	28.3401
P20073	Annexin A7	ANXA7	0.553364	1.4675	0.419725	19	18	41.6	25.6238	25.2703	25.5959	25.8406	25.933	26.3765
P20290	Transcription factor BTF3	BTF3	0.499179	1.41341	0.541104	7	7	38.3	26.3795	25.577	25.6984	26.3225	26.3955	26.4344
P20338	Ras-related protein Rab-4A	RAB4A	-0.0142975	-1.00996	0.993615	3	2	17.4	21.6137	22.4931	22.386	22.2153	22.0985	22.1361
P20339	Ras-related protein Rab-5A	RAB5A	-0.829746	-1.77737	0.893709	6	4	39.8	23.7596	22.4253	20.0319	21.7704	18.6595	23.2976
P20340	Ras-related protein Rab-6A	RAB6A	0.144323	1.10521	0.897372	9	6	44.7	27.2989	27.7202	27.9559	27.901	27.5562	27.9507
P20585	DNA mismatch repair protein Msh3	MSH3	-0.426901	-1.34434	0.885876	8	8	8.6	23.6043	21.9504	20.8956	21.9872	21.6841	21.4984
P20592	Interferon-induced GTP-binding protein Mx2;Interferon-induced GTP-binding protein Mx1;Interferon-induced GTP-binding protein Mx1, N-terminally processed	MX2	0.00291761	1.00202	0.998646	3	3	20.4	24.7716	24.403	25.1197	24.6604	25.2068	24.4359
P20618	Proteasome subunit beta type-1	PSMB1	0.560035	1.4743	0.68471	9	9	43.2	26.9729	26.1542	26.6901	26.8851	26.6285	27.9836
P20645	Cation-dependent mannose-6-phosphate receptor	M6PR	0.103193	1.07415	0.978864	5	5	19.1	24.9963	26.7948	27.1473	26.1378	26.7923	26.318
P20674	Cytochrome c oxidase subunit 5A, mitochondrial	COX5A	0.209052	1.15593	0.952045	4	4	24.7	25.8443	24.4579	23.9628	25.5029	24.0309	25.3582
P20700	Lamin-B1	LMNB1	1.00928	2.01291	0.671219	47	43	66	22.0189	20.8516	22.1634	22.2402	21.5876	24.234
P20810	Calpastatin	CAST	0.890903	1.85434	0.351344	24	2	52.9	26.6927	26.5193	26.2489	27.5587	27.7699	26.805
P20839	Inosine-5-monophosphate dehydrogenase 1	IMPDH1	0.226771	1.17021	0.962127	15	14	35	26.0602	23.0255	25.0693	25.8353	24.7652	24.2347
P20936	Ras GTPase-activating protein 1	RASA1	-0.252062	-1.19091	0.912712	4	4	7.7	22.8233	20.9231	21.8729	21.816	21.5691	21.4782
P20962	Parathymosin	PTMS	0.869108	1.82653	0.745223	4	4	18.6	26.5668	24.1715	27.3288	26.92	27.2021	26.5523
P21266	Glutathione S-transferase Mu 3	GSTM3	0.444714	1.36104	0.911462	3	2	13.8	22.6387	19.5599	21.237	22.065	20.4632	22.2416
P21281	V-type proton ATPase subunit B, brain isoform	ATP6V1B2	-0.586113	-1.5012	0.40693	23	23	47	28.3521	28.4073	28.3663	28.0127	27.9884	27.3663
P21283	V-type proton ATPase subunit C 1	ATP6V1C1	-0.154563	-1.11308	0.940044	15	15	40.1	28.2124	27.498	27.4533	28.3139	27.2733	27.1127
P21291	Cysteine and glycine-rich protein 1	CSRP1	0.242734	1.18323	0.798961	11	11	56	27.3102	27.2829	27.6076	28.0324	27.6172	27.2793
P21333	Filamin-A	FLNA	-0.279675	-1.21392	0.614861	138	131	60.8	32.5952	32.7598	32.7998	32.6438	32.4493	32.2227
P21399	Cytoplasmic aconitate hydratase	ACO1	-0.086401	-1.06172	0.962805	12	12	18.9	23.9362	23.9888	24.6059	23.7578	23.9824	24.5316
P21580	Tumor necrosis factor alpha-induced protein 3;A20p50;A20p37	TNFAIP3	0.261981	1.19912	0.764092	3	3	5.2	22.6582	22.863	22.524	22.772	23.379	22.6801
P21589	5-nucleotidase	NT5E	-1.353	-2.55443	0.43768	20	20	44.3	23.1535	22.4078	22.1959	21.643	21.9893	20.0659
P21741	Midkine	MDK	-1.4069	-2.65167	0.371993	2	2	27.6	20.9747	19.778	20.2312	18.6152	19.8599	18.2881
P21796	Voltage-dependent anion-selective channel protein 1	VDAC1	-0.0344251	-1.02415	0.984117	18	18	76	29.8015	28.8501	29.4725	29.4531	29.2426	29.3251
P21912	Succinate dehydrogenase [ubiquinone] iron-sulfur subunit, mitochondrial	SDHB	-0.78462	-1.72264	0.556118	7	7	27.1	26.7066	25.1537	25.5719	25.2365	24.8567	24.9851
P21926	CD9 antigen	CD9	-0.383186	-1.30422	0.751966	4	4	9.6	25.1727	25.7505	25.9314	25.7979	25.157	24.7501
P21953	2-oxoisovalerate dehydrogenase subunit beta, mitochondrial	BCKDHB	0.244603	1.18477	0.904376	2	2	5.9	22.2989	21.3373	20.5826	21.6261	21.4476	21.879
P21964	Catechol O-methyltransferase	COMT	-0.42317	-1.34087	0.869279	13	13	59.7	26.943	24.8034	25.3297	25.6814	24.6603	25.4649
P21980	Protein-glutamine gamma-glutamyltransferase 2	TGM2	-0.401432	-1.32082	0.682258	26	25	42.6	25.1987	24.9397	25.6756	25.2736	24.8443	24.4918
P22033	Methylmalonyl-CoA mutase, mitochondrial	MUT	0.50359	1.41774	0.465498	8	8	12.5	24.4267	24.2574	23.8485	24.6487	24.8664	24.5281
P22059	Oxysterol-binding protein 1	OSBP	-0.0794722	-1.05663	0.947129	15	15	22.7	27.2349	27.3551	27.6139	27.2279	27.643	27.0945
P22061	Protein-L-isoaspartate(D-aspartate) O-methyltransferase	PCMT1	0.201477	1.14987	0.913905	13	13	65.2	27.86	26.9325	27.1484	28.1424	27.05	27.3529
P22087	rRNA 2-O-methyltransferase fibrillarin	FBL	1.07586	2.10798	0.741871	18	17	50.5	19.6629	19.4607	16.848	18.2216	20.0193	20.9583
P22090	40S ribosomal protein S4, Y isoform 1	RPS4Y1	0.479909	1.39466	0.743807	11	2	36.5	24.159	24.5353	24.139	24.5106	24.0932	25.6692
P22102	Trifunctional purine biosynthetic protein adenosine-3;Phosphoribosylamine--glycine ligase;Phosphoribosylformylglycinamidine cyclo-ligase;Phosphoribosylglycinamide formyltransferase	GART	-0.314006	-1.24315	0.670269	33	33	38.2	28.2308	27.6572	27.7688	27.6176	27.3415	27.7556
P22234	Multifunctional protein ADE2;Phosphoribosylaminoimidazole-succinocarboxamide synthase;Phosphoribosylaminoimidazole carboxylase	PAICS	0.0836436	1.05969	0.961549	25	25	51.1	28.9857	29.3831	29.5099	29.1713	29.0633	29.8951
P22307	Non-specific lipid-transfer protein	SCP2	-0.385995	-1.30676	0.799061	22	22	39.1	27.9006	27.0621	26.939	27.4073	26.2899	27.0465
P22314	Ubiquitin-like modifier-activating enzyme 1	UBA1	0.746285	1.67747	0.206241	39	39	42.4	29.5847	29.5057	29.6899	30.3104	30.1771	30.5318
P22392	Nucleoside diphosphate kinase B;Putative nucleoside diphosphate kinase	NME2	0.105336	1.07574	0.95022	13	1	65.8	30.8697	30.1829	30.5078	30.9124	30.1558	30.8082
P22570	NADPH:adrenodoxin oxidoreductase, mitochondrial	FDXR	-0.386281	-1.30702	0.624552	15	15	38	26.6012	26.6882	27.0854	26.5292	26.6344	26.0523
P22626	Heterogeneous nuclear ribonucleoproteins A2/B1	HNRNPA2B1	-0.106288	-1.07645	0.876947	30	30	60.9	28.2041	28.3155	28.3061	28.3174	27.96	28.2294
P22681	E3 ubiquitin-protein ligase CBL	CBL	-0.184277	-1.13625	0.973302	4	4	5.5	21.8306	21.5441	20.7522	21.898	19.243	22.433
P22695	Cytochrome b-c1 complex subunit 2, mitochondrial	UQCRC2	-0.618325	-1.53509	0.372899	12	12	33.3	28.0436	27.9865	28.3732	27.5096	27.8046	27.2342
P22735	Protein-glutamine gamma-glutamyltransferase K	TGM1	0.396238	1.31607	0.900013	11	11	17.7	18.5507	19.4378	17.7701	18.1497	20.3757	18.4219
P22830	Ferrochelatase, mitochondrial	FECH	0.22447	1.16835	0.882848	8	8	29.6	25.2839	24.2225	24.3134	24.5429	25.0215	24.9288
P23193	Transcription elongation factor A protein 1	TCEA1	-0.754239	-1.68674	0.341501	21	21	57.5	27.4735	27.8226	27.916	26.9143	27.325	26.7101
P23229	Integrin alpha-6;Integrin alpha-6 heavy chain;Integrin alpha-6 light chain;Processed integrin alpha-6	ITGA6	-1.21662	-2.32402	0.157234	20	20	23.3	23.3555	23.5144	23.5647	22.4396	22.4832	21.862
P23246	Splicing factor, proline- and glutamine-rich	SFPQ	-0.547385	-1.46143	0.395517	39	37	47.9	26.1217	26.0596	25.946	25.808	25.2014	25.4759
P23258	Tubulin gamma-1 chain;Tubulin gamma-2 chain	TUBG1	0.356963	1.28073	0.735654	9	9	24.2	27.451	28.2239	28.4402	28.1923	28.376	28.6176
P23284	Peptidyl-prolyl cis-trans isomerase B	PPIB	0.0337009	1.02363	0.979131	19	19	68.1	30.1766	30.2212	30.3371	30.5135	30.3231	29.9994
P23297	Protein S100-A1	S100A1	1.60896	3.05032	0.850604	4	4	46.8	25.7819	18.9506	18.9483	24.6266	20.1066	23.7746
P23368	NAD-dependent malic enzyme, mitochondrial	ME2	1.20133	2.29952	0.475053	15	15	35.3	27.0456	25.2379	26.1522	26.8657	27.137	28.037
P23381	Tryptophan--tRNA ligase, cytoplasmic;T1-TrpRS;T2-TrpRS	WARS	-0.138664	-1.10089	0.942455	22	22	49.5	29.6854	28.4976	28.9592	29.2989	28.8253	28.602
P23396	40S ribosomal protein S3	RPS3	0.53646	1.45041	0.645096	27	27	86	30.0767	30.0863	29.8937	29.8581	30.6016	31.2064
P23434	Glycine cleavage system H protein, mitochondrial	GCSH	0.778983	1.71592	0.736464	2	2	17.3	24.781	22.817	22.6457	25.0131	23.3484	24.2192
P23443	Ribosomal protein S6 kinase beta-1;Ribosomal protein S6 kinase beta-2	RPS6KB1	0.805492	1.74774	0.615565	2	2	4	22.5552	23.8963	24.269	24.0647	24.1775	24.8949
P23458	Tyrosine-protein kinase JAK1	JAK1	-1.74344	-3.34833	0.210025	4	3	4	22.1499	23.1087	22.6181	21.3635	20.2565	21.0264
P23471	Receptor-type tyrosine-protein phosphatase zeta	PTPRZ1	-0.450106	-1.36614	0.886562	4	4	3	22.0261	22.7443	24.2665	21.4674	22.9029	23.3162
P23497	Nuclear autoantigen Sp-100	SP100	-0.695688	-1.61966	0.506545	8	8	28.5	23.1743	22.9126	22.2169	21.7507	22.3931	22.073
P23508	Colorectal mutant cancer protein	MCC	0.62651	1.54383	0.345215	4	4	6.3	21.0917	21.0464	21.4901	22.0523	21.8261	21.6293
P23511	Nuclear transcription factor Y subunit alpha	NFYA	-0.652819	-1.57224	0.874509	2	2	12.6	22.4117	21.901	20.8406	21.9437	18.9069	22.3442
P23526	Adenosylhomocysteinase	AHCY	-0.561604	-1.47591	0.328186	30	30	46.1	30.5831	30.7775	30.9459	30.0769	30.3492	30.1957
P23528	Cofilin-1	CFL1	-0.0711835	-1.05058	0.950432	21	15	75.3	33.5442	33.3651	33.4347	33.7113	33.2267	33.1924
P23588	Eukaryotic translation initiation factor 4B	EIF4B	-0.131145	-1.09516	0.932735	10	10	18.5	27.3463	28.2449	27.9504	27.7674	28.0291	27.3516
P23610	Factor VIII intron 22 protein	F8A1	-0.167451	-1.12307	0.922217	3	3	9.7	22.2625	22.2321	22.217	22.173	21.3528	22.6834
P23634	Plasma membrane calcium-transporting ATPase 4	ATP2B4	0.328032	1.2553	0.882847	26	15	27.3	27.3517	25.615	27.0237	27.1216	26.5258	27.3271
P23786	Carnitine O-palmitoyltransferase 2, mitochondrial	CPT2	0.204298	1.15213	0.88507	14	14	25.5	25.3729	24.5139	24.6192	24.666	25.3387	25.1142
P23919	Thymidylate kinase	DTYMK	0.728247	1.65662	0.456057	12	12	43.9	24.9135	25.4748	25.7786	26.5086	26.0149	25.8281
P23921	Ribonucleoside-diphosphate reductase large subunit	RRM1	1.944	3.84771	0.343688	15	15	26	23.5835	22.6128	23.3896	24.1785	24.7534	26.4861
P24385	G1/S-specific cyclin-D1	CCND1	2.07235	4.20571	0.250475	4	4	19	20.2634	18.3611	18.6921	21.3668	21.0349	21.1319
P24386	Rab proteins geranylgeranyltransferase component A 1	CHM	-0.138461	-1.10073	0.928943	4	4	13	22.968	21.9891	22.4117	22.3514	22.0122	22.5899
P24534	Elongation factor 1-beta	EEF1B2	-0.393255	-1.31335	0.748333	11	9	63.6	28.6615	28.1419	28.0658	28.1844	27.2219	28.2832
P24539	ATP synthase F(0) complex subunit B1, mitochondrial	ATP5F1	-0.405876	-1.32489	0.875802	8	8	28.5	27.2179	25.9049	27.9816	26.3699	27.3579	26.1589
P24666	Low molecular weight phosphotyrosine protein phosphatase	ACP1	0.101789	1.0731	0.980368	9	9	70.3	25.6416	24.8788	24.7034	25.972	23.6445	25.9126
P24723	Protein kinase C eta type	PRKCH	0.937689	1.91546	0.742541	2	1	3.4	20.6217	19.9262	20.8219	20.3264	20.4451	23.4115
P24752	Acetyl-CoA acetyltransferase, mitochondrial	ACAT1	0.114274	1.08243	0.915589	17	17	44.5	27.7046	27.8679	28.0605	28.1444	28.1991	27.6323
P24821	Tenascin	TNC	-0.305627	-1.23596	0.904268	46	46	29.9	19.6532	21.487	19.4242	19.7337	19.779	20.1348
P24844	Myosin regulatory light polypeptide 9	MYL9	-3.18481	-9.09334	0.215256	13	7	66.3	23.3748	22.0725	21.7334	19.0437	18.0289	20.5537
P24928	DNA-directed RNA polymerase II subunit RPB1	POLR2A	-1.71273	-3.2778	0.452821	37	37	23.2	23.0909	23.8361	23.4374	20.934	20.8239	23.4683
P24941	Cyclin-dependent kinase 2	CDK2	-0.378565	-1.30005	0.624355	16	13	41.6	28.8159	28.8554	29.3457	28.6986	28.8441	28.3385
P25098	Beta-adrenergic receptor kinase 1;Beta-adrenergic receptor kinase 2	ADRBK1	0.622745	1.5398	0.655421	5	5	8.6	22.5217	23.0277	23.2276	23.3028	22.9297	24.4126
P25205	DNA replication licensing factor MCM3	MCM3	0.291287	1.22373	0.900106	44	44	58.4	27.4586	27.3177	27.5416	26.939	27.367	28.8857
P25311	Zinc-alpha-2-glycoprotein	AZGP1	-1.88884	-3.70337	0.602612	19	19	53	20.1782	23.5738	19.7473	19.1435	17.9823	20.707
P25325	3-mercaptopyruvate sulfurtransferase	MPST	1.1608	2.23581	0.50755	5	5	20.5	23.0575	21.9661	22.3523	23.2656	22.8863	24.7064
P25391	Laminin subunit alpha-1	LAMA1	-0.952052	-1.93462	0.328813	9	9	4.5	22.8162	22.354	22.1122	21.8703	21.4319	21.124
P25398	40S ribosomal protein S12	RPS12	-0.23097	-1.17362	0.893897	12	12	78.8	30.3513	29.6135	29.4311	30.1756	29.206	29.3213
P25440	Bromodomain-containing protein 2	BRD2	-1.41363	-2.66407	0.865532	21	18	33	20.8835	24.8926	22.72	20.4614	25.6519	18.1419
P25490	Transcriptional repressor protein YY1	YY1	-1.12402	-2.17953	0.738171	6	6	22.9	22.028	22.2913	22.1325	21.3724	18.7034	23.004
P25685	DnaJ homolog subfamily B member 1	DNAJB1	0.344065	1.26933	0.488487	19	18	46.8	26.9415	27.2667	27.2568	27.5701	27.4591	27.4679
P25686	DnaJ homolog subfamily B member 2	DNAJB2	-0.802287	-1.74386	0.625356	5	4	23.5	22.2161	22.6651	22.9891	21.9668	22.6879	20.8087
P25705	ATP synthase subunit alpha, mitochondrial	ATP5A1	-0.631657	-1.54934	0.248627	33	33	56.8	31.3684	31.654	31.7432	30.956	30.9896	30.925
P25786	Proteasome subunit alpha type-1	PSMA1	0.262676	1.1997	0.723147	14	14	58.6	27.6044	27.7081	27.796	27.9149	27.6648	28.3169
P25787	Proteasome subunit alpha type-2	PSMA2	-0.743222	-1.67391	0.838935	10	10	57.3	23.7445	22.8854	23.2155	23.0524	20.4668	24.0966
P25788	Proteasome subunit alpha type-3	PSMA3	0.453475	1.36933	0.826569	12	12	50.4	26.4721	26.4461	26.8401	26.1605	26.7946	28.1637
P25789	Proteasome subunit alpha type-4	PSMA4	0.257785	1.19564	0.839077	10	10	45.6	27.1597	26.9815	27.3429	26.9365	27.3427	27.9782
P26006	Integrin alpha-3;Integrin alpha-3 heavy chain;Integrin alpha-3 light chain	ITGA3	-1.71248	-3.27724	0.459069	12	12	12.7	23.6198	24.1251	23.945	20.401	23.1789	22.9726
P26012	Integrin beta-8	ITGB8	1.38554	2.6127	0.34881	8	8	13.4	22.0043	22.2054	22.9048	24.3538	24.0857	22.8317
P26038	Moesin	MSN	0.280984	1.21502	0.259883	46	32	62	30.5599	30.5623	30.5699	30.8476	30.8461	30.8414
P26196	Probable ATP-dependent RNA helicase DDX6	DDX6	0.212711	1.15886	0.738089	17	17	42.9	27.1791	27.0555	27.1519	27.208	27.1752	27.6414
P26232	Catenin alpha-2	CTNNA2	-0.275387	-1.21032	0.958136	12	2	14	22.8089	20.201	22.5786	21.8924	20.1584	22.7115
P26358	DNA (cytosine-5)-methyltransferase 1	DNMT1	0.694082	1.61785	0.643431	38	38	26	23.5548	24.6342	24.2737	24.003	25.1537	25.3882
P26368	Splicing factor U2AF 65 kDa subunit	U2AF2	0.370918	1.29318	0.798372	9	9	23.8	25.7282	26.8426	26.4746	26.3335	26.617	27.2077
P26373	60S ribosomal protein L13	RPL13	-0.254611	-1.19301	0.613192	16	16	47.9	29.3108	29.6087	29.5354	29.3472	29.1028	29.2411
P26440	Isovaleryl-CoA dehydrogenase, mitochondrial	IVD	-0.731597	-1.66048	0.709161	9	9	22.9	24.394	26.0321	26.0387	24.8306	25.4584	23.981
P26583	High mobility group protein B2	HMGB2	-0.435835	-1.35269	0.594998	8	6	38.3	26.7478	26.7774	26.5	25.8093	26.2808	26.6276
P26599	Polypyrimidine tract-binding protein 1	PTBP1	-0.232116	-1.17456	0.637078	19	18	46.9	26.9207	26.6051	26.6209	26.5323	26.4152	26.5028
P26639	Threonine--tRNA ligase, cytoplasmic	TARS	-0.301827	-1.2327	0.697782	27	25	39	28.0069	27.5725	27.6787	27.4044	27.1727	27.7756
P26640	Valine--tRNA ligase	VARS	-0.183346	-1.13551	0.737693	26	26	25.9	28.4898	28.2391	28.4209	28.3836	28.0664	28.1499
P26641	Elongation factor 1-gamma	EEF1G	-0.208505	-1.15549	0.715986	17	17	34.1	29.9437	30.1612	30.2582	29.7285	30.0396	29.9695
P26885	Peptidyl-prolyl cis-trans isomerase FKBP2	FKBP2	0.278977	1.21333	0.900843	4	4	26.8	25.9944	25.0457	24.6986	26.145	24.7797	25.651
P27105	Erythrocyte band 7 integral membrane protein	STOM	-0.396592	-1.31639	0.625044	11	11	47.6	25.6562	25.7392	25.8647	25.6658	25.5087	24.8958
P27348	14-3-3 protein theta	YWHAQ	0.387381	1.30802	0.519139	17	14	67.8	29.2069	29.008	29.28	29.3864	29.4596	29.8111
P27361	Mitogen-activated protein kinase 3	MAPK3	-0.353868	-1.27798	0.895472	14	8	40.1	23.2317	24.0878	24.1713	22.7326	24.7177	22.979
P27482	Calmodulin-like protein 3	CALML3	-0.528968	-1.4429	0.839332	12	10	78.5	18.6577	21.1028	20.2016	19.9843	19.2677	19.1232
P27635	60S ribosomal protein L10	RPL10	0.228167	1.17135	0.928846	16	16	56.1	28.8313	29.194	28.6028	28.0785	29.1701	30.0641
P27694	Replication protein A 70 kDa DNA-binding subunit;Replication protein A 70 kDa DNA-binding subunit, N-terminally processed	RPA1	0.56965	1.48416	0.484333	19	19	38.3	26.0491	26.1061	26.2477	26.434	26.4893	27.1886
P27695	DNA-(apurinic or apyrimidinic site) lyase;DNA-(apurinic or apyrimidinic site) lyase, mitochondrial	APEX1	-0.0603644	-1.04273	0.966098	15	15	46.9	27.1464	26.9821	26.8368	26.7408	26.7039	27.3395
P27707	Deoxycytidine kinase	DCK	0.304129	1.23467	0.663609	7	7	31.2	25.1297	25.203	24.979	25.3776	25.1022	25.7443
P27708	CAD protein;Glutamine-dependent carbamoyl-phosphate synthase;Aspartate carbamoyltransferase;Dihydroorotase	CAD	-0.21478	-1.16053	0.913696	45	44	27	27.2753	27.1559	27.3076	26.5561	26.5862	27.9521
P27797	Calreticulin	CALR	0.130883	1.09496	0.927139	20	20	64.7	31.5001	30.7721	30.6379	31.339	31.0107	30.9531
P27816	Microtubule-associated protein 4	MAP4	-0.89087	-1.85429	0.231344	61	31	51.4	30.5074	30.4898	30.7207	29.6967	29.9691	29.3795
P27824	Calnexin	CANX	0.229078	1.17209	0.865	22	22	29.1	28.7679	28.2724	28.2967	29.2328	28.4252	28.3661
P27986	Phosphatidylinositol 3-kinase regulatory subunit alpha;Phosphatidylinositol 3-kinase regulatory subunit gamma	PIK3R1	-0.250024	-1.18923	0.923022	3	1	6.4	21.1779	22.0974	22.5218	21.469	22.6228	20.9552
P27987	Inositol-trisphosphate 3-kinase B	ITPKB	-0.602568	-1.51842	0.685394	19	19	27.3	27.6021	27.5453	28.6357	27.7413	27.6765	26.5576
P28062	Proteasome subunit beta type-8	PSMB8	0.416252	1.33446	0.918613	6	6	25.4	23.6601	23.8497	23.2895	22.7153	23.2516	26.0812
P28065	Proteasome subunit beta type-9	PSMB9	0.312972	1.24226	0.972732	2	2	10	20.1503	22.0091	21.3409	21.7669	18.3335	24.3388
P28066	Proteasome subunit alpha type-5	PSMA5	0.1404	1.10221	0.919852	11	11	51.9	28.3211	27.5737	27.8626	28.1153	27.6838	28.3795
P28070	Proteasome subunit beta type-4	PSMB4	0.464853	1.38018	0.897141	10	10	47.3	25.654	23.9574	24.4886	24.6968	24.0395	26.7582
P28072	Proteasome subunit beta type-6	PSMB6	0.208775	1.15571	0.844048	8	8	28.9	26.0041	26.1024	26.5907	26.1167	26.7042	26.5025
P28074	Proteasome subunit beta type-5	PSMB5	0.557721	1.47194	0.869607	10	10	39.5	24.1116	24.1716	24.0211	23.521	23.8872	26.5692
P28288	ATP-binding cassette sub-family D member 3	ABCD3	-0.653317	-1.57278	0.903069	6	6	11.1	19.3619	21.8723	21.7809	20.1429	18.2633	22.6489
P28290	Sperm-specific antigen 2	SSFA2	-0.582313	-1.49725	0.57778	18	18	20.5	23.0763	22.8395	22.4925	22.8131	22.0468	21.8014
P28331	NADH-ubiquinone oxidoreductase 75 kDa subunit, mitochondrial	NDUFS1	-0.400485	-1.31995	0.540659	27	27	43.7	27.109	26.7238	27.2391	26.7806	26.6324	26.4575
P28340	DNA polymerase delta catalytic subunit	POLD1	0.22238	1.16666	0.918831	15	15	17.2	23.196	23.2906	23.681	22.9069	23.3585	24.5694
P28370	Probable global transcription activator SNF2L1	SMARCA1	-1.84625	-3.59564	0.595334	42	28	36.1	20.8523	21.4387	23.3512	17.8942	21.9014	20.3078
P28482	Mitogen-activated protein kinase 1	MAPK1	-0.548257	-1.46232	0.330952	20	14	55.6	28.476	28.1224	28.1806	27.8253	27.7207	27.5883
P28715	DNA repair protein complementing XP-G cells	ERCC5	-0.553898	-1.46805	0.407265	3	3	5.2	22.4432	22.7048	22.6269	21.9973	21.7528	22.3631
P28799	Granulins;Acrogranin;Paragranulin;Granulin-1;Granulin-2;Granulin-3;Granulin-4;Granulin-5;Granulin-6;Granulin-7	GRN	0.203643	1.1516	0.929598	6	6	14.8	22.8133	23.6346	24.01	23.3541	24.5414	23.1734
P28838	Cytosol aminopeptidase	LAP3	0.267378	1.20362	0.799203	22	22	50.8	27.0989	26.3715	26.9879	27.2993	27.1828	26.7783
P29083	General transcription factor IIE subunit 1	GTF2E1	0.289703	1.22239	0.806136	2	2	3.4	20.3894	20.8893	21.3529	20.9039	21.4428	21.1541
P29084	Transcription initiation factor IIE subunit beta	GTF2E2	0.627275	1.54464	0.739931	5	5	20.3	21.4589	23.061	22.0167	21.9216	22.9966	23.5001
P29144	Tripeptidyl-peptidase 2	TPP2	-0.118759	-1.0858	0.950702	28	28	24.3	26.4679	26.0167	26.6463	25.7484	26.2204	26.8058
P29218	Inositol monophosphatase 1	IMPA1	-0.603593	-1.5195	0.607101	13	13	50.2	27.0297	27.7056	28.29	27.2967	27.1662	26.7515
P29317	Ephrin type-A receptor 2	EPHA2	-1.85398	-3.61496	0.0933333	9	8	10.2	21.7309	21.698	21.5991	19.9569	19.6846	19.8245
P29353	SHC-transforming protein 1	SHC1	-1.05772	-2.08164	0.218136	7	7	19	25.6305	25.5526	25.4418	24.2914	24.9338	24.2266
P29372	DNA-3-methyladenine glycosylase	MPG	2.08893	4.25432	0.509295	12	12	53.7	21.0816	17.69	17.3451	20.666	20.2928	21.4248
P29401	Transketolase	TKT	-0.192242	-1.14254	0.701134	34	34	54.1	31.4606	31.4474	31.3577	31.4243	31.1729	31.0917
P29508	Serpin B3	SERPINB3	-0.728322	-1.65671	0.912152	24	13	52.6	14.8345	20.4409	17.0289	15.6448	18.0499	16.4246
P29558	RNA-binding motif, single-stranded-interacting protein 1	RBMS1	-0.12862	-1.09325	0.865186	4	4	11.4	24.8603	24.6621	24.688	24.8492	24.5336	24.4417
P29590	Protein PML	PML	0.19644	1.14587	0.869822	18	18	24.1	24.4604	24.8281	24.8571	24.5154	25.3507	24.8688
P29692			0.0215619	1.01506	0.983948	20	1	26.9	30.7517	30.8342	30.8227	31.2024	30.6375	30.6335
P29692			-0.103907	-1.07468	0.947034	18	1	60.3	28.8801	28.8155	28.8076	29.0548	28.9835	28.1531
P29692			-0.518684	-1.43265	0.913821	17	1	58.4	22.5652	21.2205	21.3164	23.239	21.1589	19.1482
P29966	Myristoylated alanine-rich C-kinase substrate	MARCKS	-0.110485	-1.07959	0.956696	8	7	38.3	28.4504	28.3262	29.1589	28.0782	28.9653	28.5605
P29992	Guanine nucleotide-binding protein subunit alpha-11	GNA11	0.27868	1.21308	0.869479	6	5	21.2	23.0634	24.1099	24.1914	23.6012	24.2745	24.325
P30038	Delta-1-pyrroline-5-carboxylate dehydrogenase, mitochondrial	ALDH4A1	-0.0453504	-1.03193	0.984457	11	11	22.2	25.8351	26.4976	26.85	26.2322	26.9683	25.8461
P30040	Endoplasmic reticulum resident protein 29	ERP29	0.547812	1.46187	0.475878	10	10	46	27.9081	27.9305	27.8833	28.8568	28.453	28.0555
P30041	Peroxiredoxin-6	PRDX6	0.086654	1.0619	0.975954	22	22	65.2	28.5494	27.3447	27.8417	28.0583	27.4675	28.4699
P30042	ES1 protein homolog, mitochondrial	C21orf33	-0.257549	-1.19545	0.900344	8	8	46.3	27.0205	26.3091	26.3953	26.9203	26.6216	25.4103
P30043	Flavin reductase (NADPH)	BLVRB	0.892033	1.85579	0.653817	8	8	46.1	26.0483	24.0779	24.6234	26.5328	24.9801	25.9128
P30044	Peroxiredoxin-5, mitochondrial	PRDX5	0.0676765	1.04803	0.975604	15	15	78.4	28.6641	28.3536	28.5011	29.1245	28.0027	28.5946
P30046	D-dopachrome decarboxylase;D-dopachrome decarboxylase-like protein	DDT	0.178986	1.13209	0.982062	8	8	44.1	27.4975	23.2382	24.8564	25.5642	23.9703	26.5945
P30048	Thioredoxin-dependent peroxide reductase, mitochondrial	PRDX3	0.677412	1.59927	0.709546	9	9	45.8	27.8942	26.3148	26.8042	28.1615	26.8168	28.067
P30049	ATP synthase subunit delta, mitochondrial	ATP5D	-0.505288	-1.41941	0.537969	3	3	17.3	26.309	26.7623	26.7771	26.3418	25.7262	26.2646
P30050	60S ribosomal protein L12	RPL12	0.240317	1.18125	0.862603	11	11	63.6	29.7695	29.8132	29.0751	29.371	29.8108	30.1968
P30084	Enoyl-CoA hydratase, mitochondrial	ECHS1	0.197931	1.14705	0.869201	11	11	48.3	28.2311	27.6902	27.8464	28.5368	28.0456	27.7791
P30085	UMP-CMP kinase	CMPK1	-0.626355	-1.54366	0.536798	9	9	46.9	27.3109	26.4513	26.6446	26.5456	25.8571	26.125
P30086	Phosphatidylethanolamine-binding protein 1;Hippocampal cholinergic neurostimulating peptide	PEBP1	0.675244	1.59687	0.637619	12	12	77.5	28.6465	28.0615	27.5009	29.4127	28.0844	28.7375
P30101	Protein disulfide-isomerase A3	PDIA3	-0.0462119	-1.03255	0.975797	43	43	70.5	31.4482	31.593	31.4352	31.6872	31.5785	31.0721
P30153	Serine/threonine-protein phosphatase 2A 65 kDa regulatory subunit A alpha isoform	PPP2R1A	0.170879	1.12574	0.72537	25	21	45.5	28.1577	28.3592	28.2862	28.446	28.3059	28.5638
P30154	Serine/threonine-protein phosphatase 2A 65 kDa regulatory subunit A beta isoform	PPP2R1B	1.54378	2.91557	0.580901	9	5	20.5	21.7552	19.4067	21.2455	21.7804	21.2623	23.996
P30260	Cell division cycle protein 27 homolog	CDC27	1.87983	3.68032	0.407072	9	9	17	21.4202	18.7326	21.293	22.5052	22.6229	21.9572
P30405	Peptidyl-prolyl cis-trans isomerase F, mitochondrial	PPIF	-0.647693	-1.56666	0.439571	6	6	36.7	26.0887	25.4102	25.6007	25.3927	24.9103	24.8536
P30419	Glycylpeptide N-tetradecanoyltransferase 1	NMT1	0.3646	1.28752	0.727986	9	6	22	26.0578	25.9652	26.1092	25.851	26.4215	26.9535
P30519	Heme oxygenase 2	HMOX2	0.225976	1.16957	0.751959	12	12	40.2	26.4687	26.3868	26.7003	26.9338	26.8697	26.4302
P30520	Adenylosuccinate synthetase isozyme 2	ADSS	0.514208	1.42821	0.441293	15	13	41.7	27.289	26.7327	26.8964	27.6052	27.5602	27.2954
P30533	Alpha-2-macroglobulin receptor-associated protein	LRPAP1	0.907612	1.87594	0.329851	8	8	24.6	25.7109	26.0245	26.0953	27.2022	26.9816	26.3697
P30566	Adenylosuccinate lyase	ADSL	0.286638	1.21979	0.869798	14	14	30.6	26.4134	25.9118	26.9821	26.1666	26.7087	27.2919
P30622	CAP-Gly domain-containing linker protein 1	CLIP1	0.365235	1.28809	0.670181	52	46	39.6	27.723	27.9591	28.0957	28.295	28.7056	27.8729
P30626	Sorcin	SRI	0.599548	1.51524	0.611986	8	8	44.4	25.7556	25.0526	25.2987	26.229	25.2827	26.3938
P30740	Leukocyte elastase inhibitor	SERPINB1	0.515952	1.42994	0.582349	15	15	48	27.1118	26.6974	27.3096	27.7975	27.8025	27.0667
P30837	Aldehyde dehydrogenase X, mitochondrial	ALDH1B1	0.568054	1.48252	0.594589	15	12	33.7	25.8049	25.0624	25.6221	26.3081	26.3793	25.5061
P30838	Aldehyde dehydrogenase, dimeric NADP-preferring	ALDH3A1	-0.762182	-1.69605	0.560114	5	4	14.6	20.3775	21.4373	20.3919	20.2202	19.3684	20.3316
P30876	DNA-directed RNA polymerase II subunit RPB2	POLR2B	-0.0524635	-1.03703	0.978788	23	23	23.7	24.7537	23.9182	24.8125	24.6267	24.5178	24.1826
P31040	Succinate dehydrogenase [ubiquinone] flavoprotein subunit, mitochondrial	SDHA	-1.03724	-2.0523	0.25094	16	16	32.6	27.8566	27.7834	28.335	26.6011	27.0464	27.2159
P31150	Rab GDP dissociation inhibitor alpha	GDI1	-0.857381	-1.81175	0.348008	25	18	59.7	26.7002	27.0526	26.9041	25.8509	26.5753	25.6585
P31151	Protein S100-A7	S100A7	-2.82887	-7.10517	0.6944	9	4	53.5	21.1042	26.7441	22.5081	16.4663	20.9188	24.4845
P31153	S-adenosylmethionine synthase isoform type-2	MAT2A	0.246108	1.186	0.507677	17	17	42.3	27.7204	27.8956	27.8114	28.0081	28.092	28.0656
P31275	Homeobox protein Hox-C12	HOXC12	-2.58067	-5.98217	0.1904	2	2	14.9	22.4488	22.4899	22.7584	20.9173	18.8268	20.2109
P31350	Ribonucleoside-diphosphate reductase subunit M2	RRM2	0.699537	1.62398	0.417331	13	12	35.7	25.3353	25.3388	25.3885	25.6108	25.9837	26.5667
P31689	DnaJ homolog subfamily A member 1	DNAJA1	0.581074	1.49596	0.340777	10	10	33.2	26.1708	26.5201	26.2	26.9068	27.0627	26.6646
P31749	RAC-alpha serine/threonine-protein kinase	AKT1	-0.0154711	-1.01078	0.998083	7	4	19	21.8375	20.5793	21.6419	20.5621	21.8477	21.6025
P31751	RAC-beta serine/threonine-protein kinase	AKT2	-0.180359	-1.13317	0.843474	5	2	12.9	21.0652	20.5616	20.6328	20.4839	20.4214	20.8131
P31930	Cytochrome b-c1 complex subunit 1, mitochondrial	UQCRC1	-0.499664	-1.41388	0.531664	18	17	43.5	28.9238	28.1826	28.6056	28.2684	27.9828	27.9618
P31937	3-hydroxyisobutyrate dehydrogenase, mitochondrial	HIBADH	-0.198887	-1.14781	0.897182	10	10	38.7	26.4324	25.2866	25.7054	25.692	25.3773	25.7584
P31939	Bifunctional purine biosynthesis protein PURH;Phosphoribosylaminoimidazolecarboxamide formyltransferase;IMP cyclohydrolase	ATIC	-0.213552	-1.15954	0.811448	39	39	78.5	29.5739	29.0485	29.0879	29.1057	28.7641	29.1999
P31942	Heterogeneous nuclear ribonucleoprotein H3	HNRNPH3	-0.33029	-1.25727	0.928326	7	5	23	21.3892	22.9792	24.2644	21.9744	22.462	23.2055
P31943	Heterogeneous nuclear ribonucleoprotein H;Heterogeneous nuclear ribonucleoprotein H, N-terminally processed	HNRNPH1	-0.0317434	-1.02225	0.981179	18	10	46.1	27.8913	27.4433	27.9215	27.6684	27.5285	27.9639
P31944	Caspase-14;Caspase-14 subunit p17, mature form;Caspase-14 subunit p10, mature form;Caspase-14 subunit p20, intermediate form;Caspase-14 subunit p8, intermediate form	CASP14	-2.8595	-7.25764	0.605735	17	17	64.5	19.8293	24.8395	21.6978	15.8843	21.4357	20.4682
P31946	14-3-3 protein beta/alpha;14-3-3 protein beta/alpha, N-terminally processed	YWHAB	-0.350581	-1.27507	0.441246	18	10	73	30.0344	29.8647	30.1832	29.673	29.7425	29.6149
P31948	Stress-induced-phosphoprotein 1	STIP1	-0.28603	-1.21928	0.619213	46	46	62.8	31.1368	30.9957	30.9482	30.97	30.7438	30.5087
P31949	Protein S100-A11;Protein S100-A11, N-terminally processed	S100A11	0.745657	1.67674	0.918063	3	3	34.3	28.083	22.5609	25.7538	28.4956	24.7672	25.3719
P32004	Neural cell adhesion molecule L1	L1CAM	-5.37115	-41.3883	0.1975	18	18	21.1	26.3941	25.9874	26.3001	21.8344	20.9081	19.8256
P32119	Peroxiredoxin-2	PRDX2	0.494985	1.40931	0.624926	15	14	58.1	28.4177	27.5732	27.9022	28.8163	28.0729	28.4888
P32321	Deoxycytidylate deaminase	DCTD	0.202099	1.15037	0.781585	2	2	18.5	24.3714	23.9118	24.3597	24.2993	24.376	24.5737
P32322	Pyrroline-5-carboxylate reductase 1, mitochondrial	PYCR1	-0.27375	-1.20895	0.882891	13	12	48.3	26.3818	25.1556	25.6931	25.7639	24.8507	25.7946
P32456	Interferon-induced guanylate-binding protein 2	GBP2	-1.79806	-3.47752	0.538098	4	4	7.4	23.0704	23.5754	21.6514	19.0159	21.6056	22.2815
P32780	General transcription factor IIH subunit 1	GTF2H1	-1.3278	-2.5102	0.594178	13	13	25.7	21.9896	20.6154	19.6887	18.4417	19.0998	20.7688
P32929	Cystathionine gamma-lyase	CTH	-2.87547	-7.33842	0.137583	5	5	19	25.0307	25.3605	23.9493	21.9197	22.2204	21.574
P32969	60S ribosomal protein L9	RPL9	0.725323	1.65327	0.580531	10	10	55.2	28.7729	27.9821	27.7407	28.4434	28.6613	29.5669
P33121	Long-chain-fatty-acid--CoA ligase 1	ACSL1	1.93546	3.825	0.188721	17	16	26.2	24.7362	24.1427	25.1239	27.0049	26.8418	25.9625
P33176	Kinesin-1 heavy chain	KIF5B	0.40375	1.32294	0.607618	47	42	53.3	28.8907	29.4256	29.3534	29.7355	29.8374	29.3081
P33240	Cleavage stimulation factor subunit 2	CSTF2	-0.184673	-1.13656	0.901002	19	11	49.6	24.4795	25.2317	25.0722	24.9859	25.021	24.2224
P33316	Deoxyuridine 5-triphosphate nucleotidohydrolase, mitochondrial	DUT	0.486162	1.40071	0.60965	12	1	45.6	22.8839	23.0102	23.3237	23.7712	23.8944	23.0106
P33316	Deoxyuridine 5-triphosphate nucleotidohydrolase, mitochondrial	DUT	0.794607	1.7346	0.709623	12	1	67.1	25.6275	24.7922	25.1132	25.8445	24.7863	27.2859
P33527	Multidrug resistance-associated protein 1	ABCC1	0.290126	1.22275	0.839227	3	3	2.4	21.6099	21.6663	22.5043	22.3921	21.7556	22.5032
P33897	ATP-binding cassette sub-family D member 1	ABCD1	0.319513	1.24791	0.709885	7	7	13.3	24.2386	24.0674	24.5021	24.8235	24.7767	24.1665
P33991	DNA replication licensing factor MCM4	MCM4	0.577504	1.49227	0.805225	36	35	48.6	26.648	25.4897	26.3692	25.9954	26.215	28.0291
P33992	DNA replication licensing factor MCM5	MCM5	0.313752	1.24294	0.902352	35	35	50.5	26.3334	26.213	26.3567	25.8911	25.9908	27.9624
P33993	DNA replication licensing factor MCM7	MCM7	-0.0738297	-1.05251	0.981291	35	35	52.2	27.2025	26.8271	27.2557	26.095	26.801	28.1677
P34896	Serine hydroxymethyltransferase, cytosolic	SHMT1	1.83835	3.57601	0.138298	14	14	35.8	24.291	23.8867	24.0066	26.3527	25.5879	25.7589
P34897	Serine hydroxymethyltransferase, mitochondrial	SHMT2	-0.184525	-1.13644	0.880472	24	24	53.2	28.4365	27.9074	28.3528	27.8737	27.7691	28.5004
P34931	Heat shock 70 kDa protein 1-like	HSPA1L	-0.0580012	-1.04102	0.966415	13	1	27	21.5469	21.7073	21.9635	21.7862	21.8735	21.3841
P34932	Heat shock 70 kDa protein 4	HSPA4	-0.112092	-1.08079	0.875495	53	51	64.3	29.9172	30.0696	30.1644	29.8344	30.1319	29.8486
P34949	Mannose-6-phosphate isomerase	MPI	0.766711	1.70139	0.569502	3	3	11.6	21.7472	20.301	21.681	21.9327	21.8817	22.2148
P35052	Glypican-1;Secreted glypican-1	GPC1	-1.04268	-2.06005	0.625526	4	4	10.8	20.5361	19.9623	21.3077	19.7483	20.6832	18.2466
P35080	Profilin-2	PFN2	-0.699156	-1.62355	0.550207	6	2	43.6	21.9882	21.2937	21.9667	20.8997	20.57	21.6814
P35080	Profilin-2	PFN2	-0.385347	-1.30617	0.620499	6	2	45	25.2624	25.4722	25.9195	24.93	25.3543	25.2139
P35219	Carbonic anhydrase-related protein	CA8	-0.157288	-1.11519	0.929733	5	5	20	24.2772	23.7458	23.8924	24.5612	23.4551	23.4273
P35221	Catenin alpha-1	CTNNA1	0.300316	1.23141	0.673751	43	32	59.3	27.2914	27.5053	27.5088	27.9006	27.9506	27.3551
P35222	Catenin beta-1	CTNNB1	0.723497	1.65118	0.560588	17	13	30.3	24.6644	23.8539	23.9892	25.3988	25.0763	24.2028
P35232	Prohibitin	PHB	-0.0680752	-1.04832	0.978528	18	18	55.5	29.2669	28.3659	28.3813	29.2175	28.2039	28.3884
P35237	Serpin B6	SERPINB6	0.116969	1.08445	0.94738	19	18	64.4	28.0318	27.0049	27.4643	27.8704	27.6855	27.296
P35240	Merlin	NF2	0.639943	1.55827	0.553766	9	9	14.6	21.5788	21.3911	22.0585	21.7753	22.8277	22.3452
P35241	Radixin	RDX	0.102172	1.07339	0.961851	36	20	46.5	27.1642	27.558	27.5907	27.9143	27.9185	26.7866
P35244	Replication protein A 14 kDa subunit	RPA3	0.297623	1.22912	0.839784	4	4	29.8	23.1736	23.6464	23.7542	23.1759	23.9449	24.3463
P35249	Replication factor C subunit 4	RFC4	0.377142	1.29877	0.645661	17	17	50.4	24.634	24.7697	24.182	24.86	24.6354	25.2217
P35250	Replication factor C subunit 2	RFC2	0.130227	1.09447	0.910773	11	11	39.5	23.9739	23.9341	23.7649	23.7193	23.8754	24.4689
P35251	Replication factor C subunit 1	RFC1	0.0431226	1.03034	0.992079	23	23	25.1	18.8796	21.0107	18.3763	20.2859	19.2931	18.817
P35268	60S ribosomal protein L22	RPL22	0.551803	1.46592	0.716139	10	8	61.7	28.7551	29.8659	28.9511	28.9899	30.0314	30.2061
P35269	General transcription factor IIF subunit 1	GTF2F1	-0.304618	-1.23509	0.725733	20	20	45.1	26.1183	26.7441	26.705	26.0089	26.4953	26.1494
P35270	Sepiapterin reductase	SPR	-0.72003	-1.64722	0.637204	8	8	42.1	27.1398	25.9705	26.0992	26.3267	25.7692	24.9535
P35442	Thrombospondin-2	THBS2	0.995277	1.99346	0.383339	18	17	20.6	22.2687	22.7569	23.2515	24.024	24.0482	23.1907
P35579	Myosin-9	MYH9	0.0831693	1.05934	0.916078	178	52	66.4	32.7965	32.9951	33.0187	33.1309	33.1109	32.8181
P35580	Myosin-10	MYH10	-0.131732	-1.09561	0.915003	143	120	60.7	30.9569	31.1204	31.1838	31.1359	31.2525	30.4774
P35606	Coatomer subunit beta	COPB2	0.0537688	1.03797	0.971825	26	26	37.1	26.871	26.7968	27.4302	26.7597	27.1983	27.3013
P35610	Sterol O-acyltransferase 1	SOAT1	0.683244	1.60575	0.854936	4	4	10.5	23.3725	20.86	21.3995	22.9507	21.0244	23.7067
P35611	Alpha-adducin	ADD1	0.583584	1.49857	0.336213	13	13	29.3	25.1966	25.3211	25.575	26.0853	25.9983	25.7598
P35613	Basigin	BSG	-0.66397	-1.58444	0.561538	7	7	39.8	26.5369	27.2748	27.2892	25.9037	26.2553	26.95
P35637	RNA-binding protein FUS	FUS	0.0496076	1.03498	0.971929	13	11	18.1	28.2866	27.8959	28.5221	28.3116	28.3666	28.1752
P35658	Nuclear pore complex protein Nup214	NUP214	1.0929	2.13302	0.680293	35	35	23.8	22.8643	23.2021	23.3155	25.3784	25.0729	22.2094
P35659	Protein DEK	DEK	1.80971	3.50572	0.599698	19	19	37.6	20.2179	20.7412	20.9047	20.1776	24.8717	22.2436
P35711	Transcription factor SOX-5	SOX5	-0.127458	-1.09237	0.913627	5	4	8.7	22.9163	23.3758	23.3516	23.3733	23.1358	22.7522
P35712	Transcription factor SOX-6	SOX6	0.0489133	1.03449	0.997751	6	5	10.5	21.4797	25.2621	25.3878	26.1099	21.7307	24.4357
P35754	Glutaredoxin-1	GLRX	1.27493	2.41987	0.392147	5	5	50.9	22.8409	22.4644	22.0117	23.3456	23.0922	24.7041
P35813	Protein phosphatase 1A	PPM1A	0.0884113	1.0632	0.979416	8	7	27.7	25.0879	24.9455	25.0797	24.1242	25.0251	26.2291
P35914	Hydroxymethylglutaryl-CoA lyase, mitochondrial	HMGCL	0.38802	1.3086	0.845314	5	5	20	23.6564	21.7922	22.7783	23.3157	22.864	23.2112
P35998	26S protease regulatory subunit 7	PSMC2	0.135938	1.09881	0.815101	31	31	73.9	28.092	27.8084	28.0656	28.1001	28.2219	28.0518
P36404	ADP-ribosylation factor-like protein 2	ARL2	0.125563	1.09093	0.862854	5	5	33.7	23.9909	23.8366	24.2098	24.2217	23.9946	24.1976
P36405	ADP-ribosylation factor-like protein 3	ARL3	0.989276	1.98519	0.403903	8	8	56	24.3368	23.7785	23.7921	25.7029	24.491	24.6814
P36406	E3 ubiquitin-protein ligase TRIM23	TRIM23	0.68154	1.60385	0.753961	3	3	7.1	24.3372	24.3647	24.5035	24.0819	24.5867	26.5814
P36507	Dual specificity mitogen-activated protein kinase kinase 2	MAP2K2	-0.288736	-1.22157	0.551505	16	12	40.2	27.27	27.1956	27.1826	27.0856	26.9654	26.731
P36542	ATP synthase subunit gamma, mitochondrial	ATP5C1	1.70226	3.2541	0.798028	11	1	32.2	24.0042	18.4464	18.7077	22.3598	19.5919	24.3134
P36542	ATP synthase subunit gamma, mitochondrial	ATP5C1	0.00129636	1.0009	0.99989	11	1	32	26.7104	27.3145	27.3992	26.2269	27.0332	28.1678
P36543	V-type proton ATPase subunit E 1	ATP6V1E1	-0.622129	-1.53914	0.362077	14	10	53.1	28.2129	28.1977	28.3238	27.8414	27.7956	27.231
P36551	Oxygen-dependent coproporphyrinogen-III oxidase, mitochondrial	CPOX	0.190528	1.14118	0.835154	20	20	43.8	27.6972	27.1746	27.5463	27.8539	27.7256	27.4103
P36578	60S ribosomal protein L4	RPL4	0.104787	1.07534	0.91568	33	33	52	29.8653	29.4785	29.6594	29.7889	29.5133	30.0153
P36776	Lon protease homolog, mitochondrial	LONP1	-0.330693	-1.25762	0.523845	31	31	40.9	28.3004	27.9793	28.2245	27.7314	27.9725	27.8082
P36871	Phosphoglucomutase-1	PGM1	0.0863635	1.06169	0.940415	34	34	64.2	29.5199	28.9692	29.208	29.1754	29.571	29.2099
P36873	Serine/threonine-protein phosphatase PP1-gamma catalytic subunit	PPP1CC	0.315467	1.24441	0.845982	13	3	39.3	25.6457	24.8378	24.413	25.7385	25.1743	24.9301
P36897	TGF-beta receptor type-1	TGFBR1	0.0833912	1.05951	0.956071	2	2	6.3	23.7007	23.6272	23.9528	23.8634	24.2283	23.4391
P36915	Guanine nucleotide-binding protein-like 1	GNL1	0.28923	1.22199	0.879141	10	10	18.3	24.5204	24.3685	24.6315	24.3369	24.2805	25.7707
P36957	Dihydrolipoyllysine-residue succinyltransferase component of 2-oxoglutarate dehydrogenase complex, mitochondrial	DLST	-0.0545947	-1.03857	0.972993	16	16	36.9	26.7493	27.2423	27.4291	27.0783	27.2941	26.8844
P36959	GMP reductase 1	GMPR	1.86234	3.63597	0.341534	3	3	15.9	22.8465	21.0372	22.7526	23.725	24.9248	23.5735
P37108	Signal recognition particle 14 kDa protein	SRP14	1.5268	2.88146	0.471866	8	8	58.1	26.3145	25.735	24.0951	26.8309	26.131	27.7631
P37198	Nuclear pore glycoprotein p62	NUP62	-0.113585	-1.08191	0.85478	10	10	23.9	23.5684	23.7817	23.6147	23.3932	23.5816	23.6493
P37235	Hippocalcin-like protein 1	HPCAL1	-0.0314	-1.022	0.982529	6	5	36.8	25.5141	25.981	25.2813	25.3641	25.5865	25.7316
P37268	Squalene synthase	FDFT1	4.07025	16.7984	0.450789	10	10	29.7	20.2703	17.6049	20.3188	21.653	21.1803	27.5715
P37802	Transgelin-2	TAGLN2	0.0746352	1.05309	0.96236	20	19	81.9	30.5511	30.4113	30.3827	31.0333	30.3728	30.163
P37837	Transaldolase	TALDO1	-0.0157522	-1.01098	0.990977	16	16	41.5	29.67	29.9496	30.1259	29.8949	30.1649	29.6385
P37840	Alpha-synuclein	SNCA	0.543315	1.45732	0.680168	6	6	54.5	29.4952	29.2347	29.0765	30.562	29.8286	29.0457
P38117	Electron transfer flavoprotein subunit beta	ETFB	0.327796	1.25509	0.72559	18	18	62.7	28.6045	28.8634	28.9473	29.4465	29.3206	28.6315
P38159	RNA-binding motif protein, X chromosome;RNA-binding motif protein, X chromosome, N-terminally processed	RBMX	-0.333519	-1.26008	0.716116	24	5	55.8	23.857	24.6367	24.6862	23.9973	24.1021	24.0801
P38435	Vitamin K-dependent gamma-carboxylase	GGCX	0.136098	1.09893	0.929224	2	2	3.7	21.5467	21.8685	22.4761	22.4672	21.9937	21.8388
P38606	V-type proton ATPase catalytic subunit A	ATP6V1A	-0.570017	-1.48454	0.539036	26	26	50.1	28.938	28.23	28.4035	28.3585	27.6743	27.8287
P38646	Stress-70 protein, mitochondrial	HSPA9	-0.161289	-1.11829	0.877201	47	47	59.8	31.7761	31.8283	31.9167	31.982	31.8121	31.243
P38919	Eukaryotic initiation factor 4A-III;Eukaryotic initiation factor 4A-III, N-terminally processed	EIF4A3	-0.902768	-1.86965	0.592558	22	19	38.9	25.9514	25.821	26.3043	23.9718	25.4095	25.9871
P38935	DNA-binding protein SMUBP-2	IGHMBP2	0.181922	1.13439	0.948672	4	4	5.1	22.1998	23.5553	23.3097	22.4557	23.9095	23.2453
P39019	40S ribosomal protein S19	RPS19	0.49717	1.41144	0.672432	15	15	74.5	28.4842	29.5734	28.4009	29.1564	29.2025	29.5912
P39023	60S ribosomal protein L3	RPL3	-0.0871143	-1.06224	0.939722	19	19	38.2	29.2702	28.8988	29.2844	28.7842	29.0465	29.3613
P39656	Dolichyl-diphosphooligosaccharide--protein glycosyltransferase 48 kDa subunit	DDOST	0.228171	1.17135	0.900159	8	8	19.3	26.8103	25.9366	26.224	26.6964	25.8584	27.1006
P39687	Acidic leucine-rich nuclear phosphoprotein 32 family member A	ANP32A	0.25779	1.19565	0.904056	16	14	39.8	27.8747	27.3297	27.6565	27.6174	27.1344	28.8824
P39748	Flap endonuclease 1	FEN1	0.521561	1.43551	0.416177	14	14	50.8	27.5439	27.3678	27.5835	27.6981	28.2672	28.0946
P39880	Homeobox protein cut-like 1	CUX1	-0.118408	-1.08554	0.977217	30	13	25.1	23.3011	22.9667	21.4719	23.4596	21.6944	22.2303
P40121	Macrophage-capping protein	CAPG	-2.55021	-5.8572	0.1632	17	17	48.6	32.1086	31.791	31.7509	29.7979	29.2555	28.9465
P40123	Adenylyl cyclase-associated protein 2	CAP2	-0.831752	-1.77985	0.524029	14	13	36.9	25.735	25.7084	25.9363	25.032	25.7005	24.1519
P40126	L-dopachrome tautomerase	DCT	-0.840129	-1.79021	0.561928	13	13	28.9	24.2422	23.5201	23.4347	23.3618	23.3392	21.9756
P40189	Interleukin-6 receptor subunit beta	IL6ST	-1.53744	-2.90279	0.403409	5	5	10.9	25.4572	24.0021	24.9076	22.2398	24.1817	23.3331
P40222	Alpha-taxilin	TXLNA	-0.461412	-1.37689	0.669913	22	22	48.4	27.1076	27.9434	27.8607	27.2907	27.526	26.7106
P40227	T-complex protein 1 subunit zeta	CCT6A	0.0189044	1.01319	0.981886	29	22	56.7	29.924	29.8137	29.9239	29.8227	29.88	30.0156
P40261	Nicotinamide N-methyltransferase	NNMT	-4.10373	-17.1928	0.124154	6	6	29.2	23.6298	22.8206	24.1623	19.8626	18.5509	19.8881
P40429	60S ribosomal protein L13a	RPL13A	-0.173638	-1.1279	0.900404	15	15	49.8	28.5561	28.5649	28.8228	27.8962	28.6166	28.91
P40616	ADP-ribosylation factor-like protein 1	ARL1	0.437222	1.35399	0.625935	6	6	46.3	25.3505	24.9657	25.2975	25.651	25.2	26.0743
P40692	DNA mismatch repair protein Mlh1	MLH1	-0.379958	-1.3013	0.673421	4	4	9.1	24.5472	25.0914	25.2349	24.3082	24.4748	24.9507
P40763	Signal transducer and activator of transcription 3	STAT3	-1.19837	-2.2948	0.344768	19	19	34.5	25.9525	25.4924	25.8779	24.6582	23.7964	25.2731
P40818	Ubiquitin carboxyl-terminal hydrolase 8	USP8	0.00118446	1.00082	1	6	6	8.3	25.7433	25.8111	25.6939	26.1658	25.8654	25.2207
P40855	Peroxisomal biogenesis factor 19	PEX19	0.114403	1.08253	0.950532	6	6	31.4	24.7008	24.6004	24.3182	25.2849	24.5076	24.1701
P40925	Malate dehydrogenase, cytoplasmic	MDH1	-0.103168	-1.07413	0.942209	20	20	45.5	30.8511	30.5639	30.6459	31.0729	30.5	30.1785
P40926	Malate dehydrogenase, mitochondrial	MDH2	-0.00826073	-1.00574	0.997809	21	21	62.4	30.9992	30.7789	30.709	31.2479	30.5031	30.7114
P40937	Replication factor C subunit 5	RFC5	0.553033	1.46717	0.571424	8	8	25.6	21.3916	21.2952	22.2272	21.946	22.3626	22.2645
P40938	Replication factor C subunit 3	RFC3	3.21311	9.27347	0.537155	14	14	51.8	24.1614	17.9678	19.2864	23.227	22.3215	25.5064
P40939	Trifunctional enzyme subunit alpha, mitochondrial;Long-chain enoyl-CoA hydratase;Long chain 3-hydroxyacyl-CoA dehydrogenase	HADHA	0.201005	1.1495	0.840955	42	42	61.2	30.4279	29.9878	30.247	30.6605	30.5627	30.0426
P40967	Melanocyte protein PMEL;M-alpha;M-beta	PMEL	0.960615	1.94614	0.523932	12	12	28.1	27.7568	25.9313	26.9644	27.8894	27.9681	27.6768
P41091	Eukaryotic translation initiation factor 2 subunit 3;Putative eukaryotic translation initiation factor 2 subunit 3-like protein	EIF2S3	0.0772044	1.05497	0.9297	23	23	53.4	28.6918	28.7576	28.9535	28.6382	29.0432	28.9531
P41214	Eukaryotic translation initiation factor 2D	EIF2D	-0.0699558	-1.04968	0.959132	10	10	24.8	23.1918	23.0165	23.3241	23.3988	23.1956	22.7282
P41223	Protein BUD31 homolog	BUD31	0.883151	1.8444	0.671574	8	8	43.1	24.0409	21.8998	22.1823	23.1674	23.2029	24.4021
P41227	N-alpha-acetyltransferase 10	NAA10	0.715416	1.64196	0.528393	10	10	44.1	24.8884	24.8307	25.7939	25.4878	25.9457	26.2258
P41236	Protein phosphatase inhibitor 2;Protein phosphatase inhibitor 2-like protein 3	PPP1R2	-0.604551	-1.52051	0.465576	5	5	22	25.6362	25.4913	26.1173	25.3519	25.2849	24.7944
P41240	Tyrosine-protein kinase CSK	CSK	0.100129	1.07187	0.95685	13	13	37.1	26.3683	26.1038	26.4211	26.1935	25.9914	27.0087
P41250	Glycine--tRNA ligase	GARS	-0.710712	-1.63661	0.524008	24	24	36.8	27.441	27.5059	27.6948	26.3311	26.6367	27.5418
P41252	Isoleucine--tRNA ligase, cytoplasmic	IARS	0.151671	1.11086	0.955374	31	31	30.6	27.4087	26.6538	27.0624	26.9963	26.4747	28.109
P41567	Eukaryotic translation initiation factor 1	EIF1	0.454446	1.37026	0.776141	6	1	65.5	26.3546	25.5481	25.7568	27.2228	25.809	25.991
P41743	Protein kinase C iota type	PRKCI	-0.629232	-1.54674	0.882591	3	3	7	21.7707	21.9566	22.0427	18.8796	22.3519	22.6509
P42025	Beta-centractin	ACTR1B	0.454893	1.37068	0.735484	8	4	30.6	26.5711	25.383	25.3843	26.354	25.8472	26.5019
P42126	Enoyl-CoA delta isomerase 1, mitochondrial	ECI1	-0.243584	-1.18393	0.818046	4	4	15.4	25.795	25.8238	25.4372	25.8856	25.364	25.0756
P42166	Lamina-associated polypeptide 2, isoform alpha;Thymopoietin;Thymopentin	TMPO	1.97798	3.93941	0.243627	33	21	55	25.7584	26.0618	24.2802	27.3223	27.3381	27.3738
P42167	Lamina-associated polypeptide 2, isoforms beta/gamma;Thymopoietin;Thymopentin	TMPO	1.4067	2.6513	0.29805	21	9	54.2	22.8563	23.732	22.6262	24.4814	23.949	25.0043
P42224	Signal transducer and activator of transcription 1-alpha/beta	STAT1	-0.887091	-1.84944	0.192438	25	3	36.9	26.3289	26.5643	26.7412	25.8292	25.5702	25.5737
P42224	Signal transducer and activator of transcription 1-alpha/beta	STAT1	-0.709113	-1.6348	0.737548	23	1	33.6	18.9223	20.7311	20.4541	18.3344	19.9192	19.7266
P42229	Signal transducer and activator of transcription 5A	STAT5A	-0.764557	-1.69885	0.68568	7	2	11.1	20.8887	19.5755	18.8054	19.3135	19.3344	18.3281
P42285	Superkiller viralicidic activity 2-like 2	SKIV2L2	0.524918	1.43885	0.811836	32	32	34.5	22.834	21.4087	21.0642	22.2045	21.6433	23.034
P42331	Rho GTPase-activating protein 25	ARHGAP25	-0.16648	-1.12232	0.810117	2	1	5.2	22.0138	21.8525	21.6939	21.8998	21.6249	21.5362
P42345	Serine/threonine-protein kinase mTOR	MTOR	0.412548	1.33103	0.744782	7	7	3.4	25.3568	25.1081	24.0741	25.4662	25.1127	25.1978
P42566	Epidermal growth factor receptor substrate 15	EPS15	-0.627057	-1.54441	0.432461	25	25	38.5	27.8824	27.9241	27.9948	27.4788	27.6216	26.8197
P42574	Caspase-3;Caspase-3 subunit p17;Caspase-3 subunit p12	CASP3	0.31209	1.2415	0.928144	8	8	30.3	21.9972	22.8347	24.0532	22.1867	24.2827	23.352
P42677	40S ribosomal protein S27	RPS27	0.810359	1.75365	0.53481	7	3	44	26.1847	25.6076	25.2282	25.9654	26.2918	27.1943
P42695	Condensin-2 complex subunit D3	NCAPD3	-0.0807603	-1.05758	0.983064	9	9	11	20.6292	22.1218	19.3478	21.4724	20.1612	20.2229
P42696	RNA-binding protein 34	RBM34	0.539711	1.45368	0.78287	20	20	41.9	20.2148	19.5112	20.4634	21.5052	20.7312	19.5721
P42704	Leucine-rich PPR motif-containing protein, mitochondrial	LRPPRC	-0.135759	-1.09867	0.900399	67	67	48.6	29.7613	29.02	29.569	29.3394	29.2307	29.3729
P42765	3-ketoacyl-CoA thiolase, mitochondrial	ACAA2	-0.571472	-1.48604	0.408858	17	17	56.7	27.946	27.9758	28.1412	27.6146	27.6759	27.0581
P42766	60S ribosomal protein L35	RPL35	-0.165703	-1.12171	0.885249	7	7	27.6	29.142	29.3604	28.7246	29.2332	28.8492	28.6475
P42858	Huntingtin	HTT	-0.600352	-1.51609	0.671001	5	5	1.8	24.2174	23.1172	23.5757	22.3961	22.9802	23.7328
P42892	Endothelin-converting enzyme 1	ECE1	3.38058	10.4149	0.206194	10	10	16.6	18.2006	20.052	17.9164	22.3968	22.9967	20.9173
P43007	Neutral amino acid transporter A	SLC1A4	-0.342864	-1.26827	0.671761	5	5	17.5	26.2082	26.1925	26.6151	26.3302	25.9997	25.6573
P43034	Platelet-activating factor acetylhydrolase IB subunit alpha	PAFAH1B1	0.477943	1.39276	0.56153	17	17	38.3	27.0916	27.0476	27.5006	27.2748	27.9617	27.8372
P43121	Cell surface glycoprotein MUC18	MCAM	-0.231443	-1.17401	0.86876	18	18	31.7	28.0878	28.1984	28.3498	28.4055	28.2012	27.335
P43155	Carnitine O-acetyltransferase	CRAT	1.45663	2.74466	0.382131	3	3	7	20.66	20.1364	21.5382	21.8706	23.1858	21.6481
P43243	Matrin-3	MATR3	-0.207771	-1.1549	0.954292	39	21	43.3	24.8681	25.25	24.489	25.62	23.2662	25.0975
P43246	DNA mismatch repair protein Msh2	MSH2	-0.145529	-1.10614	0.935411	22	22	22.7	25.3319	25.6188	26.1515	25.5078	26.0937	25.0642
P43304	Glycerol-3-phosphate dehydrogenase, mitochondrial	GPD2	-0.526772	-1.4407	0.556351	30	30	47	28.1005	27.7575	28.2564	27.6718	27.8352	27.0271
P43307	Translocon-associated protein subunit alpha	SSR1	-0.0849781	-1.06067	0.956914	4	4	21	25.3171	25.2397	25.9665	25.2107	25.4148	25.6429
P43355	Melanoma-associated antigen 1	MAGEA1	-3.40524	-10.5945	0.121032	2	1	5.8	21.0172	22.1574	21.0776	17.3766	18.1986	18.4613
P43358	Melanoma-associated antigen 4	MAGEA4	-0.70647	-1.63181	0.810724	14	11	32.5	17.6655	20.0717	20.6432	18.3777	19.1311	18.7521
P43365	Melanoma-associated antigen 12;Melanoma-associated antigen 3	MAGEA12	-0.440079	-1.35668	0.877101	2	2	5.1	22.1737	24.1655	24.3857	22.5042	23.1394	23.7611
P43366	Melanoma-associated antigen B1	MAGEB1	-0.456205	-1.37193	0.840638	8	7	22.2	18.9386	19.244	20.6632	18.4835	19.7664	19.2272
P43405	Tyrosine-protein kinase SYK;Ankyrin repeat and protein kinase domain-containing protein 1	SYK	1.63294	3.10144	0.310438	2	1	5.1	19.2307	19.9939	21.0468	21.4368	21.6836	22.0498
P43487	Ran-specific GTPase-activating protein	RANBP1	-0.0145823	-1.01016	0.98517	11	11	54.5	28.5716	28.7267	28.8452	28.8382	28.6321	28.6295
P43490	Nicotinamide phosphoribosyltransferase	NAMPT	-1.88923	-3.70437	0.188308	30	30	65.8	30.1484	29.7181	29.9855	28.2462	28.1018	27.8363
P43686	26S protease regulatory subunit 6B	PSMC4	0.0357011	1.02505	0.979902	29	29	66	27.4996	26.8329	26.8969	27.2385	27.008	27.09
P43897	Elongation factor Ts, mitochondrial	TSFM	0.261294	1.19855	0.799798	6	6	28.6	25.5095	25.9352	26.2752	26.1051	26.4505	25.9481
P45880	Voltage-dependent anion-selective channel protein 2	VDAC2	-0.119708	-1.08651	0.897123	14	14	65.6	28.6515	28.2371	28.7651	28.361	28.3683	28.5652
P45954	Short/branched chain specific acyl-CoA dehydrogenase, mitochondrial	ACADSB	1.34377	2.53814	0.404659	6	6	20.6	23.7065	22.6538	22.546	25.2421	23.6785	24.017
P45973	Chromobox protein homolog 5	CBX5	-0.311076	-1.24063	0.939096	9	8	52.9	21.774	23.8527	23.5696	21.6668	22.4747	24.1216
P45974	Ubiquitin carboxyl-terminal hydrolase 5	USP5	0.327923	1.2552	0.297239	25	25	31.4	27.181	27.198	27.1258	27.5244	27.4998	27.4643
P45985	Dual specificity mitogen-activated protein kinase kinase 4	MAP2K4	-0.419898	-1.33783	0.857567	4	4	21.8	22.9524	24.0516	21.9564	23.024	22.4057	22.271
P46013	Antigen KI-67	MKI67	3.17944	9.05955	0.252452	130	10	49	21.3191	21.558	19.1145	23.9058	24.9476	22.6765
P46060	Ran GTPase-activating protein 1	RANGAP1	0.195744	1.14531	0.85074	29	29	46.3	26.2986	26.6517	26.8787	26.5161	27.0876	26.8125
P46063	ATP-dependent DNA helicase Q1	RECQL	0.429197	1.34648	0.797877	22	22	37.3	24.9555	23.8984	25.1406	24.4716	25.2376	25.573
P46087	Probable 28S rRNA (cytosine(4447)-C(5))-methyltransferase	NOP2	1.10963	2.1579	0.723914	29	29	37.9	18.2209	15.0142	17.2991	16.6453	18.4459	18.7718
P46100	Transcriptional regulator ATRX	ATRX	0.0103766	1.00722	0.999219	16	16	9.5	21.6341	23.1171	22.84	22.7213	22.3036	22.5974
P46108	Adapter molecule crk	CRK	-0.073576	-1.05232	0.983074	9	2	42.8	25.6163	24.7828	25.3613	26.0265	25.5601	23.9531
P46109	Crk-like protein	CRKL	0.0955976	1.06851	0.968329	11	11	48.2	25.0568	25.1648	25.2744	24.8288	24.8348	26.1193
P46199	Translation initiation factor IF-2, mitochondrial	MTIF2	0.327945	1.25522	0.830543	7	7	13.2	24.0681	24.9003	24.9765	24.389	25.362	25.1777
P46379	Large proline-rich protein BAG6	BAG6	-0.0447731	-1.03152	0.967742	24	24	33.3	26.1628	26.5833	26.4891	26.4346	26.2834	26.3829
P46459	Vesicle-fusing ATPase	NSF	-0.230141	-1.17295	0.624124	28	28	41	27.1801	27.345	27.4914	27.039	27.1775	27.1095
P46734	Dual specificity mitogen-activated protein kinase kinase 3	MAP2K3	-0.00602913	-1.00419	0.999298	7	6	26.5	23.9325	24.1494	24.1107	23.8962	24.4549	23.8234
P46736	Lys-63-specific deubiquitinase BRCC36	BRCC3	0.100584	1.07221	0.968916	3	3	14.4	22.0385	23.0586	21.9038	22.1381	22.1747	22.9898
P46776	60S ribosomal protein L27a	RPL27A	0.20273	1.15087	0.871606	10	10	49.3	28.3506	28.5554	28.6241	28.3003	28.5842	29.2538
P46777	60S ribosomal protein L5	RPL5	0.246222	1.1861	0.928313	16	16	59.6	29.3098	30.0816	29.903	28.7624	30.5129	30.7578
P46778	60S ribosomal protein L21	RPL21	0.411008	1.32961	0.735863	11	11	50.6	28.5076	29.1454	28.4309	28.5624	29.0976	29.6569
P46779	60S ribosomal protein L28	RPL28	-0.146559	-1.10693	0.891864	8	8	71	27.4387	28.1092	27.4909	27.4394	27.6507	27.509
P46781	40S ribosomal protein S9	RPS9	0.738161	1.66805	0.709849	22	22	55.7	28.7089	29.2779	28.5571	28.3359	29.7932	30.6293
P46782	40S ribosomal protein S5;40S ribosomal protein S5, N-terminally processed	RPS5	1.12159	2.17587	0.509405	13	13	48.5	28.9106	28.5727	27.0313	29.7319	29.0638	29.0837
P46783	40S ribosomal protein S10;Putative 40S ribosomal protein S10-like	RPS10	0.45513	1.37091	0.83016	9	9	38.2	28.0574	29.4046	28.8061	28.2747	29.82	29.5389
P46821	Microtubule-associated protein 1B;MAP1B heavy chain;MAP1 light chain LC1	MAP1B	1.33128	2.51626	0.168991	92	91	46.7	27.1404	27.2315	27.5733	28.7414	28.9563	28.2414
P46926	Glucosamine-6-phosphate isomerase 1	GNPDA1	-1.00446	-2.00619	0.53422	7	6	30.4	26.6666	25.2971	25.6928	24.0217	25.22	25.4014
P46934	E3 ubiquitin-protein ligase NEDD4	NEDD4	-0.495971	-1.41027	0.452335	7	3	9.2	21.9775	21.4987	21.6944	21.3914	21.307	20.9843
P46937	Transcriptional coactivator YAP1	YAP1	-0.787426	-1.72599	0.58279	7	7	34.2	23.4797	24.3071	23.7876	22.7628	23.9679	22.4814
P46939	Utrophin	UTRN	0.407348	1.32625	0.838668	42	42	16.1	25.8521	24.4587	25.7514	26.2699	25.8805	25.1339
P46940	Ras GTPase-activating-like protein IQGAP1	IQGAP1	0.587953	1.50311	0.361851	79	76	48.5	30.0622	30.2203	30.3093	30.4469	30.9552	30.9536
P46976	Glycogenin-1	GYG1	-0.00384776	-1.00267	0.99862	7	7	22.2	24.1202	23.644	23.9211	23.8738	23.4746	24.3254
P46977	Dolichyl-diphosphooligosaccharide--protein glycosyltransferase subunit STT3A	STT3A	0.404014	1.32318	0.840348	8	8	10.1	23.1276	23.8761	24.4107	23.866	23.7115	25.049
P47712	Cytosolic phospholipase A2;Phospholipase A2;Lysophospholipase	PLA2G4A	0.0990181	1.07104	0.980743	6	6	9.2	20.9978	22.7681	22.9194	22.665	22.9655	21.3519
P47736	Rap1 GTPase-activating protein 1	RAP1GAP	-1.15669	-2.22945	0.341517	5	5	15.4	25.485	24.8568	24.722	23.2645	24.3562	23.973
P47755	F-actin-capping protein subunit alpha-2	CAPZA2	0.180504	1.13328	0.854593	16	14	76.2	27.7628	27.0149	27.3322	27.5294	27.5172	27.6048
P47756	F-actin-capping protein subunit beta	CAPZB	-0.00383441	-1.00266	0.997763	18	18	54	29.1307	29.3291	29.604	29.0915	29.4603	29.5006
P47813	Eukaryotic translation initiation factor 1A, X-chromosomal	EIF1AX	0.841347	1.79172	0.469641	7	2	47.2	24.3748	24.8168	23.7562	24.8169	24.9838	25.6712
P47895	Aldehyde dehydrogenase family 1 member A3	ALDH1A3	1.30088	2.46379	0.536467	33	30	50.2	21.1325	22.9386	22.3983	23.846	24.208	22.3181
P47897	Glutamine--tRNA ligase	QARS	-0.256437	-1.19452	0.776479	37	37	52.6	27.1472	26.7514	27.1931	26.5595	26.595	27.1679
P47914	60S ribosomal protein L29	RPL29	-0.233057	-1.17532	0.543207	5	5	24.5	28.6257	28.5833	28.5156	28.4158	28.2305	28.3792
P47929	Galectin-7	LGALS7	-2.54259	-5.82634	0.704884	11	11	88.2	13.8556	22.5628	19.1458	14.5993	16.3481	16.989
P47985	Cytochrome b-c1 complex subunit Rieske, mitochondrial;Cytochrome b-c1 complex subunit 11	UQCRFS1	-0.31193	-1.24137	0.904088	4	2	11.3	25.7514	23.6601	24.3213	24.2535	23.7786	24.7649
P48029	Sodium- and chloride-dependent creatine transporter 1	SLC6A8	-1.62956	-3.09419	0.29779	2	2	4.4	20.7802	22.0228	21.463	20.1269	20.2585	18.9918
P48047	ATP synthase subunit O, mitochondrial	ATP5O	-0.434971	-1.35188	0.437902	11	11	53.5	28.2872	28.3519	28.5455	28.1971	27.7975	27.8852
P48059	LIM and senescent cell antigen-like-containing domain protein 1	LIMS1	0.284068	1.21762	0.783751	12	3	38.5	24.2287	24.3342	24.756	24.8738	25.0348	24.2625
P48147	Prolyl endopeptidase	PREP	0.456669	1.37237	0.859406	19	19	32.4	25.6754	24.3002	24.6759	25.124	24.4439	26.4536
P48163	NADP-dependent malic enzyme	ME1	1.28158	2.43105	0.343216	9	9	19.4	23.423	22.2732	23.5369	24.4336	24.7085	23.9358
P48200	Iron-responsive element-binding protein 2	IREB2	2.83511	7.13597	0.288	4	4	4.9	21.3998	21.5835	20.9153	24.443	24.0602	23.9007
P48307	Tissue factor pathway inhibitor 2	TFPI2	3.64793	12.5353	0.258971	7	7	31.7	17.9171	20.3854	18.7556	20.895	24.3908	22.7161
P48357	Leptin receptor	LEPR	-0.162187	-1.11898	0.983233	2	2	2.7	19.2641	25.5279	24.7312	23.4616	23.1474	22.4276
P48426	Phosphatidylinositol 5-phosphate 4-kinase type-2 alpha	PIP4K2A	0.790524	1.7297	0.211558	8	5	23.4	24.9449	24.9864	25.0814	25.9867	25.862	25.5356
P48444	Coatomer subunit delta	ARCN1	-0.209015	-1.1559	0.612436	24	24	49.1	27.076	26.859	26.9915	26.6898	26.827	26.7827
P48449	Lanosterol synthase	LSS	2.60641	6.08986	0.252	5	5	8.9	20.9826	19.8908	22.2085	23.1426	23.2229	24.5356
P48506	Glutamate--cysteine ligase catalytic subunit	GCLC	0.176086	1.12981	0.957821	7	7	16.8	22.9652	21.5675	22.0073	22.7823	21.3419	22.9441
P48507	Glutamate--cysteine ligase regulatory subunit	GCLM	-0.00889524	-1.00618	0.998972	4	4	20.1	25.1522	23.9528	25.0728	24.879	24.5812	24.6909
P48556	26S proteasome non-ATPase regulatory subunit 8	PSMD8	0.509438	1.4235	0.868812	8	8	20.3	24.3549	25.3131	22.7925	23.8182	25.3388	24.8318
P48634	Protein PRRC2A	PRRC2A	0.0327257	1.02294	0.983964	17	16	14.1	25.3213	26.2716	26.0237	25.7043	26.2739	25.7366
P48637	Glutathione synthetase	GSS	-0.244492	-1.18468	0.653376	21	21	52.1	28.2008	28.0494	28.1863	27.9107	28.1061	27.6863
P48643	T-complex protein 1 subunit epsilon	CCT5	0.00425402	1.00295	0.998298	41	41	70.4	29.2549	29.7023	29.7596	29.3645	29.7268	29.6382
P48681	Nestin	NES	0.491377	1.40579	0.519974	95	95	65.5	28.4779	28.5201	28.7596	29.0121	29.4572	28.7624
P48723	Heat shock 70 kDa protein 13	HSPA13	1.5629	2.95447	0.65055	3	3	7.9	22.4665	21.7012	18.1345	22.6495	22.4512	21.8903
P48729	Casein kinase I isoform alpha	CSNK1A1	-1.29886	-2.46034	0.38608	4	4	14.8	21.135	21.5534	20.9928	20.0862	18.9388	20.7598
P48735	Isocitrate dehydrogenase [NADP], mitochondrial	IDH2	1.95966	3.8897	0.473998	20	19	45.6	25.8165	25.3816	24.9113	26.3585	26.1877	29.4422
P48739	Phosphatidylinositol transfer protein beta isoform	PITPNB	0.632183	1.54991	0.63874	15	13	53.9	27.2039	25.9006	25.9233	27.0371	26.6361	27.2512
P48960	CD97 antigen;CD97 antigen subunit alpha;CD97 antigen subunit beta	CD97	-0.0254453	-1.01779	0.992651	8	8	19	24.3744	22.7311	23.4	23.6257	23.5816	23.2219
P49005	DNA polymerase delta subunit 2	POLD2	0.187087	1.13846	0.901305	6	6	15.6	23.4188	22.8257	23.1269	23.1489	22.9041	23.8796
P49006	MARCKS-related protein	MARCKSL1	0.619541	1.53639	0.79837	7	7	65.1	26.3869	28.6999	27.9899	27.8082	28.9712	28.156
P49023	Paxillin	PXN	0.102172	1.07339	0.956873	13	13	29.6	25.7867	25.1115	25.4145	25.5813	26.0079	25.03
P49069	Calcium signal-modulating cyclophilin ligand	CAMLG	0.572915	1.48753	0.511201	3	3	19.9	21.6951	20.9951	21.8287	21.9944	22.0158	22.2274
P49116	Nuclear receptor subfamily 2 group C member 2	NR2C2	0.013319	1.00927	0.99935	5	5	11.1	22.6684	24.4457	23.6945	23.1473	24.2557	23.4455
P49137	MAP kinase-activated protein kinase 2	MAPKAPK2	0.622707	1.53976	0.857835	2	2	4	17.769	19.6513	20.4036	18.623	20.5115	20.5576
P49189	4-trimethylaminobutyraldehyde dehydrogenase	ALDH9A1	1.08157	2.11634	0.136957	18	18	38.9	27.011	26.8628	26.8608	28.0165	28.1509	27.812
P49207	60S ribosomal protein L34	RPL34	0.107654	1.07747	0.957728	6	6	22.2	26.8362	27.3168	27.0954	26.6238	27.154	27.7936
P49247	Ribose-5-phosphate isomerase	RPIA	0.648708	1.56776	0.587284	4	4	20.6	21.4758	22.5091	22.2414	22.5516	22.3682	23.2527
P49257	Protein ERGIC-53	LMAN1	-0.584412	-1.49943	0.308048	14	14	25.7	27.4463	27.7815	27.7411	26.9917	27.2364	26.9877
P49321	Nuclear autoantigenic sperm protein	NASP	-0.123184	-1.08914	0.901004	36	36	60.9	28.6412	28.8875	29.1128	28.541	28.7284	29.0025
P49327	Fatty acid synthase;[Acyl-carrier-protein] S-acetyltransferase;[Acyl-carrier-protein] S-malonyltransferase;3-oxoacyl-[acyl-carrier-protein] synthase;3-oxoacyl-[acyl-carrier-protein] reductase;3-hydroxyacyl-[acyl-carrier-protein] dehydratase;Enoyl-[acyl-carrier-protein] reductase;Oleoyl-[acyl-carrier-protein] hydrolase	FASN	0.410789	1.32941	0.538783	92	92	40.9	30.9241	30.4413	30.6498	31.2267	31.1691	30.8519
P49354	Protein farnesyltransferase/geranylgeranyltransferase type-1 subunit alpha	FNTA	0.161108	1.11815	0.957859	4	4	23.4	22.6615	20.8489	21.5769	21.4203	21.7911	22.3592
P49366	Deoxyhypusine synthase	DHPS	0.683444	1.60597	0.797944	8	8	24.9	24.4125	23.0286	23.8208	24.1832	23.2854	25.8436
P49368	T-complex protein 1 subunit gamma	CCT3	0.0871105	1.06224	0.927137	40	40	66.1	29.9779	30.0916	30.1952	29.9516	30.1145	30.4599
P49407	Beta-arrestin-1	ARRB1	0.774271	1.71033	0.350736	7	7	28.3	24.3876	24.4639	24.9412	25.0902	25.758	25.2673
P49411	Elongation factor Tu, mitochondrial	TUFM	-0.155205	-1.11358	0.656237	32	32	69.7	30.4183	30.4112	30.5178	30.2955	30.3507	30.2355
P49419	Alpha-aminoadipic semialdehyde dehydrogenase	ALDH7A1	-3.12165	-8.70383	0.246903	20	20	43.1	24.5761	24.6227	24.859	23.151	21.7325	19.8093
P49441	Inositol polyphosphate 1-phosphatase	INPP1	0.773904	1.70989	0.716977	3	3	10.8	22.3144	20.5854	21.598	23.4199	21.6147	21.785
P49448	Glutamate dehydrogenase 2, mitochondrial	GLUD2	2.02955	4.08277	0.637692	18	4	38	21.666	18.0162	16.9237	22.7856	20.197	19.712
P49454	Centromere protein F	CENPF	-0.35039	-1.27491	0.919	91	91	35.5	22.6882	22.919	22.077	23.7384	22.0331	20.8615
P49458	Signal recognition particle 9 kDa protein	SRP9	1.49705	2.82265	0.687809	3	3	34.9	25.6865	22.9678	22.1653	26.1609	23.118	26.0319
P49459	Ubiquitin-conjugating enzyme E2 A	UBE2A	1.03232	2.04531	0.659335	4	4	19.7	21.4678	21.7922	21.1007	24.0651	21.0529	22.3395
P49585	Choline-phosphate cytidylyltransferase A	PCYT1A	-0.0995108	-1.07141	0.967985	10	10	29.7	24.3369	25.2414	25.1897	24.6577	25.4077	24.404
P49588	Alanine--tRNA ligase, cytoplasmic	AARS	-0.649942	-1.56911	0.25016	42	42	50.3	29.9209	29.4842	29.7772	29.1028	29.099	29.0306
P49589	Cysteine--tRNA ligase, cytoplasmic	CARS	-0.647315	-1.56625	0.634955	20	20	32.8	26.951	26.4269	26.8569	25.8913	25.4437	26.9579
P49590	Probable histidine--tRNA ligase, mitochondrial	HARS2	-0.397518	-1.31724	0.651597	14	8	28.7	23.4642	22.7258	23.2333	22.4538	22.7582	23.0187
P49591	Serine--tRNA ligase, cytoplasmic	SARS	-0.466426	-1.38168	0.595352	26	26	46.1	27.8294	27.8122	27.823	27.2866	26.9183	27.8604
P49593	Protein phosphatase 1F	PPM1F	-0.110772	-1.07981	0.956888	6	6	24.3	25.1881	25.7135	25.9398	25.1556	26.0853	25.2682
P49642	DNA primase small subunit	PRIM1	1.18621	2.27554	0.332114	3	3	9.3	20.8428	20.5859	20.655	21.8798	21.2115	22.551
P49643	DNA primase large subunit	PRIM2	1.03251	2.04558	0.447208	3	3	7.9	21.4961	19.9464	20.2001	21.4567	21.492	21.7914
P49674	Casein kinase I isoform epsilon	CSNK1E	-0.607769	-1.5239	0.864846	6	3	18.3	21.3725	19.0599	21.2484	18.9832	19.5621	21.3121
P49720	Proteasome subunit beta type-3	PSMB3	0.135231	1.09827	0.981065	5	5	25.4	23.4305	22.8484	23.1283	22.3578	21.9908	25.4642
P49721	Proteasome subunit beta type-2	PSMB2	-0.00663376	-1.00461	0.99879	10	10	35.8	23.9293	26.0517	24.6765	24.1859	24.5357	25.9161
P49736	DNA replication licensing factor MCM2	MCM2	0.0415134	1.02919	0.995377	34	34	37.8	25.8319	26.1261	26.4171	25.0723	24.668	28.7594
P49748	Very long-chain specific acyl-CoA dehydrogenase, mitochondrial	ACADVL	0.299957	1.23111	0.726054	26	26	49.3	27.3168	26.5298	27.0778	27.3303	27.3579	27.1361
P49750	YLP motif-containing protein 1	YLPM1	-0.442099	-1.35858	0.928488	44	44	29.5	19.1599	21.1183	22.6597	20.4096	21.9516	19.2504
P49755	Transmembrane emp24 domain-containing protein 10	TMED10	0.377151	1.29877	0.862229	12	12	40.6	27.674	26.1978	26.4248	27.7497	26.4803	27.1981
P49756	RNA-binding protein 25	RBM25	-0.405895	-1.32491	0.957869	30	30	29.8	20.8018	22.774	19.2257	19.2446	23.1717	19.1675
P49757	Protein numb homolog	NUMB	0.137614	1.10008	0.942472	10	7	21.3	21.758	22.0195	21.4322	21.8008	21.286	22.5357
P49770	Translation initiation factor eIF-2B subunit beta	EIF2B2	-0.0838362	-1.05983	0.967751	10	10	27.9	24.8958	23.9266	24.3549	24.6262	23.9254	24.3742
P49773	Histidine triad nucleotide-binding protein 1	HINT1	0.189551	1.14041	0.939234	5	5	50	27.7922	26.9951	26.6503	27.753	26.4633	27.79
P49790	Nuclear pore complex protein Nup153	NUP153	0.658991	1.57898	0.800032	39	39	35.9	19.5371	19.2638	19.4708	19.8809	18.7739	21.5938
P49792	E3 SUMO-protein ligase RanBP2	RANBP2	0.508184	1.42226	0.49374	94	68	38.6	25.744	25.9858	25.5405	26.1491	26.6063	26.0394
P49810	Presenilin-2;Presenilin-2 NTF subunit;Presenilin-2 CTF subunit;Presenilin-1;Presenilin-1 NTF subunit;Presenilin-1 CTF subunit;Presenilin-1 CTF12	PSEN2	0.677207	1.59904	0.655501	2	2	4.9	21.5324	20.2797	20.5615	22.0313	21.6532	20.7207
P49815	Tuberin	TSC2	0.524055	1.43799	0.659068	4	4	3.3	21.7949	20.6507	21.5481	22.2391	21.5461	21.7806
P49821	NADH dehydrogenase [ubiquinone] flavoprotein 1, mitochondrial	NDUFV1	-0.180146	-1.133	0.869904	10	10	28.1	25.5985	24.7989	25.1073	24.9932	24.8703	25.1008
P49840	Glycogen synthase kinase-3 alpha	GSK3A	-0.0103003	-1.00717	0.990759	6	5	23.8	24.1088	24.2618	24.2595	24.3021	24.0657	24.2314
P49841	Glycogen synthase kinase-3 beta	GSK3B	0.0154908	1.0108	0.984218	9	8	31.2	25.087	25.1967	25.2458	25.0665	25.3207	25.1887
P49902	Cytosolic purine 5-nucleotidase	NT5C2	1.12613	2.18272	0.762951	2	2	4.5	20.924	19.0653	20.3811	20.3059	19.7328	23.7101
P49903	Selenide, water dikinase 1	SEPHS1	0.229591	1.1725	0.821058	7	7	27.3	24.2134	24.7843	24.7878	24.5058	25.0541	24.9144
P49914	5-formyltetrahydrofolate cyclo-ligase	MTHFS	0.311308	1.24083	0.927134	2	2	13.4	21.942	22.8218	24.226	23.0361	24.2877	22.6
P49915	GMP synthase [glutamine-hydrolyzing]	GMPS	-0.126603	-1.09172	0.869594	22	22	39.1	27.3542	27.3274	27.7317	27.2594	27.4375	27.3365
P49916	DNA ligase 3	LIG3	-1.45845	-2.74813	0.47198	30	30	37.5	19.7749	19.201	21.6041	18.8615	19.1455	18.1978
P49917	DNA ligase 4	LIG4	0.665568	1.58619	0.607309	9	9	10.6	21.4653	21.6957	22.6551	22.2856	23.1321	22.3952
P49959	Double-strand break repair protein MRE11A	MRE11A	-1.03317	-2.04652	0.349195	22	22	31.9	21.6385	21.4151	21.6461	20.2748	21.275	20.0503
P50213	Isocitrate dehydrogenase [NAD] subunit alpha, mitochondrial	IDH3A	-0.13468	-1.09785	0.915382	13	13	35.8	27.5796	27.9406	27.8358	27.9493	27.8298	27.1727
P50281	Matrix metalloproteinase-14	MMP14	0.556212	1.4704	0.59239	6	6	11.9	21.928	22.2331	21.4927	22.4794	21.9672	22.8759
P50395	Rab GDP dissociation inhibitor beta	GDI2	0.759517	1.69292	0.438343	39	32	68.5	28.7317	28.4168	28.7957	28.9632	29.2643	29.9953
P50402	Emerin	EMD	-0.0486584	-1.0343	0.981534	8	8	36.6	24.6698	24.2325	23.6295	24.5051	23.7038	24.177
P50416	Carnitine O-palmitoyltransferase 1, liver isoform	CPT1A	-0.284544	-1.21803	0.655778	9	9	13.1	26.1006	25.7335	26.3133	25.7627	25.8105	25.7206
P50452	Serpin B8	SERPINB8	2.68124	6.41407	0.419491	15	14	35.8	17.4893	19.4282	20.2751	20.7192	20.6214	23.8958
P50454	Serpin H1	SERPINH1	0.225675	1.16932	0.929594	21	21	51.4	27.4924	26.4547	26.0791	27.7885	26.5527	26.362
P50479	PDZ and LIM domain protein 4	PDLIM4	-1.16293	-2.23912	0.661371	12	12	41.5	21.218	23.7743	20.5142	20.1436	20.7357	21.1384
P50502	Hsc70-interacting protein;Putative protein FAM10A5	ST13	-0.0527617	-1.03725	0.973359	15	15	39.8	29.5422	30.0158	29.8119	30.0472	29.8249	29.3396
P50552	Vasodilator-stimulated phosphoprotein	VASP	-0.546275	-1.46031	0.593391	19	19	46.1	26.1706	26.9174	26.5225	26.1111	26.3618	25.4987
P50570	Dynamin-2	DNM2	0.0102285	1.00712	0.990943	30	23	39	26.6267	26.59	26.8027	26.5407	26.7094	26.8
P50579	Methionine aminopeptidase 2	METAP2	2.56635	5.92309	0.237702	14	2	44.4	24.7076	22.7513	24.6467	26.0078	27.217	26.5799
P50579	Methionine aminopeptidase 2	METAP2	1.01894	2.02643	0.498644	13	1	45.9	20.0391	19.207	18.9275	19.562	20.8786	20.7899
P50613	Cyclin-dependent kinase 7	CDK7	2.14375	4.41909	0.55756	6	6	21.4	21.6749	18.2527	19.1124	19.7467	23.1969	22.5278
P50750	Cyclin-dependent kinase 9	CDK9	0.0185146	1.01292	0.999008	7	6	23.9	19.5749	22.7418	20.9151	19.8973	21.6911	21.6989
P50897	Palmitoyl-protein thioesterase 1	PPT1	-0.819558	-1.76487	0.452222	5	5	15.7	25.6572	25.2627	26.3102	24.5913	24.8525	25.3276
P50914	60S ribosomal protein L14	RPL14	-0.0254548	-1.0178	0.983732	8	8	28.4	28.8487	28.8093	28.5814	28.552	28.4975	29.1136
P50990	T-complex protein 1 subunit theta	CCT8	0.045529	1.03206	0.967667	41	41	76.3	30.1064	30.4375	30.4271	30.2838	30.2686	30.5553
P50991	T-complex protein 1 subunit delta	CCT4	0.231396	1.17397	0.87674	30	30	61	29.5583	29.1244	29.4154	29.3352	29.1814	30.2756
P50993	Sodium/potassium-transporting ATPase subunit alpha-2	ATP1A2	0.232313	1.17472	0.980261	15	2	19.7	23.1325	19.6456	18.7462	22.9219	18.8027	20.4966
P50995	Annexin A11	ANXA11	0.228938	1.17197	0.82066	19	18	39.8	26.9021	26.449	27.1341	26.8298	27.0032	27.339
P51003	Poly(A) polymerase alpha	PAPOLA	0.212432	1.15864	0.834127	6	4	12.9	22.0336	22.5957	22.8049	22.5908	22.6889	22.7919
P51114	Fragile X mental retardation syndrome-related protein 1	FXR1	-0.25149	-1.19044	0.735427	28	26	52	28.3734	28.6529	28.7934	28.433	28.574	28.0582
P51116	Fragile X mental retardation syndrome-related protein 2	FXR2	0.268832	1.20483	0.812284	22	19	44.3	25.1816	24.5924	24.4577	25.4106	24.8457	24.7819
P51148	Ras-related protein Rab-5C	RAB5C	0.28074	1.21482	0.680569	9	7	56.9	27.6199	27.2094	27.5838	27.9991	27.543	27.7132
P51149	Ras-related protein Rab-7a	RAB7A	-0.213679	-1.15964	0.805008	17	17	82.6	29.8033	29.6239	29.5419	29.7923	29.1238	29.412
P51151	Ras-related protein Rab-9A	RAB9A	0.556236	1.47043	0.669905	5	5	25.9	22.2944	23.3835	22.9378	23.9428	23.5143	22.8273
P51153	Ras-related protein Rab-13	RAB13	-1.12757	-2.1849	0.270202	6	3	28.6	24.6289	24.3778	24.489	23.5997	23.7633	22.75
P51159	Ras-related protein Rab-27A	RAB27A	0.134714	1.09788	0.951911	8	7	38	26.5308	26.2776	26.7498	27.2933	26.7809	25.8882
P51398	28S ribosomal protein S29, mitochondrial	DAP3	-0.377857	-1.29941	0.834185	7	7	19.6	24.2684	24.118	24.6491	24.519	24.3604	23.0226
P51452	Dual specificity protein phosphatase 3	DUSP3	0.298284	1.22968	0.88575	7	7	45.9	26.5384	25.8075	25.2457	26.9172	25.9283	25.641
P51531	Probable global transcription activator SNF2L2	SMARCA2	3.30591	9.88959	0.354493	25	13	17.4	17.3713	21.37	18.4287	20.8902	23.8456	22.3519
P51532	Transcription activator BRG1	SMARCA4	-1.13246	-2.19232	0.409492	37	25	23.7	19.3842	20.0622	19.7969	18.6879	17.7736	19.3845
P51553	Isocitrate dehydrogenase [NAD] subunit gamma, mitochondrial	IDH3G	-0.104221	-1.07491	0.970522	8	8	30.3	25.785	24.3802	25.3324	24.5948	25.5302	25.0599
P51570	Galactokinase	GALK1	0.586103	1.50119	0.552004	13	13	32.7	25.12	24.4364	25.245	25.9204	25.3067	25.3326
P51571	Translocon-associated protein subunit delta	SSR4	0.133371	1.09685	0.938519	6	6	32.4	25.5313	24.5987	25.4304	25.4987	24.9343	25.5276
P51572	B-cell receptor-associated protein 31	BCAP31	0.431583	1.34871	0.555947	7	7	28	27.7968	28.2346	28.3962	28.6418	28.7371	28.3435
P51580	Thiopurine S-methyltransferase	TPMT	0.700399	1.62495	0.409056	6	6	20.8	21.4292	20.992	21.256	22.3372	21.4929	21.9484
P51606	N-acylglucosamine 2-epimerase	RENBP	0.0382074	1.02684	0.989091	3	3	9.4	23.3524	22.7181	23.629	23.6632	23.8166	22.3344
P51608	Methyl-CpG-binding protein 2	MECP2	2.07277	4.20694	0.167509	19	19	41.2	21.2315	20.7156	20.8568	22.2144	23.6276	23.1802
P51610	Host cell factor 1;HCF N-terminal chain 1;HCF N-terminal chain 2;HCF N-terminal chain 3;HCF N-terminal chain 4;HCF N-terminal chain 5;HCF N-terminal chain 6;HCF C-terminal chain 1;HCF C-terminal chain 2;HCF C-terminal chain 3;HCF C-terminal chain 4;HCF C-terminal chain 5;HCF C-terminal chain 6	HCFC1	-0.887129	-1.84949	0.418202	38	1	27.1	20.3998	21.6821	21.1816	20.2259	20.3292	20.0469
P51610	Host cell factor 1;HCF N-terminal chain 1;HCF N-terminal chain 2;HCF N-terminal chain 3;HCF N-terminal chain 4;HCF N-terminal chain 5;HCF N-terminal chain 6;HCF C-terminal chain 1;HCF C-terminal chain 2;HCF C-terminal chain 3;HCF C-terminal chain 4;HCF C-terminal chain 5;HCF C-terminal chain 6	HCFC1	0.189503	1.14037	0.86707	39	2	26.6	25.6877	25.5465	25.2758	26.1215	25.5918	25.3652
P51648	Fatty aldehyde dehydrogenase	ALDH3A2	1.09445	2.13532	0.293016	7	6	15.7	22.6205	21.7623	21.8691	23.0184	23.5414	22.9755
P51659	Peroxisomal multifunctional enzyme type 2;(3R)-hydroxyacyl-CoA dehydrogenase;Enoyl-CoA hydratase 2	HSD17B4	0.183547	1.13567	0.768607	23	23	34.4	26.9971	26.5808	26.9062	27.1108	26.8962	27.0277
P51665	26S proteasome non-ATPase regulatory subunit 7	PSMD7	0.0375697	1.02638	0.975687	9	9	29.6	26.5526	26.295	26.6919	26.4741	26.7231	26.455
P51688	N-sulphoglucosamine sulphohydrolase	SGSH	1.55238	2.93301	0.654969	3	3	7.2	22.4983	19.0199	23.0446	23.523	23.6551	22.0417
P51692	Signal transducer and activator of transcription 5B	STAT5B	-0.335604	-1.26191	0.857431	7	2	10.3	24.5009	23.6609	23.7991	24.0164	24.1313	22.8064
P51784	Ubiquitin carboxyl-terminal hydrolase 11	USP11	1.64032	3.11735	0.798984	13	11	16	22.1376	18.5619	18.7983	19.5503	19.5714	25.2972
P51790	H(+)/Cl(-) exchange transporter 3	CLCN3	0.0419477	1.0295	0.982183	2	2	2.4	21.2032	21.5405	22.2768	21.5015	21.9651	21.6798
P51798	H(+)/Cl(-) exchange transporter 7	CLCN7	-1.11026	-2.15885	0.338892	11	11	15.4	26.6088	26.7549	27.4141	26.0342	26.1712	25.2416
P51805	Plexin-A3	PLXNA3	0.398015	1.31769	0.65952	2	1	1.3	23.3101	24.0929	24.1787	24.1647	24.3743	24.2368
P51809	Vesicle-associated membrane protein 7	VAMP7	-1.3887	-2.61843	0.204583	10	10	35.9	24.72	23.703	24.071	22.5971	22.8018	22.9291
P51810	G-protein coupled receptor 143	GPR143	1.0515	2.07268	0.249234	4	4	11.1	24.3704	24.1345	24.7989	25.7305	25.5429	25.1848
P51812	Ribosomal protein S6 kinase alpha-3	RPS6KA3	0.997552	1.99661	0.25383	17	11	25	24.1152	24.3797	24.8137	25.6493	25.2218	25.43
P51858	Hepatoma-derived growth factor	HDGF	-0.0653063	-1.04631	0.942257	19	18	69.2	28.4539	28.1308	28.4178	28.4332	28.261	28.1125
P51946	Cyclin-H	CCNH	-1.02249	-2.03142	0.734724	7	7	26.3	23.0403	20.7929	19.5505	19.8482	20.9481	19.52
P51948	CDK-activating kinase assembly factor MAT1	MNAT1	2.67538	6.38807	0.214847	9	9	28.5	18.3374	18.4565	17.3803	21.9167	19.7094	20.5742
P51965	Ubiquitin-conjugating enzyme E2 E1;Ubiquitin-conjugating enzyme E2 E2;Ubiquitin-conjugating enzyme E2 E3	UBE2E1	-0.26947	-1.20536	0.635734	2	2	16.2	22.7564	22.9111	22.99	22.686	22.3775	22.7857
P51970	NADH dehydrogenase [ubiquinone] 1 alpha subcomplex subunit 8	NDUFA8	-0.240732	-1.18159	0.895883	5	5	26.7	25.2856	23.9006	24.5522	24.6465	24.0178	24.3518
P51991	Heterogeneous nuclear ribonucleoprotein A3	HNRNPA3	-0.296767	-1.22839	0.842053	23	2	48.6	25.8615	27.12	26.7332	26.1824	26.1417	26.5003
P52179	Myomesin-1	MYOM1	0.94742	1.92842	0.707702	2	2	1.5	21.0423	18.4987	19.17	20.1175	19.8806	21.5551
P52209	6-phosphogluconate dehydrogenase, decarboxylating	PGD	0.641827	1.5603	0.568662	20	20	44.7	28.6421	28.0203	28.0588	28.9899	28.2636	29.3931
P52272	Heterogeneous nuclear ribonucleoprotein M	HNRNPM	-0.550097	-1.46418	0.349783	38	38	59.2	26.6819	26.8291	26.5312	26.354	25.905	26.1328
P52292	Importin subunit alpha-1	KPNA2	0.584182	1.49919	0.423054	18	18	36.9	27.2426	27.0106	26.9869	28.0051	27.2995	27.688
P52294	Importin subunit alpha-5;Importin subunit alpha-5, N-terminally processed	KPNA1	-0.499889	-1.4141	0.619567	10	4	21.9	23.9739	23.2621	23.5867	23.5925	23.0053	22.7251
P52298	Nuclear cap-binding protein subunit 2	NCBP2	-1.45346	-2.73864	0.339797	5	5	40.8	21.8257	21.5538	21.9568	21.1085	20.515	19.3524
P52306	Rap1 GTPase-GDP dissociation stimulator 1	RAP1GDS1	2.48675	5.60514	0.247835	13	13	26.9	22.6181	22.8271	22.584	24.5582	24.2934	26.6379
P52434	DNA-directed RNA polymerases I, II, and III subunit RPABC3	POLR2H	0.228443	1.17157	0.967355	6	6	60	25.149	22.5919	22.3764	22.2371	24.2675	24.298
P52564	Dual specificity mitogen-activated protein kinase kinase 6	MAP2K6	0.307469	1.23753	0.929397	3	2	15	20.3632	20.8396	21.7751	22.6672	21.241	19.9922
P52565	Rho GDP-dissociation inhibitor 1	ARHGDIA	0.27504	1.21003	0.642856	12	12	51.5	30.0689	30.2086	30.2464	30.6796	30.4764	30.193
P52594	Arf-GAP domain and FG repeat-containing protein 1	AGFG1	-0.0563609	-1.03984	0.9733	6	6	17	26.1639	26.1124	26.7352	26.4605	26.4796	25.9024
P52597	Heterogeneous nuclear ribonucleoprotein F;Heterogeneous nuclear ribonucleoprotein F, N-terminally processed	HNRNPF	0.0605113	1.04284	0.960494	19	17	48.4	27.5577	27.3045	27.4955	27.3229	27.3773	27.8391
P52630	Signal transducer and activator of transcription 2	STAT2	0.172685	1.12715	0.956792	6	6	9.6	23.1707	21.9082	21.2317	22.6545	21.7424	22.4319
P52655	Transcription initiation factor IIA subunit 1;Transcription initiation factor IIA alpha chain;Transcription initiation factor IIA beta chain	GTF2A1	0.416225	1.33443	0.898496	2	2	5.9	21.1765	20.2364	21.1318	21.4684	19.7821	22.5428
P52701	DNA mismatch repair protein Msh6	MSH6	0.364585	1.28751	0.55824	18	18	18.7	25.0268	24.532	24.7243	25.1201	25.2828	24.9739
P52732	Kinesin-like protein KIF11	KIF11	0.943341	1.92298	0.308111	12	12	12.4	24.0113	24.2749	24.2333	24.7536	24.9675	25.6285
P52735	Guanine nucleotide exchange factor VAV2	VAV2	2.14347	4.41823	0.351485	5	5	11.2	21.8762	18.8142	20.682	22.7098	22.7242	22.3688
P52758	Ribonuclease UK114	HRSP12	1.65502	3.14928	0.632812	4	4	39.4	23.0671	18.9952	21.5364	23.8748	21.5643	23.1247
P52788	Spermine synthase	SMS	1.59826	3.02778	0.539549	15	15	43.7	27.1394	24.1936	24.8279	27.6102	25.9865	27.3589
P52789	Hexokinase-2	HK2	-0.498487	-1.41273	0.55184	39	35	45.9	27.2615	27.7818	27.6971	27.1896	27.3629	26.6925
P52815	39S ribosomal protein L12, mitochondrial	MRPL12	-0.170835	-1.12571	0.877453	5	5	35.4	26.9309	27.2079	27.1761	27.3278	26.9393	26.5352
P52888	Thimet oligopeptidase	THOP1	0.335759	1.26204	0.685021	16	16	28.6	25.8746	25.2161	25.163	25.6844	25.6389	25.9377
P52907	F-actin-capping protein subunit alpha-1	CAPZA1	-0.139973	-1.10188	0.941027	16	14	76.9	28.7765	28.2121	28.3685	28.2787	27.6971	28.9613
P52943	Cysteine-rich protein 2	CRIP2	2.25759	4.78192	0.342244	4	4	35.6	22.5597	22.123	20.2577	25.0123	23.6134	23.0876
P52948	Nuclear pore complex protein Nup98-Nup96;Nuclear pore complex protein Nup98;Nuclear pore complex protein Nup96	NUP98	0.336105	1.26234	0.920698	34	34	23.6	18.8418	19.4284	20.3884	21.0671	20.0794	18.5204
P53004	Biliverdin reductase A	BLVRA	0.749896	1.68167	0.163523	12	12	33.4	25.9921	26.1705	26.2676	26.9514	26.9271	26.8014
P53007	Tricarboxylate transport protein, mitochondrial	SLC25A1	0.366004	1.28878	0.915779	3	3	11.3	22.9915	20.7797	21.84	22.2994	21.1862	23.2236
P53041	Serine/threonine-protein phosphatase 5	PPP5C	0.181885	1.13437	0.858635	11	11	27.1	26.5047	26.0266	25.8897	26.337	26.0917	26.538
P53350	Serine/threonine-protein kinase PLK1	PLK1	0.629766	1.54731	0.761559	8	8	17.1	21.722	19.793	21.4246	21.9771	20.8512	22.0005
P53365	Arfaptin-2	ARFIP2	-0.367585	-1.29019	0.809959	4	4	17.2	22.328	21.4873	21.492	21.597	20.748	21.8596
P53367	Arfaptin-1	ARFIP1	-0.232087	-1.17453	0.844508	9	1	34	24.3845	24.475	24.5769	24.4732	24.585	23.6818
P53384	Cytosolic Fe-S cluster assembly factor NUBP1	NUBP1	0.0786432	1.05602	0.96781	5	5	23	23.8472	24.4041	24.6929	24.325	24.7323	24.1227
P53396	ATP-citrate synthase	ACLY	0.266485	1.20287	0.734906	42	42	44	29.3279	28.7515	28.9229	29.2414	29.0572	29.5031
P53597	Succinyl-CoA ligase [ADP/GDP-forming] subunit alpha, mitochondrial	SUCLG1	-0.453483	-1.36934	0.614963	5	5	16.5	27.1429	27.6143	27.722	27.4221	27.0429	26.6537
P53602	Diphosphomevalonate decarboxylase	MVD	0.962395	1.94854	0.360289	6	6	21.2	25.0951	24.3571	24.1758	25.9495	25.4035	25.1621
P53611	Geranylgeranyl transferase type-2 subunit beta	RABGGTB	-0.756893	-1.68985	0.474143	3	3	9.4	23.5676	24.2618	24.1492	23.7094	22.717	23.2816
P53618	Coatomer subunit beta	COPB1	-0.140374	-1.10219	0.897216	31	31	34.3	27.6661	27.5131	27.6145	27.8817	27.2522	27.2387
P53621	Coatomer subunit alpha;Xenin;Proxenin	COPA	-0.0261943	-1.01832	0.979916	36	36	33.2	27.8572	27.8186	28.0637	27.7065	27.9862	27.9682
P53634	Dipeptidyl peptidase 1;Dipeptidyl peptidase 1 exclusion domain chain;Dipeptidyl peptidase 1 heavy chain;Dipeptidyl peptidase 1 light chain	CTSC	1.83617	3.57061	0.419805	7	7	13.8	20.9347	20.5589	20.5401	20.9628	22.5243	24.0552
P53680	AP-2 complex subunit sigma	AP2S1	-0.480816	-1.39553	0.732984	2	2	15.4	23.7836	24.9312	24.6213	23.4151	24.5068	23.9719
P53701	Cytochrome c-type heme lyase	HCCS	3.90919	15.0239	0.156667	4	4	19.4	20.2496	19.3817	17.3329	22.8085	22.9293	22.954
P53803	DNA-directed RNA polymerases I, II, and III subunit RPABC4	POLR2K	-0.422324	-1.34008	0.854334	3	3	32.8	21.7453	22.985	23.637	21.9224	23.0111	22.1668
P53814	Smoothelin	SMTN	-1.337	-2.52625	0.620152	25	25	35.2	20.6371	19.7229	19.9588	16.7633	19.5627	19.9818
P53985	Monocarboxylate transporter 1	SLC16A1	-3.61294	-12.235	0.252487	4	4	10.6	25.1956	24.3697	25.0525	21.3495	19.2404	23.1892
P53990	IST1 homolog	IST1	0.57925	1.49407	0.607807	7	7	19.1	24.9905	25.0392	25.9359	25.465	26.2073	26.0311
P53992	Protein transport protein Sec24C	SEC24C	-0.0693595	-1.04925	0.967475	19	19	23.4	25.696	25.2665	25.373	25.7177	24.9368	25.473
P53999	Activated RNA polymerase II transcriptional coactivator p15	SUB1	-0.191509	-1.14196	0.920877	11	11	56.7	26.6934	26.1061	26.0342	26.1398	25.373	26.7465
P54105	Methylosome subunit pICln	CLNS1A	0.241912	1.18256	0.921903	5	5	43.9	23.5033	22.0399	23.1357	23.2982	22.3525	23.7538
P54132	Bloom syndrome protein	BLM	-0.287106	-1.22019	0.851579	22	22	20.3	23.4975	23.759	24.428	23.1238	24.0998	23.5997
P54136	Arginine--tRNA ligase, cytoplasmic	RARS	0.0882015	1.06304	0.968299	39	39	55.8	27.6343	26.8574	27.1569	27.6204	26.6773	27.6157
P54252	Ataxin-3	ATXN3	0.353272	1.27745	0.868809	7	7	25.4	23.1125	23.66	24.3405	23.3549	23.946	24.8719
P54577	Tyrosine--tRNA ligase, cytoplasmic;Tyrosine--tRNA ligase, cytoplasmic, N-terminally processed	YARS	-0.721354	-1.64873	0.251253	30	30	54.5	29.0664	29.0686	29.4357	28.3964	28.403	28.6071
P54578	Ubiquitin carboxyl-terminal hydrolase 14	USP14	-0.0714417	-1.05077	0.957001	24	24	52	27.8434	27.9862	28.0837	27.5488	27.9151	28.2351
P54619	5-AMP-activated protein kinase subunit gamma-1	PRKAG1	0.284555	1.21803	0.854596	3	3	16.6	22.823	22.35	23.3794	23.5293	22.6121	23.2646
P54652	Heat shock-related 70 kDa protein 2	HSPA2	0.593733	1.50915	0.72763	35	23	55.9	26.2415	27.0604	27.2635	27.5937	28.2258	26.5271
P54687	Branched-chain-amino-acid aminotransferase, cytosolic	BCAT1	2.13533	4.39338	0.670469	3	3	8.8	17.9955	18.9013	18.2883	18.46	18.572	24.5591
P54709	Sodium/potassium-transporting ATPase subunit beta-3	ATP1B3	0.510911	1.42495	0.851461	7	7	32.3	26.482	24.1798	24.8224	26.3989	25.0513	25.5667
P54725	UV excision repair protein RAD23 homolog A	RAD23A	0.63703	1.55512	0.735391	12	10	51	22.4581	22.6778	23.9593	22.7815	23.8888	24.336
P54727	UV excision repair protein RAD23 homolog B	RAD23B	0.486059	1.40061	0.557682	11	9	28.9	27.48	27.0065	27.0124	28.0643	27.4371	27.4556
P54819	Adenylate kinase 2, mitochondrial;Adenylate kinase 2, mitochondrial, N-terminally processed	AK2	-0.805579	-1.74785	0.341719	17	17	72.3	29.003	28.9217	29.2154	28.3002	28.6063	27.8168
P54821	Paired mesoderm homeobox protein 1	PRRX1	-2.12453	-4.36061	0.412262	4	4	29	20.0643	22.0092	21.788	20.0659	19.9386	17.4834
P54886	Delta-1-pyrroline-5-carboxylate synthase;Glutamate 5-kinase;Gamma-glutamyl phosphate reductase	ALDH18A1	0.329585	1.25665	0.64445	28	28	44.5	27.1909	27.2691	27.5242	27.6026	27.9874	27.3831
P54920	Alpha-soluble NSF attachment protein	NAPA	0.469432	1.38456	0.535593	22	22	66.1	28.1004	27.4579	28.0583	28.3292	28.4933	28.2024
P55010	Eukaryotic translation initiation factor 5	EIF5	-0.0300395	-1.02104	0.978577	21	21	45.5	26.548	26.966	26.835	26.7514	26.6646	26.843
P55011	Solute carrier family 12 member 2	SLC12A2	-0.6064	-1.52246	0.4997	7	7	11.1	22.9653	23.7612	23.2827	22.9836	22.7735	22.4328
P55036	26S proteasome non-ATPase regulatory subunit 4	PSMD4	-0.134378	-1.09762	0.875733	14	12	45.4	28.1863	28.5679	28.421	28.409	28.3568	28.0063
P55039	Developmentally-regulated GTP-binding protein 2	DRG2	0.0597216	1.04226	0.968068	8	8	25.3	24.4234	23.8654	24.0758	24.4221	24.2017	23.92
P55060	Exportin-2	CSE1L	-0.174669	-1.12871	0.85001	31	31	31.5	28.8122	28.4725	28.6113	28.3139	28.2566	28.8014
P55072	Transitional endoplasmic reticulum ATPase	VCP	0.214499	1.1603	0.568339	67	67	72	29.8219	29.8244	29.9692	30.1183	30.0092	30.1315
P55081	Microfibrillar-associated protein 1	MFAP1	0.337184	1.26329	0.875571	11	11	26.9	21.392	21.4702	22.4041	22.3189	22.7638	21.1951
P55084	Trifunctional enzyme subunit beta, mitochondrial;3-ketoacyl-CoA thiolase	HADHB	0.229954	1.1728	0.660766	22	22	49.8	28.6116	28.4383	28.7487	28.8187	28.9816	28.6881
P55145	Mesencephalic astrocyte-derived neurotrophic factor	MANF	0.102731	1.0738	0.937918	15	15	56	26.4372	25.9736	26.118	26.6124	25.906	26.3187
P55196	Afadin	MLLT4	0.556226	1.47042	0.725375	15	15	11.3	24.1622	23.7407	24.4255	25.1415	25.1864	23.6693
P55209	Nucleosome assembly protein 1-like 1	NAP1L1	-0.180111	-1.13297	0.928117	11	4	46.5	28.5769	27.6316	27.4926	28.2774	27.1847	27.6987
P55209	Nucleosome assembly protein 1-like 1	NAP1L1	-0.553396	-1.46754	0.643931	8	1	31	20.24	19.9784	19.2292	19.7736	19.1438	18.87
P55210	Caspase-7;Caspase-7 subunit p20;Caspase-7 subunit p11	CASP7	0.424404	1.34202	0.453892	4	2	22.4	22.5017	22.7717	22.6572	23.1962	23.1854	22.8221
P55210	Caspase-7;Caspase-7 subunit p20;Caspase-7 subunit p11	CASP7	-0.00987752	-1.00687	0.99841	4	2	20.9	25.1818	26.9908	26.568	26.1952	26.1976	26.3181
P55263	Adenosine kinase	ADK	-0.348681	-1.2734	0.716911	10	10	33.8	23.8157	24.2299	24.4173	23.83	23.4007	24.1862
P55265	Double-stranded RNA-specific adenosine deaminase	ADAR	0.418568	1.3366	0.644505	42	42	35.3	18.1447	18.4727	17.755	18.296	18.4104	18.9217
P55268	Laminin subunit beta-2	LAMB2	0.896381	1.86139	0.811206	24	24	18.1	24.6665	20.7134	23.956	24.0305	24.0141	23.9805
P55327	Tumor protein D52	TPD52	0.14167	1.10318	0.901639	13	13	77.2	28.2043	28.3111	28.1468	28.7713	28.3168	27.9991
P55735	Protein SEC13 homolog	SEC13	-0.0616531	-1.04366	0.938086	8	8	33.9	26.6128	26.2756	26.3738	26.439	26.3235	26.3147
P55769	NHP2-like protein 1;NHP2-like protein 1, N-terminally processed	NHP2L1	-0.0134627	-1.00938	0.995847	8	8	53.9	24.826	24.8377	24.1099	25.0912	24.0887	24.5534
P55786	Puromycin-sensitive aminopeptidase	NPEPPS	0.318781	1.24728	0.802166	30	30	35.7	27.8637	26.7722	27.3072	27.9591	27.417	27.5234
P55795	Heterogeneous nuclear ribonucleoprotein H2	HNRNPH2	-0.245588	-1.18558	0.698312	14	7	39.4	23.6588	23.5759	24.0454	23.3935	23.6395	23.5103
P55809	Succinyl-CoA:3-ketoacid coenzyme A transferase 1, mitochondrial	OXCT1	0.33987	1.26564	0.738105	9	9	20	26.8064	27.3587	27.7875	27.4668	27.8937	27.6116
P55884	Eukaryotic translation initiation factor 3 subunit B	EIF3B	0.290824	1.22334	0.524122	24	24	37.5	27.9144	27.786	27.9398	28.0782	28.105	28.3295
P55957	BH3-interacting domain death agonist;BH3-interacting domain death agonist p15;BH3-interacting domain death agonist p13;BH3-interacting domain death agonist p11	BID	-0.105028	-1.07552	0.951921	7	7	45.6	25.3187	24.9535	25.1183	24.7574	24.6976	25.6205
P56134	ATP synthase subunit f, mitochondrial	ATP5J2	-0.640471	-1.55884	0.578609	3	2	52.7	25.6207	24.9972	25.5463	24.069	24.9881	25.1857
P56134	ATP synthase subunit f, mitochondrial	ATP5J2	0.415784	1.33402	0.858976	2	1	44.9	22.5707	24.377	24.4833	23.842	24.4156	24.4207
P56181			-1.17676	-2.26069	0.24879	7	7	23.5	25.0243	25.4443	25.2158	24.5059	24.1354	23.5127
P56192	Methionine--tRNA ligase, cytoplasmic	MARS	-0.290424	-1.223	0.915176	19	19	24.7	27.4508	25.8071	26.2416	26.7415	25.2893	26.5975
P56211	cAMP-regulated phosphoprotein 19	ARPP19	-0.0612373	-1.04336	0.973892	7	6	68.8	24.2456	24.7174	24.9402	24.2423	24.4084	25.0688
P56377	AP-1 complex subunit sigma-2	AP1S2	0.747972	1.67943	0.347853	3	3	21.7	24.6139	24.4268	24.7278	25.7385	24.9301	25.3438
P56385	ATP synthase subunit e, mitochondrial	ATP5I	-0.238218	-1.17953	0.939314	3	3	31.9	25.3016	23.0781	25.0597	24.5536	23.937	24.2341
P56537	Eukaryotic translation initiation factor 6	EIF6	-0.318246	-1.24681	0.653492	10	10	51	28.1304	27.8511	28.1201	27.9671	27.3693	27.8105
P56545	C-terminal-binding protein 2	CTBP2	0.932781	1.90895	0.625769	13	9	31.2	24.6036	22.4176	24.5057	24.6573	24.9243	24.7437
P56556	NADH dehydrogenase [ubiquinone] 1 alpha subcomplex subunit 6	NDUFA6	1.0622	2.08811	0.732706	3	3	20.8	22.4511	19.6256	21.8696	22.3575	21.0855	23.69
P56693	Transcription factor SOX-10	SOX10	-0.255494	-1.19374	0.870374	5	5	33.2	26.5252	27.2504	27.3244	26.9136	27.2069	26.2131
P56945	Breast cancer anti-estrogen resistance protein 1	BCAR1	0.159889	1.1172	0.900855	3	3	7.9	22.759	22.4864	22.4853	22.7804	23.1684	22.2615
P57076	UPF0769 protein C21orf59	C21orf59	0.0982329	1.07046	0.97298	4	4	26.2	22.7992	21.4552	22.764	22.7227	22.62	21.9704
P57081	tRNA (guanine-N(7)-)-methyltransferase non-catalytic subunit WDR4	WDR4	-0.19338	-1.14344	0.839606	5	5	15.8	22.1611	21.9101	22.0302	21.5476	21.7446	22.229
P57088	Transmembrane protein 33	TMEM33	-2.87135	-7.3175	0.487508	5	5	19.8	24.0848	24.3324	24.8663	22.3551	18.3721	23.9422
P57723	Poly(rC)-binding protein 4	PCBP4	-2.38142	-5.21049	0.132246	5	4	17.1	23.2841	23.7169	23.5232	21.7717	21.207	20.4012
P57729	Ras-related protein Rab-38	RAB38	1.43654	2.70671	0.341313	4	3	19.4	23.2207	21.8422	22.2608	24.4344	23.8712	23.3277
P57737	Coronin-7	CORO7	0.357464	1.28117	0.902191	11	1	19.8	23.6797	22.654	23.1536	24.4449	24.0288	22.086
P57737	Coronin-7	CORO7	-0.247904	-1.18748	0.900998	11	1	15.9	26.7161	26.2038	27.095	26.3611	27.155	25.7551
P57740	Nuclear pore complex protein Nup107	NUP107	0.275655	1.21054	0.654087	22	22	26.7	20.4106	20.7819	20.6247	20.7052	21.1035	20.8356
P57764	Gasdermin-D	GSDMD	0.622258	1.53928	0.539301	3	3	9.1	22.0851	21.7584	22.8054	22.7427	23.0964	22.6766
P57772	Selenocysteine-specific elongation factor	EEFSEC	0.202618	1.15078	0.736269	7	7	15.3	22.0756	22.1907	22.3865	22.2442	22.4015	22.6149
P58004	Sestrin-2	SESN2	-1.11496	-2.16589	0.311541	4	4	8.8	22.6778	22.5594	22.1347	20.8855	21.2182	21.9233
P58107	Epiplakin	EPPK1	-0.0521183	-1.03679	0.99048	43	37	32.2	18.2485	19.3242	20.074	18.6284	18.4764	20.3855
P58546	Myotrophin	MTPN	-0.469556	-1.38468	0.73561	8	8	65.3	29.0146	28.2615	28.0464	28.5326	27.3162	28.0649
P59768	Guanine nucleotide-binding protein G(I)/G(S)/G(O) subunit gamma-2	GNG2	0.212788	1.15893	0.9617	3	3	38	21.4044	19.8206	19.6323	19.3752	20.2886	21.8319
P59998	Actin-related protein 2/3 complex subunit 4	ARPC4	0.0802555	1.05721	0.95796	7	7	44	26.8756	26.9013	27.2185	26.7493	26.9743	27.5126
P60033	CD81 antigen	CD81	-0.00624847	-1.00434	0.999204	4	4	29.7	25.785	24.2201	24.5162	25.7687	24.1238	24.61
P60059	Protein transport protein Sec61 subunit gamma	SEC61G	-0.166308	-1.12218	0.940002	2	2	23.5	23.9602	23.1394	23.3013	22.6711	23.1473	24.0836
P60174	Triosephosphate isomerase	TPI1	-0.29695	-1.22854	0.838614	22	22	92	31.3953	30.7021	30.8236	31.2733	30.1917	30.5652
P60228	Eukaryotic translation initiation factor 3 subunit E	EIF3E	0.10501	1.0755	0.939294	14	14	31.9	26.3159	27.1002	27.0412	26.8192	27.0813	26.8718
P60468	Protein transport protein Sec61 subunit beta	SEC61B	0.197985	1.1471	0.914992	3	3	37.5	23.9667	24.7119	24.4034	23.9477	24.5145	25.2137
P60510	Serine/threonine-protein phosphatase 4 catalytic subunit	PPP4C	0.227079	1.17046	0.731024	9	8	29.6	24.7259	24.366	24.3857	24.7204	24.5173	24.9211
P60520	Gamma-aminobutyric acid receptor-associated protein-like 2	GABARAPL2	1.1542	2.22561	0.840224	3	3	30.8	21.5934	18.1158	19.7452	21.2157	18.2984	23.403
P60660	Myosin light polypeptide 6	MYL6	0.109184	1.07862	0.915142	11	11	51	29.8213	29.6006	29.648	30.0921	29.465	29.8404
P60709	Actin, cytoplasmic 1;Actin, cytoplasmic 1, N-terminally processed	ACTB	0.0953484	1.06832	0.927963	38	3	83.7	34.2256	34.1347	33.9247	34.3975	33.8373	34.3362
P60842	Eukaryotic initiation factor 4A-I	EIF4A1	-0.00734901	-1.00511	0.995338	31	19	57.4	30.7472	30.4781	30.7372	30.4215	30.7699	30.749
P60866	40S ribosomal protein S20	RPS20	0.817376	1.7622	0.415903	8	8	45.4	28.8513	29.0752	28.348	29.1808	29.4672	30.0786
P60891	Ribose-phosphate pyrophosphokinase 1	PRPS1	-0.962599	-1.94882	0.884126	10	3	41.2	22.2037	21.9177	21.2632	19.4284	18.4707	24.5977
P60900	Proteasome subunit alpha type-6	PSMA6	0.626413	1.54372	0.658834	16	16	62.2	26.7244	26.5093	26.5364	26.8928	26.5663	28.1903
P60903	Protein S100-A10	S100A10	0.0707811	1.05029	0.984919	3	3	40.2	24.9887	22.7587	23.2707	24.8634	22.9997	23.3673
P60953	Cell division control protein 42 homolog	CDC42	0.647178	1.5661	0.793349	7	6	42.9	25.5983	23.1222	24.4171	25.1657	24.3772	25.5362
P60981	Destrin	DSTN	0.645203	1.56396	0.251739	15	15	68.5	27.1707	27.2793	27.1936	28.0654	27.8289	27.6849
P60983	Glia maturation factor beta	GMFB	0.589717	1.50495	0.76362	7	6	53.5	24.5415	23.6332	22.963	24.7446	23.332	24.8302
P61006	Ras-related protein Rab-8A	RAB8A	0.299424	1.23065	0.670843	4	2	19.3	23.8063	23.8209	23.7258	24.1323	23.7282	24.3909
P61009	Signal peptidase complex subunit 3	SPCS3	1.39348	2.62712	0.813688	3	3	17.8	18.3937	23.2035	23.6098	22.8264	21.4803	25.0807
P61011	Signal recognition particle 54 kDa protein	SRP54	0.165193	1.12132	0.885424	12	12	33	24.8537	25.4308	25.5859	25.2267	25.5875	25.5517
P61018	Ras-related protein Rab-4B	RAB4B	0.0942148	1.06748	0.95029	4	3	26.8	22.0675	22.7518	22.2274	22.1798	22.4013	22.7483
P61019	Ras-related protein Rab-2A	RAB2A	0.317446	1.24612	0.815448	12	6	61.8	26.6394	26.268	26.6343	27.3583	26.1543	26.9814
P61020	Ras-related protein Rab-5B	RAB5B	0.228531	1.17164	0.901179	7	5	48.8	24.891	24.5787	24.3523	25.6106	24.2313	24.6657
P61026	Ras-related protein Rab-10	RAB10	0.829118	1.7766	0.921388	6	3	29	25.7565	20.6796	20.4988	24.8416	20.1776	24.4031
P61081	NEDD8-conjugating enzyme Ubc12	UBE2M	0.151471	1.1107	0.939535	7	7	36.1	26.5859	25.7146	25.804	26.7114	25.5591	26.2884
P61086	Ubiquitin-conjugating enzyme E2 K	UBE2K	-0.782471	-1.72007	0.473575	7	7	34.5	25.2656	25.1618	25.6063	24.4734	24.0138	25.1991
P61088	Ubiquitin-conjugating enzyme E2 N	UBE2N	0.801407	1.7428	0.568246	6	3	46.7	27.1585	25.6926	26.3922	27.553	26.6668	27.4278
P61106	Ras-related protein Rab-14	RAB14	0.88242	1.84346	0.259509	14	14	70.2	26.3538	26.2581	26.3036	27.6101	26.8566	27.0962
P61158	Actin-related protein 3	ACTR3	0.255865	1.19405	0.581764	23	23	59.1	27.8074	27.8283	28.0012	28.1692	27.9855	28.2498
P61160	Actin-related protein 2	ACTR2	0.208178	1.15523	0.905736	12	12	36.3	26.5155	26.5339	27.2122	26.2758	27.1308	27.4795
P61163	Alpha-centractin	ACTR1A	1.24018	2.36228	0.518823	8	4	30.3	24.9128	23.0004	23.5629	25.2297	24.2613	25.7056
P61201	COP9 signalosome complex subunit 2	COPS2	0.520178	1.43413	0.593306	13	13	37	26.0902	25.1623	25.8052	26.2454	25.9243	26.4487
P84077	ADP-ribosylation factor 1;ADP-ribosylation factor 3	ARF1	0.72114	1.64848	0.810339	8	5	49.2	26.1786	25.7243	25.9311	25.4756	25.983	28.5389
P61221	ATP-binding cassette sub-family E member 1	ABCE1	0.214813	1.16055	0.897369	22	22	38.9	26.2772	27.2264	26.8263	26.462	27.1672	27.3452
P61224	Ras-related protein Rap-1b;Ras-related protein Rap-1b-like protein	RAP1B	-0.0190493	-1.01329	0.990473	9	3	49.1	27.2286	26.7546	27.2284	26.5518	27.1455	27.4572
P61225	Ras-related protein Rap-2b	RAP2B	-0.342731	-1.26815	0.792857	4	2	25.1	23.8495	24.1664	24.7644	23.598	24.4263	23.7278
P61247	40S ribosomal protein S3a	RPS3A	0.799946	1.74104	0.493593	26	26	61	30.0848	30.654	30.0996	30.4283	31.1781	31.6318
P61254	60S ribosomal protein L26;60S ribosomal protein L26-like 1	RPL26	0.397601	1.31732	0.862547	9	9	38.6	27.3354	28.7328	28.1757	27.5314	28.8366	29.0686
P61289	Proteasome activator complex subunit 3	PSME3	0.301585	1.2325	0.583091	11	11	39.8	26.3185	26.1798	26.4522	26.514	26.5014	26.8399
P61313	60S ribosomal protein L15	RPL15	-0.117429	-1.0848	0.962613	9	9	32.8	27.4083	26.7603	27.1388	26.2568	26.973	27.7253
P61326	Protein mago nashi homolog	MAGOH	0.373386	1.29539	0.873811	8	1	41.8	21.1658	20.7649	20.9136	20.6256	20.7845	22.5544
P61353	60S ribosomal protein L27	RPL27	0.412489	1.33098	0.753758	8	8	49.3	28.0153	28.1004	27.6882	27.7255	28.2168	29.099
P61421	V-type proton ATPase subunit d 1	ATP6V0D1	-0.402407	-1.32171	0.809535	8	8	26.2	26.0398	25.5953	25.3976	26.1452	24.6568	25.0234
P61513	60S ribosomal protein L37a	RPL37A	0.668865	1.58982	0.772952	5	5	59.8	25.4369	23.8271	23.7257	24.9617	24.0542	25.9803
P61586	Transforming protein RhoA	RHOA	-0.0405369	-1.0285	0.982718	10	3	52.3	26.6229	25.6697	26.2073	25.9492	25.9818	26.4473
P61601	Neurocalcin-delta	NCALD	-0.227087	-1.17047	0.877956	3	2	16.6	23.6239	22.9099	22.69	22.6443	23.289	22.6093
P61604	10 kDa heat shock protein, mitochondrial	HSPE1	-0.085343	-1.06094	0.970266	12	12	80.4	30.1309	29.5197	29.4764	30.2288	29.1119	29.5302
P61619	Protein transport protein Sec61 subunit alpha isoform 1;Protein transport protein Sec61 subunit alpha isoform 2	SEC61A1	-0.151006	-1.11034	0.967727	8	8	14.1	23.3709	24.544	25.6026	24.4895	23.8622	24.7127
P61758	Prefoldin subunit 3	VBP1	0.181235	1.13385	0.868979	9	9	45.7	25.6965	25.9915	25.9565	26.1048	25.6555	26.4278
P61764	Syntaxin-binding protein 1	STXBP1	0.228775	1.17184	0.805595	22	22	42.8	27.8134	27.7823	28.1603	27.9957	28.5373	27.9092
P61803	Dolichyl-diphosphooligosaccharide--protein glycosyltransferase subunit DAD1	DAD1	1.89674	3.72371	0.577631	2	2	19.5	18.8601	21.7021	22.3013	22.024	21.9659	24.5637
P61916	Epididymal secretory protein E1	NPC2	1.66327	3.16734	0.274767	7	7	50.3	23.8829	22.5576	22.9454	25.4872	24.3341	24.5544
P61923	Coatomer subunit zeta-1	COPZ1	-0.36774	-1.29033	0.820043	8	8	39	26.6756	25.5095	25.5401	26.0331	25.2015	25.3874
P61960	Ubiquitin-fold modifier 1	UFM1	0.428848	1.34616	0.921416	2	2	31.8	23.8161	21.4029	21.4922	23.5265	21.0147	23.4565
P61962	DDB1- and CUL4-associated factor 7	DCAF7	0.993863	1.99151	0.579949	4	4	16.1	22.0168	20.4967	21.1742	22.134	21.3934	23.1419
P61964	WD repeat-containing protein 5	WDR5	0.370647	1.29293	0.76337	7	7	32	23.471	22.8929	23.8745	23.2964	24.1437	23.9103
P61966	AP-1 complex subunit sigma-1A	AP1S1	-0.407318	-1.32622	0.75393	3	3	21.5	22.6418	23.3343	23.1051	22.4982	22.0643	23.2967
P61970	Nuclear transport factor 2	NUTF2	0.449952	1.36599	0.840775	3	3	38.6	26.5164	24.6056	24.9293	26.052	25.3082	26.0411
P61978	Heterogeneous nuclear ribonucleoprotein K	HNRNPK	-0.194925	-1.14466	0.715571	36	2	65.2	30.5348	30.233	30.4638	30.3427	30.2103	30.0938
P61981	14-3-3 protein gamma;14-3-3 protein gamma, N-terminally processed	YWHAG	0.0150121	1.01046	0.990839	16	9	52.2	29.0692	28.9943	29.2385	28.8445	29.0793	29.4233
P62081	40S ribosomal protein S7	RPS7	0.846944	1.79869	0.660199	16	16	71.1	28.8519	28.2024	26.5189	28.669	28.3881	29.0569
P62136	Serine/threonine-protein phosphatase PP1-alpha catalytic subunit	PPP1CA	0.212683	1.15884	0.871978	15	5	47.3	26.8055	26.1375	26.8879	26.9297	26.4259	27.1134
P62140	Serine/threonine-protein phosphatase PP1-beta catalytic subunit	PPP1CB	0.217618	1.16281	0.725132	14	5	44.6	25.4986	25.8953	25.967	26.0317	25.9484	26.0337
P62166	Neuronal calcium sensor 1	NCS1	0.936838	1.91433	0.563788	2	2	12.1	22.6728	22.3042	21.9684	22.3969	23.0354	24.3237
P62191	26S protease regulatory subunit 4	PSMC1	0.771184	1.70667	0.481625	32	32	63.6	27.4284	27.4113	27.1161	27.3752	28.4979	28.3962
P62195	26S protease regulatory subunit 8	PSMC5	0.135571	1.09853	0.889049	27	26	68	27.7872	27.2576	27.681	27.5272	27.6956	27.9098
P62241	40S ribosomal protein S8	RPS8	0.249471	1.18877	0.727635	19	19	62	30.4626	30.3176	30.2754	30.5769	30.3031	30.9239
P62244	40S ribosomal protein S15a	RPS15A	0.727646	1.65593	0.651266	9	9	50	28.1561	28.4474	28.5836	28.0579	29.3176	29.9946
P62249	40S ribosomal protein S16	RPS16	0.815385	1.75977	0.523892	16	16	59.6	28.6587	29.0471	28.6178	28.8261	29.662	30.2816
P62253	Ubiquitin-conjugating enzyme E2 G1;Ubiquitin-conjugating enzyme E2 G1, N-terminally processed	UBE2G1	1.56405	2.95683	0.2553	2	2	6.5	20.1496	21.6293	20.9369	22.5162	22.1388	22.753
P62258	14-3-3 protein epsilon	YWHAE	0.306981	1.23712	0.737472	27	25	81.2	31.3869	31.3186	31.6873	31.3131	31.8588	32.1419
P62263	40S ribosomal protein S14	RPS14	0.754131	1.68662	0.595049	11	11	42.4	29.3159	30.374	29.2986	29.7029	30.6372	30.9107
P62266	40S ribosomal protein S23	RPS23	0.914257	1.8846	0.512546	5	5	18.9	26.7353	27.339	26.3162	27.134	27.5458	28.4536
P62269	40S ribosomal protein S18	RPS18	0.677997	1.59992	0.61474	15	15	57.2	28.3367	28.3643	27.9402	28.1167	28.8635	29.6949
P62277	40S ribosomal protein S13	RPS13	0.788851	1.7277	0.597274	18	18	64.9	29.2729	29.3402	28.507	29.0837	29.7068	30.6961
P62280	40S ribosomal protein S11	RPS11	0.638951	1.5572	0.660971	20	20	75.9	29.296	29.6171	28.883	29.0922	29.8852	30.7355
P62304	Small nuclear ribonucleoprotein E	SNRPE	-0.202543	-1.15072	0.943221	3	3	29.3	23.0963	24.5692	24.6144	23.1404	24.5385	23.9934
P62310	U6 snRNA-associated Sm-like protein LSm3	LSM3	-0.487853	-1.40236	0.884791	5	5	43.1	24.6338	24.5436	23.9142	24.741	22.07	24.817
P62314	Small nuclear ribonucleoprotein Sm D1	SNRPD1	0.752162	1.68432	0.761696	5	5	42	23.4841	24.5832	24.2189	23.4383	24.8767	26.2278
P62316	Small nuclear ribonucleoprotein Sm D2	SNRPD2	0.256006	1.19417	0.983859	11	11	71.2	23.3053	24.3932	17.7397	19.4758	21.161	25.5695
P62318	Small nuclear ribonucleoprotein Sm D3	SNRPD3	0.888384	1.8511	0.472425	9	9	64.2	25.7419	25.7362	25.4674	25.9348	26.3181	27.3578
P62328	Thymosin beta-4;Hematopoietic system regulatory peptide	TMSB4X	2.78551	6.89481	0.339131	4	4	75	25.43	24.0491	23.5917	27.6023	25.3005	28.5245
P62333	26S protease regulatory subunit 10B	PSMC6	0.185738	1.1374	0.843934	22	22	68.6	27.156	27.0915	27.0408	27.1735	26.985	27.687
P62424	60S ribosomal protein L7a	RPL7A	0.0712331	1.05061	0.966339	23	23	51.9	30.0345	30.4497	30.6055	29.9982	30.5305	30.7747
P62495	Eukaryotic peptide chain release factor subunit 1	ETF1	0.118919	1.08592	0.874803	19	19	44.2	27.2535	26.8348	27.1494	27.1731	27.1364	27.285
P62633	Cellular nucleic acid-binding protein	CNBP	-0.323993	-1.25179	0.660012	6	2	40	27.0825	27.0343	27.3853	27.0968	26.948	26.4854
P62633	Cellular nucleic acid-binding protein	CNBP	-0.00596619	-1.00414	0.997965	6	2	40.4	23.4904	23.7064	23.9502	23.9056	23.7038	23.5197
P62701	40S ribosomal protein S4, X isoform	RPS4X	0.833985	1.7826	0.604132	22	10	64.3	28.5703	28.5742	27.6333	28.3435	28.9156	30.0206
P62714	Serine/threonine-protein phosphatase 2A catalytic subunit beta isoform	PPP2CB	1.71888	3.29181	0.652459	8	1	34	22.9865	18.0936	22.0837	23.0876	22.64	22.5929
P62750	60S ribosomal protein L23a	RPL23A	0.0811647	1.05787	0.968068	8	8	41.7	28.9634	29.4748	29.3797	28.7899	29.7547	29.5168
P62753	40S ribosomal protein S6	RPS6	0.124448	1.09009	0.921268	16	16	30.9	29.3509	29.9844	30.0016	29.6802	30.1639	29.8661
P62805	Histone H4	HIST1H4A	0.361935	1.28515	0.90333	15	15	68	27.449	26.8137	26.0295	26.9334	26.0603	28.3843
P62820	Ras-related protein Rab-1A	RAB1A	0.0961742	1.06894	0.976632	11	4	60	25.9671	24.6652	23.9874	25.0189	24.752	25.1374
P62826	GTP-binding nuclear protein Ran	RAN	0.357865	1.28153	0.752114	9	9	35.2	29.9113	30.7369	30.8829	30.5192	31.0822	31.0033
P62829	60S ribosomal protein L23	RPL23	0.254774	1.19315	0.901128	12	12	55	28.2427	27.9767	27.2507	27.4341	27.9944	28.8058
P62834	Ras-related protein Rap-1A	RAP1A	-2.00982	-4.02732	0.431886	9	3	44	21.7642	20.9231	21.105	21.125	17.7793	18.8585
P62841	40S ribosomal protein S15	RPS15	0.588977	1.50418	0.829792	2	2	9	26.1765	27.7524	26.7023	26.1299	27.8868	28.3814
P62847	40S ribosomal protein S24	RPS24	0.570012	1.48454	0.721741	7	7	33.8	26.8345	27.5131	27.1635	26.7464	28.0588	28.4159
P62851	40S ribosomal protein S25	RPS25	0.225548	1.16922	0.705298	7	7	30.4	28.9394	29.2473	29.1837	29.1395	29.4947	29.4129
P62854	40S ribosomal protein S26;Putative 40S ribosomal protein S26-like 1	RPS26	0.847385	1.79924	0.653931	4	4	31.3	28.106	26.8157	26.7349	27.7283	27.3425	29.128
P62857	40S ribosomal protein S28	RPS28	-0.218054	-1.16316	0.958118	6	6	56.5	28.1078	26.4289	26.7041	28.1668	26.068	26.3519
P62861	40S ribosomal protein S30	FAU	0.221853	1.16623	0.907295	3	3	20.3	26.0962	25.3653	24.788	26.0002	25.122	25.793
P62873	Guanine nucleotide-binding protein G(I)/G(S)/G(T) subunit beta-1	GNB1	-0.65281	-1.57223	0.207975	11	8	28.3	27.6967	27.4035	27.5681	26.9729	26.8145	26.9225
P62877	E3 ubiquitin-protein ligase RBX1;E3 ubiquitin-protein ligase RBX1, N-terminally processed	RBX1	-0.00183805	-1.00127	1	4	4	32.4	25.4666	25.9662	26.4393	25.3716	26.5435	25.9514
P62879	Guanine nucleotide-binding protein G(I)/G(S)/G(T) subunit beta-2	GNB2	-0.393298	-1.31339	0.544577	10	4	26.8	27.5708	27.0688	27.1722	27.0152	26.921	26.6956
P62888	60S ribosomal protein L30	RPL30	0.401711	1.32107	0.835151	8	8	62.6	28.907	28.2883	27.9925	28.5094	28.1666	29.717
P62899	60S ribosomal protein L31	RPL31	0.377341	1.29895	0.950625	10	10	52.8	27.6605	28.8132	25.4635	28.044	25.9366	29.0888
P62906	60S ribosomal protein L10a	RPL10A	0.301743	1.23263	0.810924	14	14	46.1	29.7302	30.0867	29.7534	29.6333	30.0941	30.748
P62910	60S ribosomal protein L32	RPL32	0.252661	1.1914	0.837858	8	8	51.1	28.3523	27.8507	27.7475	28.0076	27.9759	28.7249
P62913	60S ribosomal protein L11	RPL11	0.0831738	1.05935	0.967573	8	2	35.4	28.8998	29.4592	28.9685	28.6458	29.3821	29.5491
P62913	60S ribosomal protein L11	RPL11	0.790132	1.72923	0.77579	8	2	35	21.0629	23.7969	23.3794	22.8226	24.3021	23.4849
P62917	60S ribosomal protein L8	RPL8	-0.104362	-1.07502	0.914819	19	19	54.5	29.1855	29.6792	29.4657	29.131	29.4754	29.411
P62937	Peptidyl-prolyl cis-trans isomerase A;Peptidyl-prolyl cis-trans isomerase A, N-terminally processed	PPIA	0.479626	1.39438	0.697021	19	16	93.9	31.9604	31.3271	31.4988	32.434	31.3545	32.4366
P62942	Peptidyl-prolyl cis-trans isomerase FKBP1A	FKBP1A	-0.607325	-1.52343	0.643789	6	6	50	28.9188	27.9938	28.4699	28.5847	27.4395	27.5365
P62979	Ubiquitin-40S ribosomal protein S27a;Ubiquitin;40S ribosomal protein S27a	RPS27A	0.0543105	1.03836	0.967525	13	3	60.3	30.3811	29.8679	29.9061	29.976	30.0521	30.29
P62993	Growth factor receptor-bound protein 2	GRB2	0.0721264	1.05127	0.975623	7	7	45.6	25.2665	24.5605	25.1339	25.3431	24.4643	25.37
P62995	Transformer-2 protein homolog beta	TRA2B	-0.900755	-1.86704	0.757255	12	12	48.9	19.6128	20.0691	16.8555	18.5355	17.5411	17.7585
P63000	Ras-related C3 botulinum toxin substrate 1;Ras-related C3 botulinum toxin substrate 3	RAC1	1.01325	2.01845	0.5345	8	3	49.5	27.2477	26.4493	26.4276	27.4004	26.9962	28.7677
P63010	AP-2 complex subunit beta	AP2B1	0.176189	1.1299	0.670967	27	14	30.4	27.3304	27.2563	27.4886	27.5735	27.477	27.5534
P63027	Vesicle-associated membrane protein 2	VAMP2	-0.313009	-1.2423	0.690124	5	3	60.3	26.5695	26.8666	26.9411	26.821	26.1412	26.476
P63092	Guanine nucleotide-binding protein G(s) subunit alpha isoforms short;Guanine nucleotide-binding protein G(s) subunit alpha isoforms XLas	GNAS	-0.425204	-1.34276	0.450902	11	10	28.8	25.5854	25.4572	25.719	25.0806	25.0011	25.4043
P63096	Guanine nucleotide-binding protein G(i) subunit alpha-1	GNAI1	-0.585569	-1.50063	0.529444	6	1	17.8	22.0566	21.2037	21.5654	21.1401	20.7119	21.2171
P63104	14-3-3 protein zeta/delta	YWHAZ	0.150589	1.11002	0.81874	24	19	77.6	32.8116	32.8385	32.7097	33.095	33.0161	32.7004
P63151	Serine/threonine-protein phosphatase 2A 55 kDa regulatory subunit B alpha isoform	PPP2R2A	0.136227	1.09903	0.929538	16	16	34.2	25.1278	25.3616	25.0204	24.9252	25.0609	25.9324
P63165	Small ubiquitin-related modifier 1	SUMO1	0.261935	1.19909	0.836253	5	5	43.6	23.5449	23.5359	23.7702	23.4843	23.6577	24.4949
P63167	Dynein light chain 1, cytoplasmic	DYNLL1	0.296059	1.22779	0.90922	5	2	64	26.2121	24.278	24.7004	25.896	24.8885	25.2941
P63173	60S ribosomal protein L38	RPL38	0.547737	1.46179	0.739336	8	8	60	27.1851	26.532	25.644	27.1	26.3595	27.5448
P63208	S-phase kinase-associated protein 1	SKP1	0.274869	1.20988	0.798209	9	9	54.6	27.5711	26.9173	27.2305	27.9035	27.4887	27.1514
P63220	40S ribosomal protein S21	RPS21	0.00172424	1.0012	0.999937	8	8	65.1	28.1304	27.0781	26.7368	28.0666	26.4523	27.4316
P63241	Eukaryotic translation initiation factor 5A-1;Eukaryotic translation initiation factor 5A-1-like	EIF5A	-0.230408	-1.17317	0.838756	16	8	70.8	30.3673	29.9734	29.8292	30.2156	29.4446	29.8185
P63244	Guanine nucleotide-binding protein subunit beta-2-like 1;Guanine nucleotide-binding protein subunit beta-2-like 1, N-terminally processed	GNB2L1	0.136105	1.09893	0.940884	23	23	75.7	29.4732	28.561	29.3012	28.9402	29.018	29.7854
P63261	Actin, cytoplasmic 2;Actin, cytoplasmic 2, N-terminally processed	ACTG1	0.630037	1.5476	0.806034	37	2	83.7	26.8307	29.2993	29.0696	29.011	29.3754	28.7033
P63279	SUMO-conjugating enzyme UBC9	UBE2I	0.232159	1.17459	0.920224	5	5	27.2	24.698	25.1148	24.0483	24.6723	24.1486	25.7367
P63313	Thymosin beta-10	TMSB10	-0.370349	-1.29267	0.947118	5	5	81.8	29.0341	27.2804	26.2869	29.1765	26.4557	25.8581
P67775	Serine/threonine-protein phosphatase 2A catalytic subunit alpha isoform	PPP2CA	0.486211	1.40076	0.753989	9	2	35.3	25.2498	24.044	24.3071	25.2793	24.3005	25.4797
P67809	Nuclease-sensitive element-binding protein 1	YBX1	0.486458	1.401	0.563093	15	8	66	29.0435	29.5522	29.2203	29.363	30.1153	29.7971
P67812	Signal peptidase complex catalytic subunit SEC11A	SEC11A	0.770843	1.70627	0.878509	5	5	19.5	23.6846	19.9201	20.5564	23.148	20.3477	22.9779
P67870	Casein kinase II subunit beta	CSNK2B	1.08921	2.12758	0.733297	5	5	33.5	23.6942	20.5125	22.3779	22.8349	22.2924	24.7249
P67936	Tropomyosin alpha-4 chain	TPM4	0.00552622	1.00384	0.997902	27	17	75.8	30.3351	30.5913	30.5219	30.9992	30.5121	29.9536
P68133	Actin, alpha skeletal muscle;Actin, alpha cardiac muscle 1;Actin, gamma-enteric smooth muscle;Actin, aortic smooth muscle	ACTA1	0.499043	1.41328	0.870645	24	5	46.2	29.0785	27.831	27.5906	28.4489	27.5248	30.0235
P68036	Ubiquitin-conjugating enzyme E2 L3	UBE2L3	1.01011	2.01406	0.783806	10	10	54.2	25.2305	21.7057	23.5889	25.5505	23.0424	24.9625
P68104	Elongation factor 1-alpha 1;Putative elongation factor 1-alpha-like 3	EEF1A1	0.291124	1.22359	0.840119	30	16	62.3	33.2746	32.5896	32.5094	33.6303	32.6523	32.9645
P68366	Tubulin alpha-4A chain	TUBA4A	0.299781	1.23096	0.966421	24	4	62.1	29.069	26.4292	25.0343	28.3328	25.3009	27.7982
P68371	Tubulin beta-4B chain	TUBB4B	0.115246	1.08316	0.935611	35	2	63.4	32.7807	32.0943	32.0485	32.6539	32.1325	32.4829
P68400	Casein kinase II subunit alpha;Casein kinase II subunit alpha 3	CSNK2A1	0.452487	1.3684	0.958887	11	11	40.7	25.3971	24.2487	20.6407	24.3942	21.4145	25.8351
P68402	Platelet-activating factor acetylhydrolase IB subunit beta	PAFAH1B2	0.0260016	1.01819	0.992235	4	4	24.9	25.6178	24.2715	24.4504	25.3496	24.3997	24.6684
Q71DI3	Histone H3.2;Histone H3.3;Histone H3.1;Histone H3.1t;Histone H3.3C	HIST2H3A	0.106176	1.07637	0.970246	9	9	34.6	25.3603	26.1701	25.615	25.6039	25.1745	26.6857
P78316	Nucleolar protein 14	NOP14	-0.560038	-1.47431	0.768051	18	18	25.2	20.2638	22.1754	20.3905	20.3097	20.1822	20.6577
P78318	Immunoglobulin-binding protein 1	IGBP1	-0.172585	-1.12708	0.889095	8	8	31.6	26.0994	25.3791	25.6482	25.7528	25.6826	25.1736
P78324	Tyrosine-protein phosphatase non-receptor type substrate 1	SIRPA	0.218339	1.16339	0.879772	6	6	22.7	24.924	25.0088	24.5446	25.5931	25.0508	24.4885
P78330	Phosphoserine phosphatase	PSPH	-0.977477	-1.96902	0.270828	7	7	27.6	26.2509	26.4935	26.93	25.5082	25.312	25.9218
P78332	RNA-binding protein 6	RBM6	-0.176949	-1.13049	0.984034	18	17	15.7	23.5482	25.1768	19.7361	23.2551	20.1899	24.4853
P78344	Eukaryotic translation initiation factor 4 gamma 2	EIF4G2	0.0709966	1.05044	0.958186	28	28	36.1	26.2661	25.9076	26.4201	26.4151	25.989	26.4027
P78345	Ribonuclease P protein subunit p38	RPP38	1.1754	2.25855	0.729361	10	10	36	17.853	19.6422	20.2013	18.3189	21.3247	21.579
P78346	Ribonuclease P protein subunit p30	RPP30	1.36539	2.57646	0.637138	7	7	34	19.2569	18.3816	18.3733	20.1858	18.0801	21.8421
P78347	General transcription factor II-I	GTF2I	0.999394	1.99916	0.15578	40	38	41.1	24.1303	24.2977	24.3859	25.2328	25.4966	25.0827
P78356	Phosphatidylinositol 5-phosphate 4-kinase type-2 beta	PIP4K2B	-1.00211	-2.00293	0.481608	4	1	11.5	20.6885	19.5364	20.7484	19.8441	18.7127	19.4101
P78357	Contactin-associated protein 1	CNTNAP1	0.189514	1.14038	0.929581	8	8	7.9	22.6552	22.8084	22.3429	23.4065	21.8356	23.133
P78358	Cancer/testis antigen 1	CTAG1A	2.2661	4.81021	0.178545	4	4	37.5	18.9486	18.8264	19.3868	21.177	21.548	21.2351
P78362	SRSF protein kinase 2;SRSF protein kinase 2 N-terminal;SRSF protein kinase 2 C-terminal	SRPK2	0.182249	1.13465	0.901173	11	9	18.5	24.7006	25.6397	25.4938	25.1793	25.6107	25.5908
P78371	T-complex protein 1 subunit beta	CCT2	0.329006	1.25615	0.770302	37	37	63.9	29.8512	29.2839	29.3234	29.8829	29.3029	30.2597
P78406	mRNA export factor	RAE1	0.236696	1.17829	0.819696	10	10	39.1	23.4941	22.8504	23.4717	23.7038	23.6109	23.2117
P78417	Glutathione S-transferase omega-1	GSTO1	0.876284	1.83564	0.507695	14	14	44	28.7144	27.2362	28.1045	29.1878	28.614	28.8821
P78527	DNA-dependent protein kinase catalytic subunit	PRKDC	-0.670452	-1.59157	0.25936	181	181	40	29.4779	28.9993	29.2332	28.5577	28.4832	28.6582
P78539	Sushi repeat-containing protein SRPX	SRPX	1.79805	3.4775	0.26037	2	2	6.6	17.4368	18.8041	18.9976	20.5153	19.6712	20.4461
P78559	Microtubule-associated protein 1A;MAP1A heavy chain;MAP1 light chain LC2	MAP1A	4.22426	18.6908	0.133714	7	6	3.4	17.4687	18.4547	19.1596	22.313	22.2746	23.1681
P80217	Interferon-induced 35 kDa protein	IFI35	2.04862	4.1371	0.168144	5	5	19.2	18.4031	17.9247	17.0328	20.0811	19.5306	19.8947
P80303	Nucleobindin-2;Nesfatin-1	NUCB2	1.89292	3.71386	0.136842	15	15	39.3	24.5274	23.9815	24.1612	26.0607	25.8057	26.4825
P81605	Dermcidin;Survival-promoting peptide;DCD-1	DCD	-1.09925	-2.14243	0.84411	8	2	52.7	21.5718	25.2688	27.0275	22.2742	23.9127	24.3834
P82094	TATA element modulatory factor	TMF1	-0.341026	-1.26666	0.84136	14	14	17.8	23.3333	22.9407	23.8383	23.3403	23.4807	22.2683
P82650	28S ribosomal protein S22, mitochondrial	MRPS22	-0.254098	-1.19259	0.897162	12	12	38.6	25.0548	24.3588	25.2057	23.9338	24.597	25.3262
P82663	28S ribosomal protein S25, mitochondrial	MRPS25	0.305499	1.23585	0.819203	2	2	16.8	22.583	22.109	22.5404	22.4851	22.2991	23.3648
P82664	28S ribosomal protein S10, mitochondrial	MRPS10	0.360168	1.28358	0.920802	2	2	14.9	19.7703	17.9982	20.2614	19.361	18.8385	20.9109
P82673	28S ribosomal protein S35, mitochondrial	MRPS35	0.350112	1.27466	0.871734	7	7	26.9	24.4725	23.3907	25.0349	24.3868	25.2919	24.2698
P82675	28S ribosomal protein S5, mitochondrial	MRPS5	0.620703	1.53762	0.640034	6	6	14.2	23.4356	24.1936	23.9936	23.8244	25.2085	24.452
P82909	28S ribosomal protein S36, mitochondrial	MRPS36	0.323144	1.25105	0.885562	4	4	43.7	23.4127	21.5871	22.8831	23.4222	22.7045	22.7256
P82912	28S ribosomal protein S11, mitochondrial	MRPS11	0.309479	1.23926	0.840014	4	4	25.4	24.3658	24.1717	23.6889	24.0123	24.0522	25.0903
P82914	28S ribosomal protein S15, mitochondrial	MRPS15	0.707512	1.63299	0.704258	6	6	19.5	23.215	24.8165	24.5461	24.0283	25.3444	25.3274
P82930	28S ribosomal protein S34, mitochondrial	MRPS34	0.915377	1.88606	0.523849	4	4	29.4	22.1609	22.0382	21.5652	21.8942	23.2101	23.4059
P82933	28S ribosomal protein S9, mitochondrial	MRPS9	-0.0504449	-1.03558	0.960724	6	6	13.1	23.9755	23.7026	23.8546	23.5791	23.9481	23.8541
P82979	SAP domain-containing ribonucleoprotein	SARNP	-0.0998542	-1.07167	0.973859	10	10	40	24.4897	26.1717	25.8511	25.5629	25.6634	24.9866
P83111	Serine beta-lactamase-like protein LACTB, mitochondrial	LACTB	-0.294949	-1.22684	0.915239	5	5	11.9	21.4554	23.3564	22.9297	21.6816	22.9517	22.2233
P83731	60S ribosomal protein L24	RPL24	-0.225748	-1.16938	0.728645	6	6	31.2	28.9474	29.3435	29.3602	28.8354	28.9944	29.1441
Q969Q0	60S ribosomal protein L36a-like;60S ribosomal protein L36a	RPL36AL	-1.82181	-3.53524	0.71629	7	7	40.6	24.0204	24.9982	23.8745	24.7991	18.715	23.9135
P83916	Chromobox protein homolog 1	CBX1	-0.226283	-1.16982	0.929639	8	7	56.2	23.4245	22.8162	23.4795	23.9402	23.1733	21.9278
P84022	Mothers against decapentaplegic homolog 3	SMAD3	0.387849	1.30844	0.866872	5	1	11.5	21.3805	23.195	22.5725	23.4219	22.5348	22.3548
P84085	ADP-ribosylation factor 5	ARF5	0.840307	1.79043	0.649589	5	2	37.2	21.0542	21.4941	21.3686	20.8838	22.3789	23.1751
P84090	Enhancer of rudimentary homolog	ERH	-0.0270278	-1.01891	0.995393	5	5	49	22.4527	21.3371	21.4451	21.6639	20.541	22.9489
P84095	Rho-related GTP-binding protein RhoG	RHOG	0.721571	1.64898	0.770493	10	9	51.8	25.6727	23.9757	24.9981	25.2935	24.587	26.9307
P84098	60S ribosomal protein L19	RPL19	-0.20504	-1.15272	0.792783	11	11	41.3	27.7844	28.3027	28.1702	27.7671	28.0695	27.8056
P84103	Serine/arginine-rich splicing factor 3	SRSF3	0.0443783	1.03124	0.990636	8	7	54.8	25.5091	24.6106	23.3573	25.2544	23.8986	24.4572
P84157	Matrix-remodeling-associated protein 7	MXRA7	0.727468	1.65573	0.539952	3	2	27.5	24.2836	24.8234	24.7507	25.4576	25.9371	24.6453
P85037	Forkhead box protein K1	FOXK1	-1.11088	-2.15977	0.3724	11	11	15.4	23.7936	24.1172	23.3301	22.7405	23.2394	21.9284
P86791	Vacuolar fusion protein CCZ1 homolog;Vacuolar fusion protein CCZ1 homolog B	CCZ1	-0.14841	-1.10835	0.908503	3	3	8.3	21.3837	22.0808	21.9863	21.3271	21.8066	21.8719
P98082	Disabled homolog 2	DAB2	0.185506	1.13722	0.927152	16	16	28.3	27.2084	27.4575	27.4705	27.9702	28.0536	26.6691
P98155	Very low-density lipoprotein receptor	VLDLR	0.323259	1.25115	0.869792	4	4	7.1	21.5181	20.2652	21.834	21.5969	21.8098	21.1804
P98160	Basement membrane-specific heparan sulfate proteoglycan core protein;Endorepellin;LG3 peptide	HSPG2	-5.05793	-33.3111	0.263333	34	34	11.8	24.3383	23.8853	24.296	20.1302	18.3521	18.8636
P98171	Rho GTPase-activating protein 4	ARHGAP4	0.907265	1.87549	0.670373	10	10	16.8	20.3432	23.0783	21.4211	22.4088	22.8229	22.3327
P98175	RNA-binding protein 10	RBM10	0.209556	1.15633	0.959408	35	6	36.4	18.0019	18.6883	17.6139	19.6234	18.4265	16.8829
P98194	Calcium-transporting ATPase type 2C member 1	ATP2C1	-0.934369	-1.91105	0.498483	9	9	16.1	25.5772	25.0287	25.7987	25.3723	23.9465	24.2826
P98196	Probable phospholipid-transporting ATPase IH;Phospholipid-transporting ATPase IG	ATP11A	-1.52326	-2.8744	0.409485	4	2	3.7	21.2255	21.3881	21.7468	21.2642	18.9077	19.6186
P99999	Cytochrome c	CYCS	0.393718	1.31377	0.532701	12	10	63.8	25.6822	25.9252	25.4667	26.2434	25.8926	26.1193
Q00013	55 kDa erythrocyte membrane protein	MPP1	0.140608	1.10237	0.867377	4	4	13.1	22.7509	22.8909	23.08	22.8956	23.3115	22.9365
Q00059	Transcription factor A, mitochondrial	TFAM	-0.108117	-1.07782	0.979138	10	10	30.1	25.0568	26.0216	25.5614	24.2087	26.5021	25.6047
Q00169	Phosphatidylinositol transfer protein alpha isoform	PITPNA	0.50475	1.41888	0.561681	10	8	44.4	25.0923	24.58	25.485	25.3908	25.5849	25.6958
Q00325	Phosphate carrier protein, mitochondrial	SLC25A3	0.153749	1.11246	0.788516	8	8	14.1	27.4421	27.6589	27.8083	27.8255	27.7343	27.8108
Q00341	Vigilin	HDLBP	-0.272527	-1.20792	0.787243	66	66	50.2	29.2301	29.2932	29.3457	29.3666	29.1975	28.4874
Q00403	Transcription initiation factor IIB	GTF2B	0.268194	1.2043	0.90463	8	8	34.5	21.8653	23.3853	23.5607	22.9391	23.0839	23.5928
Q00534	Cyclin-dependent kinase 6	CDK6	0.399387	1.31895	0.950757	12	11	43.9	23.6921	22.8882	22.4686	22.1421	21.9137	26.1913
Q00535	Cyclin-dependent-like kinase 5	CDK5	-0.338459	-1.26441	0.754014	8	7	26.7	25.8945	25.239	24.919	25.196	24.6976	25.1436
Q00577	Transcriptional activator protein Pur-alpha	PURA	0.128525	1.09318	0.961322	9	8	36.3	24.1441	23.9205	23.9761	25.0849	23.9808	23.3606
Q00610	Clathrin heavy chain 1	CLTC	0.148426	1.10836	0.882948	69	69	44.3	29.91	29.5287	29.8001	29.9582	29.5608	30.1651
Q00613	Heat shock factor protein 1	HSF1	-0.0262992	-1.0184	0.98419	3	3	9.4	23.3438	23.6952	23.8964	23.3193	23.9809	23.5563
Q00653	Nuclear factor NF-kappa-B p100 subunit;Nuclear factor NF-kappa-B p52 subunit	NFKB2	-0.496557	-1.41084	0.796216	14	14	22.2	22.8378	23.4407	23.9966	21.9758	23.5515	23.2582
Q00688	Peptidyl-prolyl cis-trans isomerase FKBP3	FKBP3	0.565335	1.47973	0.592625	12	12	45.5	25.4756	25.8121	25.6761	26.1622	25.6683	26.8292
Q00765	Receptor expression-enhancing protein 5	REEP5	-0.151553	-1.11076	0.845408	4	4	11.1	25.0947	25.3459	25.2039	25.1772	24.7892	25.2234
Q00796	Sorbitol dehydrogenase	SORD	-1.09709	-2.13923	0.454482	10	10	33.3	26.4084	26.4814	26.2697	25.2741	24.3713	26.2228
Q00839	Heterogeneous nuclear ribonucleoprotein U	HNRNPU	-0.0566533	-1.04005	0.971722	39	39	41.7	29.6685	30.2556	29.7346	29.5403	29.9244	30.0242
Q01082	Spectrin beta chain, non-erythrocytic 1	SPTBN1	0.297115	1.22868	0.560607	148	134	62	30.0776	30.1207	30.3765	30.5506	30.5789	30.3366
Q01085	Nucleolysin TIAR	TIAL1	0.135204	1.09825	0.885528	7	5	24	24.0067	23.967	24.4002	24.0369	24.2808	24.4619
Q01105	Protein SET;Protein SETSIP	SET	0.208611	1.15558	0.88477	7	7	27.9	29.2012	29.089	29.0884	28.8298	29.195	29.9797
Q01130	Serine/arginine-rich splicing factor 2	SRSF2	0.0899398	1.06433	0.961392	10	7	30.1	26.5309	26.996	27.0123	26.3729	27.2793	27.1568
Q01196	Runt-related transcription factor 1	RUNX1	2.69487	6.47495	0.153735	4	4	10.8	18.3414	17.6792	18.4501	19.946	21.0369	21.5725
Q01415	N-acetylgalactosamine kinase	GALK2	0.718014	1.64492	0.380913	5	5	13.4	21.7199	21.5976	22.2353	22.2537	22.8342	22.619
Q01433	AMP deaminase 2	AMPD2	-1.26637	-2.40556	0.157013	12	12	16.4	25.3021	25.4198	25.8002	24.07	24.488	24.165
Q01469	Fatty acid-binding protein, epidermal	FABP5	-0.971615	-1.96103	0.253921	15	15	83	29.999	30.1783	29.7892	29.3699	28.6131	29.0687
Q01484	Ankyrin-2	ANK2	-3.19398	-9.15132	0.212383	24	19	9.2	23.6523	23.3907	23.5804	20.2746	21.8982	18.8688
Q01518	Adenylyl cyclase-associated protein 1	CAP1	-0.443925	-1.3603	0.557815	29	28	57.9	30.7472	31.0461	31.2601	30.4937	30.9045	30.3235
Q01581	Hydroxymethylglutaryl-CoA synthase, cytoplasmic	HMGCS1	1.18477	2.27327	0.427302	10	9	26.3	23.679	23.7954	23.9362	24.4929	24.388	26.0839
Q01628	Interferon-induced transmembrane protein 3;Interferon-induced transmembrane protein 1;Interferon-induced transmembrane protein 2	IFITM3	-1.93905	-3.83453	0.504703	2	2	30.8	23.4459	20.0601	22.4544	19.0608	20.3473	20.7351
Q01650	Large neutral amino acids transporter small subunit 1	SLC7A5	0.105776	1.07607	0.980078	4	3	9.9	25.9958	24.6765	26.5699	25.0152	26.8711	25.6731
Q01658	Protein Dr1	DR1	-0.427682	-1.34507	0.644541	6	6	41.5	23.8858	24.1847	23.8569	23.1788	23.3827	24.0829
Q01780	Exosome component 10	EXOSC10	-0.022946	-1.01603	0.99935	25	25	41.4	19.3208	18.7034	17.4613	16.0972	19.0749	20.2445
Q01804	OTU domain-containing protein 4	OTUD4	0.346385	1.27137	0.839192	2	2	3	20.0712	21.2885	21.4176	21.1901	21.6157	21.0106
Q01813	ATP-dependent 6-phosphofructokinase, platelet type	PFKP	0.804497	1.74654	0.311558	35	33	41.5	27.9601	27.5935	27.9316	28.4393	28.4448	29.0147
Q01844	RNA-binding protein EWS	EWSR1	0.790274	1.7294	0.279596	8	8	19	25.7666	26.2145	26.2354	26.6302	27.0833	26.8738
Q01968	Inositol polyphosphate 5-phosphatase OCRL-1	OCRL	-0.821269	-1.76696	0.592442	8	8	10.9	23.7394	23.364	22.7417	22.5548	23.2179	21.6086
Q01970	1-phosphatidylinositol 4,5-bisphosphate phosphodiesterase beta-3	PLCB3	0.336929	1.26307	0.838976	10	10	11.7	25.2678	24.2779	25.1414	25.4828	25.6164	24.5987
Q02218	2-oxoglutarate dehydrogenase, mitochondrial	OGDH	-0.112387	-1.08102	0.957485	38	38	41.8	27.1841	27.0826	28.0167	27.3692	27.7204	26.8567
Q02241	Kinesin-like protein KIF23	KIF23	-0.42328	-1.34097	0.705463	20	20	31.8	22.5605	21.5271	22.3271	22.0453	21.6051	21.4946
Q02252	Methylmalonate-semialdehyde dehydrogenase [acylating], mitochondrial	ALDH6A1	1.94772	3.85764	0.171552	9	9	18.6	20.5153	21.5044	21.6804	22.7792	23.2938	23.4703
Q02318	Sterol 26-hydroxylase, mitochondrial	CYP27A1	-0.385873	-1.30665	0.625972	5	5	9.2	23.9589	23.5956	24.2406	23.7594	23.6143	23.2638
Q02338	D-beta-hydroxybutyrate dehydrogenase, mitochondrial	BDH1	-0.292249	-1.22455	0.897132	4	4	12.2	23.8021	21.9188	23.2233	22.7871	22.5207	22.7597
Q02413	Desmoglein-1	DSG1	-0.953965	-1.93719	0.85329	15	15	22.8	21.0444	26.3265	22.718	22.0505	22.7188	22.4576
Q02539	Histone H1.1	HIST1H1A	1.5408	2.90956	0.445718	16	9	42.8	14.8154	15.8517	17.4665	17.8141	17.4775	17.4645
Q02543	60S ribosomal protein L18a	RPL18A	0.59936	1.51504	0.798359	15	15	52.8	27.1931	26.8139	26.8959	26.4003	27.3927	28.908
Q02750	Dual specificity mitogen-activated protein kinase kinase 1	MAP2K1	0.283421	1.21708	0.900325	10	6	15.5	26.5699	25.0409	26.368	26.2057	26.8535	25.7699
Q02790	Peptidyl-prolyl cis-trans isomerase FKBP4;Peptidyl-prolyl cis-trans isomerase FKBP4, N-terminally processed	FKBP4	0.143164	1.10432	0.888739	26	26	62.1	28.0522	28.0128	28.2662	27.9528	28.1896	28.6182
Q02809	Procollagen-lysine,2-oxoglutarate 5-dioxygenase 1	PLOD1	-0.143251	-1.10439	0.946658	29	29	42.2	27.9875	26.9306	26.9189	27.6192	27.0242	26.7638
Q02818	Nucleobindin-1	NUCB1	0.810507	1.75383	0.593206	28	28	57.3	27.6658	26.9676	26.7127	28.4621	28.3193	26.9961
Q02878	60S ribosomal protein L6	RPL6	-0.074227	-1.0528	0.965576	17	17	43.8	29.1088	29.7091	29.4468	29.0085	29.2987	29.7348
Q02880	DNA topoisomerase 2-beta	TOP2B	-1.17627	-2.25992	0.645358	63	49	40.2	17.8477	19.7873	17.1977	16.0012	18.0474	17.2553
Q02952	A-kinase anchor protein 12	AKAP12	0.770067	1.70535	0.319235	86	86	61.6	29.3191	29.2388	29.3833	30.2315	30.3486	29.6712
Q02978	Mitochondrial 2-oxoglutarate/malate carrier protein	SLC25A11	0.00497437	1.00345	0.998129	8	8	27.7	26.7255	26.4075	26.5724	26.2696	26.3726	27.0781
Q03001	Dystonin	DST	0.193932	1.14388	0.89871	53	7	8.8	25.5997	25.7116	25.9255	26.2411	26.3026	25.275
Q03135	Caveolin-1	CAV1	-0.101852	-1.07315	0.982533	5	2	38.8	21.64	19.1906	21.0969	21.5135	20.6595	19.449
Q03135	Caveolin-1	CAV1	0.0394452	1.02772	0.990941	4	1	36.1	20.6681	20.6407	21.5634	21.9543	21.3303	19.7059
Q03154	Aminoacylase-1	ACY1	-2.32619	-5.01479	0.156478	13	13	34.6	26.3203	25.8695	26.5373	24.6976	23.7982	23.2527
Q03252	Lamin-B2	LMNB2	-0.87955	-1.8398	0.655165	37	33	53.9	19.0109	21.2482	20.6926	19.9946	19.1981	19.1205
Q03405	Urokinase plasminogen activator surface receptor	PLAUR	0.103575	1.07443	0.982857	7	2	34	20.8171	17.3258	19.423	20.4366	18.2644	19.1757
Q03426	Mevalonate kinase	MVK	1.09706	2.13918	0.21261	3	3	15.7	22.812	22.1139	22.5266	23.7908	23.3822	23.5707
Q03518	Antigen peptide transporter 1	TAP1	0.228995	1.17202	0.852303	3	3	4.6	23.2937	23.3826	23.307	23.901	22.9648	23.8043
Q03519	Antigen peptide transporter 2	TAP2	0.0967757	1.06938	0.937114	4	4	9.2	21.5382	21.8112	21.9856	22.1257	21.9763	21.5233
Q03701	CCAAT/enhancer-binding protein zeta	CEBPZ	-0.0305195	-1.02138	0.993304	26	26	23.4	17.6225	16.951	17.9602	16.4074	17.6214	18.4133
Q04206	Transcription factor p65	RELA	0.0335274	1.02351	0.978391	8	8	16.9	24.1498	24.1661	23.9645	24.2794	24.2753	23.8263
Q04323	UBX domain-containing protein 1	UBXN1	-0.00459925	-1.00319	0.998342	8	8	40.7	25.8212	26.6363	26.4175	26.469	26.4258	25.9664
Q04446	1,4-alpha-glucan-branching enzyme	GBE1	-0.180155	-1.13301	0.928226	12	12	20.5	24.9619	23.4422	23.8095	23.8509	24.0064	23.8159
Q04637	Eukaryotic translation initiation factor 4 gamma 1	EIF4G1	-0.183482	-1.13562	0.812504	43	1	34.5	29.6151	29.6307	29.6405	29.7118	29.5004	29.1237
Q04637	Eukaryotic translation initiation factor 4 gamma 1	EIF4G1	0.271322	1.20691	0.921945	43	1	31	23.6067	23.55	21.5294	23.2881	23.2447	22.9672
Q04721	Neurogenic locus notch homolog protein 2;Notch 2 extracellular truncation;Notch 2 intracellular domain	NOTCH2	-0.742496	-1.67307	0.431783	4	4	1.9	23.2798	24.1374	23.9794	22.7276	23.2858	23.1557
Q04726	Transducin-like enhancer protein 3;Transducin-like enhancer protein 2	TLE3	1.36685	2.57907	0.62632	5	2	7.4	19.252	21.6422	22.9286	22.342	22.7585	22.8229
Q04760	Lactoylglutathione lyase	GLO1	0.0306021	1.02144	0.98377	8	8	54.4	27.5738	27.4928	27.9381	27.8883	27.8966	27.3116
Q04837	Single-stranded DNA-binding protein, mitochondrial	SSBP1	0.247885	1.18747	0.947059	11	11	57.4	26.8579	24.5041	25.0205	26.3476	24.8995	25.8791
Q04917	14-3-3 protein eta	YWHAH	0.126307	1.0915	0.915933	22	17	72.8	28.3386	28.3868	28.9087	28.8616	28.7881	28.3634
Q04941	Proteolipid protein 2	PLP2	1.0796	2.11345	0.2608	2	2	18.4	24.6974	25.5759	25.1168	26.5074	26.0394	26.0821
Q05048	Cleavage stimulation factor subunit 1	CSTF1	-1.88208	-3.68606	0.134312	12	12	37.8	24.187	24.6141	24.683	22.7043	23.0217	22.1118
Q05086	Ubiquitin-protein ligase E3A	UBE3A	0.0699558	1.04968	0.968096	10	10	16.1	24.1877	24.4654	24.8193	24.1845	24.7061	24.7917
Q05209	Tyrosine-protein phosphatase non-receptor type 12	PTPN12	-0.47312	-1.38811	0.839302	20	20	36.4	24.6215	25.691	25.7113	24.9267	25.8117	23.866
Q05397	Focal adhesion kinase 1	PTK2	-0.329595	-1.25666	0.851432	10	10	11.9	24.7579	23.6704	24.3027	23.8781	24.5294	23.3346
Q05519	Serine/arginine-rich splicing factor 11	SRSF11	-0.876678	-1.83614	0.284944	9	9	32.1	24.1217	24.6118	24.6756	23.476	23.9132	23.3898
Q05639	Elongation factor 1-alpha 2	EEF1A2	-0.164832	-1.12104	0.958382	17	3	40.4	24.1441	24.3034	25.0939	25.0846	24.7237	23.2385
Q05655	Protein kinase C delta type;Protein kinase C delta type regulatory subunit;Protein kinase C delta type catalytic subunit	PRKCD	-0.166086	-1.12201	0.939703	23	23	34.6	25.8518	24.8281	25.6254	25.7302	25.5552	24.5216
Q05682	Caldesmon	CALD1	-0.296425	-1.2281	0.827208	31	3	51.5	29.084	29.5802	29.6011	29.3609	29.5212	28.4939
Q05707	Collagen alpha-1(XIV) chain	COL14A1	-3.24898	-9.50693	0.204951	2	2	1.5	23.7868	21.4594	21.1772	19.2165	18.6162	18.8436
Q06124	Tyrosine-protein phosphatase non-receptor type 11	PTPN11	-0.035181	-1.02469	0.983432	18	18	38	25.8095	25.0369	25.3291	25.7398	25.436	24.8942
Q06136	3-ketodihydrosphingosine reductase	KDSR	-0.0385208	-1.02706	0.974317	3	3	11.1	24.352	24.2635	24.5879	24.5758	24.3476	24.1644
Q06190	Serine/threonine-protein phosphatase 2A regulatory subunit B subunit alpha	PPP2R3A	0.34563	1.27071	0.830581	2	2	2.2	19.5133	18.3029	18.8771	19.5281	19.5107	18.6913
Q06203	Amidophosphoribosyltransferase	PPAT	-0.27853	-1.21296	0.919298	10	10	26.7	24.3214	24.8624	24.8725	23.5698	23.9727	25.6782
Q06210	Glutamine--fructose-6-phosphate aminotransferase [isomerizing] 1	GFPT1	-0.0910613	-1.06515	0.946275	32	27	51.1	29.2817	28.6594	28.9056	28.9433	28.5549	29.0753
Q06265	Exosome complex component RRP45	EXOSC9	0.143993	1.10496	0.975306	6	6	15	22.0678	20.8551	21.1909	20.8383	20.6773	23.0303
Q06323	Proteasome activator complex subunit 1	PSME1	0.649667	1.56881	0.541248	16	16	57.5	25.7995	26.1785	26.4412	26.2626	26.7857	27.32
Q06546	GA-binding protein alpha chain	GABPA	0.593596	1.509	0.698345	6	6	17.4	23.175	22.3185	22.4741	23.6492	22.3288	23.7703
Q06547	GA-binding protein subunit beta-1	GABPB1	0.446561	1.36279	0.52363	3	3	4.9	21.1671	21.6233	21.7668	21.8748	22.1177	21.9044
Q06587	E3 ubiquitin-protein ligase RING1	RING1	-0.80912	-1.75214	0.901233	8	5	25.1	20.3833	23.2328	23.647	18.5724	22.7177	23.5456
Q06787	Fragile X mental retardation protein 1	FMR1	-0.400516	-1.31998	0.869087	13	11	30.7	25.3062	23.5536	23.747	24.4526	23.7155	23.2372
Q06830	Peroxiredoxin-1	PRDX1	-1.16004	-2.23464	0.151091	20	17	72.9	31.7732	31.7038	31.6004	30.7727	30.2002	30.6244
Q07002	Cyclin-dependent kinase 18;Cyclin-dependent kinase 16;Cyclin-dependent kinase 17	CDK18	-0.300856	-1.23188	0.972638	3	2	6.6	21.2343	22.4032	22.3758	18.0051	23.076	24.0296
Q07020	60S ribosomal protein L18	RPL18	0.0399539	1.02808	0.98386	14	14	50	28.9923	28.4219	29.1449	28.4278	28.8748	29.3763
Q07021	Complement component 1 Q subcomponent-binding protein, mitochondrial	C1QBP	-0.0768458	-1.05471	0.960288	11	11	43.3	29.8398	29.1067	29.3494	29.5666	29.0932	29.4056
Q07065	Cytoskeleton-associated protein 4	CKAP4	0.493966	1.40831	0.553244	48	48	72.9	28.7043	28.8561	28.9546	29.5653	29.5923	28.8393
Q07157	Tight junction protein ZO-1	TJP1	1.56638	2.96161	0.202297	33	1	29.1	23.3374	22.697	23.7948	24.9496	25.0665	24.5121
Q07617	Sperm-associated antigen 1	SPAG1	1.43891	2.71116	0.136211	4	4	5.5	22.3995	22.3617	22.4326	23.6168	24.0061	23.8876
Q07666	KH domain-containing, RNA-binding, signal transduction-associated protein 1	KHDRBS1	-0.711179	-1.63714	0.752261	9	8	28.7	22.6487	23.3159	22.0286	21.7362	20.8615	23.2619
Q07812	Apoptosis regulator BAX	BAX	-0.269607	-1.20548	0.797429	8	8	51.8	27.683	27.6911	27.5855	27.908	27.2512	26.9917
Q07817	Bcl-2-like protein 1	BCL2L1	1.14209	2.20701	0.650086	2	2	11.2	18.4315	21.0708	21.4759	21.6621	21.1908	21.5516
Q07866	Kinesin light chain 1	KLC1	1.19597	2.29099	0.353902	31	25	47.5	24.9627	25.3167	26.355	26.5367	27.1629	26.5226
Q07954	Prolow-density lipoprotein receptor-related protein 1;Low-density lipoprotein receptor-related protein 1 85 kDa subunit;Low-density lipoprotein receptor-related protein 1 515 kDa subunit;Low-density lipoprotein receptor-related protein 1 intracellular domain	LRP1	-0.724328	-1.65213	0.518896	13	13	3.6	22.5149	23.0151	22.8452	22.4996	22.3106	21.3919
Q07955	Serine/arginine-rich splicing factor 1	SRSF1	-0.0188592	-1.01316	0.992861	25	24	62.5	25.49	24.6925	24.6626	25.231	24.4148	25.1427
Q07960	Rho GTPase-activating protein 1	ARHGAP1	-0.236305	-1.17797	0.819612	8	8	23	26.2046	25.459	26.1544	25.5255	25.8658	25.7178
Q08188	Protein-glutamine gamma-glutamyltransferase E;Protein-glutamine gamma-glutamyltransferase E 50 kDa catalytic chain;Protein-glutamine gamma-glutamyltransferase E 27 kDa non-catalytic chain	TGM3	-3.19623	-9.1656	0.511805	16	16	30.7	18.8023	22.6916	16.3812	15.4124	17.4279	15.4461
Q08209	Serine/threonine-protein phosphatase 2B catalytic subunit alpha isoform	PPP3CA	-0.00495021	-1.00344	0.999028	5	5	11.5	22.4439	22.3397	21.7019	22.6086	22.6519	21.2102
Q08211	ATP-dependent RNA helicase A	DHX9	-0.305272	-1.23565	0.624646	57	57	47.5	26.7409	27.0046	26.9421	26.7811	26.3102	26.6806
Q08257	Quinone oxidoreductase	CRYZ	-0.0146701	-1.01022	0.998126	7	7	29.2	24.6462	24.0333	23.6883	23.8478	23.5613	24.9147
Q08378	Golgin subfamily A member 3	GOLGA3	0.926437	1.90058	0.342043	37	37	34.6	27.0825	27.6744	27.4216	28.2495	28.8231	27.8853
Q08379	Golgin subfamily A member 2	GOLGA2	-0.107448	-1.07732	0.960803	16	15	25.7	25.9833	25.3418	25.2749	26.0335	25.3479	24.8962
Q08380	Galectin-3-binding protein	LGALS3BP	-0.848714	-1.80089	0.581349	12	12	27.9	26.5033	24.8509	25.0693	25.0053	24.6103	24.2617
Q08426	Peroxisomal bifunctional enzyme;Enoyl-CoA hydratase/3,2-trans-enoyl-CoA isomerase;3-hydroxyacyl-CoA dehydrogenase	EHHADH	1.91813	3.77933	0.472704	8	8	13.7	22.104	20.4852	19.1983	23.7771	21.9787	21.7861
Q08431	Lactadherin;Lactadherin short form;Medin	MFGE8	0.0334848	1.02348	0.990818	5	5	15.5	23.7975	22.6496	22.5903	23.5577	22.1788	23.4015
Q08554	Desmocollin-1	DSC1	-1.16962	-2.24952	0.839709	10	10	17	18.8366	24.6385	21.2284	19.6339	21.6925	19.8682
Q08722	Leukocyte surface antigen CD47	CD47	-0.502552	-1.41672	0.852084	3	3	9.6	25.0581	26.1788	26.4602	25.3033	24.3278	26.5584
Q08752	Peptidyl-prolyl cis-trans isomerase D	PPID	-0.050012	-1.03527	0.985905	12	12	37.8	25.3579	23.9974	23.4909	24.0506	23.8768	24.7688
Q08945	FACT complex subunit SSRP1	SSRP1	0.017519	1.01222	0.989417	24	24	38.2	26.7188	26.6053	26.3145	26.5304	26.3185	26.8422
Q08AD1	Calmodulin-regulated spectrin-associated protein 2	CAMSAP2	0.315459	1.24441	0.644203	8	8	7.2	22.3863	22.5485	22.7103	22.7559	23.1886	22.647
Q08AE8	Protein spire homolog 1	SPIRE1	-0.0670433	-1.04757	0.975601	2	2	4.4	21.4236	20.9536	20.547	21.0791	20.3651	21.2788
Q08AF3	Schlafen family member 5	SLFN5	-1.14412	-2.21011	0.308985	8	8	10.4	23.5197	23.2615	23.3672	21.7028	22.8961	22.1171
Q08AM6	Protein VAC14 homolog	VAC14	-0.0558376	-1.03946	0.978214	5	5	8.8	24.5436	23.7464	24.5524	24.3175	24.5225	23.8349
Q08J23	tRNA (cytosine(34)-C(5))-methyltransferase	NSUN2	0.0398483	1.02801	0.973581	27	27	45.9	26.7778	26.8539	27.1693	26.8758	27.1958	26.8489
Q09028	Histone-binding protein RBBP4	RBBP4	-0.399137	-1.31872	0.53209	13	3	36.1	27.4141	27.3455	27.0571	26.7759	26.7148	27.1285
Q09161	Nuclear cap-binding protein subunit 1	NCBP1	-0.271572	-1.20712	0.802341	8	8	12.5	24.4502	23.8163	24.3815	23.9234	23.5967	24.3132
Q09472	Histone acetyltransferase p300	EP300	-0.35714	-1.28088	0.902659	20	13	11.4	19.6726	20.3492	21.4361	19.2454	19.8808	21.2603
Q09666	Neuroblast differentiation-associated protein AHNAK	AHNAK	-0.751186	-1.68318	0.409046	297	297	73.5	32.3722	32.6548	32.5413	32.0376	32.0846	31.1925
Q0VDF9	Heat shock 70 kDa protein 14	HSPA14	0.343199	1.26857	0.6829	8	8	22.8	23.4909	23.1576	23.1077	24.0389	23.3282	23.4187
Q10471	Polypeptide N-acetylgalactosaminyltransferase 2;Polypeptide N-acetylgalactosaminyltransferase 2 soluble form	GALNT2	0.0522436	1.03688	0.968855	15	14	24.7	26.446	26.5352	26.7562	26.8501	26.7403	26.3037
Q10567	AP-1 complex subunit beta-1	AP1B1	0.400795	1.32024	0.586848	24	1	27.5	26.0841	25.433	25.8728	26.3886	26.0664	26.1374
Q10567	AP-1 complex subunit beta-1	AP1B1	0.024327	1.01701	0.992262	24	1	27.3	22.345	22.6674	22.6531	21.6458	23.0611	23.0316
Q10570	Cleavage and polyadenylation specificity factor subunit 1	CPSF1	0.83908	1.78891	0.595567	31	31	26.2	19.1327	18.0848	18.6322	18.613	19.4302	20.3238
Q10588	ADP-ribosyl cyclase/cyclic ADP-ribose hydrolase 2	BST1	-0.362888	-1.286	0.956546	2	2	11.2	21.852	17.8304	21.0734	18.7426	19.7069	21.2177
Q10713	Mitochondrial-processing peptidase subunit alpha	PMPCA	0.609336	1.52556	0.626307	14	4	29.3	26.3938	24.9888	25.8778	26.4675	26.5147	26.1061
Q11206	CMP-N-acetylneuraminate-beta-galactosamide-alpha-2,3-sialyltransferase 4	ST3GAL4	-0.000495275	-1.00034	0.999868	2	2	8.5	23.7148	23.5795	24.0756	24.1149	24.028	23.2256
Q12765	Secernin-1	SCRN1	0.663926	1.58439	0.392716	16	16	42.8	26.147	25.9858	26.5615	26.9759	27.1408	26.5695
Q12768	WASH complex subunit strumpellin	KIAA0196	-0.297363	-1.2289	0.799561	5	5	6.3	23.348	23.7269	24.3028	23.7952	23.3491	23.3413
Q12769	Nuclear pore complex protein Nup160	NUP160	0.857277	1.81162	0.862868	17	17	12.7	20.9303	23.6375	22.9796	20.9524	24.7189	24.4479
Q12788	Transducin beta-like protein 3	TBL3	-2.20574	-4.61311	0.266021	25	25	40.6	21.8998	21.7699	20.6601	19.8585	18.0232	19.831
Q12789	General transcription factor 3C polypeptide 1	GTF3C1	-0.612655	-1.52907	0.798919	35	35	21.6	18.4611	20.6325	19.9393	19.258	18.2521	19.6849
Q12792	Twinfilin-1	TWF1	0.0808938	1.05767	0.94079	16	16	40.9	27.3634	27.4456	27.5379	27.7895	27.6218	27.1783
Q12797	Aspartyl/asparaginyl beta-hydroxylase	ASPH	0.320814	1.24904	0.694786	24	24	36.8	26.1022	26.1301	26.3526	26.852	26.6035	26.0918
Q12800	Alpha-globin transcription factor CP2	TFCP2	2.85134	7.2167	0.530869	5	4	13.1	22.4157	16.6014	18.2651	22.7777	20.8314	22.2271
Q12802	A-kinase anchor protein 13	AKAP13	0.886136	1.84822	0.365036	10	10	5.7	22.958	23.9089	23.359	24.2778	24.6203	23.9863
Q12824	SWI/SNF-related matrix-associated actin-dependent regulator of chromatin subfamily B member 1	SMARCB1	-0.688537	-1.61165	0.798935	13	13	33.2	20.1698	18.9013	21.6339	19.0964	20.2284	19.3146
Q12841	Follistatin-related protein 1	FSTL1	-3.66889	-12.7188	0.307668	5	5	19.2	25.2729	24.5824	24.1026	22.7917	21.7435	18.416
Q12846	Syntaxin-4	STX4	-0.399232	-1.31881	0.465888	4	4	21	23.2121	23.0769	23.1851	22.5628	23.0049	22.7087
Q12849	G-rich sequence factor 1	GRSF1	0.359949	1.28338	0.806007	12	12	38.8	26.9324	25.7673	25.8034	26.7502	26.6378	26.1948
Q12851	Mitogen-activated protein kinase kinase kinase kinase 2	MAP4K2	-0.260096	-1.19756	0.599042	4	4	6.3	22.8396	22.5089	22.7563	22.4876	22.4975	22.3395
Q12872	Splicing factor, suppressor of white-apricot homolog	SFSWAP	0.658084	1.57799	0.596399	11	11	16.7	19.268	20.4421	20.3861	21.0529	20.3785	20.639
Q12873	Chromodomain-helicase-DNA-binding protein 3	CHD3	2.36229	5.14186	0.246703	26	17	18.1	17.6023	18.3949	17.8194	19.3728	19.9476	21.5831
Q12874	Splicing factor 3A subunit 3	SF3A3	-0.557426	-1.47164	0.671352	17	17	29.7	25.3913	25.6364	25.4705	24.6092	24.3909	25.8259
Q12888	Tumor suppressor p53-binding protein 1	TP53BP1	-0.185555	-1.13725	0.851583	61	61	44.5	20.54	20.5214	20.9568	20.8283	20.2805	20.3528
Q12899	Tripartite motif-containing protein 26	TRIM26	1.77161	3.41435	0.189527	5	5	10.8	19.0713	18.6844	18.5075	20.9133	19.8065	20.8582
Q12904	Aminoacyl tRNA synthase complex-interacting multifunctional protein 1;Endothelial monocyte-activating polypeptide 2	AIMP1	-0.227975	-1.17119	0.640766	16	16	58.7	27.2175	27.2008	27.2748	27.1956	26.8398	26.9738
Q12905	Interleukin enhancer-binding factor 2	ILF2	-0.213258	-1.1593	0.900157	17	17	45.9	26.015	25.1283	25.6267	25.3513	24.8437	25.9353
Q12906	Interleukin enhancer-binding factor 3	ILF3	-0.264961	-1.2016	0.67242	51	3	61.5	27.9995	28.1715	28.1333	27.5346	27.9043	28.0705
Q12907	Vesicular integral-membrane protein VIP36	LMAN2	-0.464595	-1.37993	0.834297	13	13	30.1	24.2833	26.0297	25.2821	25.4702	24.1511	24.58
Q12913	Receptor-type tyrosine-protein phosphatase eta	PTPRJ	-1.04892	-2.06898	0.3374	7	7	9.3	23.1567	22.9622	23.7269	22.3959	22.6006	21.7025
Q12929	Epidermal growth factor receptor kinase substrate 8	EPS8	-0.335454	-1.26177	0.647209	22	22	33.2	26.4896	26.6174	26.5765	26.3435	26.5112	25.8223
Q12931	Heat shock protein 75 kDa, mitochondrial	TRAP1	-0.0701326	-1.04981	0.918627	26	26	41.2	28.0217	27.7326	27.9289	27.7613	27.8931	27.8185
Q12959	Disks large homolog 1	DLG1	-0.156182	-1.11433	0.928761	6	6	10.5	21.8844	21.4686	22.0917	21.8585	21.0037	22.1139
Q12962	Transcription initiation factor TFIID subunit 10	TAF10	0.0391165	1.02748	0.982141	2	2	17.9	23.3978	22.9623	22.9145	23.5897	23.1639	22.6383
Q12965	Unconventional myosin-Ie	MYO1E	0.478333	1.39313	0.568083	28	28	29.1	26.2943	26.6078	25.9666	26.4444	27.0864	26.773
Q12972	Nuclear inhibitor of protein phosphatase 1;Activator of RNA decay	PPP1R8	-0.990862	-1.98737	0.488137	10	10	34.8	25.0678	24.7056	24.7118	22.8419	24.2786	24.3922
Q12974	Protein tyrosine phosphatase type IVA 2;Protein tyrosine phosphatase type IVA 1	PTP4A2	1.33832	2.52857	0.562057	4	4	33.1	21.6868	18.9216	21.1486	21.6175	21.5928	22.5618
Q12979	Active breakpoint cluster region-related protein	ABR	-0.676463	-1.59822	0.557205	6	5	8.6	22.4041	22.7336	21.9457	21.7446	22.2177	21.0918
Q12981	Vesicle transport protein SEC20	BNIP1	-0.420654	-1.33853	0.819866	5	5	30.3	23.1059	22.6405	23.373	21.6381	23.2295	22.9899
Q12986	Transcriptional repressor NF-X1	NFX1	1.41556	2.66763	0.680199	5	5	6	19.9498	17.3198	21.5336	19.954	21.7738	21.322
Q12996	Cleavage stimulation factor subunit 3	CSTF3	-2.64451	-6.25283	0.250808	19	19	29.6	20.7631	21.406	20.5527	17.8731	17.2077	19.7074
Q13011	Delta(3,5)-Delta(2,4)-dienoyl-CoA isomerase, mitochondrial	ECH1	0.423548	1.34122	0.855534	9	9	27.1	25.8986	24.857	24.9021	25.552	24.7295	26.6469
Q13017	Rho GTPase-activating protein 5	ARHGAP5	0.683849	1.60642	0.285603	11	11	10.9	22.2657	22.2672	22.4532	22.755	23.0043	23.2783
Q13033	Striatin-3	STRN3	-0.0568899	-1.04022	0.9543	13	1	24.5	22.7559	22.7574	22.8648	22.5037	22.9328	22.771
Q13042	Cell division cycle protein 16 homolog	CDC16	2.15	4.43828	0.605745	6	6	13.9	23.1238	17.5435	20.202	21.5917	22.7638	22.9638
Q13043	Serine/threonine-protein kinase 4;Serine/threonine-protein kinase 4 37kDa subunit;Serine/threonine-protein kinase 4 18kDa subunit	STK4	-0.00537936	-1.00374	0.999678	12	10	29.6	26.1736	26.0911	25.9854	26.1744	26.4166	25.643
Q13045	Protein flightless-1 homolog	FLII	0.29106	1.22354	0.407887	25	1	26.4	27.4888	27.5627	27.5163	27.8544	27.8719	27.7147
Q13049	E3 ubiquitin-protein ligase TRIM32	TRIM32	0.737947	1.6678	0.441796	4	4	7.2	22.5462	23.2903	23.3146	23.9842	23.9795	23.4013
Q13057	Bifunctional coenzyme A synthase;Phosphopantetheine adenylyltransferase;Dephospho-CoA kinase	COASY	0.39448	1.31447	0.654719	9	9	22	25.3815	24.8112	24.8115	25.6248	25.5517	25.0113
Q13085	Acetyl-CoA carboxylase 1;Biotin carboxylase	ACACA	-0.483093	-1.39774	0.751078	27	27	14.5	26.2377	25.1412	26.5547	25.1017	25.3859	25.9968
Q13098	COP9 signalosome complex subunit 1	GPS1	0.505519	1.41963	0.716485	12	12	26.7	26.1885	25.661	24.8426	26.5448	25.7118	25.9521
Q13107	Ubiquitin carboxyl-terminal hydrolase 4	USP4	-0.10739	-1.07728	0.978886	8	6	9.7	22.0371	21.3939	21.4018	21.4965	20.3017	22.7125
Q13111	Chromatin assembly factor 1 subunit A	CHAF1A	-0.078008	-1.05556	0.959501	12	12	17.7	21.4881	21.6252	21.7263	21.471	21.1379	21.9967
Q13123	Protein Red	IK	0.503332	1.41748	0.859402	17	17	39.1	17.7077	19.645	17.6275	19.2234	17.9161	19.3507
Q13126	S-methyl-5-thioadenosine phosphorylase	MTAP	0.230197	1.173	0.862573	12	12	42	26.2152	25.6744	25.3347	26.3184	25.93	25.6665
Q13131	5-AMP-activated protein kinase catalytic subunit alpha-1	PRKAA1	1.00879	2.01222	0.540679	9	9	19.7	24.2627	24.9919	24.0027	24.4913	25.4557	26.3366
Q13136	Liprin-alpha-1	PPFIA1	-0.623967	-1.54111	0.465997	22	17	25.2	26.7762	26.3957	26.878	26.2536	26.3148	25.6096
Q13137	Calcium-binding and coiled-coil domain-containing protein 2	CALCOCO2	-0.328172	-1.25542	0.911573	3	3	7.4	21.9431	22.1355	21.8587	22.1691	22.6052	20.1784
Q13144	Translation initiation factor eIF-2B subunit epsilon	EIF2B5	-0.0935828	-1.06702	0.958036	7	7	16.2	25.0121	24.3064	24.432	24.8927	24.1217	24.4552
Q13148	TAR DNA-binding protein 43	TARDBP	-0.324485	-1.25222	0.535602	9	9	27.3	24.931	25.1836	25.225	24.8932	24.6255	24.8474
Q13151	Heterogeneous nuclear ribonucleoprotein A0	HNRNPA0	1.75223	3.36879	0.67186	8	8	42.6	23.3884	23.8494	18.7283	23.9314	23.6752	23.6162
Q13153	Serine/threonine-protein kinase PAK 1	PAK1	-1.86856	-3.65168	0.561249	7	2	13.8	21.0016	20.9082	21.3076	16.8327	19.5384	21.2407
Q13155	Aminoacyl tRNA synthase complex-interacting multifunctional protein 2	AIMP2	0.298571	1.22993	0.915283	5	5	30.9	25.8246	24.7302	24.2817	25.3267	24.2954	26.1101
Q13158	FAS-associated death domain protein	FADD	-0.327851	-1.25514	0.940748	4	4	37.5	24.7739	23.1089	22.9321	24.2027	24.1585	21.4701
Q13162	Peroxiredoxin-4	PRDX4	2.35482	5.1153	0.145239	13	11	51.7	25.8611	24.5063	25.5736	27.8477	27.483	27.6747
[truncated: 2,430 more rows]

## Sheet: M12 NE
Majority protein IDs	Protein names	Gene names	T-test Difference (M12: CB3 vs. C)	Fold control (M12: CB3 vs. C)	T-test q-value (M12: CB3 vs. C)	Peptides	Unique peptides	Sequence coverage [%]	LFQ intensity M12-C_cyt_1	LFQ intensity M12-C_cyt_2	LFQ intensity M12-C_cyt_3	LFQ intensity M12-CB3_cyt_1	LFQ intensity M12-CB3_cyt_2	LFQ intensity M12-CB3_cyt_3
A0AVT1	Ubiquitin-like modifier-activating enzyme 6	UBA6	-0.00243759	-1.00169	0.999595	20	20	22.4	0.00160354	21.7707	21.1449	21.7201	21.3948	22.3919	20.8415
A0FGR8	Extended synaptotagmin-2	ESYT2	0.342773	1.26819	0.405156	20	20	28.4	0.737064	24.2702	24.8463	24.2099	24.6544	24.863	24.8373
A0MZ66	Shootin-1	KIAA1598	3.76432	13.5886	0.0226667	23	23	39.6	2.58159	20.226	20.4041	19.8536	25.0046	23.4355	23.3366
A1X283	SH3 and PX domain-containing protein 2B	SH3PXD2B	1.35411	2.55639	0.0496482	17	16	31.7	1.80081	25.2737	25.9538	26.4118	27.334	27.25	27.1177
A4D1E9	GTP-binding protein 10	GTPBP10	-2.63022	-6.1912	0.0381585	6	6	23.8	1.88256	21.8771	23.5414	21.8947	19.3733	20.3268	19.7225
A4D1P6	WD repeat-containing protein 91	WDR91	1.48367	2.79659	0.549772	6	6	11.8	0.381101	18.6551	23.2075	23.8091	23.3858	23.6681	23.0689
A5YKK6	CCR4-NOT transcription complex subunit 1	CNOT1	-0.166384	-1.12224	0.739562	21	21	10.5	0.331941	23.7535	23.7776	23.7685	23.953	23.6093	23.2381
Q9GZQ8	Microtubule-associated proteins 1A/1B light chain 3B;Microtubule-associated proteins 1A/1B light chain 3 beta 2	MAP1LC3B	1.25391	2.38487	0.15204	4	4	29.6	1.04457	23.2942	23.098	22.7575	23.3189	24.4056	25.187
A6NDG6	Phosphoglycolate phosphatase	PGP	-1.00183	-2.00254	0.837186	5	5	21.2	0.142642	22.4405	21.3339	16.1777	22.3322	16.4373	18.177
A6NFI3	Zinc finger protein 316	ZNF316	0.313414	1.24264	0.697762	3	3	5.4	0.30463	24.1244	23.3286	23.9094	23.823	23.6931	24.7865
H0Y7S4	Putative PRAME family member 26;PRAME family member 25	PRAMEF26	2.52994	5.77548	0.164896	2	2	6.5	0.906451	18.8475	22.5987	22.524	24.3042	23.0465	24.2091
A6NHQ2	rRNA/tRNA 2-O-methyltransferase fibrillarin-like protein 1	FBLL1	-0.729701	-1.6583	0.206071	3	2	6.9	0.983688	26.4966	27.0169	27.1553	26.2229	26.6174	25.6394
A6NHR9	Structural maintenance of chromosomes flexible hinge domain-containing protein 1	SMCHD1	-0.214589	-1.16037	0.693218	50	50	27.7	0.35784	28.4238	28.7713	28.1787	28.2776	28.5387	27.9138
A6NKF1	SAC3 domain-containing protein 1	SAC3D1	1.34399	2.53852	0.0326512	3	3	6.7	2.44831	22.8281	23.3078	22.7778	24.0487	24.5174	24.3795
A6NKT7	RanBP2-like and GRIP domain-containing protein 3;RanBP2-like and GRIP domain-containing protein 4;RANBP2-like and GRIP domain-containing protein 1;RANBP2-like and GRIP domain-containing protein 2	RGPD3	0.178362	1.1316	0.72948	26	1	15	0.337241	26.0042	26.1033	25.997	26.1229	26.6237	25.8931
A8CG34	Nuclear envelope pore membrane protein POM 121C;Nuclear envelope pore membrane protein POM 121	POM121C	0.997195	1.99612	0.385341	8	8	9	0.573466	21.8804	23.4423	23.0289	24.903	23.6647	22.7756
A8K2U0	Alpha-2-macroglobulin-like protein 1	A2ML1	7.322	160.008	0	12	12	12.4	3.25929	18.2902	16.3381	18.5669	24.7939	25.4381	24.9293
A8MW92	PHD finger protein 20-like protein 1	PHF20L1	-0.503796	-1.41794	0.252361	2	1	7.7	0.958597	22.2213	22.5178	22.446	21.6159	22.3465	21.7113
P62308	Small nuclear ribonucleoprotein G;Putative small nuclear ribonucleoprotein G-like protein 15	SNRPG	1.63606	3.10816	0.0591966	2	2	17.1	1.60071	24.0368	24.245	23.5504	24.9506	25.4109	26.3789
B2RTY4	Unconventional myosin-IXa	MYO9A	-1.54083	-2.90962	0.595656	2	1	4.4	0.337173	23.2988	23.1989	23.0366	23.3803	23.662	17.8694
C4AMC7	Putative WAS protein family homolog 3;WAS protein family homolog 2;WAS protein family homolog 1;WAS protein family homolog 6	WASH3P	0.73267	1.66171	0.121311	8	8	20.1	1.36456	21.9963	22.4616	22.6314	23.1954	23.3165	22.7755
E9PAV3	Nascent polypeptide-associated complex subunit alpha, muscle-specific form;Nascent polypeptide-associated complex subunit alpha	NACA	-0.0481618	-1.03395	0.88465	8	7	13.4	0.219953	28.3721	28.5121	28.4253	28.4557	28.4707	28.2387
E9PRG8	Uncharacterized protein C11orf98	C11orf98	-0.841977	-1.7925	0.121046	2	2	12.3	1.30616	26.7969	26.7692	26.7342	25.3233	26.1898	26.2613
O00116	Alkyldihydroxyacetonephosphate synthase, peroxisomal	AGPS	1.54654	2.92116	0.235956	14	14	30.2	0.775174	19.3407	20.2086	19.3438	19.6717	21.166	22.6951
O00139	Kinesin-like protein KIF2A	KIF2A	0.505316	1.41943	0.121255	23	20	36.7	1.62546	26.6564	26.7882	26.9616	27.3799	27.4535	27.0889
O00148	ATP-dependent RNA helicase DDX39A	DDX39A	0.564426	1.4788	0.476628	23	9	55.3	0.515852	25.6228	24.8361	25.7717	26.0815	26.577	25.2654
O00151	PDZ and LIM domain protein 1	PDLIM1	-2.52917	-5.77239	0.022	16	16	69.3	2.5807	26.0358	25.9512	26.1076	24.2535	23.1733	23.0803
O00154	Cytosolic acyl coenzyme A thioester hydrolase	ACOT7	0.859772	1.81475	0.143865	16	1	50.3	1.18161	25.2519	25.0728	25.3413	26.5877	25.4541	26.2035
O00159	Unconventional myosin-Ic	MYO1C	0.0419712	1.02952	0.968981	27	2	28.5	0.0334214	25.187	24.0836	24.0441	24.8764	24.2494	24.3149
O00161	Synaptosomal-associated protein 23	SNAP23	-0.362027	-1.28523	0.590927	12	12	64.9	0.427929	24.656	24.0932	24.2652	24.1815	23.3468	24.4
O00170	AH receptor-interacting protein	AIP	-0.458834	-1.37443	0.158803	17	17	50.6	1.43597	26.7077	26.3141	26.4885	26.2341	25.9695	25.9301
O00178	GTP-binding protein 1	GTPBP1	4.01463	16.1631	0.0195	13	13	27.4	3.16242	20.4227	19.0382	19.954	23.8704	23.5965	23.9919
O00186	Syntaxin-binding protein 3	STXBP3	-1.80987	-3.50611	0.0658531	5	5	10.1	1.48851	21.0858	21.3608	20.0253	18.7482	19.7804	18.5137
O00189	AP-4 complex subunit mu-1	AP4M1	-1.19997	-2.29735	0.15092	2	2	8.2	1.05771	22.6726	21.7076	22.8144	21.6375	21.5661	20.3911
O00193	Small acidic protein	SMAP	0.140514	1.1023	0.795569	4	4	22.4	0.259298	24.0717	24.2708	23.6924	24.0226	24.4188	24.0151
O00203	AP-3 complex subunit beta-1	AP3B1	0.0748634	1.05326	0.927406	18	16	21.8	0.0850386	26.0524	26.6326	26.9259	26.782	26.7964	26.2571
O00217	NADH dehydrogenase [ubiquinone] iron-sulfur protein 8, mitochondrial	NDUFS8	0.627713	1.54511	0.251961	3	3	19	0.885252	20.6417	20.6416	20.9835	21.2998	20.8929	21.9573
O00231	26S proteasome non-ATPase regulatory subunit 11	PSMD11	0.49705	1.41132	0.252186	26	26	58.1	0.964139	29.2651	29.296	29.8266	29.8915	29.7258	30.2615
O00232	26S proteasome non-ATPase regulatory subunit 12	PSMD12	0.716362	1.64303	0.224528	22	22	43.2	0.929025	27.4857	27.391	27.5713	27.6184	28.1307	28.8481
O00233	26S proteasome non-ATPase regulatory subunit 9	PSMD9	-0.0866337	-1.06189	0.95105	7	7	37.2	0.0494309	22.1178	21.0644	20.9399	21.2714	20.4793	22.1115
O00244	Copper transport protein ATOX1	ATOX1	-1.14365	-2.20939	0.696319	8	8	77.9	0.255199	23.3221	24.5874	19.8264	19.6821	21.2504	23.3724
O00255	Menin	MEN1	-0.185445	-1.13717	0.742291	5	5	10.8	0.308664	23.741	23.8275	23.8414	23.4805	24.0903	23.2828
O00257	E3 SUMO-protein ligase CBX4	CBX4	-0.557956	-1.47218	0.200448	7	7	14.3	1.10113	25.7991	25.9087	25.6325	24.7851	25.3526	25.5287
O00267	Transcription elongation factor SPT5	SUPT5H	0.218049	1.16316	0.559553	38	38	37.4	0.611469	29.3545	29.2529	29.6169	29.4957	29.861	29.5218
O00268	Transcription initiation factor TFIID subunit 4	TAF4	-0.548707	-1.46277	0.367646	13	13	18.1	0.679879	26.1188	26.4139	26.4213	25.148	26.3703	25.7895
O00287	Regulatory factor X-associated protein	RFXAP	-0.866205	-1.82286	0.285915	3	3	14.3	0.736578	22.8301	23.1416	23.7366	21.7731	23.295	22.0416
O00291	Huntingtin-interacting protein 1	HIP1	-0.145837	-1.10637	0.895354	9	9	13.1	0.104894	24.5834	25.826	25.9736	25.6211	24.8466	25.4777
O00299	Chloride intracellular channel protein 1	CLIC1	0.35848	1.28207	0.505251	21	21	76.3	0.557752	25.5313	25.3973	25.897	26.4505	25.763	25.6875
O00303	Eukaryotic translation initiation factor 3 subunit F	EIF3F	0.715683	1.64226	0.0374564	12	12	35.6	3.06972	26.1612	26.2192	26.0702	26.9399	26.7324	26.9254
O00330	Pyruvate dehydrogenase protein X component, mitochondrial	PDHX	-0.538987	-1.45295	0.73219	7	7	17.5	0.244838	20.8856	20.8303	19.6413	20.4092	20.9271	18.404
O00401	Neural Wiskott-Aldrich syndrome protein	WASL	0.925001	1.89869	0.256954	7	7	18.4	0.784433	22.8106	23.7965	24.4622	24.1139	24.9609	24.7695
O00410	Importin-5	IPO5	1.41815	2.67243	0.184107	33	33	39.1	0.90737	23.9185	22.0672	23.1289	24.8963	25.0032	23.4696
O00422	Histone deacetylase complex subunit SAP18	SAP18	-2.83204	-7.1208	0.462401	2	2	12.4	0.446488	27.2926	27.908	27.5114	26.8147	28.0573	19.3439
O00425	Insulin-like growth factor 2 mRNA-binding protein 3	IGF2BP3	-0.818607	-1.7637	0.140131	22	20	44.2	1.22192	25.9726	25.9183	25.879	25.6151	25.1651	24.5339
O00429	Dynamin-1-like protein	DNM1L	3.54718	11.6898	0.0417901	31	1	54.3	1.72015	21.5979	23.0904	21.5414	27.1861	24.758	24.9272
O00442	RNA 3-terminal phosphate cyclase	RTCA	-0.862235	-1.81785	0.169445	8	8	24	1.04896	22.8935	22.2355	23.3785	22.1052	21.5833	22.2324
O00443	Phosphatidylinositol 4-phosphate 3-kinase C2 domain-containing subunit alpha	PIK3C2A	-0.800562	-1.74178	0.233558	4	4	3.3	0.879357	23.5157	23.5904	23.5726	23.0919	23.2668	21.9183
O00461	Golgi integral membrane protein 4	GOLIM4	0.440095	1.35669	0.474706	9	9	16.2	0.556712	23.1408	23.6605	22.7638	24.0965	23.4314	23.3575
O00468	Agrin;Agrin N-terminal 110 kDa subunit;Agrin C-terminal 110 kDa subunit;Agrin C-terminal 90 kDa fragment;Agrin C-terminal 22 kDa fragment	AGRN	-3.14413	-8.84051	0.0340765	5	5	3.3	2.0483	22.3823	22.5279	22.666	19.0884	20.6359	18.4196
O00469	Procollagen-lysine,2-oxoglutarate 5-dioxygenase 2	PLOD2	-0.157693	-1.1155	0.527602	12	12	18.9	0.961645	23.5478	23.3892	23.3578	23.352	23.2873	23.1825
O00471	Exocyst complex component 5	EXOC5	1.08439	2.12048	0.298207	7	7	15.8	0.688565	20.2992	19.9776	21.8173	22.4401	21.9549	20.9522
O00487	26S proteasome non-ATPase regulatory subunit 14	PSMD14	0.261193	1.19847	0.634261	10	10	34.8	0.417112	27.551	26.8795	27.7303	27.6277	27.7669	27.5498
O00488	Zinc finger protein 593	ZNF593	-0.996295	-1.99487	0.055447	5	5	53	1.88834	25.4755	25.5745	25.3946	24.0328	24.6716	24.7512
O00499	Myc box-dependent-interacting protein 1	BIN1	-2.40142	-5.28323	0.0161176	9	9	34.7	3.21919	21.8565	22.1236	22.3731	20.08	19.418	19.6509
O00505	Importin subunit alpha-4	KPNA3	0.393428	1.31351	0.16617	8	5	18	1.52459	26.9186	26.8121	26.8704	27.2875	27.4449	27.049
O00506	Serine/threonine-protein kinase 25	STK25	-3.89218	-14.8478	0.0272464	6	2	13.1	2.18646	22.4124	22.6845	21.0322	17.757	17.4653	19.2302
O00541	Pescadillo homolog	PES1	-0.469323	-1.38446	0.149658	19	19	29.9	1.48438	28.5277	28.6394	28.3095	28.1829	27.8125	28.0732
O00560	Syntenin-1	SDCBP	1.22207	2.33281	0.034631	10	10	47.7	2.44225	25.1144	24.8841	25.0003	26.3325	26.4781	25.8546
O00566	U3 small nucleolar ribonucleoprotein protein MPP10	MPHOSPH10	-0.353106	-1.27731	0.584434	14	14	21	0.44139	27.4975	27.1002	26.4914	26.424	27.0245	26.5815
O00567	Nucleolar protein 56	NOP56	-0.700876	-1.62549	0.293461	23	23	41.9	0.760968	28.7909	29.0306	28.3469	27.6634	27.634	28.7683
O00571	ATP-dependent RNA helicase DDX3X	DDX3X	-0.216373	-1.16181	0.499794	34	11	54.5	0.767646	28.4651	28.7444	28.7286	28.5542	28.248	28.4868
O00622	Protein CYR61	CYR61	-3.5137	-11.4217	0.036431	5	5	17.1	1.89566	20.2528	22.975	21.3742	18.3799	17.6382	18.0428
O00625	Pirin	PIR	1.73185	3.32153	0.0276471	10	10	43.4	2.47571	24.8106	23.9356	24.3523	26.2272	25.8709	26.1959
O00629	Importin subunit alpha-3	KPNA4	-0.223514	-1.16757	0.451497	8	5	24.8	0.872263	26.2756	26.2831	26.4192	26.3214	26.0065	25.9794
O00712	Nuclear factor 1 B-type	NFIB	-0.370033	-1.29238	0.79917	5	4	14.5	0.191253	22.4093	21.2412	22.6207	21.0304	21.2059	22.9249
O00743	Serine/threonine-protein phosphatase 6 catalytic subunit;Serine/threonine-protein phosphatase 6 catalytic subunit, N-terminally processed	PPP6C	0.672508	1.59384	0.317576	4	4	22.6	0.72386	22.2936	21.7283	21.504	22.2353	22.0899	23.2182
O00754	Lysosomal alpha-mannosidase;Lysosomal alpha-mannosidase A peptide;Lysosomal alpha-mannosidase B peptide;Lysosomal alpha-mannosidase C peptide;Lysosomal alpha-mannosidase D peptide;Lysosomal alpha-mannosidase E peptide	MAN2B1	3.00432	8.02399	0.0435333	7	7	7.1	1.77022	21.9644	19.7834	19.6672	23.718	23.1918	23.5182
O00764	Pyridoxal kinase	PDXK	0.544044	1.45805	0.631576	7	7	32.7	0.342413	20.2606	20.5637	18.4901	20.2808	20.1279	20.5378
O14497	AT-rich interactive domain-containing protein 1A	ARID1A	-0.909989	-1.87903	0.117961	29	28	19.3	1.29045	28.3428	28.3207	28.2937	26.7723	27.8796	27.5754
O14503	Class E basic helix-loop-helix protein 40	BHLHE40	-3.47066	-11.0859	0.0607446	3	3	8.7	1.42554	23.9634	23.1493	24.4786	21.7599	21.1241	18.2952
O14530	Thioredoxin domain-containing protein 9	TXNDC9	0.470369	1.38546	0.434096	8	8	45.2	0.601335	23.7893	23.7546	23.7597	24.7125	23.555	24.4472
O14556	Glyceraldehyde-3-phosphate dehydrogenase, testis-specific	GAPDHS	1.24254	2.36615	0.307121	7	7	19.6	0.660566	16.4697	19.0726	18.2206	18.6975	19.9002	18.8928
O14578	Citron Rho-interacting kinase	CIT	1.18198	2.26888	0.026963	43	8	24.2	2.77714	26.0166	26.2419	26.2305	27.3549	27.5806	27.0995
O14578	Citron Rho-interacting kinase	CIT	0.421933	1.33972	0.65898	36	1	26.6	0.327337	19.8629	21.4209	20.4055	20.5396	20.9456	21.4698
O14579	Coatomer subunit epsilon	COPE	1.10078	2.14471	0.0414316	13	13	43.5	2.20624	24.1623	23.6389	23.8437	25.0499	24.7078	25.1895
O14617	AP-3 complex subunit delta-1	AP3D1	-0.369771	-1.29215	0.567132	23	23	23.6	0.455901	25.2797	25.7021	24.8261	25.2863	24.9569	24.4554
O14618	Copper chaperone for superoxide dismutase	CCS	-0.438258	-1.35497	0.737001	6	6	20.8	0.247421	22.4312	20.8307	21.3199	21.8503	20.103	21.3137
O14646	Chromodomain-helicase-DNA-binding protein 1	CHD1	0.0535399	1.03781	0.970195	21	18	18.2	0.0271669	26.9763	26.8085	26.8683	27.8108	27.3577	25.6451
O14647	Chromodomain-helicase-DNA-binding protein 2	CHD2	-0.307976	-1.23797	0.701499	14	11	10.6	0.30192	22.3054	22.6284	21.2651	21.7822	21.8363	21.6564
O14653	Golgi SNAP receptor complex member 2	GOSR2	0.599749	1.51545	0.559674	3	3	23.6	0.414462	21.4344	19.6834	21.2131	21.1144	21.0885	21.9273
O14662	Syntaxin-16	STX16	0.570901	1.48545	0.633155	6	6	28.6	0.337637	20.1094	20.3204	20.7264	19.614	21.5105	21.7444
O14686	Histone-lysine N-methyltransferase 2D	KMT2D	-0.790105	-1.7292	0.120168	6	6	1.8	1.33506	24.5689	24.595	24.6493	24.0905	24.0898	23.2625
O14734	Acyl-coenzyme A thioesterase 8	ACOT8	-0.524217	-1.43815	0.420386	4	4	20.4	0.59906	23.0043	22.052	22.0655	22.2417	21.4374	21.8701
O14737	Programmed cell death protein 5	PDCD5	-0.0898164	-1.06423	0.871946	7	7	45.6	0.163662	26.5641	26.4291	26.1248	26.3148	25.9903	26.5435
O14744	Protein arginine N-methyltransferase 5;Protein arginine N-methyltransferase 5, N-terminally processed	PRMT5	-2.20218	-4.60174	0.189668	13	13	23.7	0.84721	24.8032	23.7383	24.3811	20.6366	21.2694	24.4101
O14745	Na(+)/H(+) exchange regulatory cofactor NHE-RF1	SLC9A3R1	0.81319	1.75709	0.237944	15	15	54.2	0.863521	23.928	23.942	23.0635	24.9402	24.6006	23.8322
O14757	Serine/threonine-protein kinase Chk1	CHEK1	0.0415955	1.02925	0.969216	2	2	7.9	0.0304073	22.8478	23.3642	23.479	24.1047	22.9115	22.7996
O14773	Tripeptidyl-peptidase 1	TPP1	0.606524	1.52259	0.471646	3	3	8.2	0.514489	24.6169	24.7811	24.5817	25.6866	24.245	25.8676
O14776	Transcription elongation regulator 1	TCERG1	-0.623322	-1.54042	0.197238	36	36	25.5	1.06658	29.5797	30.0399	29.4896	28.6714	29.4029	29.1649
O14795	Protein unc-13 homolog B	UNC13B	-0.320538	-1.2488	0.740097	2	1	1.4	0.258921	22.2918	21.502	22.0016	20.8939	21.542	22.3978
O14802	DNA-directed RNA polymerase III subunit RPC1	POLR3A	-0.277069	-1.21173	0.781271	21	21	18.6	0.222464	25.9219	24.9107	26.1092	24.9109	25.2326	25.9671
O14818	Proteasome subunit alpha type-7	PSMA7	0.362414	1.28558	0.150769	18	18	63.3	1.78135	29.7023	29.6771	29.8605	30.0224	30.0549	30.2498
O14893	Gem-associated protein 2	GEMIN2	-0.896571	-1.86164	0.0562183	4	4	16.4	1.90105	23.4087	23.8846	23.3832	22.7461	22.8323	22.4085
O14907	Tax1-binding protein 3	TAX1BP3	0.3998	1.31933	0.456053	2	2	25	0.605161	22.197	22.0867	21.6254	22.367	22.7842	21.9572
O14920	Inhibitor of nuclear factor kappa-B kinase subunit beta	IKBKB	-0.32948	-1.25656	0.74236	4	4	6.6	0.25256	21.4755	21.2355	21.1892	21.5283	21.4312	19.9522
P19105	Myosin regulatory light chain 12A;Myosin regulatory light chain 12B	MYL12A	0.357557	1.28125	0.365579	13	7	66.7	0.815134	28.9531	28.5953	28.5323	28.9395	28.8562	29.3576
O14964	Hepatocyte growth factor-regulated tyrosine kinase substrate	HGS	-1.06405	-2.09079	0.59844	13	13	20.1	0.342444	20.8553	21.9767	21.2908	22.6336	19.919	18.378
O14965	Aurora kinase A	AURKA	0.0313835	1.02199	0.953438	6	5	25.1	0.0614386	24.8404	25.0843	24.8324	25.1379	25.0744	24.639
O14974	Protein phosphatase 1 regulatory subunit 12A	PPP1R12A	-0.722261	-1.64977	0.0502276	31	31	38.7	2.22646	28.5863	28.7069	28.6541	28.012	28.0984	27.6701
O14976	Cyclin-G-associated kinase	GAK	1.37491	2.59352	0.0490128	10	10	10.1	1.80654	18.9818	19.7011	18.5446	20.5246	20.3641	20.4637
O14979	Heterogeneous nuclear ribonucleoprotein D-like	HNRNPDL	-0.053882	-1.03805	0.925396	15	2	34	0.101859	29.0355	28.9886	28.8721	28.864	29.251	28.6196
O14979	Heterogeneous nuclear ribonucleoprotein D-like	HNRNPDL	-0.0593796	-1.04202	0.933199	14	1	48.4	0.0810456	25.5725	25.4108	25.3994	25.0234	25.3003	25.8809
O14980	Exportin-1	XPO1	0.306648	1.23683	0.733429	22	22	22.4	0.270432	25.2081	24.5197	23.998	24.633	24.5551	25.4576
O15014	Zinc finger protein 609	ZNF609	-1.5503	-2.92878	0.117659	5	5	6.8	1.15006	24.7817	24.4162	24.9974	23.003	24.3173	22.2241
O15020	Spectrin beta chain, non-erythrocytic 2	SPTBN2	-0.815097	-1.75942	0.318603	30	19	16.3	0.689733	27.4115	26.3213	27.1353	26.1576	26.872	25.3932
O15027	Protein transport protein Sec16A	SEC16A	1.91901	3.78163	0.252579	15	15	12.3	0.718122	21.9825	19.1106	17.9342	21.9297	21.1868	21.6678
O15042	U2 snRNP-associated SURP motif-containing protein	U2SURP	0.385043	1.3059	0.256779	31	31	30.7	1.07687	29.2097	29.3825	29.1749	29.3329	29.8312	29.7581
O15047	Histone-lysine N-methyltransferase SETD1A	SETD1A	-0.0860227	-1.06144	0.866874	8	8	7.4	0.182486	24.5237	24.8767	24.5191	24.2912	24.631	24.7393
O15061	Synemin	SYNM	1.40086	2.64059	0.0368557	79	11	57.1	2.2824	22.9501	22.5904	22.3517	23.8963	23.8026	24.3957
O15066	Kinesin-like protein KIF3B;Kinesin-like protein KIF3B, N-terminally processed	KIF3B	-0.745607	-1.67668	0.907396	8	5	14.5	0.0798492	20.571	22.7203	22.8108	17.3727	27.6571	18.8355
O15067	Phosphoribosylformylglycinamidine synthase	PFAS	0.720144	1.64735	0.612367	32	32	28.2	0.344988	20.6354	20.4874	19.8274	21.333	19.477	22.3006
O15075	Serine/threonine-protein kinase DCLK1	DCLK1	1.72914	3.3153	0.0438929	14	14	26.2	1.85831	23.4175	23.0153	23.9718	25.7818	24.7465	25.0638
O15083	ERC protein 2	ERC2	-1.34797	-2.54554	0.0399856	10	3	9.9	2.10422	24.7621	23.8489	24.4271	22.9217	23.1162	22.9562
O15084	Serine/threonine-protein phosphatase 6 regulatory ankyrin repeat subunit A	ANKRD28	-2.00758	-4.02107	0.111887	9	7	12.1	1.14883	21.4523	21.6166	20.682	19.109	17.9815	20.6376
O15085	Rho guanine nucleotide exchange factor 11	ARHGEF11	-0.217716	-1.16289	0.881323	16	16	20	0.111628	23.923	24.0421	23.236	24.7522	23.3003	22.4954
O15118	Niemann-Pick C1 protein	NPC1	-3.80582	-13.9851	0.113245	6	6	5.6	1.07048	24.2602	23.7246	24.2779	18.6667	23.6036	18.5749
O15143	Actin-related protein 2/3 complex subunit 1B	ARPC1B	-0.0562102	-1.03973	0.928101	14	14	37.6	0.094066	27.5901	27.4488	27.4983	27.6632	27.6679	27.0375
O15144	Actin-related protein 2/3 complex subunit 2	ARPC2	0.479944	1.39469	0.104459	16	16	43.7	1.84837	27.6699	27.5059	27.434	27.8882	27.9667	28.1948
O15145	Actin-related protein 2/3 complex subunit 3	ARPC3	1.1693	2.24903	0.0416615	6	6	33.7	2.07688	24.2729	24.0512	24.5542	25.7819	25.1163	25.488
O15160	DNA-directed RNA polymerases I and III subunit RPAC1	POLR1C	0.146395	1.1068	0.762494	16	16	51.2	0.310729	28.6486	28.6389	29.0032	28.6102	29.0375	29.0821
O15164	Transcription intermediary factor 1-alpha	TRIM24	0.901287	1.86773	0.107316	6	6	8.1	1.36781	23.1652	23.1101	23.7717	24.1827	24.666	23.9021
O15182	Centrin-3	CETN3	2.28327	4.8678	0.255364	3	3	19.2	0.702164	22.1612	17.4891	21.5292	22.4549	23.1582	22.4162
O15212	Prefoldin subunit 6	PFDN6	-0.0334403	-1.02345	0.956338	9	9	56.6	0.0515153	24.9866	25.4235	24.878	25.3213	25.0593	24.8073
O15213	WD repeat-containing protein 46	WDR46	1.26319	2.40026	0.135286	9	9	21.6	1.12046	24.087	24.7231	24.2305	24.6234	26.06	26.1467
O15226	NF-kappa-B-repressing factor	NKRF	-0.239225	-1.18036	0.750141	24	24	36.2	0.268112	29.1866	28.9513	29.6134	28.4437	29.4621	29.1277
O15228	Dihydroxyacetone phosphate acyltransferase	GNPAT	-0.125092	-1.09058	0.956692	2	2	4.2	0.0385416	21.6714	21.7751	21.55	22.6556	22.625	19.3407
O15258	Protein RER1	RER1	-1.65651	-3.15253	0.250072	3	3	24	0.737055	22.6984	22.8844	19.7935	19.7472	20.0693	20.5903
O15260	Surfeit locus protein 4	SURF4	-0.243244	-1.18365	0.848882	3	3	25.8	0.152018	25.2414	25.6409	23.8159	24.8701	24.2094	24.8889
O15263	Beta-defensin 4A	DEFB4A	-1.29055	-2.44621	0.159833	2	2	35.9	0.99995	20.9485	20.8053	20.594	20.1651	20.0086	18.3023
O15269	Serine palmitoyltransferase 1	SPTLC1	2.67116	6.36941	0.113081	9	9	20.1	1.10042	21.3849	18.0452	18.5646	22.4809	21.0514	22.4759
O15294	UDP-N-acetylglucosamine--peptide N-acetylglucosaminyltransferase 110 kDa subunit	OGT	0.664789	1.58534	0.368115	13	13	14.6	0.64359	25.6835	25.0538	25.0341	25.1033	26.2146	26.4479
O15305	Phosphomannomutase 2	PMM2	1.01035	2.0144	0.421455	11	10	50.4	0.522505	20.7552	20.5776	21.1939	23.2518	20.3798	21.9261
O15320	cTAGE family member 5;Melanoma inhibitory activity protein 2	CTAGE5	-2.73447	-6.65514	0.180195	8	7	16.9	0.854827	24.1236	23.6704	23.8601	24.1104	19.7477	19.5926
O15347	High mobility group protein B3	HMGB3	-2.54821	-5.84908	0.0385203	6	6	24	1.93252	26.1307	26.9887	27.661	23.6475	24.8726	24.6157
O15355	Protein phosphatase 1G	PPM1G	0.604984	1.52096	0.46953	14	14	35.5	0.519213	23.3692	22.8905	22.6798	24.3442	23.6827	22.7275
O15371	Eukaryotic translation initiation factor 3 subunit D	EIF3D	0.269385	1.20529	0.531063	28	28	48.9	0.590079	27.2575	26.801	27.3002	27.6409	27.2869	27.239
O15372	Eukaryotic translation initiation factor 3 subunit H	EIF3H	0.00896454	1.00623	0.988509	14	14	34.4	0.0158111	26.7747	26.8759	26.7027	27.1509	26.665	26.5642
O15379	Histone deacetylase 3	HDAC3	1.58229	2.99445	0.34642	3	3	8.2	0.590582	21.7761	20.0898	21.1011	22.2123	20.8852	24.6164
O15381	Nuclear valosin-containing protein-like	NVL	0.469512	1.38464	0.113134	11	11	19.2	1.79274	23.6509	23.6799	23.5937	24.3319	24.0532	23.9478
O15400	Syntaxin-7	STX7	1.32223	2.50052	0.373149	9	9	46.9	0.567951	20.8525	19.4346	22.1875	22.9202	22.6925	20.8286
O15439	Multidrug resistance-associated protein 4	ABCC4	0.474543	1.38948	0.719435	2	2	1.5	0.262251	17.2071	16.0833	18.3701	17.7351	18.1779	17.1711
O15446	DNA-directed RNA polymerase I subunit RPA34	CD3EAP	-1.08802	-2.12582	0.133784	18	18	53.9	1.16161	28.9527	29.2234	29.0473	28.044	28.7064	27.2089
O15460	Prolyl 4-hydroxylase subunit alpha-2	P4HA2	-0.410794	-1.32942	0.725519	13	13	28.3	0.263787	21.3147	21.5458	21.7662	21.8404	19.922	21.6319
O15498	Synaptobrevin homolog YKT6	YKT6	0.354367	1.27842	0.789784	6	6	28.3	0.200839	20.1077	20.0211	18.443	20.036	19.0996	20.4993
O15504	Nucleoporin-like protein 2	NUPL2	0.475552	1.39045	0.402408	4	4	13.2	0.646605	22.987	23.2086	22.7871	23.8974	23.6428	22.8691
O15511	Actin-related protein 2/3 complex subunit 5	ARPC5	0.849205	1.80151	0.0433887	9	8	70.2	2.38447	26.0663	26.0637	26.0264	26.6519	26.9037	27.1484
O15514	DNA-directed RNA polymerase II subunit RPB4	POLR2D	0.267874	1.20403	0.794481	4	4	40.8	0.207199	23.0308	22.5107	22.2767	23.4557	23.1724	21.9936
O15523	ATP-dependent RNA helicase DDX3Y	DDX3Y	-1.17075	-2.25129	0.0322759	27	4	41.8	2.55951	23.8728	23.4303	23.4145	22.5877	22.3451	22.2726
O15525	Transcription factor MafG;Transcription factor MafK	MAFG	1.18609	2.27535	0.117614	4	3	25.3	1.20707	22.9192	22.9605	22.9925	23.2707	24.8389	24.3208
O15540	Fatty acid-binding protein, brain	FABP7	3.55704	11.77	0.0207273	7	7	58.3	2.86722	18.5909	18.9691	18.0274	22.7217	21.4973	22.0396
O43143	Pre-mRNA-splicing factor ATP-dependent RNA helicase DHX15	DHX15	0.435807	1.35267	0.140182	22	21	28.1	1.64372	27.9889	27.8776	27.9129	28.2467	28.5952	28.245
O43148	mRNA cap guanine-N7 methyltransferase	RNMT	-0.527785	-1.44171	0.703086	12	12	32.1	0.268998	25.4126	25.1237	25.9468	25.7276	25.6998	23.4723
O43159	Ribosomal RNA-processing protein 8	RRP8	-0.171363	-1.12612	0.806146	12	12	37.7	0.220651	27.1487	27.7554	27.3878	27.6053	27.3894	26.7832
O43172	U4/U6 small nuclear ribonucleoprotein Prp4	PRPF4	0.0117232	1.00816	0.983582	24	24	47.8	0.0215915	29.4398	29.3757	29.7445	29.3197	29.7986	29.477
O43175	D-3-phosphoglycerate dehydrogenase	PHGDH	-1.17559	-2.25885	0.104417	26	26	47.8	1.29007	27.8996	27.8233	27.6105	27.4232	26.3315	26.0519
O43237	Cytoplasmic dynein 1 light intermediate chain 2	DYNC1LI2	1.21308	2.31832	0.0562328	13	13	33.3	1.72164	25.155	25.4832	25.4307	27.1233	26.5006	26.0842
O43240	Kallikrein-10	KLK10	0.208491	1.15548	0.926615	4	4	15.9	0.0704893	18.8486	19.4881	17.2601	18.1294	20.3181	17.7749
O43242	26S proteasome non-ATPase regulatory subunit 3	PSMD3	0.336181	1.26241	0.213329	25	25	49.6	1.4122	28.4288	28.3271	28.3122	28.7486	28.4895	28.8386
O43251	RNA binding protein fox-1 homolog 2;RNA binding protein fox-1 homolog 1	RBFOX2	-0.553912	-1.46806	0.592466	5	5	17.1	0.381623	24.2369	23.8452	24.6753	22.6563	23.8596	24.5798
O43264	Centromere/kinetochore protein zw10 homolog	ZW10	1.84499	3.5925	0.043245	12	12	19.5	1.89465	18.9997	17.9026	19.0482	20.412	20.1762	20.8972
O43290	U4/U6.U5 tri-snRNP-associated protein 1	SART1	0.012701	1.00884	0.974533	35	35	46.6	0.0409778	30.3929	30.7063	30.4253	30.4819	30.5907	30.49
O43293	Death-associated protein kinase 3	DAPK3	-1.28137	-2.4307	0.0445465	5	5	11	1.97074	24.7296	24.344	24.5851	23.7387	23.2378	22.8381
O43294	Transforming growth factor beta-1-induced transcript 1 protein	TGFB1I1	1.57137	2.97187	0.258949	3	3	10.1	0.719167	19.7649	22.2339	21.7031	22.3909	24.0976	21.9275
O43301	Heat shock 70 kDa protein 12A	HSPA12A	1.0385	2.05409	0.160347	7	7	13.8	1.03891	20.524	21.4166	21.5256	22.1578	21.6134	22.8105
O43314	Inositol hexakisphosphate and diphosphoinositol-pentakisphosphate kinase 2	PPIP5K2	-0.626712	-1.54404	0.413573	9	6	9.3	0.578145	22.804	22.9011	23.4374	22.7405	22.9726	21.5491
O43318	Mitogen-activated protein kinase kinase kinase 7	MAP3K7	0.457744	1.37339	0.741019	4	4	9	0.241079	20.0588	22.1651	22.1996	22.0197	22.3041	21.4729
O43324	Eukaryotic translation elongation factor 1 epsilon-1	EEF1E1	0.205954	1.15345	0.785194	3	3	23	0.236342	23.4185	24.2514	24.3388	24.5433	24.1443	23.939
O43390	Heterogeneous nuclear ribonucleoprotein R	HNRNPR	0.193621	1.14363	0.612163	36	3	51.5	0.535577	32.7475	32.8752	32.9407	32.7925	33.043	33.3086
O43395	U4/U6 small nuclear ribonucleoprotein Prp3	PRPF3	-0.350898	-1.27535	0.379443	25	25	42.5	0.794621	30.1085	30.2627	30.1212	29.4185	30.035	29.9862
O43396	Thioredoxin-like protein 1	TXNL1	0.564436	1.47881	0.223583	12	12	54.3	1.01057	27.6641	27.3564	27.2073	28.3039	28.0733	27.544
O43399	Tumor protein D54	TPD52L2	0.210646	1.15721	0.774569	18	3	82.5	0.247581	25.7849	25.7882	25.1567	26.2948	25.4125	25.6544
O43399	Tumor protein D54	TPD52L2	1.10743	2.15461	0.156563	17	2	83.3	1.04583	19.4052	19.3885	18.1537	20.1227	19.5978	20.5492
O43402	ER membrane protein complex subunit 8	EMC8	-0.0836315	-1.05968	0.90556	4	4	28.1	0.110658	23.1734	22.765	23.3293	23.437	22.7884	22.7914
O43432	Eukaryotic translation initiation factor 4 gamma 3	EIF4G3	-0.561389	-1.47569	0.79495	19	13	15	0.184186	21.9422	22.5191	21.6043	22.6583	19.1993	22.5239
O43447	Peptidyl-prolyl cis-trans isomerase H	PPIH	0.346498	1.27147	0.338198	5	5	26.6	0.892743	27.1368	27.2068	27.2948	27.2091	27.7369	27.7318
O43464	Serine protease HTRA2, mitochondrial	HTRA2	1.19799	2.2942	0.362286	4	4	9.4	0.588328	23.5145	23.988	24.0713	25.9194	25.9772	23.2712
O43491	Band 4.1-like protein 2	EPB41L2	-0.506661	-1.42076	0.422424	41	12	50.4	0.60175	26.3565	25.1589	25.5662	25.3307	25.3161	24.9148
O43504	Ragulator complex protein LAMTOR5	LAMTOR5	0.423031	1.34074	0.762454	2	2	48.4	0.222833	21.5819	21.4255	20.402	21.2665	22.7887	20.6232
O43567	E3 ubiquitin-protein ligase RNF13	RNF13	-1.77507	-3.42255	0.236958	4	4	11.8	0.761952	21.9107	22.3795	22.2756	22.0038	20.8384	18.3984
O43583	Density-regulated protein	DENR	-1.06593	-2.09352	0.500365	9	9	40.9	0.443269	24.3174	25.0823	24.2385	23.61	25.1386	21.6917
O43597	Protein sprouty homolog 2	SPRY2	-0.293269	-1.22541	0.853872	2	2	9.2	0.140303	19.777	18.1158	17.7625	18.1832	19.0929	17.4995
O43615	Mitochondrial import inner membrane translocase subunit TIM44	TIMM44	1.38649	2.61442	0.196974	14	14	34.3	0.880073	19.2281	20.0151	21.5291	21.6047	21.1673	22.1597
O43617	Trafficking protein particle complex subunit 3	TRAPPC3	4.20005	18.3798	0.0428203	5	5	31.1	1.72445	18.7832	21.3998	17.7007	23.4445	23.3873	23.652
O43633	Charged multivesicular body protein 2a	CHMP2A	-0.312998	-1.24229	0.820132	9	9	25.7	0.172499	22.6946	23.0436	24.2344	22.5403	22.4742	24.0192
O43660	Pleiotropic regulator 1	PLRG1	0.426335	1.34382	0.416858	20	20	58.6	0.645649	28.4275	28.5817	29.0153	28.6996	29.0717	29.5323
O43663	Protein regulator of cytokinesis 1	PRC1	0.780539	1.71777	0.084575	15	15	29.2	1.61897	26.5338	26.6949	26.9586	27.5873	27.1619	27.7798
O43665	Regulator of G-protein signaling 10	RGS10	-0.259617	-1.19716	0.858949	6	6	33.5	0.138417	21.5874	22.8671	22.7963	22.012	21.2765	23.1833
O43670	BUB3-interacting and GLEBS motif-containing protein ZNF207	ZNF207	-0.518567	-1.43253	0.144595	4	4	10.2	1.43873	29.3036	29.4662	29.305	28.5636	29.1132	28.8423
O43676	NADH dehydrogenase [ubiquinone] 1 beta subcomplex subunit 3	NDUFB3	0.144855	1.10562	0.955149	2	2	18.4	0.0404888	20.0665	20.0854	21.5147	22.0067	18.4748	21.6198
O43681	ATPase ASNA1	ASNA1	0.3393	1.26514	0.24029	11	11	46.6	1.25853	24.4339	24.7885	24.5419	24.914	24.8123	25.056
O43684	Mitotic checkpoint protein BUB3	BUB3	-0.0989774	-1.07101	0.851499	10	10	30.7	0.199523	29.6396	29.489	30.0497	29.6199	29.4721	29.7895
O43707	Alpha-actinin-4	ACTN4	-0.416354	-1.33455	0.536629	72	46	68.1	0.483553	32.2817	31.5989	31.467	31.7749	31.4844	30.8393
O43709	Probable 18S rRNA (guanine-N(7))-methyltransferase	WBSCR22	-0.0564219	-1.03988	0.927939	6	6	27.8	0.094903	24.0172	24.6254	24.1328	24.0155	24.3663	24.2244
O43719	HIV Tat-specific factor 1	HTATSF1	0.0570717	1.04035	0.862876	28	28	47.2	0.291505	28.7272	28.5688	28.6074	28.5735	28.79	28.711
O43739	Cytohesin-3	CYTH3	1.30051	2.46316	0.128433	5	3	18.8	1.14021	19.5992	17.9701	19.3802	20.1423	20.0966	20.6122
O43747	AP-1 complex subunit gamma-1	AP1G1	1.57129	2.9717	0.563766	11	11	15.7	0.365755	22.1428	17.3175	20.8611	22.842	19.5467	22.6466
O43752	Syntaxin-6	STX6	2.61147	6.11126	0.0337178	5	5	30.2	2.16	18.6116	20.3276	19.2033	22.1435	21.8417	21.9916
O43765	Small glutamine-rich tetratricopeptide repeat-containing protein alpha	SGTA	-0.0406691	-1.02859	0.975596	9	9	27.2	0.0228601	22.9512	23.3834	23.3119	24.136	23.2536	22.1348
O43768	Alpha-endosulfine	ENSA	0.668422	1.58933	0.567746	5	4	52.1	0.395441	22.0544	21.0414	19.9925	22.4638	21.4803	21.1495
O43776	Asparagine--tRNA ligase, cytoplasmic	NARS	-2.45009	-5.4645	0.0229714	24	24	44.9	2.49786	23.5515	23.6015	23.8171	21.8912	21.1422	20.5864
O43795	Unconventional myosin-Ib	MYO1B	-0.971893	-1.96141	0.337408	28	25	29.2	0.639888	23.67	23.7185	24.3157	23.2772	23.8461	21.6652
O43809	Cleavage and polyadenylation specificity factor subunit 5	NUDT21	-0.271428	-1.207	0.788109	4	4	22.5	0.214504	28.0907	28.02	27.3981	27.0505	27.2046	28.4395
O43813	LanC-like protein 1	LANCL1	0.549725	1.46381	0.388995	4	4	9.8	0.641973	20.6052	20.6719	20.9129	21.9514	21.2331	20.6546
O43815	Striatin	STRN	0.426011	1.34351	0.223525	13	12	26.3	1.15749	21.6463	21.6291	21.8654	22.3787	22.1921	21.8479
O43818	U3 small nucleolar RNA-interacting protein 2	RRP9	-1.5879	-3.00611	0	13	13	32.4	4.73282	26.1886	26.2903	26.3092	24.785	24.626	24.6134
O43823	A-kinase anchor protein 8	AKAP8	-0.289221	-1.22198	0.568101	18	18	41.8	0.49735	27.9087	28.0453	28.5086	28.1168	27.9556	27.5225
O43824	Putative GTP-binding protein 6	GTPBP6	-1.30839	-2.47665	0.518409	3	3	6.2	0.417452	22.0798	22.2571	22.3011	21.9146	22.5355	18.2626
O43837	Isocitrate dehydrogenase [NAD] subunit beta, mitochondrial	IDH3B	0.297357	1.22889	0.855801	18	18	53	0.13871	21.8665	22.0579	23.3599	23.9952	22.2147	21.9665
O43847	Nardilysin	NRD1	0.943957	1.9238	0.298478	12	12	14.1	0.704866	21.6644	20.9906	21.0609	22.8469	21.0429	22.658
O43852	Calumenin	CALU	0.542288	1.45628	0.221396	28	8	71.4	1.03444	28.5977	28.7638	28.5345	29.5934	29.1547	28.7748
O43852	Calumenin	CALU	-0.573011	-1.48763	0.597991	22	2	63.5	0.371977	24.89	25.4871	25.4504	25.576	25.0178	23.5146
O43865	Putative adenosylhomocysteinase 2	AHCYL1	-0.181552	-1.1341	0.848915	14	7	30.2	0.161689	22.9521	21.9377	22.6812	22.7936	21.7919	22.4408
O43913	Origin recognition complex subunit 5	ORC5	-0.175052	-1.12901	0.87462	2	2	4.1	0.125787	21.6578	21.9258	20.2818	21.0731	21.1305	21.1366
O43929	Origin recognition complex subunit 4	ORC4	-0.215028	-1.16073	0.815192	5	5	14	0.192863	24.9802	24.9354	23.8562	24.3095	24.0343	24.7827
O60216	Double-strand-break repair protein rad21 homolog	RAD21	-0.713692	-1.64	0.534478	19	19	37.2	0.430966	27.5065	28.3203	28.338	27.563	28.3453	26.1155
O60220	Mitochondrial import inner membrane translocase subunit Tim8 A	TIMM8A	-0.916922	-1.88808	0.0563098	3	3	34	1.93561	24.9176	25.1391	25.194	24.4469	24.2487	23.8043
O60231	Putative pre-mRNA-splicing factor ATP-dependent RNA helicase DHX16	DHX16	-0.548393	-1.46246	0.274062	13	12	15.5	0.861552	25.758	24.9171	25.0015	24.4285	24.8469	24.756
O60232	Sjoegren syndrome/scleroderma autoantigen 1	SSSCA1	-0.260806	-1.19815	0.639076	7	7	69.8	0.408636	23.1997	22.6224	23.2652	23.1242	22.6005	22.5801
O60264	SWI/SNF-related matrix-associated actin-dependent regulator of chromatin subfamily A member 5	SMARCA5	0.13934	1.1014	0.720072	52	38	47.9	0.417058	29.9035	29.7638	29.9592	29.8207	30.2613	29.9626
O60271	C-Jun-amino-terminal kinase-interacting protein 4	SPAG9	-0.778349	-1.71517	0.667391	39	1	36.6	0.29033	20.7577	21.8809	22.2775	18.8937	21.7854	21.9019
O60287	Nucleolar pre-ribosomal-associated protein 1	URB1	-0.20594	-1.15344	0.919649	12	12	6.5	0.0767695	26.2058	26.2967	24.2123	24.2769	25.2807	26.5394
O60292	Signal-induced proliferation-associated 1-like protein 3	SIPA1L3	-0.72872	-1.65717	0.302434	3	3	3	0.736451	21.869	21.8084	21.6987	21.534	21.4942	20.1618
O60293	Zinc finger C3H1 domain-containing protein	ZFC3H1	-0.424552	-1.34216	0.523932	17	17	13.2	0.496666	25.402	25.2685	25.562	25.087	25.5591	24.3127
O60306	Intron-binding protein aquarius	AQR	0.352186	1.27649	0.602605	20	20	17.2	0.412457	27.2028	26.4205	26.7137	26.5788	27.306	27.5087
O60313	Dynamin-like 120 kDa protein, mitochondrial;Dynamin-like 120 kDa protein, form S1	OPA1	0.583625	1.49861	0.384812	36	36	37.8	0.639211	25.0462	24.4444	24.207	25.7293	25.1238	24.5954
O60315	Zinc finger E-box-binding homeobox 2	ZEB2	-1.9776	-3.93837	0.0224314	16	16	17.4	2.62047	27.9709	27.8391	27.7011	25.5419	26.4148	25.6215
O60318	Germinal-center associated nuclear protein	MCM3AP	0.614137	1.53064	0.102584	5	5	3.5	1.61208	23.3954	23.5169	23.2826	23.7252	24.0309	24.2812
O60341	Lysine-specific histone demethylase 1A	KDM1A	0.0808729	1.05766	0.927323	18	18	25.4	0.0827869	26.2533	26.1787	26.5563	25.7833	26.8766	26.5711
O60443	Non-syndromic hearing impairment protein 5	DFNA5	-0.343002	-1.26839	0.88021	15	15	35.7	0.106784	20.3857	21.7071	21.7939	21.909	22.1241	18.8246
O60488	Long-chain-fatty-acid--CoA ligase 4	ACSL4	-1.33888	-2.52955	0.172355	17	14	35.4	0.948073	22.3373	21.8039	23.4398	20.7491	20.7225	22.0927
O60493	Sorting nexin-3	SNX3	0.125518	1.0909	0.956524	12	10	50.6	0.0379654	22.3921	22.6804	22.3928	22.5878	20.6914	24.5626
O60502	Protein O-GlcNAcase	MGEA5	0.542559	1.45655	0.856172	8	8	13.5	0.130099	21.1015	20.6938	22.88	23.081	23.8406	19.3814
O60506	Heterogeneous nuclear ribonucleoprotein Q	SYNCRIP	-0.0426668	-1.03002	0.932798	32	3	50.9	0.0989785	30.673	31.0231	30.6307	30.7681	30.8715	30.5592
O60506	Heterogeneous nuclear ribonucleoprotein Q	SYNCRIP	-1.01918	-2.02677	0.264437	30	1	49.8	0.753437	26.8433	26.2442	26.7245	26.2872	26.0634	24.4039
O60508	Pre-mRNA-processing factor 17	CDC40	-0.897797	-1.86322	0.241495	4	4	8.3	0.829941	23.3817	23.7087	23.2801	21.9312	23.5123	22.2336
O60524	Nuclear export mediator factor NEMF	NEMF	-0.384094	-1.30504	0.781598	8	8	10.3	0.208882	25.016	23.7454	24.4279	24.2325	24.9414	22.863
O60547	GDP-mannose 4,6 dehydratase	GMDS	-0.735737	-1.66525	0.276729	5	5	19	0.781583	22.8925	22.7208	22.8382	22.8905	21.9353	21.4185
O60563	Cyclin-T1	CCNT1	-0.733985	-1.66323	0.11068	9	9	20.8	1.44519	27.7364	27.396	27.5746	26.5975	27.2633	26.6442
O60566	Mitotic checkpoint serine/threonine-protein kinase BUB1 beta	BUB1B	-0.604853	-1.52082	0.422899	4	4	5.6	0.572656	21.3735	20.0882	21.5079	20.5052	20.5186	20.1312
O60568	Procollagen-lysine,2-oxoglutarate 5-dioxygenase 3	PLOD3	-0.251047	-1.19007	0.337301	25	25	31.6	1.14691	27.7263	27.7765	27.5889	27.4768	27.2837	27.5781
O60573	Eukaryotic translation initiation factor 4E type 2	EIF4E2	-1.08427	-2.1203	0.539599	2	2	15	0.401171	22.615	21.8156	22.3547	22.2214	22.3716	18.9394
O60583	Cyclin-T2	CCNT2	-0.993868	-1.99152	0.159676	4	4	9	1.05537	24.0466	24.3613	24.7712	23.6879	23.8816	22.628
O60610	Protein diaphanous homolog 1	DIAPH1	-0.313044	-1.24233	0.651692	29	29	24.4	0.363657	20.1996	20.3148	20.339	20.6458	19.8361	19.4323
O60613	15 kDa selenoprotein	42248	-1.16233	-2.23819	0.584082	3	3	27.2	0.356168	22.4814	22.565	22.7616	22.8054	18.7288	22.7869
O60645	Exocyst complex component 3	EXOC3	0.785877	1.72414	0.305353	10	10	15.6	0.718708	24.5101	25.2261	25.3766	26.2615	26.2304	24.9785
O60664	Perilipin-3	PLIN3	0.545878	1.45991	0.69534	18	18	60.4	0.275282	23.9843	24.7283	22.4526	24.7406	23.4092	24.653
O60684	Importin subunit alpha-7	KPNA6	0.304688	1.23515	0.388234	17	11	31.5	0.83601	27.3102	26.7421	27.018	27.2514	27.3917	27.3413
O60701	UDP-glucose 6-dehydrogenase	UGDH	-0.539015	-1.45298	0.663219	20	20	54	0.308593	22.2083	21.7375	21.8274	22.7788	20.7486	20.6287
O60716	Catenin delta-1	CTNND1	-0.343472	-1.26881	0.255191	29	29	40	1.16802	27.9376	28.3743	28.228	27.8005	27.938	27.7711
O60749	Sorting nexin-2	SNX2	-0.496386	-1.41068	0.798658	20	18	40.5	0.184573	24.0033	22.515	23.1639	24.4997	21.3426	22.3508
O60762	Dolichol-phosphate mannosyltransferase subunit 1	DPM1	0.54568	1.45971	0.728343	4	4	17.3	0.249119	21.2621	21.8052	21.9158	23.1768	22.9174	20.526
O60763	General vesicular transport factor p115	USO1	-0.106408	-1.07654	0.965294	35	35	43.1	0.0325064	22.8425	23.6498	23.6503	24.4143	21.1336	24.2756
O60784	Target of Myb protein 1	TOM1	0.765795	1.70031	0.729585	12	12	42.3	0.238636	19.5798	21.0865	18.8144	22.3025	18.6142	20.8615
P62807	Histone H2B type 1-C/E/F/G/I;Histone H2B type F-S;Histone H2B type 1-K;Histone H2B type 1-L;Histone H2B type 1-M;Histone H2B type 1-N;Histone H2B type 1-H;Histone H2B type 2-F;Histone H2B type 1-D	HIST1H2BC	-0.0525532	-1.0371	0.969819	9	2	57.9	0.028223	30.8928	31.4436	30.5819	29.7927	31.311	31.6569
O60825	6-phosphofructo-2-kinase/fructose-2,6-bisphosphatase 2;6-phosphofructo-2-kinase;Fructose-2,6-bisphosphatase	PFKFB2	-0.724899	-1.65278	0.573487	5	1	13.6	0.382275	20.8871	21.1556	20.1854	21.1536	20.2799	18.62
O60828	Polyglutamine-binding protein 1	PQBP1	-0.300488	-1.23156	0.667474	7	7	58.8	0.348968	26.9602	27.0365	27.0021	26.6889	27.3219	26.0865
O60832	H/ACA ribonucleoprotein complex subunit 4	DKC1	-0.530096	-1.44403	0.488076	17	17	35.4	0.51125	28.4071	28.9326	27.9392	27.2097	28.1017	28.377
O60841	Eukaryotic translation initiation factor 5B	EIF5B	-0.58928	-1.5045	0.18278	35	35	31.3	1.13685	28.7938	29.0402	29.1049	27.9834	28.7585	28.4292
O60861	Growth arrest-specific protein 7	GAS7	-2.19122	-4.56692	0.0333091	14	14	43.5	2.21778	22.5131	22.2518	22.3845	19.3913	20.4757	20.7087
O60869	Endothelial differentiation-related factor 1	EDF1	-1.36665	-2.57871	0.0327333	7	7	46.8	2.39955	26.0676	26.2803	26.075	24.5705	25.2111	24.5413
O60870	DNA/RNA-binding protein KIN17	KIN	1.37784	2.59879	0.0612569	8	8	14.8	1.61244	23.3843	23.5505	23.8879	24.6726	24.5761	25.7074
O60879	Protein diaphanous homolog 2	DIAPH2	0.444677	1.36101	0.799989	6	6	7.7	0.184583	17.8031	19.704	19.6038	20.8141	19.0555	18.5754
O60884	DnaJ homolog subfamily A member 2	DNAJA2	0.700841	1.62545	0.0908116	11	11	37.9	1.60553	24.2824	24.4875	24.6538	25.1824	25.4641	24.8798
O60885	Bromodomain-containing protein 4	BRD4	-0.81203	-1.75568	0.341396	19	12	16.5	0.654397	28.4341	28.8297	28.6636	26.7375	28.4782	28.2757
O60888	Protein CutA	CUTA	0.8344	1.78312	0.407454	3	3	25.6	0.555387	18.4198	17.0884	16.9535	17.4439	19.0689	18.4521
O60925	Prefoldin subunit 1	PFDN1	0.506907	1.421	0.486331	10	10	79.5	0.519742	22.6567	22.6691	22.1863	23.7999	22.5279	22.7051
O60934	Nibrin	NBN	0.330414	1.25737	0.337621	23	23	40.5	0.923328	27.1183	27.1916	27.3708	27.3676	27.8521	27.4522
O60942	mRNA-capping enzyme;Polynucleotide 5-triphosphatase;mRNA guanylyltransferase	RNGTT	0.451422	1.36739	0.477401	5	5	11	0.547422	24.2904	24.1273	23.3892	24.2877	24.8381	24.0354
O75030	Microphthalmia-associated transcription factor	MITF	-0.60106	-1.51683	0.335179	6	5	16.9	0.716808	25.9137	25.1706	25.4039	24.3382	24.9206	25.4262
O75044	SLIT-ROBO Rho GTPase-activating protein 2	SRGAP2	-0.316131	-1.24499	0.596129	19	18	28.2	0.440375	22.5536	23.2368	22.6299	22.9235	22.337	22.2114
O75071	EF-hand calcium-binding domain-containing protein 14	EFCAB14	1.12456	2.18035	0.562362	2	2	6.3	0.377098	20.4837	17.0812	20.4671	20.6125	21.3145	19.4787
O75083	WD repeat-containing protein 1	WDR1	0.643387	1.56199	0.144807	27	27	56.6	1.29189	27.7933	27.4166	28.0208	28.3234	28.1593	28.6782
O75116	Rho-associated protein kinase 2	ROCK2	0.11647	1.08408	0.947894	46	40	36.2	0.0535658	22.5782	23.6399	22.9337	24.4835	22.2066	22.811
O75122	CLIP-associating protein 2	CLASP2	-1.97186	-3.92274	0.420232	12	10	12.8	0.490979	23.8701	23.5654	23.0479	23.7498	18.108	22.71
O75127	Pentatricopeptide repeat-containing protein 1, mitochondrial	PTCD1	-0.680656	-1.60287	0.524284	4	4	6.6	0.44759	20.8279	22.3652	21.9516	21.5183	20.1032	21.4812
O75129	Astrotactin-2	ASTN2	-0.871967	-1.83016	0.81608	2	2	1.9	0.159482	24.8069	25.8014	22.5876	25.5036	25.1812	19.8951
O75131	Copine-3	CPNE3	3.50613	11.3619	0.0352182	15	14	31.7	1.93083	19.5147	20.975	18.9378	23.5899	22.3125	24.0434
O75143	Autophagy-related protein 13	ATG13	-0.211314	-1.15774	0.883105	2	2	7.7	0.109779	17.8404	18.9055	18.832	19.1327	17.1319	18.6793
O75146	Huntingtin-interacting protein 1-related protein	HIP1R	6.26982	77.1621	0	14	14	17.5	4.11514	19.3842	19.403	19.9561	26.474	25.7128	25.366
O75150	E3 ubiquitin-protein ligase BRE1B	RNF40	-0.0263888	-1.01846	0.964302	30	26	32.3	0.0477422	28.0935	28.0006	28.3645	27.8876	28.4162	28.0756
O75152	Zinc finger CCCH domain-containing protein 11A	ZC3H11A	-0.530746	-1.44468	0.385714	26	26	35.7	0.653583	28.1826	28.6939	28.0113	27.5152	28.3717	27.4086
O75153	Clustered mitochondria protein homolog	CLUH	0.39139	1.31166	0.648922	25	25	26.3	0.344538	23.7091	23.2694	23.7545	24.8452	23.4014	23.6605
O75164	Lysine-specific demethylase 4A	KDM4A	0.0189946	1.01325	0.972847	3	3	3.8	0.0325298	22.9007	22.958	23.1649	22.7646	23.3714	22.9446
O75165	DnaJ homolog subfamily C member 13	DNAJC13	0.03265	1.02289	0.962352	22	22	12.2	0.0462692	23.5201	24.0701	24.1194	24.1567	23.9914	23.6595
O75170	Serine/threonine-protein phosphatase 6 regulatory subunit 2	PPP6R2	-0.383997	-1.30495	0.807125	7	7	10.6	0.181399	21.4738	21.1428	23.5472	21.0934	21.9517	21.9666
O75175	CCR4-NOT transcription complex subunit 3	CNOT3	-0.50507	-1.41919	0.406495	9	9	12.4	0.626503	24.0382	23.9183	24.2	22.9395	24.164	23.5378
O75177	Calcium-responsive transactivator	SS18L1	-0.466681	-1.38193	0.234415	2	2	5.8	1.0632	26.0619	26.3402	26.2484	25.4554	26.1034	25.6916
O75179	Ankyrin repeat domain-containing protein 17	ANKRD17	-0.141363	-1.10295	0.893186	19	12	9.9	0.107689	25.4892	25.3642	26.116	26.3088	25.3164	24.92
O75182	Paired amphipathic helix protein Sin3b	SIN3B	2.0685	4.1945	0.264415	6	6	7.4	0.691743	21.2164	17.1286	21.1898	22.1068	21.8038	21.8296
O75190	DnaJ homolog subfamily B member 6	DNAJB6	-0.271557	-1.20711	0.719616	7	6	21.8	0.296757	24.0986	24.3447	24.1991	24.2045	24.4002	23.223
O75223	Gamma-glutamylcyclotransferase	GGCT	0.830168	1.77789	0.3848	9	9	44.7	0.592031	22.7552	22.4239	22.346	24.3046	22.1992	23.5117
O75251	NADH dehydrogenase [ubiquinone] iron-sulfur protein 7, mitochondrial	NDUFS7	-1.68277	-3.21044	0.3171	4	4	16	0.624586	22.1946	22.7936	22.7206	22.8789	18.7399	21.0418
O75306	NADH dehydrogenase [ubiquinone] iron-sulfur protein 2, mitochondrial	NDUFS2	-0.0190512	-1.01329	0.990215	10	10	22.5	0.00947514	22.1796	21.2628	22.9178	21.3048	22.1096	22.8886
O75312	Zinc finger protein ZPR1	ZPR1	3.03551	8.19935	0.036466	15	15	44.2	1.974	18.3123	18.5754	19.8734	21.0436	22.247	22.577
O75330	Hyaluronan mediated motility receptor	HMMR	0.256138	1.19428	0.636303	15	15	24.8	0.416002	23.0846	23.3681	23.2039	23.8331	23.5953	22.9966
O75340	Programmed cell death protein 6	PDCD6	2.53193	5.78345	0.0440239	4	4	24.6	1.7512	19.7472	20.9814	20.4514	22.1224	22.6895	23.9639
O75347	Tubulin-specific chaperone A	TBCA	-0.110983	-1.07996	0.911703	12	12	55.6	0.0925429	26.4034	26.2909	26.1463	26.9319	25.478	26.0978
O75348	V-type proton ATPase subunit G 1	ATP6V1G1	1.02023	2.02824	0.385101	5	5	33.1	0.569966	19.769	21.7782	22.2061	22.7345	21.8241	22.2555
O75362	Zinc finger protein 217	ZNF217	-1.34523	-2.54071	0.19189	5	5	6.7	0.893045	24.673	22.6398	24.8034	22.6362	22.7928	22.6515
O75367	Core histone macro-H2A.1	H2AFY	0.146607	1.10696	0.892738	15	14	39.6	0.107294	23.7519	24.1051	23.3376	23.093	24.6172	23.9242
O75368	SH3 domain-binding glutamic acid-rich-like protein	SH3BGRL	0.722972	1.65058	0.302048	6	6	46.5	0.739246	22.6201	21.9075	22.7507	23.0752	22.5587	23.8133
O75369	Filamin-B	FLNB	-1.33499	-2.52274	0.0372653	101	93	51.1	2.32197	29.211	29.4926	29.5353	28.5001	27.9055	27.8284
O75376	Nuclear receptor corepressor 1	NCOR1	0.261126	1.19841	0.65723	16	16	9.6	0.381184	25.1672	24.5389	25.0432	25.0556	25.5946	24.8825
O75380	NADH dehydrogenase [ubiquinone] iron-sulfur protein 6, mitochondrial	NDUFS6	-0.577609	-1.49237	0.223753	3	3	29.8	1.00175	22.4582	22.6758	22.3929	21.8642	22.4056	21.5243
O75390	Citrate synthase, mitochondrial	CS	0.119956	1.0867	0.634832	13	13	23.4	0.804425	26.4233	26.6228	26.6041	26.6332	26.7217	26.6552
O75396	Vesicle-trafficking protein SEC22b	SEC22B	0.70528	1.63046	0.135164	9	9	34.4	1.31212	23.516	24.3547	23.8203	24.6586	24.6607	24.4875
O75400	Pre-mRNA-processing factor 40 homolog A	PRPF40A	-0.108208	-1.07789	0.689665	27	1	29	0.654141	30.1178	30.2006	30.0798	29.9368	29.9834	30.1533
O75410	Transforming acidic coiled-coil-containing protein 1	TACC1	1.83283	3.56235	0.0587417	18	16	31.9	1.56335	22.915	24.3826	23.5078	25.9027	25.6049	24.7963
O75427	Leucine-rich repeat and calponin homology domain-containing protein 4	LRCH4	-0.0266603	-1.01865	0.956335	5	5	13.6	0.0588798	22.4772	22.1609	22.1909	22.3236	22.4106	22.0149
O75431	Metaxin-2	MTX2	0.20693	1.15423	0.749979	5	5	20.9	0.280756	23.1235	23.2722	23.0928	23.9436	22.994	23.1717
O75436	Vacuolar protein sorting-associated protein 26A	VPS26A	-0.850681	-1.80335	0.728696	10	10	33	0.23703	23.2406	22.1917	24.1503	23.9666	19.7867	23.2773
O75439	Mitochondrial-processing peptidase subunit beta	PMPCB	0.579143	1.49396	0.523852	18	17	39.9	0.458561	25.0292	24.24	24.587	26.0987	24.3922	25.1026
O75448	Mediator of RNA polymerase II transcription subunit 24	MED24	-0.3577	-1.28138	0.510999	6	6	8.6	0.550826	23.2551	23.301	23.7087	23.0051	23.5211	22.6656
O75475	PC4 and SFRS1-interacting protein	PSIP1	-2.85216	-7.22081	0.02164	14	13	28.1	2.47062	27.6397	26.987	26.5357	23.6524	24.784	24.1694
O75477	Erlin-1	ERLIN1	0.323128	1.25104	0.749856	12	9	26.9	0.245757	22.7111	22.958	22.1197	23.8302	22.4108	22.5172
O75489	NADH dehydrogenase [ubiquinone] iron-sulfur protein 3, mitochondrial	NDUFS3	0.375824	1.29758	0.545119	7	7	21.2	0.487282	22.2041	22.5625	22.3104	23.0674	22.0981	23.0389
O75494	Serine/arginine-rich splicing factor 10	SRSF10	-0.0449142	-1.03162	0.969616	7	7	35.8	0.0288992	24.277	24.7576	25.0715	24.1139	24.2673	25.5901
O75521	Enoyl-CoA delta isomerase 2, mitochondrial	ECI2	0.446638	1.36286	0.563087	9	9	34.8	0.43759	24.9037	24.7057	25.1098	26.062	25.3942	24.6028
O75525	KH domain-containing, RNA-binding, signal transduction-associated protein 3	KHDRBS3	-0.0489451	-1.03451	0.964315	8	7	18.5	0.0381173	24.1505	24.6703	24.7175	24.191	25.2442	23.9562
O75528	Transcriptional adapter 3	TADA3	-0.12159	-1.08793	0.884878	7	7	18.1	0.122189	24.7329	24.5085	24.4514	23.8093	24.4888	25.03
O75529	TAF5-like RNA polymerase II p300/CBP-associated factor-associated factor 65 kDa subunit 5L	TAF5L	-1.51152	-2.8511	0.504026	3	3	8.5	0.424583	24.7615	24.4209	23.9139	24.1202	24.5751	19.8664
O75530	Polycomb protein EED	EED	-0.584405	-1.49942	0.143776	7	7	21.8	1.35959	24.6089	24.6173	24.4599	23.6349	24.3073	23.9906
O75531	Barrier-to-autointegration factor;Barrier-to-autointegration factor, N-terminally processed	BANF1	1.60525	3.04248	0.242168	7	7	58.4	0.754436	25.6215	22.4657	24.3291	25.107	25.8448	26.2802
O75533	Splicing factor 3B subunit 1	SF3B1	-0.280173	-1.21434	0.404004	50	50	39.7	0.836753	29.5662	29.7873	29.7316	29.4796	29.1458	29.6192
O75534	Cold shock domain-containing protein E1	CSDE1	-0.324518	-1.25225	0.476745	37	37	45.9	0.624543	27.5093	27.4178	27.0451	27.0095	27.3161	26.673
O75569	Interferon-inducible double-stranded RNA-dependent protein kinase activator A	PRKRA	-0.581425	-1.49633	0.320685	8	8	27.2	0.745008	24.0205	23.5629	23.5947	23.634	22.5257	23.2741
O75586	Mediator of RNA polymerase II transcription subunit 6	MED6	0.0455907	1.03211	0.949472	5	5	21.1	0.0603801	24.1823	24.536	24.4322	23.9978	24.8265	24.463
O75607	Nucleoplasmin-3	NPM3	0.607923	1.52406	0.0488	4	4	36.5	2.54002	29.2936	29.4512	29.2582	29.8241	29.9294	30.0733
O75616	GTPase Era, mitochondrial	ERAL1	0.0198873	1.01388	0.977963	3	3	8.9	0.0241217	22.5812	22.7271	22.0943	22.7163	22.0918	22.6541
O75643	U5 small nuclear ribonucleoprotein 200 kDa helicase	SNRNP200	0.461022	1.37652	0.250353	82	82	38.6	1.0048	30.959	30.7364	30.9015	30.9589	31.3548	31.6662
O75663	TIP41-like protein	TIPRL	0.458323	1.37394	0.686097	9	9	32.4	0.293475	20.5808	20.5582	19.9902	21.3847	19.6317	21.4877
O75683	Surfeit locus protein 6	SURF6	0.648298	1.56732	0.504167	7	7	26.6	0.471988	24.3043	25.686	23.8348	24.8319	25.4316	25.5065
O75691	Small subunit processome component 20 homolog	UTP20	-0.0678819	-1.04818	0.97012	48	48	20.2	0.0264627	28.7833	29.1647	27.6764	27.0845	28.7503	29.5861
O75694	Nuclear pore complex protein Nup155	NUP155	-0.115407	-1.08328	0.726536	24	24	27.8	0.485461	28.402	28.2576	28.4842	28.1089	28.3233	28.3654
O75717	WD repeat and HMG-box DNA-binding protein 1	WDHD1	0.737194	1.66693	0.101752	11	11	13.9	1.49593	24.1402	23.8989	23.8892	24.4427	25.1331	24.564
O75718	Cartilage-associated protein	CRTAP	1.9399	3.83679	0.136168	11	11	30.9	1.04652	23.0006	23.5571	20.7793	24.5859	24.5769	23.9939
O75746	Calcium-binding mitochondrial carrier protein Aralar1	SLC25A12	2.53006	5.77596	0.256123	9	5	14	0.695037	16.5277	22.2006	19.3447	22.2606	21.3825	22.0201
O75792	Ribonuclease H2 subunit A	RNASEH2A	-3.37006	-10.3393	0.0492642	10	10	40.5	1.56333	21.6279	22.6569	23.4767	20.5704	17.6923	19.3887
O75817	Ribonuclease P protein subunit p20	POP7	-0.349248	-1.2739	0.358845	3	3	18.6	0.846173	25.5378	25.6934	25.4488	25.0279	25.5664	25.038
O75818	Ribonuclease P protein subunit p40	RPP40	0.295387	1.22721	0.611672	3	3	17.6	0.425139	21.9902	21.6628	21.6883	21.7945	21.8023	22.6306
O75821	Eukaryotic translation initiation factor 3 subunit G	EIF3G	0.362307	1.28548	0.351215	19	19	63.4	0.846841	25.7062	25.5498	25.6055	26.3138	25.9905	25.6441
O75822	Eukaryotic translation initiation factor 3 subunit J	EIF3J	-0.170956	-1.1258	0.875409	9	9	53.6	0.124907	26.2491	26.5559	25.798	26.6596	26.2721	25.1584
O75828	Carbonyl reductase [NADPH] 3	CBR3	0.557653	1.47187	0.47148	14	12	61.4	0.525115	23.7697	24.5078	23.832	25.1629	23.8155	24.804
O75832	26S proteasome non-ATPase regulatory subunit 10	PSMD10	0.109087	1.07855	0.859597	8	8	57.5	0.174598	23.0196	22.8937	22.9536	23.2198	22.6048	23.3695
O75844	CAAX prenyl protease 1 homolog	ZMPSTE24	0.450439	1.36646	0.388379	5	5	13.3	0.686818	20.3204	20.5834	19.5999	20.5248	20.6288	20.7014
O75874	Isocitrate dehydrogenase [NADP] cytoplasmic	IDH1	1.0434	2.06108	0.0560899	20	19	45.7	1.83718	22.9894	23.0559	23.0101	24.4844	23.6122	24.0891
O75880	Protein SCO1 homolog, mitochondrial	SCO1	-0.56588	-1.48029	0.636771	3	3	16.3	0.333042	24.964	25.7917	23.5151	23.7835	24.255	24.5346
O75909	Cyclin-K	CCNK	0.30242	1.23321	0.684594	5	5	10.2	0.327435	24.9307	24.8877	24.9314	24.565	25.2124	25.8798
O75915	PRA1 family protein 3	ARL6IP5	0.560647	1.47493	0.781333	5	5	25	0.198225	17.5917	21.0113	18.049	19.7405	19.4966	19.0969
O75923	Dysferlin	DYSF	-1.70961	-3.27072	0.611671	3	1	1.4	0.319616	25.522	25.7185	25.4414	26.5345	25.5088	19.5098
O75928	E3 SUMO-protein ligase PIAS2	PIAS2	-0.587553	-1.5027	0.373876	3	2	8.9	0.657351	23.6341	23.3804	23.2098	22.0618	23.3177	23.0821
O75934	Pre-mRNA-splicing factor SPF27	BCAS2	0.880488	1.841	0.0347444	13	13	69.8	2.65787	27.7632	27.673	27.444	28.5401	28.3506	28.6309
O75935	Dynactin subunit 3	DCTN3	1.3833	2.60864	0.0509549	7	7	41.1	1.75978	23.3775	23.5265	23.3372	25.4589	24.2739	24.6583
O75937	DnaJ homolog subfamily C member 8	DNAJC8	-0.451078	-1.36706	0.248436	12	12	44.7	1.02626	27.6987	27.9761	27.5337	27.1005	27.1488	27.6059
O75940	Survival of motor neuron-related-splicing factor 30	SMNDC1	-0.0943069	-1.06755	0.79245	7	7	39.1	0.359324	26.9989	27.184	26.9043	26.7917	27.0234	26.9891
O75947	ATP synthase subunit d, mitochondrial	ATP5H	-1.09357	-2.13401	0.144829	10	10	64	1.10466	24.4776	23.5275	23.1959	23.1029	22.6253	22.1921
O75955	Flotillin-1	FLOT1	0.0253817	1.01775	0.95589	17	17	43.8	0.0639834	25.1548	25.1749	25.23	25.4306	24.9621	25.243
O75962	Triple functional domain protein	TRIO	0.574084	1.48873	0.124141	10	10	7.3	1.49335	21.794	21.6164	22.1424	22.2503	22.5353	22.4894
O75964	ATP synthase subunit g, mitochondrial	ATP5L	-0.592784	-1.50815	0.719198	5	5	45.6	0.254081	21.4037	20.7822	19.5465	21.3068	18.7152	19.9321
O75970	Multiple PDZ domain protein	MPDZ	0.25837	1.19613	0.820803	8	8	5.6	0.179528	26.4557	26.0216	24.764	26.0101	26.3584	25.6478
O75976	Carboxypeptidase D	CPD	1.30259	2.46671	0.318307	15	15	13.6	0.639521	20.3726	18.38	18.9412	21.6803	19.259	20.6623
O76003	Glutaredoxin-3	GLRX3	2.25742	4.78136	0.0352676	16	16	48.4	2.04481	22.8735	22.3618	23.6924	25.7852	24.9844	24.9302
O76021	Ribosomal L1 domain-containing protein 1	RSL1D1	-0.30677	-1.23694	0.542826	21	21	39.6	0.532885	30.3997	30.7199	30.4582	29.7573	30.5134	30.3868
O76024	Wolframin	WFS1	-0.284794	-1.21824	0.878897	2	2	2.9	0.110326	17.2856	17.9911	19.2085	19.0527	18.0858	16.4923
O76031	ATP-dependent Clp protease ATP-binding subunit clpX-like, mitochondrial	CLPX	0.597108	1.51268	0.200413	12	12	23.4	1.07332	23.7415	23.9305	23.2915	24.5481	24.2808	23.926
O76054	SEC14-like protein 2	SEC14L2	2.33162	5.0337	0.0785242	7	7	27	1.33146	20.3184	19.2405	18.3604	22.7894	21.3047	20.8201
O76080	AN1-type zinc finger protein 5	ZFAND5	1.16597	2.24384	0.0494341	2	2	20.2	1.85647	22.819	22.5087	22.2038	23.8595	23.922	23.2478
O76094	Signal recognition particle subunit SRP72	SRP72	0.144834	1.1056	0.865425	22	1	34.1	0.147482	27.1873	26.6139	27.1992	27.723	27.0509	26.661
O76094	Signal recognition particle subunit SRP72	SRP72	0.297966	1.22941	0.749891	22	1	37.7	0.252291	19.8741	18.6378	19.7967	20.082	19.263	19.8575
O94762	ATP-dependent DNA helicase Q5	RECQL5	-0.73076	-1.65951	0.209391	6	6	6	0.969199	24.8376	24.698	24.9434	24.7572	23.5893	23.9402
O94763	Unconventional prefoldin RPB5 interactor 1	URI1	-0.615756	-1.53236	0.247461	7	7	24.3	0.904639	23.988	24.0113	23.8582	23.6661	22.709	23.6353
O94766	Galactosylgalactosylxylosylprotein 3-beta-glucuronosyltransferase 3	B3GAT3	2.69732	6.48596	0.0379667	5	5	23.2	1.9347	19.7664	21.2124	19.7232	23.5189	23.0198	22.2553
O94776	Metastasis-associated protein MTA2	MTA2	-0.672735	-1.59409	0.086151	27	23	39.2	1.70819	29.9212	30.2232	30.5158	29.6368	29.4699	29.5354
O94804	Serine/threonine-protein kinase 10	STK10	-1.588	-3.00632	0.240351	23	22	26.8	0.76083	22.0707	22.2897	22.4067	18.8465	21.0799	22.0767
O94806	Serine/threonine-protein kinase D3	PRKD3	0.13921	1.1013	0.905582	4	2	5.7	0.0950575	21.3365	21.8243	21.4613	20.8987	22.6182	21.5227
O94826	Mitochondrial import receptor subunit TOM70	TOMM70A	-0.999363	-1.99912	0.44347	24	24	58.2	0.501911	25.7088	23.6812	26.2147	24.4178	23.4313	24.7575
O94832	Unconventional myosin-Id	MYO1D	-1.88571	-3.69535	0.159805	19	18	22.7	0.951568	24.4694	23.936	23.883	24.0168	21.1401	21.4744
O94842	TOX high mobility group box family member 4	TOX4	-0.201982	-1.15028	0.651614	9	9	17.5	0.441283	26.2276	25.9913	26.0742	25.631	26.2491	25.8071
O94864	STAGA complex 65 subunit gamma	SUPT7L	-1.83071	-3.55712	0.209736	2	2	6.3	0.820417	22.989	22.9176	22.6593	21.6521	22.4077	19.014
O94874	E3 UFM1-protein ligase 1	UFL1	0.606913	1.523	0.685422	18	18	27.3	0.281165	23.4983	23.0839	23.2338	23.765	25.4231	22.4487
O94875	Sorbin and SH3 domain-containing protein 2	SORBS2	-3.17855	-9.05397	0.0173333	12	1	27.3	3.21432	23.5633	23.0004	22.8833	20.4638	19.7642	19.6833
O94875	Sorbin and SH3 domain-containing protein 2	SORBS2	-4.0602	-16.6818	0	13	2	23.1	3.43979	26.5262	26.7384	26.2044	22.704	22.8082	21.7762
O94880	PHD finger protein 14	PHF14	-0.210971	-1.15747	0.835859	22	3	29.4	0.171513	27.0155	26.9072	27.1452	25.9377	26.999	27.4983
O94880	PHD finger protein 14	PHF14	-0.858985	-1.81376	0.477555	21	2	37.4	0.474034	22.5184	22.2333	22.314	21.5677	22.812	20.109
O94885	SAM and SH3 domain-containing protein 1	SASH1	2.69495	6.47531	0.39249	13	12	15.6	0.512457	24.5469	20.4637	17.89	24.905	24.9147	21.1657
O94887	FERM, RhoGEF and pleckstrin domain-containing protein 2	FARP2	0.808397	1.75126	0.237828	5	5	10.3	0.864588	21.8258	21.5296	21.3861	22.4617	21.6361	23.0688
O94888	UBX domain-containing protein 7	UBXN7	-0.688168	-1.61124	0.518562	8	8	21.7	0.452345	24.1101	22.2184	23.4127	23.0611	22.7366	21.8789
O94901	SUN domain-containing protein 1	SUN1	-0.668654	-1.58959	0.411971	9	9	20.4	0.572692	19.6345	19.5918	19.4098	19.5537	17.8661	19.2103
O94903	Proline synthase co-transcribed bacterial homolog protein	PROSC	1.07865	2.11206	0.213997	8	8	31.6	0.868506	21.9956	21.7509	23.5908	23.5414	23.4587	23.5732
O94905	Erlin-2	ERLIN2	1.49938	2.82721	0.0420183	12	9	34.5	1.93623	22.6778	22.2608	22.5743	24.5237	24.0544	23.433
O94906	Pre-mRNA-processing factor 6	PRPF6	0.274146	1.20928	0.434814	41	41	44.1	0.776457	30.2744	29.9757	30.4011	30.4979	30.6659	30.3098
O94913	Pre-mRNA cleavage complex 2 protein Pcf11	PCF11	-0.474518	-1.38945	0.454869	14	14	11.4	0.573232	25.6409	26.0552	25.5594	24.6503	25.3871	25.7946
O94916	Nuclear factor of activated T-cells 5	NFAT5	-0.187846	-1.13906	0.851181	3	3	3	0.156712	22.288	21.9956	22.1702	22.5055	22.2943	21.0904
O94923	D-glucuronyl C5-epimerase	GLCE	0.307017	1.23715	0.850855	2	2	4.1	0.143094	20.4166	19.1034	19.8201	21.4426	19.1099	19.7087
O94925	Glutaminase kidney isoform, mitochondrial	GLS	-0.245218	-1.18527	0.890044	20	4	38.1	0.100816	23.455	23.4857	21.5694	23.7463	21.7243	22.3038
O94964	Protein SOGA1;N-terminal form;C-terminal 80 kDa form	SOGA1	1.5784	2.98638	0.260961	24	24	18.7	0.715974	21.2039	19.8014	21.9997	24.1301	21.7313	21.8788
O94973	AP-2 complex subunit alpha-2	AP2A2	-0.715645	-1.64222	0.441687	15	10	18.8	0.531494	23.3504	22.2955	23.9509	23.1284	22.3635	21.958
O94979	Protein transport protein Sec31A	SEC31A	1.03431	2.04813	0.599196	21	21	25.6	0.342485	19.7562	19.1877	22.466	22.0578	20.0491	22.406
O94986	Centrosomal protein of 152 kDa	CEP152	1.94609	3.85329	0.388952	2	2	1.5	0.528771	17.7505	18.5042	17.4543	17.7045	18.8884	22.9543
O94992	Protein HEXIM1	HEXIM1	-0.583954	-1.49895	0.0360415	9	9	29	3.67309	27.436	27.3522	27.286	26.7775	26.7489	26.796
O95071	E3 ubiquitin-protein ligase UBR5	UBR5	1.26404	2.40167	0.0386875	45	45	22.3	2.20757	26.9091	26.6012	27.1422	27.8107	28.4325	28.2013
O95104	Splicing factor, arginine/serine-rich 15	SCAF4	0.984511	1.97864	0.090896	14	11	16.8	1.42287	25.8149	25.2924	25.8814	26.7132	27.066	26.163
O95140	Mitofusin-2	MFN2	-0.461606	-1.37707	0.869179	12	11	19.6	0.117891	22.4393	21.1623	22.0322	21.9282	18.821	23.4997
O95163	Elongator complex protein 1	IKBKAP	1.75651	3.3788	0.358244	16	16	16.3	0.572918	20.866	18.5352	23.1359	22.0362	23.1114	22.6591
O95166	Gamma-aminobutyric acid receptor-associated protein;Gamma-aminobutyric acid receptor-associated protein-like 1	GABARAP	1.51829	2.86451	0.38314	2	2	19.7	0.548578	21.6665	18.1559	19.1675	19.9023	21.7493	21.8932
O95169	NADH dehydrogenase [ubiquinone] 1 beta subcomplex subunit 8, mitochondrial	NDUFB8	1.55939	2.94729	0.310295	2	2	20.6	0.638891	17.94	20.7455	17.9427	21.5731	20.0805	19.6528
O95182	NADH dehydrogenase [ubiquinone] 1 alpha subcomplex subunit 7	NDUFA7	-0.443859	-1.36024	0.634276	2	2	24.8	0.351954	21.7915	22.6666	22.0307	22.6266	21.305	21.2257
O95197	Reticulon-3	RTN3	-0.406623	-1.32558	0.676296	4	4	8.5	0.311964	22.7522	23.3305	22.5907	22.7546	21.5468	23.1522
O95202	LETM1 and EF-hand domain-containing protein 1, mitochondrial	LETM1	-0.868674	-1.82598	0.409886	19	19	34.6	0.549136	21.6843	22.5412	22.5444	22.3891	21.5747	20.2
O95218	Zinc finger Ran-binding domain-containing protein 2	ZRANB2	-0.236252	-1.17793	0.801344	8	8	24.1	0.205854	26.6539	26.6598	26.6956	26.9685	26.7785	25.5536
O95219	Sorting nexin-4	SNX4	-0.473242	-1.38823	0.856128	7	7	13.6	0.131279	21.7295	22.3053	22.3561	21.0556	24.1667	19.7489
O95229	ZW10 interactor	ZWINT	0.653481	1.57296	0.449389	3	3	13.4	0.534275	20.2357	20.5786	21.4337	21.9556	20.6142	21.6387
O95232	Luc7-like protein 3	LUC7L3	0.0472933	1.03332	0.920494	7	7	16.9	0.120453	27.5346	27.3801	27.7899	27.5739	27.7682	27.5044
O95235	Kinesin-like protein KIF20A	KIF20A	-0.00895882	-1.00623	0.990759	18	18	29.7	0.010932	23.9841	24.3352	24.205	24.2434	24.5549	23.6992
O95239	Chromosome-associated kinesin KIF4A	KIF4A	0.137964	1.10035	0.828754	33	20	33.2	0.207796	27.0167	27.2634	27.4253	27.3167	27.7928	27.0098
O95249	Golgi SNAP receptor complex member 1	GOSR1	1.91251	3.76464	0.183231	2	2	8	0.875992	21.1043	20.6353	17.8748	22.0526	21.6699	21.6295
O95251	Histone acetyltransferase KAT7	KAT7	0.114048	1.08226	0.875265	11	11	21.9	0.138979	26.3858	26.4508	26.1475	26.0454	27.0048	26.2761
O95260	Arginyl-tRNA--protein transferase 1	ATE1	-0.621765	-1.53876	0.775326	5	5	14.9	0.201088	22.6605	21.4081	21.7632	23.3872	21.0927	19.4866
O95273	Cyclin-D1-binding protein 1	CCNDBP1	-2.59774	-6.05338	0.0411507	3	3	13.9	1.81722	21.3856	21.5579	21.6419	19.6252	19.502	17.6649
O95292	Vesicle-associated membrane protein-associated protein B/C	VAPB	0.168733	1.12407	0.702474	9	8	40.7	0.389947	26.1849	26.2969	26.2779	26.7784	26.2752	26.2123
O95295	SNARE-associated protein Snapin	SNAPIN	0.200179	1.14884	0.811497	4	4	41.9	0.20216	21.3875	21.3037	20.8942	21.5936	21.8778	20.7146
O95299	NADH dehydrogenase [ubiquinone] 1 alpha subcomplex subunit 10, mitochondrial	NDUFA10	-1.82232	-3.53649	0.570779	8	8	16.1	0.35308	23.0125	24.7408	24.6365	24.4526	24.3043	18.166
O95302	Peptidyl-prolyl cis-trans isomerase FKBP9	FKBP9	1.89375	3.716	0.501225	12	12	19.1	0.421679	23.0899	22.0117	16.9664	23.2178	22.1429	22.3885
O95319	CUGBP Elav-like family member 2	CELF2	0.545046	1.45907	0.153781	7	6	18.2	1.33468	22.8128	22.4064	22.55	22.8378	23.2534	23.3132
O95336	6-phosphogluconolactonase	PGLS	1.34991	2.54896	0.201811	11	11	56.2	0.869589	22.5156	22.6309	22.1141	24.6784	22.3816	24.2503
O95340	Bifunctional 3-phosphoadenosine 5-phosphosulfate synthase 2;Sulfate adenylyltransferase;Adenylyl-sulfate kinase	PAPSS2	1.78766	3.45254	0.471492	13	12	23	0.447247	22.8635	19.4678	18.8176	22.4511	24.0514	20.0094
O95347	Structural maintenance of chromosomes protein 2	SMC2	0.416533	1.33472	0.331489	32	32	27.2	0.827298	28.1391	28.1445	28.0903	28.1295	28.9351	28.5588
O95359	Transforming acidic coiled-coil-containing protein 2	TACC2	-0.387184	-1.30784	0.535383	11	9	5.1	0.49804	25.233	25.2761	25.3154	24.7405	25.5337	24.3888
O95365	Zinc finger and BTB domain-containing protein 7A	ZBTB7A	-0.794987	-1.73506	0.0659002	6	6	19.9	1.83061	23.9978	23.539	23.6743	23.2168	22.7897	22.8197
O95373	Importin-7	IPO7	0.199891	1.14861	0.850079	22	21	19.3	0.15669	25.5973	24.9212	24.2541	25.0877	24.66	25.6246
O95391	Pre-mRNA-splicing factor SLU7	SLU7	-0.72599	-1.65404	0.355399	4	4	13.5	0.653348	23.7831	23.4857	22.5889	21.8562	22.9041	22.9195
O95394	Phosphoacetylglucosamine mutase	PGM3	0.251656	1.19057	0.871786	17	17	36.7	0.121832	22.239	22.3456	22.049	23.8486	22.2637	21.2763
O95400	CD2 antigen cytoplasmic tail-binding protein 2	CD2BP2	-0.0357685	-1.0251	0.950859	14	14	54.8	0.0649832	28.4282	28.0857	28.3442	28.1752	28.56	28.0156
O95402	Mediator of RNA polymerase II transcription subunit 26	MED26	0.194628	1.14443	0.657847	4	4	8.8	0.438943	23.4105	22.9503	23.2886	23.5264	23.5575	23.1493
O95425	Supervillin	SVIL	1.9274	3.80369	0.0631969	41	41	25.6	1.49782	24.459	23.9499	22.8654	26.2405	24.9951	25.821
O95433	Activator of 90 kDa heat shock protein ATPase homolog 1	AHSA1	1.49329	2.8153	0.203219	18	18	60.4	0.853513	18.1705	19.5766	17.6072	20.0767	18.9087	20.8487
O95453	Poly(A)-specific ribonuclease PARN	PARN	0.40361	1.32281	0.67656	18	18	29.9	0.312898	27.3847	26.5985	26.595	27.6742	27.7643	26.3505
O95456	Proteasome assembly chaperone 1	PSMG1	0.183534	1.13566	0.911257	6	6	25.5	0.084467	22.9478	23.118	21.3285	22.0037	22.2706	23.6707
O95470	Sphingosine-1-phosphate lyase 1	SGPL1	-0.0960515	-1.06884	0.878811	4	4	9.5	0.143033	23.6956	23.6308	23.5094	23.0716	23.5674	23.9087
O95478	Ribosome biogenesis protein NSA2 homolog	NSA2	0.321275	1.24943	0.656454	10	10	38.1	0.354885	24.8153	25.3206	24.7273	25.231	25.865	24.731
O95503	Chromobox protein homolog 6	CBX6	3.23278	9.40078	0.0367035	4	3	13.3	1.97608	19.8991	17.6629	17.9958	21.5103	21.7074	22.0385
O95573	Long-chain-fatty-acid--CoA ligase 3	ACSL3	1.72013	3.29466	0.0243051	24	21	42.9	2.60646	24.3707	24.9869	24.4511	26.6359	26.079	26.2541
O95602	DNA-directed RNA polymerase I subunit RPA1	POLR1A	-0.928418	-1.90319	0.0426939	41	41	28.4	2.31093	28.8454	29.2478	28.9273	28.0601	28.2774	27.8978
O95619	YEATS domain-containing protein 4	YEATS4	-0.243024	-1.18347	0.631743	5	5	25.1	0.436454	24.7164	24.6516	24.4501	23.9142	24.6081	24.5668
O95630	STAM-binding protein	STAMBP	-0.752928	-1.68521	0.760349	9	9	27.8	0.210243	23.134	22.5663	20.8031	23.2071	21.8939	19.1436
O95639	Cleavage and polyadenylation specificity factor subunit 4	CPSF4	0.46224	1.37768	0.589911	9	9	45	0.400993	26.2993	27.6052	26.5313	26.7545	27.697	27.371
O95684	FGFR1 oncogene partner	FGFR1OP	-0.584089	-1.49909	0.409519	7	7	29	0.597374	22.1354	22.0674	21.5623	22.1307	21.0061	20.8761
O95696	Bromodomain-containing protein 1	BRD1	0.769507	1.70469	0.0840943	16	16	17.1	1.63686	25.8051	25.1761	25.5504	26.1816	26.1535	26.505
O95707	Ribonuclease P protein subunit p29	POP4	-1.7287	-3.31429	0.0659008	4	4	18.6	1.50679	25.3186	25.7643	24.9734	22.9347	23.3919	24.5435
O95721	Synaptosomal-associated protein 29	SNAP29	-0.139204	-1.1013	0.938309	9	9	46.5	0.0599557	21.0588	21.4195	21.074	21.8117	21.8697	19.4533
O95747	Serine/threonine-protein kinase OSR1	OXSR1	-0.224201	-1.16813	0.727428	10	9	23.3	0.308739	22.2189	22.4057	22.8772	22.4331	21.838	22.5581
O95757	Heat shock 70 kDa protein 4L	HSPA4L	-0.0445582	-1.03137	0.98298	14	11	21.2	0.0161608	21.8758	21.5042	22.8197	20.5692	23.4308	22.066
O95758	Polypyrimidine tract-binding protein 3	PTBP3	-0.481948	-1.39663	0.154312	5	4	13.8	1.41936	25.5767	25.4543	25.2697	24.7771	25.207	24.8708
O95772	MLN64 N-terminal domain homolog	STARD3NL	-0.628411	-1.54586	0.412184	2	2	11.5	0.580962	24.1514	24.4301	25.0618	24.5591	24.0152	23.1836
O95777	U6 snRNA-associated Sm-like protein LSm8	LSM8	1.45243	2.73669	0.137436	4	4	61.5	1.08479	23.956	24.375	24.2723	24.6082	25.6093	26.7431
O95782	AP-2 complex subunit alpha-1	AP2A1	0.453249	1.36912	0.138498	21	16	25	1.61362	25.5004	25.4544	25.5079	25.9794	26.1398	25.7032
O95785	Protein Wiz	WIZ	-0.59213	-1.50747	0.317378	10	10	20.2	0.750936	25.8564	25.0585	25.3635	24.9417	25.2522	24.3081
O95793	Double-stranded RNA-binding protein Staufen homolog 1	STAU1	0.456995	1.37268	0.114114	27	25	49.4	1.8013	27.6684	27.5084	27.514	28.1103	28.132	27.8196
O95807	Transmembrane protein 50A	TMEM50A	-0.49946	-1.41368	0.413112	2	2	5.7	0.616691	19.1653	19.3054	18.9702	18.6414	19.2578	18.0434
O95816	BAG family molecular chaperone regulator 2	BAG2	-1.6699	-3.18193	0.168102	10	10	53.6	0.931682	24.244	23.7917	23.3932	23.7382	21.2487	21.4324
O95817	BAG family molecular chaperone regulator 3	BAG3	1.16079	2.2358	0.525194	14	14	36	0.412646	20.8129	19.1178	19.9407	23.2923	20.192	19.8696
O95819	Mitogen-activated protein kinase kinase kinase kinase 4	MAP4K4	-0.309632	-1.23939	0.593934	15	7	13.1	0.447174	24.2678	25.0779	25.2036	24.5475	24.6257	24.4473
O95831	Apoptosis-inducing factor 1, mitochondrial	AIFM1	0.353359	1.27753	0.262945	22	22	39.6	1.11621	28.0156	27.9438	28.0259	28.6415	28.211	28.1928
O95834	Echinoderm microtubule-associated protein-like 2	EML2	0.421483	1.3393	0.555968	11	11	19.7	0.45614	22.7402	22.7065	22.6971	23.5382	23.5305	22.3395
O95881	Thioredoxin domain-containing protein 12	TXNDC12	0.644691	1.5634	0.689158	6	6	36	0.275601	23.0084	23.1659	20.9171	23.3096	21.8569	23.859
O95926	Pre-mRNA-splicing factor SYF2	SYF2	-0.111356	-1.08024	0.915839	4	4	22.4	0.0879795	25.4302	24.7495	26.0581	24.9062	25.2512	25.7464
O95983	Methyl-CpG-binding domain protein 3	MBD3	-0.899016	-1.86479	0.0446764	7	6	25.1	2.22125	26.9767	27.1418	27.0105	25.8838	26.1087	26.4393
O96000	NADH dehydrogenase [ubiquinone] 1 beta subcomplex subunit 10	NDUFB10	0.237743	1.17915	0.880576	5	5	33.7	0.11105	22.8868	23.1417	24.1713	24.7444	23.7335	22.4351
O96008	Mitochondrial import receptor subunit TOM40 homolog	TOMM40	1.59131	3.01323	0.0592353	10	10	32.1	1.60424	24.4105	23.3588	24.7079	25.9639	25.3552	25.932
O96013	Serine/threonine-protein kinase PAK 4	PAK4	-0.742668	-1.67327	0.0870045	10	9	27.6	1.60432	23.8855	24.5812	24.4067	23.5211	23.5035	23.6208
O96019	Actin-like protein 6A	ACTL6A	0.042511	1.0299	0.937305	13	13	35.2	0.0879469	27.3503	27.2326	27.5527	27.1424	27.6239	27.4967
O96028	Histone-lysine N-methyltransferase NSD2	WHSC1	-0.236113	-1.17782	0.482064	16	16	18.6	0.749537	24.5723	24.9487	24.8068	24.3512	24.6327	24.6355
P00338	L-lactate dehydrogenase A chain	LDHA	0.862028	1.81759	0.0709433	32	29	60.2	1.71026	29.0656	28.9664	28.9826	30.0318	29.4197	30.1492
P00367	Glutamate dehydrogenase 1, mitochondrial	GLUD1	-0.0902615	-1.06456	0.851677	25	1	45.9	0.21278	28.1795	28.5352	28.6569	28.4799	28.4116	28.2095
P00374	Dihydrofolate reductase	DHFR	-0.918379	-1.88999	0.274655	3	3	27.4	0.748414	22.8853	22.2548	22.0985	22.4871	20.798	21.1984
P00387	NADH-cytochrome b5 reductase 3;NADH-cytochrome b5 reductase 3 membrane-bound form;NADH-cytochrome b5 reductase 3 soluble form	CYB5R3	-0.360474	-1.28385	0.59843	13	13	52.5	0.416403	22.9814	22.9869	21.9396	22.4941	22.2544	22.0779
P00390	Glutathione reductase, mitochondrial	GSR	1.06173	2.08743	0.263855	14	14	36.5	0.751129	20.778	21.9946	20.6092	23.0988	21.4643	22.0038
P00403	Cytochrome c oxidase subunit 2	MT	0.367203	1.28985	0.905484	4	4	14.5	0.0841102	23.5029	23.9753	19.2451	23.1446	22.7492	21.9312
P00441	Superoxide dismutase [Cu-Zn]	SOD1	-0.753352	-1.6857	0.809701	9	9	50.6	0.167187	24.9258	25.6365	25.0762	26.5489	25.706	21.1235
P00492	Hypoxanthine-guanine phosphoribosyltransferase	HPRT1	1.09093	2.13011	0.24332	9	9	58.7	0.794645	19.8196	19.6888	18.8947	20.7763	19.4905	21.409
P00505	Aspartate aminotransferase, mitochondrial	GOT2	0.870319	1.82807	0.419361	16	16	39.3	0.537045	22.5604	23.6278	23.0784	25.2192	23.5694	23.089
P00558	Phosphoglycerate kinase 1	PGK1	0.78576	1.724	0.0965457	35	30	75.1	1.50016	29.2309	29.2602	29.2303	30.2928	29.5428	30.2432
P00568	Adenylate kinase isoenzyme 1	AK1	1.43403	2.702	0.0870398	11	11	61.9	1.32868	22.5066	22.7608	22.4537	24.9457	23.8192	23.2583
P00813	Adenosine deaminase	ADA	1.83713	3.57299	0.153089	19	19	47.7	0.982997	16.7579	18.356	17.7176	18.0903	19.6035	20.6492
P00966	Argininosuccinate synthase	ASS1	-0.315751	-1.24466	0.914202	3	3	6.8	0.0778937	21.433	22.0439	20.3798	18.4932	21.3097	23.1065
P01011	Alpha-1-antichymotrypsin;Alpha-1-antichymotrypsin His-Pro-less	SERPINA3	-0.24891	-1.18831	0.907867	11	11	25.3	0.0845692	19.003	21.6201	18.3887	19.2873	18.938	20.0397
P01034	Cystatin-C	CST3	0.0287469	1.02013	0.983283	3	3	30.8	0.0160562	21.3137	21.4329	19.9675	21.6233	20.7844	20.3927
P01111	GTPase NRas	NRAS	-0.615765	-1.53237	0.367689	7	2	39.2	0.658	24.4729	23.9933	23.3842	23.8961	22.9888	23.1182
P01892	HLA class I histocompatibility antigen, A-2 alpha chain	HLA	0.381642	1.30282	0.858571	15	1	46.8	0.130812	21.0789	20.9103	18.0194	21.1704	20.1635	19.8195
P01903	HLA class II histocompatibility antigen, DR alpha chain	HLA	0.325781	1.25334	0.931791	8	8	39.4	0.0625104	19.7165	15.3638	19.6458	18.8455	16.542	20.316
P02511	Alpha-crystallin B chain	CRYAB	3.81064	14.0319	0.0357714	9	9	50.9	1.92516	18.2075	19.4011	20.9337	23.0486	22.8741	24.0515
P02545	Prelamin-A/C;Lamin-A/C	LMNA	0.188742	1.13977	0.723437	80	1	81.9	0.338737	31.1989	31.3159	31.0139	30.9883	31.7249	31.3816
P02545	Prelamin-A/C;Lamin-A/C	LMNA	0.318683	1.24719	0.316578	76	2	81.3	1.00981	24.3331	24.208	24.0275	24.3035	24.7143	24.5067
P02649	Apolipoprotein E	APOE	-0.389907	-1.31031	0.652684	15	12	51.1	0.339582	24.0566	23.3828	24.3016	24.2509	23.3903	22.9301
P02751	Fibronectin;Anastellin;Ugl-Y1;Ugl-Y2;Ugl-Y3	FN1	-2.35975	-5.13281	0.0415337	51	51	31.7	1.79393	27.089	27.2243	26.8286	25.8428	24.1304	24.0895
P02786	Transferrin receptor protein 1;Transferrin receptor protein 1, serum form	TFRC	0.884719	1.8464	0.279502	26	26	37.6	0.744132	21.219	21.6588	20.5599	22.8992	21.7431	21.4496
P02787	Serotransferrin	TF	-0.623346	-1.54044	0.0827154	10	9	16.3	1.81423	21.6165	21.8713	21.8505	21.3785	21.1614	20.9284
P02794	Ferritin heavy chain;Ferritin heavy chain, N-terminally processed	FTH1	-4.25839	-19.1383	0.0194043	10	10	68.3	2.74686	26.1014	26.0357	25.6917	22.0606	20.5786	22.4145
P04040	Catalase	CAT	0.497804	1.41206	0.862968	19	19	37	0.12405	20.8461	20.3751	19.0731	23.0737	18.3499	20.3642
P04062	Glucosylceramidase	GBA	0.0893796	1.06391	0.967174	6	6	16.3	0.0308689	18.7368	20.4357	18.1465	17.9927	20.3937	19.2007
P04075	Fructose-bisphosphate aldolase A	ALDOA	0.266299	1.20272	0.681152	26	24	79.7	0.345768	28.2768	28.1413	29.0378	28.8342	28.4515	28.9692
P04080	Cystatin-B	CSTB	0.643893	1.56254	0.201285	6	6	86.7	1.03634	25.9381	25.916	25.2107	26.2047	26.1274	26.6644
P04083	Annexin A1	ANXA1	3.59566	12.0893	0.019	31	31	77.5	2.7918	19.8581	19.2788	20.2386	24.1433	22.9049	23.1144
P04114	Apolipoprotein B-100;Apolipoprotein B-48	APOB	0.394506	1.31449	0.845856	5	4	1.3	0.144361	21.638	22.5577	19.5528	22.1283	20.666	22.1378
P04179	Superoxide dismutase [Mn], mitochondrial	SOD2	-0.297087	-1.22866	0.843793	9	9	35.8	0.151863	22.427	22.3632	22.932	23.1194	20.8709	22.8406
P04181	Ornithine aminotransferase, mitochondrial;Ornithine aminotransferase, hepatic form;Ornithine aminotransferase, renal form	OAT	3.98146	15.7957	0.0336287	15	15	33.7	2.03944	16.9903	16.9769	17.1626	21.7135	19.3526	22.008
P04183	Thymidine kinase, cytosolic	TK1	-2.01243	-4.03461	0.141006	6	6	36.3	1.02136	21.2302	21.0494	21.2874	21.0208	18.2696	18.2393
P04259	Keratin, type II cytoskeletal 6B	KRT6B	-2.99912	-7.99512	0.269747	39	1	56.6	0.664742	28.3712	21.3458	24.8988	22.3985	21.6163	21.6036
P04350	Tubulin beta-4A chain	TUBB4A	2.11553	4.33349	0.0275461	29	3	61.7	2.34718	18.2542	19.3969	18.4065	20.8834	20.8793	20.6416
P04406	Glyceraldehyde-3-phosphate dehydrogenase	GAPDH	1.09978	2.14322	0.0492714	24	24	76.4	1.88919	29.3474	29.5539	29.4154	30.6109	30.0741	30.9311
P04439	HLA class I histocompatibility antigen, A-3 alpha chain;HLA class I histocompatibility antigen, A-36 alpha chain;HLA class I histocompatibility antigen, A-1 alpha chain;HLA class I histocompatibility antigen, A-11 alpha chain	HLA	1.08678	2.12399	0.573123	18	4	53.4	0.364985	18.9945	19.1037	22.1017	22.5024	20.0709	20.8869
P04632	Calpain small subunit 1	CAPNS1	0.703945	1.62895	0.558657	9	7	48.9	0.404058	22.1391	23.1954	22.9305	23.1336	22.5017	24.7416
P04792	Heat shock protein beta-1	HSPB1	1.10971	2.15802	0.145126	17	17	72.2	1.09539	23.5361	23.5947	22.5107	24.6691	24.6192	23.6823
P04818	Thymidylate synthase	TYMS	2.66771	6.3542	0.0584255	9	9	32.3	1.49771	20.2674	18.1807	20.4689	22.948	22.3397	21.6324
P04843	Dolichyl-diphosphooligosaccharide--protein glycosyltransferase subunit 1	RPN1	0.205757	1.15329	0.423115	28	28	44.6	1.02908	28.0209	27.886	27.7342	28.1542	28.0032	28.101
P04844	Dolichyl-diphosphooligosaccharide--protein glycosyltransferase subunit 2	RPN2	-0.384552	-1.30545	0.191702	12	12	28.3	1.38878	25.4658	25.4315	25.1674	24.8496	25.1424	24.9191
P04899	Guanine nucleotide-binding protein G(i) subunit alpha-2	GNAI2	-0.616547	-1.5332	0.101841	13	8	41.1	1.61955	27.6715	27.1349	27.3318	26.6696	26.7056	26.9134
P05023	Sodium/potassium-transporting ATPase subunit alpha-1	ATP1A1	0.119232	1.08616	0.938356	41	28	40.4	0.0614045	25.9512	25.787	24.2893	26.2841	25.1781	24.923
P05026	Sodium/potassium-transporting ATPase subunit beta-1	ATP1B1	0.973845	1.96407	0.605681	5	5	16.9	0.338612	18.7356	20.0344	19.1278	18.8012	22.4816	19.5365
P05067	Amyloid beta A4 protein;N-APP;Soluble APP-alpha;Soluble APP-beta;C99;Beta-amyloid protein 42;Beta-amyloid protein 40;C83;P3(42);P3(40);C80;Gamma-secretase C-terminal fragment 59;Gamma-secretase C-terminal fragment 57;Gamma-secretase C-terminal fragment 50;C31	APP	-0.414303	-1.33265	0.858891	7	7	16	0.130205	21.8384	20.8114	21.7708	22.8006	21.4119	18.9652
P05090	Apolipoprotein D	APOD	0.231101	1.17373	0.750134	4	4	19.6	0.269065	21.1585	20.7964	21.2028	20.6498	21.6584	21.5428
P05106	Integrin beta-3	ITGB3	0.39225	1.31244	0.164997	21	21	32.9	1.5354	21.8618	21.8811	21.5968	22.267	22.0263	22.2232
P05109	Protein S100-A8;Protein S100-A8, N-terminally processed	S100A8	0.799546	1.74055	0.462736	11	11	54.8	0.498391	23.6172	23.0979	22.1364	22.6499	24.3004	24.2998
P05114	Non-histone chromosomal protein HMG-14	HMGN1	-2.17259	-4.50832	0.0220822	2	2	21	2.74357	24.2757	24.3925	23.6478	21.574	22.1727	22.0516
P05141	ADP/ATP translocase 2;ADP/ATP translocase 2, N-terminally processed	SLC25A5	-0.104931	-1.07544	0.728494	17	9	39.3	0.536481	29.3709	29.3759	29.2155	29.181	29.1188	29.3477
P05198	Eukaryotic translation initiation factor 2 subunit 1	EIF2S1	-0.957184	-1.94152	0.0442698	28	28	68.6	2.17036	28.4228	28.8433	28.9029	27.9667	27.7362	27.5946
P05362	Intercellular adhesion molecule 1	ICAM1	-2.03217	-4.0902	0.0231923	15	15	32.9	2.58822	23.9816	24.0514	23.6224	22.3771	21.461	21.7208
P05386	60S acidic ribosomal protein P1	RPLP1	1.61467	3.06242	0.0531628	5	4	90.4	1.68047	22.0627	22.2174	23.1876	24.5636	23.67	24.0781
P05387	60S acidic ribosomal protein P2	RPLP2	0.071504	1.05081	0.937216	11	10	95.7	0.0704386	31.073	31.2115	30.7053	31.4673	31.305	30.432
P05388	60S acidic ribosomal protein P0;60S acidic ribosomal protein P0-like	RPLP0	0.330161	1.25715	0.671538	17	17	57.7	0.333768	29.2098	29.2274	29.5609	30.3135	29.7151	28.96
P05412	Transcription factor AP-1	JUN	0.0919622	1.06582	0.893412	3	2	11.2	0.122186	19.5943	19.8771	19.4927	19.3792	20.2232	19.6376
P05423	DNA-directed RNA polymerase III subunit RPC4	POLR3D	0.302939	1.23366	0.80964	9	9	32.2	0.185592	25.6163	25.1028	25.7831	25.0882	26.9707	25.3521
P05455	Lupus La protein	SSB	0.385788	1.30657	0.110028	29	29	50	2.14096	28.2237	27.9734	28.0719	28.4451	28.521	28.4602
P05549	Transcription factor AP-2-alpha;Transcription factor AP-2-epsilon;Transcription factor AP-2-beta	TFAP2A	0.817348	1.76216	0.413419	10	7	28.8	0.547921	26.7808	26.2548	28.2519	28.0176	27.385	28.337
P05556	Integrin beta-1	ITGB1	0.546265	1.4603	0.603588	18	18	23.8	0.368612	22.0159	20.7961	20.5358	22.2781	21.848	20.8605
P05783	Keratin, type I cytoskeletal 18	KRT18	1.83472	3.56702	0.252873	17	9	50.7	0.721204	16.5051	16.0066	19.1213	18.3056	20.3392	18.4923
P05976	Myosin light chain 1/3, skeletal muscle isoform;Myosin light chain 3	MYL1	-0.204697	-1.15244	0.79878	2	2	10.7	0.218643	26.369	25.9809	25.8482	26.2777	25.211	26.0953
P06276	Cholinesterase	BCHE	-1.9837	-3.95506	0.547153	2	2	4.2	0.377032	24.4537	24.992	25.0198	24.9467	25.1285	18.4391
P06396	Gelsolin	GSN	0.698669	1.62301	0.243011	36	16	48	0.878581	26.5795	26.7379	26.5395	27.9376	26.6728	27.3425
P06400	Retinoblastoma-associated protein	RB1	-1.46244	-2.75574	0.0251429	11	11	14.2	2.71426	25.0515	24.8087	25.1289	23.2812	23.4445	23.8761
P06454	Prothymosin alpha;Prothymosin alpha, N-terminally processed;Thymosin alpha-1	PTMA	0.0128021	1.00891	0.98983	3	3	17.3	0.0112374	26.2652	26.4096	25.6368	26.638	26.0819	25.6302
P06493	Cyclin-dependent kinase 1	CDK1	0.549564	1.46364	0.254601	12	10	41.8	0.916036	25.48	25.4468	24.9295	25.4449	26.1913	25.8688
P06576	ATP synthase subunit beta, mitochondrial	ATP5B	-0.1055	-1.07587	0.875389	29	29	68.1	0.143675	28.2312	27.9353	28.0923	28.4715	27.5933	27.8775
P06702	Protein S100-A9	S100A9	-2.17117	-4.50389	0.0562783	9	9	67.5	1.54504	25.073	24.3239	24.3608	23.6081	21.7084	21.9277
P06730	Eukaryotic translation initiation factor 4E	EIF4E	-0.163061	-1.11966	0.743709	8	8	43.3	0.324596	26.0671	26.3157	26.3109	26.3094	26.2002	25.6948
P06733	Alpha-enolase	ENO1	0.0900841	1.06443	0.884831	45	42	90.8	0.135689	29.9206	30.1229	30.0314	30.4981	29.6793	30.1678
P06737	Glycogen phosphorylase, liver form	PYGL	0.797022	1.73751	0.555769	35	27	41.5	0.400301	17.3815	19.2148	19.552	20.1374	19.8895	18.5125
P06744	Glucose-6-phosphate isomerase	GPI	0.353985	1.27809	0.473742	23	18	44.8	0.606423	27.4465	27.5455	27.2372	28.2417	27.4287	27.6206
P06746	DNA polymerase beta	POLB	-0.872101	-1.83033	0.355632	10	10	34.3	0.628975	23.47	25.4324	24.0593	23.5584	23.7761	23.0109
P06748	Nucleophosmin	NPM1	0.654044	1.57357	0.189675	17	17	72.5	1.06947	32.9747	32.7395	33.5152	33.4977	33.6254	34.0683
P06753	Tropomyosin alpha-3 chain	TPM3	-1.44232	-2.71758	0.0362292	23	1	57.2	2.29199	24.5555	24.6584	24.7435	23.5043	23.4204	22.7057
P06753	Tropomyosin alpha-3 chain	TPM3	-1.5086	-2.84534	0.0219241	37	5	76.2	2.97982	33.3265	33.369	33.3286	32.1842	31.6905	31.6235
P06756	Integrin alpha-V;Integrin alpha-V heavy chain;Integrin alpha-V light chain	ITGAV	-0.379606	-1.30099	0.804919	30	30	39.7	0.184115	20.7346	20.0341	20.7866	21.3627	20.2716	18.7822
P07093	Glia-derived nexin	SERPINE2	-1.72183	-3.29855	0	15	2	36.3	4.41951	26.3427	26.2651	26.3236	24.7326	24.4431	24.5902
P07099	Epoxide hydrolase 1	EPHX1	-3.61709	-12.2702	0.142476	8	8	14.9	0.966764	24.6823	23.8844	24.5958	24.2296	18.8255	19.256
P07108	Acyl-CoA-binding protein	DBI	1.15542	2.22749	0.0562162	5	5	63.2	1.78372	23.257	22.8191	22.3986	24.0325	23.6953	24.2132
P07195	L-lactate dehydrogenase B chain	LDHB	0.24337	1.18375	0.61628	29	26	59.6	0.45724	28.6528	28.6298	28.407	29.2077	28.4679	28.7441
P07199	Major centromere autoantigen B	CENPB	0.65648	1.57623	0.0855217	8	8	15.2	1.73623	27.1988	27.547	27.5629	28.0617	27.8977	28.3187
P07237	Protein disulfide-isomerase	P4HB	0.624238	1.5414	0.132585	44	44	68.5	1.39322	28.4303	28.4114	28.2759	29.4025	28.7738	28.8139
P07305	Histone H1.0;Histone H1.0, N-terminally processed	H1F0	-1.58825	-3.00684	0.140646	6	6	21.1	1.05352	26.8757	26.0027	26.3216	23.4948	25.3731	25.5673
P07339	Cathepsin D;Cathepsin D light chain;Cathepsin D heavy chain	CTSD	1.64747	3.13284	0.0436331	20	20	48.3	1.87364	25.3985	25.7275	25.5636	27.2607	26.5328	27.8386
P07355	Annexin A2;Putative annexin A2-like protein	ANXA2	-0.47502	-1.38994	0.255149	46	46	77.9	0.969944	31.5461	31.4799	31.6793	31.4682	31.1116	30.7005
P07384	Calpain-1 catalytic subunit	CAPN1	1.22329	2.33479	0.225842	19	19	32.6	0.823838	19.8671	21.82	21.431	21.9458	21.8955	22.9467
P07437	Tubulin beta chain	TUBB	1.14974	2.21874	0.0561236	32	6	59.2	1.77182	28.0243	28.0896	28.233	29.741	28.7556	29.2994
P07602	Prosaposin;Saposin-A;Saposin-B-Val;Saposin-B;Saposin-C;Saposin-D	PSAP	0.310884	1.24047	0.932773	27	27	45.6	0.0613738	23.7947	24.5901	21.4992	26.1229	23.7401	20.9537
P07686	Beta-hexosaminidase subunit beta;Beta-hexosaminidase subunit beta chain B;Beta-hexosaminidase subunit beta chain A	HEXB	4.21734	18.6014	0.0214375	15	15	29.3	2.56254	18.7153	18.3516	19.0795	23.9511	21.861	22.9863
P07711	Cathepsin L1;Cathepsin L1 heavy chain;Cathepsin L1 light chain	CTSL	1.31288	2.48437	0.591328	4	4	12.6	0.344942	21.5369	22.1309	21.4687	24.5341	24.6411	19.9
P07737	Profilin-1	PFN1	0.643711	1.56234	0.0488416	15	15	77.9	2.43653	27.9297	27.9722	27.8064	28.7242	28.4094	28.5059
P07741	Adenine phosphoribosyltransferase	APRT	0.804091	1.74605	0.253048	7	7	43.9	0.820858	22.2479	22.62	22.2887	23.9652	23.1552	22.4485
P07814	Bifunctional glutamate/proline--tRNA ligase;Glutamate--tRNA ligase;Proline--tRNA ligase	EPRS	-0.534311	-1.44825	0.261631	58	58	41.9	0.905306	27.5323	27.8419	27.8417	27.6251	27.2445	26.7433
P07858	Cathepsin B;Cathepsin B light chain;Cathepsin B heavy chain	CTSB	5.02631	32.5889	0.0212093	15	15	43.1	2.76718	20.4004	21.6423	21.8045	27.2662	26.1082	25.5517
P07900	Heat shock protein HSP 90-alpha	HSP90AA1	0.00705083	1.0049	0.984996	66	45	64.9	0.0292348	29.8254	29.5762	29.7779	29.691	29.7254	29.7843
P07910	Heterogeneous nuclear ribonucleoproteins C1/C2	HNRNPC	-0.100895	-1.07244	0.862216	15	9	47.4	0.177606	30.4336	30.7581	30.6414	30.1829	30.8534	30.494
P07919	Cytochrome b-c1 complex subunit 6, mitochondrial	UQCRH	1.69782	3.2441	0.160313	6	6	71.4	0.956576	20.2822	19.7881	20.0666	22.838	22.2502	20.142
P07942	Laminin subunit beta-1	LAMB1	-1.70117	-3.25165	0.115245	49	49	34.6	1.14875	23.8475	22.264	23.6257	22.3383	21.645	20.6504
P07947	Tyrosine-protein kinase Yes	YES1	-0.446876	-1.36309	0.81916	7	3	13.3	0.166274	22.9894	20.6622	22.6915	20.7495	21.2085	23.0445
P07948	Tyrosine-protein kinase Lyn	LYN	0.180021	1.1329	0.907392	3	1	5.7	0.0876798	21.5424	20.3927	20.5598	21.4945	21.7876	19.7529
P07951	Tropomyosin beta chain	TPM2	-2.48671	-5.60498	0	25	2	54.9	3.8971	29.0749	29.3966	29.2972	26.5082	26.8093	26.991
P07954	Fumarate hydratase, mitochondrial	FH	0.738717	1.66869	0.611993	13	13	34.5	0.343718	24.2936	22.8825	23.4371	25.7831	23.9337	23.1127
P07996	Thrombospondin-1	THBS1	1.06434	2.09121	0.274574	29	13	29.5	0.728027	20.6779	19.6776	19.4697	21.7803	21.3101	19.9278
P08047	Transcription factor Sp1	SP1	-0.503689	-1.41783	0.113129	4	4	10.4	1.7159	25.8409	25.5771	25.542	25.0388	25.0746	25.3355
P08133	Annexin A6	ANXA6	0.49586	1.41016	0.271046	45	45	64.3	0.906121	28.1384	27.9374	28.1592	29.047	28.2239	28.4517
P08134	Rho-related GTP-binding protein RhoC	RHOC	1.60907	3.05055	0.360224	10	3	40.9	0.573734	15.788	19.4144	19.2866	19.109	20.4345	19.7727
P08195	4F2 cell-surface antigen heavy chain	SLC3A2	0.769023	1.70412	0.24853	23	1	37.7	0.845683	24.7491	24.8935	24.2081	25.9837	25.4562	24.7178
P08237	ATP-dependent 6-phosphofructokinase, muscle type	PFKM	-0.460347	-1.37587	0.685601	21	19	32.7	0.293715	25.2837	24.9554	25.796	23.8125	25.0118	25.8297
P08238	Heat shock protein HSP 90-beta	HSP90AB1	-0.117207	-1.08463	0.640325	67	42	64.1	0.805911	32.5086	32.3649	32.4832	32.3727	32.2348	32.3976
P08240	Signal recognition particle receptor subunit alpha	SRPR	-1.28545	-2.43758	0.0454545	18	18	32.3	1.94096	26.0617	25.8272	25.7379	24.9575	24.7584	24.0545
P08311	Cathepsin G	CTSG	0.596991	1.51256	0.552672	2	2	11.4	0.423371	22.8355	23.1581	23.7619	23.9254	22.8829	24.7381
P08559	Pyruvate dehydrogenase E1 component subunit alpha, somatic form, mitochondrial	PDHA1	0.443937	1.36031	0.728544	13	11	37	0.255988	19.8359	21.0943	20.243	19.7241	21.0943	21.6866
P08572	Collagen alpha-2(IV) chain;Canstatin	COL4A2	-1.14935	-2.21814	0.0516588	5	5	4	1.84171	25.5491	25.5242	25.4419	24.8366	24.3495	23.8811
P08574	Cytochrome c1, heme protein, mitochondrial	CYC1	1.402	2.64268	0.140335	6	6	22.5	1.07924	24.2031	22.3079	23.877	25.1027	24.9683	24.523
P08579	U2 small nuclear ribonucleoprotein B	SNRPB2	0.778592	1.71546	0.355276	7	6	32.4	0.643826	26.4913	26.5554	26.1395	26.1519	27.438	27.9321
P08582	Melanotransferrin	MFI2	-1.02451	-2.03427	0.0872097	21	21	35.4	1.45414	25.4791	24.8521	24.688	23.5477	24.1248	24.2732
P08621	U1 small nuclear ribonucleoprotein 70 kDa	SNRNP70	-0.316713	-1.24549	0.61152	23	23	44.4	0.41503	30.4593	30.2301	30.2527	29.4184	30.0657	30.508
P08648	Integrin alpha-5;Integrin alpha-5 heavy chain;Integrin alpha-5 light chain	ITGA5	-0.923278	-1.89642	0.405407	9	9	11.1	0.548873	22.7579	22.8322	21.8055	22.8595	21.062	20.7043
P08651	Nuclear factor 1 C-type	NFIC	-0.572494	-1.48709	0.308227	4	3	12.3	0.778378	26.3521	26.8647	26.3018	25.3589	26.2245	26.2177
P08670	Vimentin	VIM	1.13454	2.19549	0.0362899	74	70	92.9	2.41906	34.3269	34.0423	33.7298	35.1298	35.0603	35.3126
P08708	40S ribosomal protein S17	RPS17	-0.448758	-1.36486	0.667749	11	11	44.4	0.314574	27.7996	28.5091	27.4851	28.3353	27.5037	26.6085
P08754	Guanine nucleotide-binding protein G(k) subunit alpha	GNAI3	0.0176392	1.0123	0.990121	10	5	28.2	0.0108186	22.2587	21.9662	22.0135	21.8391	21.3359	23.1163
P08758	Annexin A5	ANXA5	0.232268	1.17468	0.830434	32	32	75.6	0.17435	27.8486	28.033	27.5888	28.8302	28.1831	27.1538
P08865	40S ribosomal protein SA	RPSA	0.469892	1.38501	0.249707	12	12	51.2	1.00117	30.1246	29.9447	30.3013	30.9819	30.4198	30.3786
P08962	CD63 antigen	CD63	1.82139	3.53422	0.0751521	2	2	20.5	1.39894	22.9622	22.487	21.2187	24.0206	23.515	24.5965
P09012	U1 small nuclear ribonucleoprotein A	SNRPA	-0.0221526	-1.01547	0.973061	7	6	33	0.0305817	28.5804	28.5958	28.5009	28.0909	28.9234	28.5963
P09104	Gamma-enolase	ENO2	0.457727	1.37338	0.809469	22	19	65.2	0.175732	22.0025	21.4166	20.074	22.9114	21.8163	20.1385
P09110	3-ketoacyl-CoA thiolase, peroxisomal	ACAA1	-0.91165	-1.8812	0.661422	13	13	37.5	0.290369	22.4671	21.7337	22.1174	22.3186	22.5696	18.695
P09211	Glutathione S-transferase P	GSTP1	1.24651	2.37267	0.0594182	19	19	73.8	1.67387	27.1017	27.0904	27.19	28.8567	27.7247	28.5402
P09234	U1 small nuclear ribonucleoprotein C	SNRPC	-0.31496	-1.24398	0.80078	3	3	19.5	0.193894	27.8664	27.7169	27.3659	27.2216	28.4352	26.3474
P09341	Growth-regulated alpha protein;GRO-alpha(4-73);GRO-alpha(5-73);GRO-alpha(6-73)	CXCL1	-5.02141	-32.4784	0.0217143	3	3	26.2	2.77346	25.3619	25.2501	25.0363	20.8324	20.8808	18.871
P09382	Galectin-1	LGALS1	0.852987	1.80624	0.205679	10	10	67.4	0.943268	29.7171	29.5335	29.2246	30.4205	29.6209	30.9928
P09417	Dihydropteridine reductase	QDPR	2.70384	6.51534	0.0429186	17	17	71.3	1.78808	19.3576	19.3371	19.2786	23.3735	21.2138	21.4977
P09429	High mobility group protein B1;Putative high mobility group protein B1-like 1	HMGB1	-1.02615	-2.03658	0.209466	12	10	31.2	0.892066	30.7174	31.39	32.4178	30.285	30.2645	30.8973
P09471	Guanine nucleotide-binding protein G(o) subunit alpha	GNAO1	-0.496201	-1.41049	0.527612	8	5	26.8	0.471335	23.1242	22.5221	22.8123	21.84	21.9665	23.1635
P09493			-0.961356	-1.94714	0.0999723	20	3	49	1.38019	28.6532	29.0064	28.8669	28.3879	27.9315	27.323
P09496	Clathrin light chain A	CLTA	1.31061	2.48046	0.02125	8	8	31.7	2.98637	24.5084	24.3542	24.2266	25.8866	25.6965	25.4378
P09525	Annexin A4	ANXA4	1.71656	3.28652	0.2177	23	23	63.9	0.804926	23.6893	23.3075	25.6217	27.0445	24.7029	26.0208
P09543	2,3-cyclic-nucleotide 3-phosphodiesterase	CNP	0.624202	1.54136	0.0455956	24	24	49.6	2.60015	24.3775	24.4556	24.2484	25.1218	24.8917	24.9406
P09601	Heme oxygenase 1	HMOX1	2.57221	5.9472	0.0492648	7	7	28.8	1.62642	20.0047	17.9445	19.5563	21.0973	22.3521	21.7728
P09622	Dihydrolipoyl dehydrogenase, mitochondrial	DLD	0.430546	1.34774	0.762131	15	15	34.1	0.220645	24.2971	24.3218	25.5162	26.2481	25.1667	24.0119
P09651	Heterogeneous nuclear ribonucleoprotein A1;Heterogeneous nuclear ribonucleoprotein A1, N-terminally processed;Heterogeneous nuclear ribonucleoprotein A1-like 2	HNRNPA1	0.274307	1.20941	0.393288	23	23	63.4	0.879238	33.2022	33.0442	32.9933	33.1174	33.5696	33.3756
P09661	U2 small nuclear ribonucleoprotein A	SNRPA1	0.154991	1.11341	0.787156	20	20	56.1	0.261533	30.0261	29.687	29.6841	29.6496	30.3497	29.863
P09874	Poly [ADP-ribose] polymerase 1	PARP1	-0.572165	-1.48675	0.0491385	55	55	49.1	2.63143	33.3151	33.3836	33.4404	32.7479	32.9562	32.7184
P09884	DNA polymerase alpha catalytic subunit	POLA1	-2.03791	-4.1065	0.460888	7	7	7.5	0.455396	25.7478	26.6721	26.5918	25.9088	26.4884	20.5008
P09936	Ubiquitin carboxyl-terminal hydrolase isozyme L1	UCHL1	1.23491	2.35367	0.264209	9	9	51.6	0.733594	19.2919	17.8216	17.0607	20.0905	18.7466	19.0418
P09960	Leukotriene A-4 hydrolase	LTA4H	-0.0648556	-1.04598	0.980383	19	19	41.6	0.0177071	21.3543	20.2274	20.7208	21.7234	18.3644	22.0201
P09972	Fructose-bisphosphate aldolase C	ALDOC	-0.341314	-1.26691	0.639527	23	21	60.2	0.370156	25.3823	25.0801	25.9295	25.5381	25.2782	24.5517
Q71UI9	Histone H2A.V;Histone H2A.Z	H2AFV	0.177542	1.13096	0.948683	5	3	31.2	0.049993	21.9176	21.8334	23.3687	20.4016	24.1257	23.1251
Q99878	Histone H2A type 1-J;Histone H2A type 1-H;Histone H2A.J;Histone H2A type 2-C;Histone H2A type 2-A;Histone H2A type 1-D;Histone H2A type 1	HIST1H2AJ	0.0515652	1.03639	0.956198	9	2	41.4	0.0465874	29.7491	30.2711	29.5166	29.3046	30.3263	30.0606
P0C1Z6	TCF3 fusion partner	TFPT	-0.368891	-1.29136	0.376877	2	2	10.2	0.779722	22.5305	23.1644	22.9943	22.4035	22.743	22.436
P0CG12	Chromosome transmission fidelity protein 8 homolog isoform 2	CHTF8	-1.60313	-3.03802	0.192782	2	2	3.4	0.870471	20.4033	22.7155	22.5647	19.6275	21.0701	20.1765
P0CG47	Polyubiquitin-B;Ubiquitin;Polyubiquitin-C;Ubiquitin;Ubiquitin-60S ribosomal protein L40;Ubiquitin;60S ribosomal protein L40	UBB	0.507277	1.42136	0.692362	11	1	91.3	0.282439	20.44	20.4091	19.3521	21.4554	20.9113	19.3563
P0DMU9	Cancer/testis antigen family 45 member A10	CT45A10	-2.79328	-6.93204	0.0431023	12	2	58.2	1.78372	22.8149	22.4489	22.6744	20.6744	20.4116	18.4723
P0DMV9	Heat shock 70 kDa protein 1B;Heat shock 70 kDa protein 1A	HSPA1B	0.207117	1.15438	0.55961	38	25	57.3	0.633043	30.39	30.1576	30.485	30.4372	30.4438	30.7729
P0DN76	Splicing factor U2AF 35 kDa subunit;Splicing factor U2AF 26 kDa subunit	U2AF1	-0.571913	-1.48649	0.531855	7	7	29.6	0.451087	24.5837	24.8902	25.2548	25.0008	24.6779	23.3343
P0DN79	Cystathionine beta-synthase	CBS	-0.0107555	-1.00748	0.996533	8	8	19.6	0.00397056	20.0767	18.9516	17.6415	18.5159	19.9397	18.1819
P0DP25			0.0305494	1.0214	0.956662	15	13	67.8	0.0555714	29.5342	28.9917	29.0718	29.0852	29.3831	29.221
P0DP91	DNA excision repair protein ERCC-6	ERCC6	0.857194	1.81151	0.210042	5	5	6.8	0.931304	22.9378	23.2434	23.0625	24.2755	23.1016	24.438
P0DPB6			-0.3811	-1.30233	0.560682	6	4	50.4	0.462236	27.7689	27.9468	28.0003	26.8821	28.0835	27.6071
P10155	60 kDa SS-A/Ro ribonucleoprotein	TROVE2	-0.750968	-1.68292	0.0758182	12	12	26.3	1.74544	25.3725	24.9696	25.4825	24.3782	24.7518	24.4418
P10301	Ras-related protein R-Ras	RRAS	-1.28308	-2.43358	0.239746	6	4	39.4	0.785251	23.0102	21.7801	21.6403	19.6316	21.5389	21.4108
P10412	Histone H1.4	HIST1H1E	-0.781275	-1.71865	0.196991	19	4	42	0.992511	35.225	35.3832	34.7904	33.7561	34.4288	34.8698
P10515	Dihydrolipoyllysine-residue acetyltransferase component of pyruvate dehydrogenase complex, mitochondrial	DLAT	0.530807	1.44474	0.886048	11	11	18.5	0.0968101	21.3545	20.3948	15.7322	20.8668	17.8896	20.3175
P10599	Thioredoxin	TXN	0.618129	1.53488	0.449127	5	5	41.9	0.541235	26.6585	26.2302	26.0647	27.5725	27.222	26.0132
P10606	Cytochrome c oxidase subunit 5B, mitochondrial	COX5B	-1.02069	-2.02889	0.539554	5	5	30.2	0.40447	25.3584	25.6729	24.7414	25.5658	24.945	22.1999
P10619	Lysosomal protective protein;Lysosomal protective protein 32 kDa chain;Lysosomal protective protein 20 kDa chain	CTSA	-1.02226	-2.0311	0.729487	5	5	11.7	0.2323	24.2628	24.1587	24.3174	25.2627	24.618	19.7914
P10636	Microtubule-associated protein tau	MAPT	0.60982	1.52607	0.536541	7	1	30.4	0.439984	22.1199	22.0291	22.4094	22.2547	22.1712	23.9619
P10644	cAMP-dependent protein kinase type I-alpha regulatory subunit;cAMP-dependent protein kinase type I-alpha regulatory subunit, N-terminally processed	PRKAR1A	1.19813	2.29442	0.317343	20	19	46.7	0.648606	22.6886	23.2769	23.0549	25.7974	23.0911	23.7263
P10768	S-formylglutathione hydrolase	ESD	0.875651	1.83484	0.785039	10	10	49.6	0.188365	20.0487	19.956	18.1442	23.588	18.4864	18.7014
P10809	60 kDa heat shock protein, mitochondrial	HSPD1	-0.0787118	-1.05607	0.904756	53	53	78.7	0.114751	29.7755	29.7481	29.5281	30.0775	29.3481	29.39
P11021	78 kDa glucose-regulated protein	HSPA5	0.341987	1.2675	0.272265	59	58	63.5	1.1048	30.495	30.4974	30.1862	30.9323	30.684	30.5883
P11047	Laminin subunit gamma-1	LAMC1	-1.1263	-2.18298	0.0862954	45	45	34.4	1.42964	25.0774	25.402	25.879	24.4366	24.7524	23.7905
P11142	Heat shock cognate 71 kDa protein	HSPA8	0.0285009	1.01995	0.949537	49	38	65	0.0814395	33.1048	32.8868	33.0908	32.9716	32.9381	33.2583
P11166	Solute carrier family 2, facilitated glucose transporter member 1	SLC2A1	0.381269	1.30249	0.845704	3	3	7.1	0.145171	20.5739	17.5643	19.9249	19.1786	19.6763	20.3519
P11171	Protein 4.1	EPB41	-0.54995	-1.46403	0.302993	10	9	14.8	0.798142	25.7355	25.6553	25.5832	25.4827	25.3599	24.4814
P11172	Uridine 5-monophosphate synthase;Orotate phosphoribosyltransferase;Orotidine 5-phosphate decarboxylase	UMPS	-0.0854346	-1.06101	0.971028	12	12	30.9	0.0250019	22.0956	20.4307	23.0623	23.3297	20.4119	21.5906
P11177	Pyruvate dehydrogenase E1 component subunit beta, mitochondrial	PDHB	-1.27653	-2.42256	0.42017	10	10	33.4	0.509573	24.0121	23.4385	24.2487	24.21	20.5849	23.0748
P11182	Lipoamide acyltransferase component of branched-chain alpha-keto acid dehydrogenase complex, mitochondrial	DBT	-0.0861174	-1.06151	0.920522	6	6	13.7	0.0894878	20.8825	20.5139	20.6775	20.336	21.2528	20.2268
P11216	Glycogen phosphorylase, brain form	PYGB	0.00112534	1.00078	0.999767	57	46	58.6	0.0013161	27.1101	26.9274	27.1714	27.2242	26.5472	27.4408
P11233	Ras-related protein Ral-A	RALA	-0.251844	-1.19073	0.782674	6	4	23.8	0.225991	24.9564	23.9158	24.8339	24.4205	23.7769	24.7532
P11279	Lysosome-associated membrane glycoprotein 1	LAMP1	0.17734	1.1308	0.792159	7	7	17.3	0.238002	24.3714	24.5502	24.1056	25.0465	24.2538	24.2589
P11310	Medium-chain specific acyl-CoA dehydrogenase, mitochondrial	ACADM	-2.07696	-4.21917	0.153076	14	14	29.2	0.969207	21.9367	20.7174	23.8575	20.9163	19.7785	19.5858
P11387	DNA topoisomerase 1	TOP1	-0.337397	-1.26347	0.252457	42	42	47.1	1.2051	32.0541	32.19	32.1913	31.5612	31.9418	31.9203
P11388	DNA topoisomerase 2-alpha	TOP2A	0.605829	1.52185	0.141527	65	51	39.7	1.3511	30.7477	30.3736	30.3697	30.7686	31.2404	31.2995
P11413	Glucose-6-phosphate 1-dehydrogenase	G6PD	2.39101	5.24524	0.0342637	22	22	46.8	2.12321	20.1357	19.0196	20.3107	22.7237	22.0009	21.9144
P11441	Ubiquitin-like protein 4A	UBL4A	0.651784	1.57111	0.224919	7	7	46.5	0.956049	22.671	22.2581	22.1217	22.643	22.8251	23.538
P11474	Steroid hormone receptor ERR1	ESRRA	-1.16241	-2.23831	0.0694892	2	2	6.4	1.5802	21.7024	21.7093	21.7691	19.967	21.1343	20.5922
P11498	Pyruvate carboxylase, mitochondrial	PC	0.00108274	1.00075	0.999769	36	36	36.6	0.000444991	21.1073	21.8666	21.8691	23.0806	20.5939	21.1718
P11586	C-1-tetrahydrofolate synthase, cytoplasmic;Methylenetetrahydrofolate dehydrogenase;Methenyltetrahydrofolate cyclohydrolase;Formyltetrahydrofolate synthetase;C-1-tetrahydrofolate synthase, cytoplasmic, N-terminally processed	MTHFD1	-0.297906	-1.22936	0.77862	37	36	40.6	0.221217	26.7065	27.2592	28.3842	27.3927	27.262	26.8014
P11717	Cation-independent mannose-6-phosphate receptor	IGF2R	0.846825	1.79854	0.568021	53	53	27.8	0.381626	23.611	23.4752	23.1751	25.9449	24.0991	22.7579
P11766	Alcohol dehydrogenase class-3	ADH5	2.37125	5.17389	0.129269	12	12	37.2	1.04744	21.0218	20.1803	22.4171	24.7774	21.9592	23.9963
P11940	Polyadenylate-binding protein 1;Polyadenylate-binding protein 3	PABPC1	0.595845	1.51136	0.0932514	31	21	46.2	1.71669	29.4892	29.5287	29.3082	30.2536	30.089	29.7711
P12004	Proliferating cell nuclear antigen	PCNA	0.666764	1.58751	0.0432997	16	16	56.3	2.73512	27.9661	28.0709	27.7801	28.6273	28.6475	28.5425
P12081	Histidine--tRNA ligase, cytoplasmic	HARS	0.374734	1.2966	0.634369	24	18	41.9	0.368078	24.1461	24.3471	23.1879	24.62	24.3522	23.8331
P12235	ADP/ATP translocase 1	SLC25A4	0.257785	1.19564	0.736905	10	2	30.2	0.279967	20.9668	21.3702	20.8357	21.885	21.3317	20.7292
P12236	ADP/ATP translocase 3;ADP/ATP translocase 3, N-terminally processed	SLC25A6	0.966075	1.95352	0.0378091	16	6	39.9	2.47097	26.1106	26.1662	26.2313	26.86	27.1656	27.3808
P12259	Coagulation factor V;Coagulation factor V heavy chain;Coagulation factor V light chain	F5	-0.308916	-1.23878	0.46307	2	1	1	0.670579	22.7192	22.4015	22.8461	22.5722	22.435	22.0327
P12268	Inosine-5-monophosphate dehydrogenase 2	IMPDH2	-1.22486	-2.33733	0.25519	33	32	57.6	0.750835	24.9646	25.677	25.4544	25.1155	24.5688	22.7371
P12270	Nucleoprotein TPR	TPR	0.0318324	1.02231	0.910704	106	106	44	0.252082	32.4992	32.6199	32.5949	32.5532	32.6681	32.5882
P12429	Annexin A3	ANXA3	3.24206	9.46144	0.0220351	14	14	41.5	2.70498	20.235	20.6032	20.1928	24.4167	23.369	22.9715
P12532	Creatine kinase U-type, mitochondrial	CKMT1A	-2.30528	-4.94263	0.0202581	15	15	44.8	2.8112	27.1754	27.175	27.2493	25.2994	25.0735	24.3108
P12814	Alpha-actinin-1	ACTN1	-0.706746	-1.63212	0.233107	67	41	71.7	0.912724	29.9173	29.3639	29.4448	29.2997	29.0573	28.2489
P12931	Proto-oncogene tyrosine-protein kinase Src	SRC	0.985468	1.97996	0.568311	10	6	21.8	0.37352	25.9146	22.4357	23.0139	24.2816	24.9164	25.1226
P12955	Xaa-Pro dipeptidase	PEPD	0.702532	1.62736	0.664482	17	17	45.6	0.2959	23.1055	23.7769	22.9895	25.2866	24.5059	22.187
P12956	X-ray repair cross-complementing protein 6	XRCC6	-0.194052	-1.14397	0.483101	45	45	54.7	0.891808	32.1397	32.3336	32.2295	32.056	32.1781	31.8865
P13010	X-ray repair cross-complementing protein 5	XRCC5	-0.310857	-1.24044	0.413049	44	44	48.2	0.75849	31.694	31.8005	31.8488	31.6731	31.6322	31.1054
P13073	Cytochrome c oxidase subunit 4 isoform 1, mitochondrial	COX4I1	0.350438	1.27495	0.513297	5	5	26.6	0.551826	25.3283	25.7201	25.4025	26.2694	25.3889	25.8438
P13473	Lysosome-associated membrane glycoprotein 2	LAMP2	1.07881	2.11229	0.28679	6	6	16.6	0.705814	23.021	22.2421	21.5984	22.9322	22.6822	24.4835
P13489	Ribonuclease inhibitor	RNH1	-0.754724	-1.68731	0.661164	27	27	71.6	0.295987	26.3858	26.1817	25.7954	26.8624	25.8173	23.4191
P13591	Neural cell adhesion molecule 1	NCAM1	-1.30556	-2.4718	0.586655	8	8	14.5	0.349832	21.6837	20.8044	21.8504	21.5098	21.7969	17.1152
P13639	Elongation factor 2	EEF2	-0.0205892	-1.01437	0.969521	61	60	61.7	0.0388399	30.7442	30.8292	30.9056	31.0247	30.4623	30.9303
P13667	Protein disulfide-isomerase A4	PDIA4	0.514538	1.42854	0.228405	51	51	62.8	1.03552	27.801	27.8979	27.6834	28.7284	27.9584	28.2392
P13674	Prolyl 4-hydroxylase subunit alpha-1	P4HA1	-0.404778	-1.32389	0.69749	27	27	45.3	0.287185	24.827	24.9641	24.1069	25.1676	24.0698	23.4462
P13686	Tartrate-resistant acid phosphatase type 5	ACP5	0.0337772	1.02369	0.982833	2	2	7.7	0.0166523	21.968	23.1989	21.1317	22.6605	22.133	21.6063
P13688	Carcinoembryonic antigen-related cell adhesion molecule 1	CEACAM1	0.107407	1.07729	0.932948	4	3	15.3	0.0686286	21.2474	22.3665	21.8578	21.3471	21.6518	22.795
P13693	Translationally-controlled tumor protein	TPT1	0.630858	1.54849	0.0843944	7	7	40.1	1.7839	27.6408	27.9697	27.8401	28.3034	28.3398	28.7
P13796	Plastin-2	LCP1	-1.05504	-2.07778	0.0561818	35	30	58.1	1.84316	26.364	25.7961	25.7711	25.0496	24.5937	25.1228
P13797	Plastin-3	PLS3	-0.988511	-1.98414	0.0444	27	20	43	2.14448	29.1831	28.5618	28.8011	27.9011	27.7174	27.962
P13798	Acylamino-acid-releasing enzyme	APEH	-2.14125	-4.41144	0.379178	15	15	25.4	0.539595	22.609	22.082	21.6506	21.537	16.5184	21.8625
P13804	Electron transfer flavoprotein subunit alpha, mitochondrial	ETFA	0.980867	1.97365	0.252698	12	12	45.3	0.786283	23.1902	23.617	23.995	25.2737	23.5481	24.923
P13807	Glycogen [starch] synthase, muscle	GYS1	0.082969	1.0592	0.952979	8	8	10.5	0.0460247	22.8996	21.4433	21.0107	21.4361	21.9368	22.2295
P13861	cAMP-dependent protein kinase type II-alpha regulatory subunit	PRKAR2A	0.729187	1.6577	0.301555	20	17	64.7	0.738277	24.9236	24.8458	24.9617	26.4523	25.5746	24.8918
Q5VT79	Annexin A8-like protein 2;Annexin A8	ANXA8L2	-0.166071	-1.122	0.945592	4	4	11	0.0533109	20.4446	20.6812	21.3163	19.1926	20.0867	22.6646
P13984	General transcription factor IIF subunit 2	GTF2F2	-0.738609	-1.66857	0.251636	8	8	44.6	0.845086	26.735	27.4475	27.7039	26.4335	27.0987	26.1383
P13987	CD59 glycoprotein	CD59	-2.57589	-5.96239	0.188409	6	6	38.3	0.842302	26.9091	26.0935	26.0142	25.1226	25.1841	20.9823
P13995	Bifunctional methylenetetrahydrofolate dehydrogenase/cyclohydrolase, mitochondrial;NAD-dependent methylenetetrahydrofolate dehydrogenase;Methenyltetrahydrofolate cyclohydrolase	MTHFD2	-4.05121	-16.5781	0	6	6	22.9	4.71618	27.4964	27.8757	27.8834	23.7298	23.8837	23.4884
P14174	Macrophage migration inhibitory factor	MIF	0.745295	1.67632	0.385573	4	4	20	0.600279	26.7804	26.9656	26.4245	27.6192	26.4802	28.3069
P14314	Glucosidase 2 subunit beta	PRKCSH	0.487024	1.40155	0.215245	21	21	42.7	1.1072	26.5554	26.7862	26.4744	27.4229	26.7849	27.0692
P14324	Farnesyl pyrophosphate synthase	FDPS	1.72549	3.30692	0.0838233	7	7	21	1.33585	22.5058	22.549	21.438	23.9689	23.0166	24.6837
P14550	Alcohol dehydrogenase [NADP(+)]	AKR1A1	2.70486	6.51995	0.117612	18	18	59.1	1.07564	21.397	17.6738	20.5041	21.8321	23.0405	22.8168
P14618	Pyruvate kinase PKM	PKM	0.63088	1.54851	0.161054	49	5	75.7	1.20279	29.2743	29.36	29.1947	30.3663	29.5458	29.8096
P14625	Endoplasmin	HSP90B1	0.742435	1.673	0.127903	61	59	57.8	1.32217	28.5659	28.5592	28.4587	29.7561	28.8639	29.1911
P14635	G2/mitotic-specific cyclin-B1	CCNB1	-0.104443	-1.07508	0.942053	5	5	17.8	0.060061	23.6014	23.5594	22.678	22.3489	23.0352	24.1414
P14678	Small nuclear ribonucleoprotein-associated proteins B and B;Small nuclear ribonucleoprotein-associated protein N	SNRPB	0.00058492	1.00041	1	9	9	31.6	0.000693521	30.2648	30.1234	30.0204	29.6055	30.4101	30.3946
P14735	Insulin-degrading enzyme	IDE	2.49865	5.65156	0.05967	22	22	22.4	1.48278	20.2307	18.0558	18.851	22.1195	20.6486	21.8654
P14859	POU domain, class 2, transcription factor 1	POU2F1	-0.0360909	-1.02533	0.96973	5	4	12.9	0.0315662	21.4917	21.4178	22.001	20.9521	22.096	21.754
P14866	Heterogeneous nuclear ribonucleoprotein L	HNRNPL	0.361818	1.28504	0.293401	23	22	49.9	0.996085	31.2802	31.2882	31.2359	31.3145	31.6796	31.8956
P14868	Aspartate--tRNA ligase, cytoplasmic	DARS	0.125195	1.09066	0.657929	31	31	61.7	0.652842	26.6666	26.7858	26.8386	26.9261	26.9875	26.7529
P14923	Junction plakoglobin	JUP	-0.34946	-1.27408	0.881298	24	20	40.8	0.105325	19.8725	20.2333	17.8143	17.15	20.232	19.4897
P14927	Cytochrome b-c1 complex subunit 7	UQCRB	1.77006	3.41068	0.140346	5	5	49.5	1.04095	19.3076	19.4871	21.514	21.1314	22.2496	22.2378
P15121	Aldose reductase	AKR1B1	0.933853	1.91037	0.395498	10	9	40.8	0.560855	19.9222	19.9998	20.51	22.3194	21.0733	19.841
P15170	Eukaryotic peptide chain release factor GTP-binding subunit ERF3A	GSPT1	0.73299	1.66208	0.545199	23	12	37.1	0.416297	22.8931	24.8485	24.3631	25.3204	23.844	25.1392
P15311	Ezrin	EZR	0.854467	1.80809	0.190125	30	16	43.5	0.983211	26.2033	26.3127	25.25	27.1269	26.8545	26.3481
P15336	Cyclic AMP-dependent transcription factor ATF-2	ATF2	-0.3002	-1.23132	0.646601	3	3	8	0.374942	25.0636	24.7566	25.093	24.4784	25.2921	24.2422
P15374	Ubiquitin carboxyl-terminal hydrolase isozyme L3	UCHL3	1.9924	3.97898	0.0438255	9	9	44.8	1.87364	20.3802	18.9388	20.0134	22.0939	21.4471	21.7685
P15407	Fos-related antigen 1	FOSL1	0.177689	1.13107	0.951234	3	3	11.1	0.0443687	20.7145	20.1108	20.4877	21.9365	22.0059	17.9036
P15408	Fos-related antigen 2	FOSL2	-0.263529	-1.20041	0.696901	4	4	17.1	0.322809	24.6449	25.1458	24.6987	24.1338	25.1302	24.4349
P15559	NAD(P)H dehydrogenase [quinone] 1	NQO1	1.53567	2.89923	0.0418676	12	12	34.3	1.9984	24.5434	25.3582	24.459	26.5047	25.9806	26.4823
P15586	N-acetylglucosamine-6-sulfatase	GNS	4.45418	21.9201	0.0312611	7	7	13.5	2.07092	20.4949	19.3532	18.1766	23.2582	23.0664	25.0627
P15880	40S ribosomal protein S2	RPS2	-0.0141017	-1.00982	0.985439	16	16	49.1	0.0173811	29.6092	30.0339	29.6383	29.9075	29.2889	30.0426
P15924	Desmoplakin	DSP	2.14848	4.4336	0.187986	108	108	37.9	0.855816	22.7598	18.8588	19.9849	22.6447	22.4738	22.9304
P15927	Replication protein A 32 kDa subunit	RPA2	0.42705	1.34448	0.34863	4	4	25.9	0.783712	24.9734	25.4673	24.7041	25.6434	25.5274	25.2553
P16070	CD44 antigen	CD44	-0.703977	-1.62899	0.273103	13	13	37.4	0.79899	26.8754	26.5364	26.3698	26.2525	25.1321	26.285
P16083	Ribosyldihydronicotinamide dehydrogenase [quinone]	NQO2	0.222088	1.16642	0.95106	7	7	33.8	0.0443461	21.3868	21.8712	19.5287	24.0228	18.687	20.7431
P16152	Carbonyl reductase [NADPH] 1	CBR1	1.11285	2.16272	0.0562478	15	13	63.9	1.78852	25.0156	24.9668	24.7497	26.5414	25.654	25.8751
P16220	Cyclic AMP-responsive element-binding protein 1	CREB1	-0.553136	-1.46727	0.253098	3	2	15.6	0.920566	26.6368	26.43	26.4717	25.7842	26.4961	25.5988
P16278	Beta-galactosidase	GLB1	-0.570572	-1.48511	0.264441	6	6	15.1	0.871977	21.952	21.586	22.4233	21.5246	21.057	21.668
P16333	Cytoplasmic protein NCK1	NCK1	1.06233	2.0883	0.159188	4	3	10.1	1.04662	21.5173	22.8912	22.4242	23.4669	23.703	22.8498
P16401	Histone H1.5	HIST1H1B	-1.28601	-2.43853	0.0417629	16	14	40.3	2.00868	34.0577	34.2499	33.9096	32.2678	33.0212	33.0701
P16402	Histone H1.3	HIST1H1D	-0.487064	-1.40159	0.431389	18	3	41.2	0.597617	30.1899	30.5182	29.874	29.1771	30.2626	29.6812
P16403	Histone H1.2	HIST1H1C	-0.418514	-1.33655	0.329945	18	4	42.7	0.830315	32.8243	32.4551	32.4152	31.7687	32.2578	32.4126
P16435	NADPH--cytochrome P450 reductase	POR	1.57027	2.9696	0.0409857	17	17	28.5	2.01501	23.5373	23.1111	22.7541	24.5978	24.3337	25.1818
P16455	Methylated-DNA--protein-cysteine methyltransferase	MGMT	-2.96931	-7.83162	0.0657786	4	4	26.1	1.38937	24.7689	25.1433	26.1934	23.0421	23.5359	20.6197
P16615	Sarcoplasmic/endoplasmic reticulum calcium ATPase 2	ATP2A2	-0.263622	-1.20049	0.606689	35	28	41.4	0.45571	22.9422	23.3943	22.5737	22.6583	22.6041	22.857
P16885	1-phosphatidylinositol 4,5-bisphosphate phosphodiesterase gamma-2	PLCG2	0.11468	1.08273	0.874299	3	3	4	0.142635	25.6956	25.5763	26.0944	25.939	26.324	25.4475
P16949	Stathmin	STMN1	0.651925	1.57126	0.262935	14	10	43.6	0.842138	26.0377	26.1354	25.3839	26.9938	26.461	26.0579
P16989	Y-box-binding protein 3	YBX3	-0.0790081	-1.05629	0.920352	20	13	69.9	0.0918978	27.7516	27.5501	27.5128	28.058	27.4896	27.0298
P17010	Zinc finger X-chromosomal protein;Zinc finger Y-chromosomal protein	ZFX	0.0772889	1.05503	0.905543	6	6	10.3	0.11356	24.519	24.9334	24.8368	25.2467	24.7469	24.5274
P17026	Zinc finger protein 22	ZNF22	-1.59167	-3.01398	0.371966	2	2	11.2	0.558829	24.1938	24.4242	24.0441	20.1172	23.749	24.0209
P17028	Zinc finger protein 24	ZNF24	-4.24895	-19.0135	0.0496355	4	4	19.6	1.53377	24.9374	22.7895	25.3183	19.2979	18.9002	22.1002
P17096	High mobility group protein HMG-I/HMG-Y	HMGA1	-1.35027	-2.5496	0.0317288	7	3	41.1	2.42895	28.9841	29.4592	29.0086	27.8662	28.0389	27.4959
P17096	High mobility group protein HMG-I/HMG-Y	HMGA1	-2.00894	-4.02486	0.0246316	6	2	34.4	3.81486	22.6847	22.5577	22.3973	20.767	20.3781	20.4678
P17174	Aspartate aminotransferase, cytoplasmic	GOT1	-0.0828762	-1.05913	0.976068	16	16	43.6	0.0206977	23.2624	23.0307	21.632	25.0118	21.5597	21.105
P17275	Transcription factor jun-B	JUNB	-0.0941003	-1.0674	0.874404	4	4	21	0.15564	24.2531	24.2409	24.0321	23.7254	24.4669	24.0515
P17480	Nucleolar transcription factor 1	UBTF	-0.234477	-1.17648	0.374648	31	31	41.1	1.08528	30.4668	30.5432	30.2936	30.1123	30.15	30.3378
P17535	Transcription factor jun-D	JUND	0.383886	1.30485	0.567998	3	2	10.7	0.448763	23.325	23.0345	23.5689	23.3991	24.36	23.321
P17544	Cyclic AMP-dependent transcription factor ATF-7	ATF7	0.509798	1.42385	0.474456	6	6	35.5	0.532291	23.6192	23.0272	24.288	23.831	24.557	24.0758
P17568	NADH dehydrogenase [ubiquinone] 1 beta subcomplex subunit 7	NDUFB7	-0.729252	-1.65778	0.730764	2	2	8	0.237816	20.8252	20.8328	21.1776	20.9686	21.816	17.8633
P17643	5,6-dihydroxyindole-2-carboxylic acid oxidase	TYRP1	1.62892	3.09281	0.310267	14	14	23.5	0.636193	20.4871	20.0438	19.7491	22.8894	22.8236	19.4537
P17655	Calpain-2 catalytic subunit	CAPN2	1.30584	2.47228	0.101721	17	17	31.3	1.27396	21.3004	20.5231	20.8137	22.5598	22.6562	21.3388
P17676	CCAAT/enhancer-binding protein beta	CEBPB	-0.898588	-1.86424	0.154344	7	4	39.1	1.11003	26.7575	25.5545	26.3009	25.0565	25.2911	25.5696
P17676	CCAAT/enhancer-binding protein beta	CEBPB	-1.75533	-3.37604	0.148531	4	1	34	1.0045	22.1762	22.2991	20.8173	19.2733	21.3433	19.41
P17706	Tyrosine-protein phosphatase non-receptor type 2	PTPN2	-2.06074	-4.172	0.0381714	3	3	12.7	2.00072	20.3581	21.4627	21.7252	18.9519	18.9766	19.4353
P17812	CTP synthase 1	CTPS1	-0.208378	-1.15539	0.867898	22	21	40.6	0.131756	20.993	22.0431	21.5365	22.1674	21.3325	20.4476
P17844	Probable ATP-dependent RNA helicase DDX5	DDX5	0.494844	1.40917	0.095402	42	29	54.6	1.89508	32.3032	32.2197	32.4796	32.658	32.8957	32.9334
P17858	ATP-dependent 6-phosphofructokinase, liver type	PFKL	0.0640799	1.04542	0.96742	19	16	27.4	0.0326835	24.6342	24.5663	24.5928	24.9953	25.6036	23.3866
P17900	Ganglioside GM2 activator;Ganglioside GM2 activator isoform short	GM2A	2.93154	7.62924	0.0495135	4	4	24.9	1.58034	20.2976	18.806	17.9614	21.5432	21.3504	22.9661
P17931	Galectin-3	LGALS3	0.826309	1.77314	0.0865771	9	9	40	1.56107	28.2342	28.032	27.8096	28.8164	28.5059	29.2324
P17936	Insulin-like growth factor-binding protein 3	IGFBP3	-2.14791	-4.43185	0.159601	11	11	44.3	0.935803	20.9481	20.5849	19.8033	18.1465	20.1326	16.6135
P17980	26S protease regulatory subunit 6A	PSMC3	0.422009	1.33979	0.0873072	28	28	65.1	2.27703	28.9934	28.8608	29.1065	29.3516	29.4386	29.4365
P17987	T-complex protein 1 subunit alpha	TCP1	0.0310224	1.02174	0.962941	34	34	66.4	0.0462645	29.5145	29.1952	29.8939	29.6866	29.3484	29.6616
P18031	Tyrosine-protein phosphatase non-receptor type 1	PTPN1	0.426006	1.34351	0.255383	14	14	38.6	1.02438	24.5783	24.6868	24.225	24.7127	24.8762	25.1792
P18074	TFIIH basal transcription factor complex helicase XPD subunit	ERCC2	-1.84083	-3.58216	0.0800529	13	13	18.6	1.36276	27.3996	27.6218	27.4952	24.4305	26.082	26.4816
P18077	60S ribosomal protein L35a	RPL35A	-0.318595	-1.24712	0.538198	8	8	30.9	0.53151	26.4647	26.9212	26.47	25.8842	26.4037	26.6122
P18124	60S ribosomal protein L7	RPL7	-0.138055	-1.10042	0.784768	21	21	44.8	0.283872	30.4299	30.778	30.1675	30.4813	30.1941	30.286
P18206	Vinculin	VCL	-1.29466	-2.45319	0.144545	65	65	64	1.07144	27.8004	27.2763	27.8955	27.2144	26.4958	25.3779
P18583	Protein SON	SON	0.341458	1.26704	0.472587	31	7	20.2	0.617794	26.1308	26.0605	26.0872	26.5951	26.7592	25.9485
P18615	Negative elongation factor E	NELFE	-0.0707664	-1.05027	0.905466	14	14	37.4	0.119113	26.5988	26.421	26.8226	26.2142	26.8451	26.5709
P18621	60S ribosomal protein L17	RPL17	-0.154811	-1.11328	0.825565	13	13	52.2	0.202186	27.7848	28.7248	27.9302	27.9585	27.9398	28.077
P18669	Phosphoglycerate mutase 1	PGAM1	1.80517	3.4947	0.0483272	21	21	63.4	1.72177	24.4246	24.6654	24.0535	27.0641	25.7104	25.7845
P18754	Regulator of chromosome condensation	RCC1	-1.23777	-2.35834	0.0349908	15	15	47.5	2.33466	29.0339	29.516	29.2984	27.8025	27.9709	28.3616
P18827	Syndecan-1	SDC1	-1.22184	-2.33244	0.200669	2	2	11.9	0.888371	22.2484	22.143	21.953	22.1556	20.1417	20.3815
P18858	DNA ligase 1	LIG1	2.05123	4.14459	0.311395	14	14	19.3	0.621002	19.5694	24.2124	23.4288	24.8246	24.8489	23.6908
P18887	DNA repair protein XRCC1	XRCC1	-0.474423	-1.38936	0.273196	13	13	27.5	0.915929	28.2842	28.3982	28.4783	28.0446	28.2375	27.4554
P19174	1-phosphatidylinositol 4,5-bisphosphate phosphodiesterase gamma-1	PLCG1	0.215882	1.16141	0.788448	26	26	27	0.228528	22.3901	22.0645	21.8334	22.9768	22.0071	21.9517
P19338	Nucleolin	NCL	-0.0705032	-1.05008	0.812394	37	37	44.4	0.425375	34.4482	34.2674	34.3896	34.2412	34.2621	34.3903
P19367	Hexokinase-1	HK1	1.00546	2.00758	0.0903406	38	34	44.1	1.42435	26.5625	26.3069	26.5266	28.088	27.2999	27.0245
P19387	DNA-directed RNA polymerase II subunit RPB3	POLR2C	1.01332	2.01855	0.196748	8	8	36.7	0.929809	24.2483	22.8085	24.1441	24.3368	24.8648	25.0393
P19388	DNA-directed RNA polymerases I, II, and III subunit RPABC1	POLR2E	0.438155	1.35487	0.383352	6	6	29	0.708996	27.4056	27.7343	27.9432	27.6899	28.218	28.4898
P19404	NADH dehydrogenase [ubiquinone] flavoprotein 2, mitochondrial	NDUFV2	-0.827559	-1.77468	0.762322	6	6	26.1	0.205132	22.1395	21.9997	18.6191	18.6682	19.4645	22.1429
P19447	TFIIH basal transcription factor complex helicase XPB subunit	ERCC3	-0.503583	-1.41773	0.618901	19	19	30.4	0.358181	28.3013	27.7665	27.8862	26.3974	27.7593	28.2865
P19525	Interferon-induced, double-stranded RNA-activated protein kinase	EIF2AK2	-0.820272	-1.76574	0.0872689	16	16	29.6	1.55494	25.1872	25.6105	25.2668	24.4585	24.9219	24.2232
P19623	Spermidine synthase	SRM	-0.0845273	-1.06034	0.919856	16	16	59.9	0.0912845	23.5991	23.6778	23.3206	24.017	22.9432	23.3837
P19784	Casein kinase II subunit alpha	CSNK2A2	0.527936	1.44186	0.391254	9	9	26.9	0.64396	25.7385	25.8965	25.9872	26.0097	26.0691	27.1272
P19971	Thymidine phosphorylase	TYMP	0.00777054	1.0054	0.996029	16	16	45.4	0.00524851	23.6102	22.8592	23.4628	24.0604	22.5802	23.3149
P20042	Eukaryotic translation initiation factor 2 subunit 2	EIF2S2	-1.23878	-2.35999	0.0418137	31	31	71.5	2.05411	27.4623	28.0787	27.7939	26.5174	26.8771	26.224
P20073	Annexin A7	ANXA7	1.80628	3.49739	0.425313	19	18	41.6	0.48854	16.5647	18.4345	17.2777	16.4072	19.6949	21.5936
P20265	POU domain, class 3, transcription factor 2;POU domain, class 5, transcription factor 1;Putative POU domain, class 5, transcription factor 1B;POU domain, class 3, transcription factor 3	POU3F2	-1.39032	-2.62137	0.0470769	2	1	10.7	1.82169	23.5223	23.7626	23.5608	21.7314	22.8574	22.0859
P20290	Transcription factor BTF3	BTF3	-0.0700048	-1.04972	0.95111	7	7	38.3	0.0512304	23.5354	23.2332	23.6014	23.3638	24.1873	22.6089
P20340	Ras-related protein Rab-6A	RAB6A	-3.5151	-11.4327	0.03195	9	6	44.7	2.0949	24.2234	24.5628	23.8191	21.877	19.5069	20.6761
P20585	DNA mismatch repair protein Msh3	MSH3	-0.727988	-1.65633	0.453596	8	8	8.6	0.518154	21.9108	22.6669	21.3422	21.582	20.293	21.861
P20592	Interferon-induced GTP-binding protein Mx2;Interferon-induced GTP-binding protein Mx1;Interferon-induced GTP-binding protein Mx1, N-terminally processed	MX2	1.43934	2.71197	0.0648123	3	3	20.4	1.56699	22.3361	23.2443	22.3729	24.2987	24.4748	23.4978
P20618	Proteasome subunit beta type-1	PSMB1	0.540353	1.45433	0.20326	9	9	43.2	1.10346	28.8429	28.7381	29.0573	29.0067	29.5584	29.6942
P20645	Cation-dependent mannose-6-phosphate receptor	M6PR	1.31817	2.4935	0.0351414	5	5	19.1	2.35136	20.7491	21.2265	20.8617	22.6111	22.0321	22.1484
P20674	Cytochrome c oxidase subunit 5A, mitochondrial	COX5A	0.569621	1.48413	0.81462	4	4	24.7	0.166178	20.4989	21.6929	24.7993	22.6513	22.8441	23.2046
P20700	Lamin-B1	LMNB1	1.28294	2.43334	0.124005	47	43	66	1.15951	25.0161	24.9198	24.2148	25.4907	26.9074	25.6015
P20810	Calpastatin	CAST	2.60994	6.10478	0.103164	24	2	52.9	1.15056	17.3718	18.3488	20.9444	21.5537	21.4202	21.521
P20839	Inosine-5-monophosphate dehydrogenase 1	IMPDH1	0.618176	1.53493	0.568739	15	14	35	0.397187	20.1913	21.4711	21.4702	22.6439	20.9961	21.3471
P21266	Glutathione S-transferase Mu 3	GSTM3	-1.46587	-2.7623	0.335113	3	2	13.8	0.609797	22.6489	22.0841	22.4444	22.1773	21.7957	18.8069
P21281	V-type proton ATPase subunit B, brain isoform	ATP6V1B2	-0.37618	-1.2979	0.84662	23	23	47	0.144761	24.6521	24.486	24.3711	25.4151	24.7194	22.2462
P21283	V-type proton ATPase subunit C 1	ATP6V1C1	0.74202	1.67252	0.137715	15	15	40.1	1.27543	23.7276	23.4907	24.2537	24.7947	24.2737	24.6298
P21291	Cysteine and glycine-rich protein 1	CSRP1	-0.48515	-1.39973	0.455616	11	11	56	0.566898	28.6322	29.0637	28.9189	28.8141	28.6711	27.6742
P21333	Filamin-A	FLNA	-0.61411	-1.53061	0.112867	138	131	60.8	1.54374	33.6628	33.8622	33.9997	33.4731	33.2686	32.9406
P21399	Cytoplasmic aconitate hydratase	ACO1	1.28196	2.43169	0.0323544	12	12	18.9	2.54569	21.1675	21.1592	20.8569	22.0478	22.3528	22.6287
P21589	5-nucleotidase	NT5E	-3.43971	-10.8507	0.0334286	20	20	44.3	2.06721	21.5457	22.0924	20.6928	18.3296	16.8638	18.8183
P21741	Midkine	MDK	-2.93335	-7.63882	0.0216552	2	2	27.6	2.74014	21.1261	22.3158	22.0685	18.687	18.7931	19.2302
P21796	Voltage-dependent anion-selective channel protein 1	VDAC1	1.09814	2.14079	0.124444	18	18	76	1.19479	29.5114	29.1148	29.9312	31.3413	30.246	30.2646
P21860	Receptor tyrosine-protein kinase erbB-3	ERBB3	-1.37324	-2.59052	0.249806	2	2	4.7	0.754142	22.5098	21.5649	23.1067	21.6122	19.6139	21.8356
P21912	Succinate dehydrogenase [ubiquinone] iron-sulfur subunit, mitochondrial	SDHB	-1.72692	-3.3102	0.552994	7	7	27.1	0.374698	22.9433	23.1046	23.4473	23.3352	23.394	17.5851
P21926	CD9 antigen	CD9	-1.05638	-2.07971	0.371689	4	4	9.6	0.586237	20.7917	21.1283	21.958	21.4297	18.9241	20.3551
P21980	Protein-glutamine gamma-glutamyltransferase 2	TGM2	-0.508895	-1.42296	0.654369	26	25	42.6	0.319803	20.4934	21.9905	20.7548	21.3032	19.7203	20.6885
P22033	Methylmalonyl-CoA mutase, mitochondrial	MUT	-0.0848681	-1.06059	0.931507	8	8	12.5	0.0748068	22.9828	23.2087	24.0606	23.7716	23.2065	23.0194
P22059	Oxysterol-binding protein 1	OSBP	-0.126103	-1.09134	0.930914	15	15	22.7	0.0697088	23.4319	22.5152	23.38	24.0651	22.6804	22.2032
P22061	Protein-L-isoaspartate(D-aspartate) O-methyltransferase	PCMT1	0.236224	1.17791	0.837403	13	13	65.2	0.164921	24.3838	24.671	24.783	25.724	24.9172	23.9053
P22087	rRNA 2-O-methyltransferase fibrillarin	FBL	-0.540628	-1.45461	0.159041	18	17	50.5	1.30577	30.1594	30.2657	30.4966	29.4619	30.0352	29.8027
P22090	40S ribosomal protein S4, Y isoform 1	RPS4Y1	2.33724	5.05335	0.39918	11	2	36.5	0.507631	19.3869	24.7077	25.4914	24.5775	25.3231	26.697
P22102	Trifunctional purine biosynthetic protein adenosine-3;Phosphoribosylamine--glycine ligase;Phosphoribosylformylglycinamidine cyclo-ligase;Phosphoribosylglycinamide formyltransferase	GART	-0.0491937	-1.03469	0.983559	33	33	38.2	0.0154375	21.6774	21.9464	20.4683	23.0534	21.1229	19.7682
P22234	Multifunctional protein ADE2;Phosphoribosylaminoimidazole-succinocarboxamide synthase;Phosphoribosylaminoimidazole carboxylase	PAICS	-0.0358321	-1.02515	0.955403	25	25	51.1	0.0551981	26.0033	25.8317	25.6521	26.1776	25.695	25.5071
P22307	Non-specific lipid-transfer protein	SCP2	-0.898219	-1.86376	0.178524	22	22	39.1	1.00495	24.0121	25.1347	23.8931	23.6465	23.1798	23.5189
P22314	Ubiquitin-like modifier-activating enzyme 1	UBA1	1.31968	2.49611	0.0379464	39	39	42.4	2.16233	25.7736	25.7446	25.7345	27.5712	26.716	26.9246
P22392	Nucleoside diphosphate kinase B;Putative nucleoside diphosphate kinase	NME2	0.179655	1.13261	0.762638	13	1	65.8	0.276876	28.5514	28.5829	28.2706	28.9215	28.1674	28.855
[truncated: 2,917 more rows]

## Sheet: M12 SN
Majority protein IDs	Protein names	Gene names	T-test Difference (M12: CB3 vs. C)	Fold control (M12: CB3 vs. C)	T-test q-value (M12: CB3 vs. C)	Peptides	Unique peptides	Sequence coverage [%]	LFQ intensity M12-C_cyt_1	LFQ intensity M12-C_cyt_2	LFQ intensity M12-C_cyt_3	LFQ intensity M12-CB3_cyt_1	LFQ intensity M12-CB3_cyt_2	LFQ intensity M12-CB3_cyt_3
[truncated: 1,022 more rows]
