# Supplementary material for: The Challenge of Classifying Metastatic Cell Properties by Molecular Profiling Exemplified with Cutaneous Melanoma Cells and Their Cerebral Metastasis from Patient Derived Mouse Xenografts
Source: Mol Cell Proteomics. 2019 Dec 31;19(3):478–89. doi: 10.1074/mcp.RA119.001886 (PMC7050108; doi:10.1074/mcp.RA119.001886)
Supplement: Supplementary Table S7 [file 157378_0_supp_434657_q1jjwj.xlsx]

## Sheet: M16 CYT
Majority protein IDs	Protein names	Gene names	T-test Difference (M16: CB3 vs. C)	Fold control (M16: CB3 vs. C)	T-test q-value (M16: CB3 vs. C)	Peptides	Unique peptides	Sequence coverage [%]	LFQ intensity M16-C_cyt_1	LFQ intensity M16-C_cyt_2	LFQ intensity M16-C_cyt_3	LFQ intensity M16-CB3_cyt_1	LFQ intensity M16-CB3_cyt_2	LFQ intensity M16-CB3_cyt_3
A0AVT1	Ubiquitin-like modifier-activating enzyme 6	UBA6	0.224104	1.16805	0.759472	20	20	22.4	25.2446	25.463	25.8511	26.0345	25.0489	26.1476
A0FGR8	Extended synaptotagmin-2	ESYT2	0.641596	1.56005	0.125438	20	20	28.4	26.3541	26.6366	26.7156	27.149	27.5174	26.9647
A0MZ66	Shootin-1	KIAA1598	0.243571	1.18392	0.65311	23	23	39.6	25.798	25.7517	25.1665	25.4154	26.0007	26.0308
A1L0T0	Acetolactate synthase-like protein	ILVBL	-0.124236	-1.08993	0.852868	8	8	17.6	21.8714	21.8761	22.2731	22.458	21.7521	21.4378
A1X283	SH3 and PX domain-containing protein 2B	SH3PXD2B	-0.572238	-1.48683	0.368911	17	16	31.7	24.9961	24.1845	24.7745	23.6749	24.6579	23.9057
A2A368	Melanoma-associated antigen B16	MAGEB16	-2.68718	-6.44053	0.177241	2	1	6.5	25.5793	25.3945	23.9979	23.7831	19.8081	23.3191
A2RRP1	Neuroblastoma-amplified sequence	NBAS	-0.436182	-1.35302	0.608639	5	5	2.7	21.2739	21.4078	21.1516	20.3662	20.2884	21.8702
A2RTX5	Probable threonine--tRNA ligase 2, cytoplasmic	TARSL2	0.73568	1.66518	0.441565	3	1	5.5	18.9532	19.1236	19.798	20.5669	20.6183	18.8966
A3KN83	Protein strawberry notch homolog 1	SBNO1	-0.370329	-1.29265	0.148323	8	8	8.6	23.7061	23.4422	23.6733	23.264	23.2184	23.2283
A4D1E9	GTP-binding protein 10	GTPBP10	0.663211	1.5836	0.683651	6	6	23.8	22.2851	22.5763	21.4361	20.8178	23.4312	24.0381
A4D1P6	WD repeat-containing protein 91	WDR91	0.487783	1.40229	0.344184	6	6	11.8	21.9988	22.1887	22.8489	23.0839	22.7841	22.6317
A5D8V6	Vacuolar protein sorting-associated protein 37C	VPS37C	-0.818322	-1.76335	0.674468	4	4	18.9	21.0162	20.9442	19.0609	18.6873	18.1763	21.7027
A5YKK6	CCR4-NOT transcription complex subunit 1	CNOT1	0.00084432	1.00059	0.999289	21	21	10.5	24.1245	24.9522	24.7559	24.9988	24.277	24.5593
Q9GZQ8	Microtubule-associated proteins 1A/1B light chain 3B;Microtubule-associated proteins 1A/1B light chain 3 beta 2	MAP1LC3B	1.02973	2.04164	0.162887	4	4	29.6	22.4697	21.8575	23.0667	23.1162	23.9791	23.3878
A6NDG6	Phosphoglycolate phosphatase	PGP	0.17181	1.12647	0.688908	5	5	21.2	23.4928	23.4882	23.5665	24.0756	23.41	23.5774
A6NHR9	Structural maintenance of chromosomes flexible hinge domain-containing protein 1	SMCHD1	-0.416359	-1.33456	0.859238	50	50	27.7	19.6342	24.1075	20.384	20.9984	20.6376	21.2406
A6NIH7	Protein unc-119 homolog B	UNC119B	-0.894908	-1.85949	0.409866	2	2	15.1	22.0502	21.5912	21.3685	19.3917	21.3941	21.5393
A8K2U0	Alpha-2-macroglobulin-like protein 1	A2ML1	0.637608	1.55575	0.423016	12	12	12.4	19.7214	20.9841	19.3375	20.5446	20.7981	20.6132
A8MXV4	Nucleoside diphosphate-linked moiety X motif 19, mitochondrial	NUDT19	2.53673	5.80272	0.175496	4	4	13.9	20.6975	20.6497	16.988	22.4832	21.8878	21.5744
B2RTY4	Unconventional myosin-IXa	MYO9A	0.23944	1.18053	0.710808	2	1	4.4	23.6832	24.0412	23.9303	24.6817	23.5419	24.1496
C4AMC7	Putative WAS protein family homolog 3;WAS protein family homolog 2;WAS protein family homolog 1;WAS protein family homolog 6	WASH3P	0.261981	1.19912	0.544882	8	8	20.1	24.1994	24.0615	24.7732	24.5915	24.557	24.6716
C9JLW8	Protein FAM195B	FAM195B	-0.596994	-1.51256	0.496612	3	3	41.2	22.659	22.2444	22.5214	22.5486	22.2922	20.7929
E9PAV3	Nascent polypeptide-associated complex subunit alpha, muscle-specific form;Nascent polypeptide-associated complex subunit alpha	NACA	0.203438	1.15144	0.373195	8	7	13.4	28.6597	28.8432	28.8148	28.9783	28.8951	29.0546
E9PRG8	Uncharacterized protein C11orf98	C11orf98	0.0217489	1.01519	0.984234	2	2	12.3	21.6544	21.4711	22.498	21.4789	22.6235	21.5864
L0R6Q1		SLC35A4	-0.100575	-1.0722	0.944661	3	3	27.2	20.7946	20.784	20.6453	21.2909	21.5071	19.1241
O00115	Deoxyribonuclease-2-alpha	DNASE2	-0.80566	-1.74795	0.162136	3	3	8.5	22.5117	21.9566	22.4671	21.2989	22.0236	21.196
O00116	Alkyldihydroxyacetonephosphate synthase, peroxisomal	AGPS	0.0558529	1.03947	0.919891	14	14	30.2	24.7846	25.458	25.4743	25.359	25.321	25.2045
O00124	UBX domain-containing protein 8	UBXN8	0.69941	1.62384	0.511765	2	1	10.7	19.4391	18.9212	19.4139	18.9884	21.2692	19.6149
O00124	UBX domain-containing protein 8	UBXN8	-1.05415	-2.07649	0.766294	2	1	15.5	24.4507	18.7277	23.5788	23.9739	20.0724	19.5485
O00139	Kinesin-like protein KIF2A	KIF2A	0.106155	1.07636	0.944769	23	20	36.7	23.3526	23.8958	23.2517	22.0401	24.4492	24.3293
O00148	ATP-dependent RNA helicase DDX39A	DDX39A	0.285202	1.21858	0.641021	23	9	55.3	24.974	24.8965	25.602	25.9485	25.2483	25.1313
O00151	PDZ and LIM domain protein 1	PDLIM1	-1.33335	-2.51987	0.02424	16	16	69.3	26.0631	25.9923	26.4538	24.927	24.8226	24.7595
O00154	Cytosolic acyl coenzyme A thioester hydrolase	ACOT7	0.428154	1.34551	0.443025	16	1	44.2	23.1986	22.9659	23.6288	23.222	24.1001	23.7557
O00154	Cytosolic acyl coenzyme A thioester hydrolase	ACOT7	0.435787	1.35265	0.304929	16	1	50.3	28.8037	28.9977	29.3726	29.7437	29.5009	29.2368
O00159	Unconventional myosin-Ic	MYO1C	-0.471244	-1.3863	0.381559	27	2	28.5	26.8297	27.1055	26.4354	26.6396	25.8468	26.4705
O00161	Synaptosomal-associated protein 23	SNAP23	-0.67174	-1.59299	0.0886488	12	12	64.9	26.3105	26.3658	26.3971	25.9212	25.3731	25.764
O00170	AH receptor-interacting protein	AIP	-0.407712	-1.32658	0.143876	17	17	50.6	27.4361	27.3971	27.6846	27.1824	27.057	27.0553
O00178	GTP-binding protein 1	GTPBP1	0.358252	1.28187	0.778648	13	13	27.4	25.2624	25.049	25.3186	24.0669	26.3169	26.3209
O00186	Syntaxin-binding protein 3	STXBP3	0.683493	1.60602	0.0929353	5	5	10.1	22.9257	23.2315	23.3627	24.1007	23.6938	23.7759
O00189	AP-4 complex subunit mu-1	AP4M1	0.929607	1.90476	0.415492	2	2	8.2	22.7809	24.1818	24.0752	25.5228	23.4322	24.8718
O00193	Small acidic protein	SMAP	0.372822	1.29488	0.388449	4	4	22.4	26.6548	26.5749	26.9854	26.939	26.9017	27.4929
O00203	AP-3 complex subunit beta-1	AP3B1	0.0691744	1.04912	0.873217	18	16	21.8	25.9304	26.4819	26.3903	26.3872	26.33	26.2929
O00213	Amyloid beta A4 precursor protein-binding family B member 1	APBB1	-0.44912	-1.36521	0.485091	7	7	14.5	22.7607	22.6299	22.9749	23.0666	21.8465	22.1051
O00217	NADH dehydrogenase [ubiquinone] iron-sulfur protein 8, mitochondrial	NDUFS8	-0.202369	-1.15059	0.622958	3	3	19	24.4941	24.4377	24.7418	24.6125	24.0232	24.4308
O00221	NF-kappa-B inhibitor epsilon	NFKBIE	0.395125	1.31506	0.373301	3	3	10.6	22.3006	22.1397	22.9019	22.7472	22.8759	22.9044
O00231	26S proteasome non-ATPase regulatory subunit 11	PSMD11	0.3066	1.23679	0.416917	26	26	58.1	27.9982	28.2689	28.1594	28.6456	28.1124	28.5884
O00232	26S proteasome non-ATPase regulatory subunit 12	PSMD12	0.229289	1.17226	0.735707	22	22	43.2	25.8458	26.6368	26.4706	26.7033	26.0144	26.9234
O00233	26S proteasome non-ATPase regulatory subunit 9	PSMD9	-0.807976	-1.75075	0.208229	7	7	37.2	24.6644	24.7969	25.188	24.5142	23.3967	24.3145
O00244	Copper transport protein ATOX1	ATOX1	-1.33182	-2.5172	0.162924	8	8	77.9	28.7148	27.8542	28.4096	27.928	26.967	26.0882
O00264	Membrane-associated progesterone receptor component 1	PGRMC1	-0.139701	-1.10168	0.893404	10	9	41	25.969	25.7613	24.6882	24.7837	25.178	26.0377
O00267	Transcription elongation factor SPT5	SUPT5H	0.151512	1.11073	0.726181	38	38	37.4	26.5796	26.6638	26.9646	27.1736	26.6241	26.8649
O00268	Transcription initiation factor TFIID subunit 4	TAF4	0.722426	1.64995	0.488241	13	13	18.1	20.5754	19.3149	18.2584	19.8926	20.3828	20.0405
O00273	DNA fragmentation factor subunit alpha	DFFA	0.0588474	1.04163	0.912394	15	15	56.5	25.4637	25.0417	25.0687	25.3928	24.9005	25.4573
O00287	Regulatory factor X-associated protein	RFXAP	-1.04477	-2.06304	0.676741	3	3	14.3	21.3214	23.8214	22.8273	24.4842	19.4462	20.9054
O00291	Huntingtin-interacting protein 1	HIP1	-1.5312	-2.89026	0.0755497	9	9	13.1	26.0589	26.5975	26.7068	25.5141	24.1383	25.1172
O00299	Chloride intracellular channel protein 1	CLIC1	-0.116736	-1.08428	0.795766	21	21	76.3	30.4385	30.3449	30.2643	30.6115	30.102	29.984
O00303	Eukaryotic translation initiation factor 3 subunit F	EIF3F	-0.227347	-1.17068	0.768396	12	12	35.6	26.1563	26.6382	26.0342	26.4458	25.3058	26.3951
O00330	Pyruvate dehydrogenase protein X component, mitochondrial	PDHX	0.0121282	1.00844	0.984768	7	7	17.5	24.7723	24.7135	25.3201	25.262	24.7185	24.8618
O00400	Acetyl-coenzyme A transporter 1	SLC33A1	-3.02969	-8.16634	0.454749	3	3	7.5	26.7231	28.4778	27.6306	18.7172	27.6798	27.3454
O00401	Neural Wiskott-Aldrich syndrome protein	WASL	0.830506	1.77831	0.465735	7	7	18.4	24.0962	24.0582	23.4631	23.2794	25.1075	25.7221
O00410	Importin-5	IPO5	-1.10438	-2.15006	0.279431	33	33	39.1	27.4236	27.4689	27.4323	27.6355	25.3795	25.9967
O00418	Eukaryotic elongation factor 2 kinase	EEF2K	-0.0958322	-1.06868	0.861501	5	5	8.3	23.9515	23.5613	23.641	24.0201	23.2655	23.5808
O00425	Insulin-like growth factor 2 mRNA-binding protein 3	IGF2BP3	0.107622	1.07745	0.720645	22	20	44.2	26.8625	26.8902	27.1161	27.2067	26.9914	26.9936
O00429	Dynamin-1-like protein	DNM1L	-1.26339	-2.40059	0.172854	31	1	53.7	23.4058	23.6502	23.9189	21.3087	22.7775	23.0986
O00429	Dynamin-1-like protein	DNM1L	-0.454885	-1.37067	0.219933	31	1	54.3	28.0686	28.0965	28.3238	27.979	27.4266	27.7187
O00442	RNA 3-terminal phosphate cyclase	RTCA	0.362479	1.28563	0.438063	8	8	24	23.674	23.8214	24.1183	24.666	24.0185	24.0167
O00443	Phosphatidylinositol 4-phosphate 3-kinase C2 domain-containing subunit alpha	PIK3C2A	0.0806592	1.0575	0.942257	4	4	3.3	21.5531	22.2765	23.4782	22.6274	22.5884	22.3339
O00461	Golgi integral membrane protein 4	GOLIM4	-0.195789	-1.14535	0.747434	9	9	16.2	25.0272	24.5309	25.5797	24.7016	24.9103	24.9384
O00468	Agrin;Agrin N-terminal 110 kDa subunit;Agrin C-terminal 110 kDa subunit;Agrin C-terminal 90 kDa fragment;Agrin C-terminal 22 kDa fragment	AGRN	-0.257645	-1.19553	0.676379	5	5	3.3	23.1229	22.7663	23.2248	22.687	23.3479	22.3061
O00469	Procollagen-lysine,2-oxoglutarate 5-dioxygenase 2	PLOD2	-1.18432	-2.27256	0.198891	12	12	18.9	24.2045	25.0875	26.163	23.8646	24.2563	23.7811
O00471	Exocyst complex component 5	EXOC5	-1.07767	-2.11062	0.016	7	7	15.8	23.7639	23.7436	23.9451	22.6896	22.6888	22.8412
O00483	Cytochrome c oxidase subunit NDUFA4	NDUFA4	1.67747	3.19867	0.24962	2	2	24.7	20.1127	21.3508	23.5146	23.6527	23.0849	23.2728
O00487	26S proteasome non-ATPase regulatory subunit 14	PSMD14	0.128553	1.0932	0.801419	10	10	34.8	24.934	25.4445	24.8188	25.0683	25.0446	25.4702
O00499	Myc box-dependent-interacting protein 1	BIN1	-0.202333	-1.15056	0.830761	9	9	34.7	23.6999	24.8917	24.5275	24.9169	23.94	23.6551
O00505	Importin subunit alpha-4	KPNA3	-0.318031	-1.24663	0.496844	8	5	18	25.8841	25.8713	26.0154	26.0933	25.2763	25.4472
O00506	Serine/threonine-protein kinase 25	STK25	0.0272433	1.01906	0.973976	6	2	13.1	20.6346	20.2786	20.8714	20.9804	20.0477	20.8382
O00534	von Willebrand factor A domain-containing protein 5A	VWA5A	0.339622	1.26542	0.691829	2	2	3.4	19.6784	18.4703	19.6565	20.2115	19.3053	19.3072
O00541	Pescadillo homolog	PES1	0.713458	1.63973	0.0623312	19	19	29.9	25.6943	25.6104	25.9294	26.3518	26.6674	26.3552
O00560	Syntenin-1	SDCBP	-2.3438	-5.07638	0.0108571	10	10	47.7	27.1959	27.3185	27.7693	25.3665	24.8611	25.0246
O00566	U3 small nucleolar ribonucleoprotein protein MPP10	MPHOSPH10	0.225606	1.16927	0.920655	14	14	21	19.4314	21.637	21.1281	21.9016	22.1952	18.7765
O00567	Nucleolar protein 56	NOP56	0.534597	1.44854	0.788898	23	23	41.9	17.3373	20.0271	16.8285	17.2287	18.9199	19.6481
O00571	ATP-dependent RNA helicase DDX3X	DDX3X	0.0875988	1.0626	0.891418	34	11	54.5	26.4051	27.0028	26.7531	27.0582	26.3251	27.0405
O00625	Pirin	PIR	0.107055	1.07703	0.763679	10	10	43.4	28.5704	28.5351	28.6182	28.8272	28.4115	28.8062
O00629	Importin subunit alpha-3	KPNA4	-0.0141671	-1.00987	0.982393	8	5	24.8	25.7963	25.6382	25.3162	25.1777	25.717	25.8135
O00743	Serine/threonine-protein phosphatase 6 catalytic subunit;Serine/threonine-protein phosphatase 6 catalytic subunit, N-terminally processed	PPP6C	-0.993575	-1.99111	0.222612	4	4	22.6	24.1128	23.6161	24.1638	23.9098	22.3054	22.6969
O00754	Lysosomal alpha-mannosidase;Lysosomal alpha-mannosidase A peptide;Lysosomal alpha-mannosidase B peptide;Lysosomal alpha-mannosidase C peptide;Lysosomal alpha-mannosidase D peptide;Lysosomal alpha-mannosidase E peptide	MAN2B1	0.727936	1.65627	0.557622	7	7	7.1	23.947	23.9025	23.2127	25.9164	24.0364	23.2932
O00762	Ubiquitin-conjugating enzyme E2 C	UBE2C	0.18823	1.13937	0.909632	2	2	18	24.7137	24.4381	22.6519	22.9626	24.2948	25.111
O00764	Pyridoxal kinase	PDXK	-1.03473	-2.04873	0.40673	7	7	32.7	24.093	24.0678	24.4256	24.5751	21.6798	23.2272
O00767	Acyl-CoA desaturase	SCD	-0.152526	-1.11151	0.80155	3	3	13.1	23.9734	24.1363	23.4898	23.6364	23.3627	24.1428
O14497	AT-rich interactive domain-containing protein 1A	ARID1A	3.88376	14.7614	0.0318902	29	28	19.3	22.1353	19.1927	20.5752	24.8022	24.8812	23.8711
O14530	Thioredoxin domain-containing protein 9	TXNDC9	-0.255491	-1.19374	0.523819	8	8	45.2	25.3124	25.1458	25.7261	25.0848	25.3351	24.9978
O14556	Glyceraldehyde-3-phosphate dehydrogenase, testis-specific	GAPDHS	-0.138737	-1.10094	0.895735	7	7	19.6	20.0235	19.6695	18.9674	19.8301	19.9103	18.5037
O14562	Ubiquitin domain-containing protein UBFD1	UBFD1	0.197989	1.1471	0.825406	4	4	13.9	24.721	23.7355	25.3079	25.1257	24.6948	24.5379
O14578	Citron Rho-interacting kinase	CIT	0.292116	1.22443	0.128014	43	8	24.2	25.5167	25.479	25.5666	25.766	25.8146	25.8582
O14579	Coatomer subunit epsilon	COPE	-0.134939	-1.09805	0.790969	13	13	43.5	26.1724	26.7423	26.2887	26.5107	25.9597	26.3281
O14617	AP-3 complex subunit delta-1	AP3D1	-0.268634	-1.20467	0.415155	23	23	23.6	26.1798	26.3933	26.2602	26.195	25.7427	26.0898
O14618	Copper chaperone for superoxide dismutase	CCS	-0.169398	-1.12459	0.755867	6	6	20.8	25.4079	25.6389	25.1241	24.7792	25.4027	25.4807
O14641	Segment polarity protein dishevelled homolog DVL-2	DVL2	0.423007	1.34072	0.427093	2	2	5.4	20.6026	19.6683	20.551	20.6864	20.7113	20.6932
O14647	Chromodomain-helicase-DNA-binding protein 2	CHD2	2.80574	6.99217	0.0620339	14	11	10.6	18.635	19.5516	18.1425	21.7144	20.2262	22.8057
O14653	Golgi SNAP receptor complex member 2	GOSR2	-0.0495885	-1.03497	0.932766	3	3	23.6	22.7532	22.5572	22.7243	22.1339	22.887	22.865
O14662	Syntaxin-16	STX16	0.0619602	1.04388	0.837381	6	6	28.6	22.4077	22.3164	22.2991	22.5782	22.2659	22.3649
O14672	Disintegrin and metalloproteinase domain-containing protein 10	ADAM10	-1.55397	-2.93624	0.088964	15	15	28.6	26.2559	25.3167	25.1824	23.4743	23.8383	24.7805
O14683	Tumor protein p53-inducible protein 11	TP53I11	0.455716	1.37146	0.531269	2	2	13.2	20.2708	20.8708	19.5652	20.6537	20.3097	21.1105
O14734	Acyl-coenzyme A thioesterase 8	ACOT8	-1.13691	-2.1991	0.522652	4	4	20.4	21.1926	21.4927	19.8161	20.2131	17.5574	21.3203
O14735	CDP-diacylglycerol--inositol 3-phosphatidyltransferase	CDIPT	-0.00332705	-1.00231	0.995088	2	2	16.7	22.8531	22.4808	22.7101	23.0915	22.6962	22.2463
O14737	Programmed cell death protein 5	PDCD5	-0.614972	-1.53153	0.203496	7	7	45.6	27.5667	27.2833	27.3933	27.1347	26.9465	26.3172
O14744	Protein arginine N-methyltransferase 5;Protein arginine N-methyltransferase 5, N-terminally processed	PRMT5	-0.508521	-1.42259	0.483117	13	13	23.7	26.0128	25.9011	25.91	26.1942	24.6545	25.4496
O14745	Na(+)/H(+) exchange regulatory cofactor NHE-RF1	SLC9A3R1	0.0138652	1.00966	0.969763	15	15	54.2	25.6729	25.7804	25.6735	25.7834	25.5602	25.8249
O14773	Tripeptidyl-peptidase 1	TPP1	-0.482222	-1.39689	0.556391	3	3	8.2	26.9885	26.4613	26.8824	27.2433	25.9277	25.7146
O14776	Transcription elongation regulator 1	TCERG1	-0.0394707	-1.02774	0.979173	36	36	25.5	24.6864	24.6483	24.5982	23.4322	25.8043	24.5779
O14802	DNA-directed RNA polymerase III subunit RPC1	POLR3A	1.27128	2.41376	0.228853	21	21	18.6	20.1518	21.6643	19.306	21.5498	21.8633	21.5228
O14818	Proteasome subunit alpha type-7	PSMA7	0.518063	1.43203	0.109992	18	18	63.3	28.6449	28.7084	28.9959	29.3835	29.3394	29.1804
O14828	Secretory carrier-associated membrane protein 3	SCAMP3	-0.425842	-1.34336	0.39588	7	7	27.7	27.8923	27.6173	27.6457	27.7462	26.8221	27.3094
O14841	5-oxoprolinase	OPLAH	0.412295	1.3308	0.431265	8	8	8.3	21.8974	22.7169	22.4316	22.9561	22.9122	22.4144
O14874	[3-methyl-2-oxobutanoate dehydrogenase [lipoamide]] kinase, mitochondrial	BCKDK	-0.134974	-1.09807	0.806425	3	3	12.2	23.5028	24.147	24.3086	23.8842	23.6821	23.9871
O14907	Tax1-binding protein 3	TAX1BP3	-0.287825	-1.2208	0.7407	2	2	25	23.3511	23.0741	23.2852	23.6149	23.2268	22.0052
O14908	PDZ domain-containing protein GIPC1	GIPC1	-0.0125885	-1.00876	0.988874	10	9	28.8	25.2122	25.4238	24.7538	24.957	24.4856	25.9094
O14920	Inhibitor of nuclear factor kappa-B kinase subunit beta	IKBKB	-1.2789	-2.42654	0.197481	4	4	6.6	20.8062	21.4981	21.5291	20.8946	18.8894	20.2126
O14925	Mitochondrial import inner membrane translocase subunit Tim23;Putative mitochondrial import inner membrane translocase subunit Tim23B	TIMM23	-0.19996	-1.14867	0.811343	2	2	17.7	20.2349	21.5369	21.4005	21.011	20.4958	21.0656
O14929	Histone acetyltransferase type B catalytic subunit	HAT1	-0.628347	-1.54579	0.158394	8	8	24.8	24.5005	24.36	24.1348	24.0518	23.3866	23.6719
P19105	Myosin regulatory light chain 12A;Myosin regulatory light chain 12B	MYL12A	-0.886746	-1.849	0.0733105	13	7	66.7	28.3811	28.6049	28.0467	27.7465	27.2695	27.3564
O14964	Hepatocyte growth factor-regulated tyrosine kinase substrate	HGS	0.377539	1.29912	0.723865	13	13	20.1	24.958	25.0643	24.8384	24.0884	26.1401	25.7649
O14965	Aurora kinase A	AURKA	0.610537	1.52683	0.441378	6	5	25.1	21.5589	22.9687	22.6385	22.8905	22.6143	23.4929
O14966	Ras-related protein Rab-7L1	RAB29	-0.945705	-1.92613	0.103609	2	1	10.8	23.0253	22.3726	22.9117	21.3775	22.109	21.9859
O14972	Down syndrome critical region protein 3	DSCR3	-0.0390555	-1.02744	0.947559	3	3	13.7	19.3101	19.558	18.8613	19.5007	19.0481	19.0635
O14974	Protein phosphatase 1 regulatory subunit 12A	PPP1R12A	-0.597958	-1.51357	0.071536	31	31	38.7	26.9041	26.7856	26.9753	26.2885	26.1246	26.4581
O14976	Cyclin-G-associated kinase	GAK	0.578291	1.49308	0.452791	10	10	10.1	23.3905	24.305	24.3703	23.8692	24.9445	24.987
O14979	Heterogeneous nuclear ribonucleoprotein D-like	HNRNPDL	-0.0238832	-1.01669	0.981662	15	2	34	23.8242	23.9944	24.5193	23.9841	24.7777	23.5044
O14980	Exportin-1	XPO1	-0.513106	-1.42712	0.446762	22	22	22.4	27.0863	27.1871	26.993	27.0634	25.7709	26.8928
O14981	TATA-binding protein-associated factor 172	BTAF1	-0.015859	-1.01105	0.977125	6	6	4.2	23.2895	23.1392	23.5337	23.5984	23.1931	23.1233
O15020	Spectrin beta chain, non-erythrocytic 2	SPTBN2	-0.896441	-1.86147	0.315215	30	19	16.3	21.6835	22.0734	21.9271	20.3492	20.5166	22.129
O15027	Protein transport protein Sec16A	SEC16A	-0.180513	-1.13329	0.596875	15	15	12.3	24.6674	24.4127	24.7921	24.2576	24.4976	24.5755
O15031	Plexin-B2	PLXNB2	0.472061	1.38709	0.403019	12	12	8.5	24.0557	24.3301	24.1948	25.2743	24.2084	24.5139
O15042	U2 snRNP-associated SURP motif-containing protein	U2SURP	1.41648	2.66933	0.475366	31	31	30.7	22.5701	18.7306	19.5341	20.8177	23.2356	21.0309
O15061	Synemin	SYNM	-3.93638	-15.3098	0.0303316	79	11	57.1	25.375	25.5552	26.4922	20.7682	23.2672	21.5779
O15066	Kinesin-like protein KIF3B;Kinesin-like protein KIF3B, N-terminally processed	KIF3B	0.108716	1.07827	0.836627	8	5	14.5	23.1297	22.6429	22.5072	22.9854	23.0634	22.5571
O15067	Phosphoribosylformylglycinamidine synthase	PFAS	-0.275702	-1.21058	0.524814	32	32	28.2	27.6441	27.7049	27.6483	27.8363	27.1943	27.1396
O15075	Serine/threonine-protein kinase DCLK1	DCLK1	1.27942	2.42741	0.567923	14	14	26.2	19.7591	17.9153	20.2055	18.1399	22.9167	20.6615
O15084	Serine/threonine-protein phosphatase 6 regulatory ankyrin repeat subunit A	ANKRD28	0.733971	1.66321	0.178607	9	7	12.1	24.7936	25.3099	24.8667	26.0098	25.2137	25.9486
O15085	Rho guanine nucleotide exchange factor 11	ARHGEF11	-0.371964	-1.29411	0.599747	16	16	20	23.3624	24.0525	24.4668	23.7607	23.9287	23.0764
O15116	U6 snRNA-associated Sm-like protein LSm1	LSM1	-1.02401	-2.03356	0.186389	3	3	30.1	22.262	21.6305	22.161	21.6265	21.1924	20.1626
O15118	Niemann-Pick C1 protein	NPC1	-0.456776	-1.37247	0.304226	6	6	5.6	25.3467	25.1339	24.712	24.3975	24.5382	24.8865
O15126	Secretory carrier-associated membrane protein 1	SCAMP1	-0.475245	-1.39015	0.351066	7	7	35.5	25.5681	25.4699	25.4016	25.5083	24.5295	24.9761
O15127	Secretory carrier-associated membrane protein 2	SCAMP2	-0.147886	-1.10794	0.809791	4	4	10.6	24.9086	24.7249	25.1881	25.3184	24.6564	24.4032
O15143	Actin-related protein 2/3 complex subunit 1B	ARPC1B	0.115513	1.08336	0.761099	14	14	37.6	27.3945	27.4837	27.2718	27.2704	27.4677	27.7584
O15144	Actin-related protein 2/3 complex subunit 2	ARPC2	-0.136869	-1.09952	0.75317	16	16	43.7	27.1975	27.5884	27.277	27.1903	26.9696	27.4923
O15145	Actin-related protein 2/3 complex subunit 3	ARPC3	-0.538942	-1.45291	0.290741	6	6	33.7	25.766	25.5483	25.5921	25.5948	24.6318	25.063
O15160	DNA-directed RNA polymerases I and III subunit RPAC1	POLR1C	0.318755	1.24725	0.377324	16	16	51.2	24.6824	24.2557	24.3635	24.522	24.914	24.8218
O15162	Phospholipid scramblase 1	PLSCR1	-0.803474	-1.7453	0.409856	4	4	21.9	23.8902	23.2099	21.9922	21.6049	22.4677	22.6094
O15173	Membrane-associated progesterone receptor component 2	PGRMC2	-0.187882	-1.13909	0.692361	6	5	30	23.4093	23.747	23.6526	23.3737	23.0737	23.7978
O15182	Centrin-3	CETN3	-1.66158	-3.16363	0.215994	3	3	19.2	21.196	21.2777	21.668	20.6945	20.5199	17.9427
O15212	Prefoldin subunit 6	PFDN6	-0.189385	-1.14028	0.770109	9	9	56.6	26.5926	26.4006	26.6937	26.9183	26.3945	25.8061
O15213	WD repeat-containing protein 46	WDR46	2.08639	4.24684	0.246863	9	9	21.6	19.9755	21.9847	19.1112	20.7407	23.9935	22.5964
O15226	NF-kappa-B-repressing factor	NKRF	0.369054	1.29151	0.820901	24	24	36.2	17.1522	17.7159	19.6659	19.1829	17.3135	19.1447
O15228	Dihydroxyacetone phosphate acyltransferase	GNPAT	-1.56843	-2.96582	0.472103	2	2	4.2	23.0485	23.2503	23.2482	23.288	18.5263	23.0274
O15235	28S ribosomal protein S12, mitochondrial	MRPS12	0.11061	1.07968	0.771603	3	3	35.5	21.9293	21.7706	21.5682	21.788	21.7225	22.0895
O15240	Neurosecretory protein VGF;Neuroendocrine regulatory peptide-1;Neuroendocrine regulatory peptide-2;Antimicrobial peptide VGF[554-577]	VGF	-0.559683	-1.47395	0.453615	10	10	25.5	24.9923	23.8719	25.2371	23.9734	24.5408	23.9081
O15258	Protein RER1	RER1	-0.0265732	-1.01859	0.947553	3	3	24	24.3782	24.259	24.3773	24.4754	24.0499	24.4096
O15260	Surfeit locus protein 4	SURF4	-3.55601	-11.7616	0.171248	3	3	25.8	25.3515	25.0538	24.8362	24.6222	18.4914	21.4599
O15263	Beta-defensin 4A	DEFB4A	1.27436	2.41891	0.415913	2	2	35.9	17.0028	19.5374	18.6018	18.1848	20.9048	19.8755
O15269	Serine palmitoyltransferase 1	SPTLC1	-0.169207	-1.12444	0.833859	9	9	20.1	24.4367	24.5422	24.031	24.9719	23.7066	23.8239
O15294	UDP-N-acetylglucosamine--peptide N-acetylglucosaminyltransferase 110 kDa subunit	OGT	-0.453602	-1.36946	0.177029	13	13	14.6	24.9703	24.9347	25.0535	24.2517	24.6521	24.6938
O15305	Phosphomannomutase 2	PMM2	-0.562974	-1.47731	0.102512	11	10	50.4	25.8385	25.9781	25.574	25.2896	25.0892	25.3229
O15318	DNA-directed RNA polymerase III subunit RPC7	POLR3G	-0.686831	-1.60974	0.401922	3	3	14.3	20.2718	20.959	20.5251	20.8569	19.448	19.3905
O15320	cTAGE family member 5;Melanoma inhibitory activity protein 2	CTAGE5	0.259998	1.19748	0.879185	8	7	16.9	23.9185	22.3795	24.5316	24.6924	22.3711	24.5461
O15321	Transmembrane 9 superfamily member 1	TM9SF1	0.0177155	1.01236	0.975819	4	4	8.8	23.6434	23.7411	23.4259	23.9464	23.5811	23.336
O15327	Type II inositol 3,4-bisphosphate 4-phosphatase	INPP4B	0.646185	1.56502	0.126283	4	4	5.7	21.8991	21.5326	22.1153	22.5651	22.2877	22.6328
O15344	E3 ubiquitin-protein ligase Midline-1	MID1	-0.722614	-1.65017	0.330431	7	7	14.2	22.7143	23.0041	23.3067	23.1443	21.7655	21.9474
O15347	High mobility group protein B3	HMGB3	0.528924	1.44285	0.41047	6	6	24	25.3177	25.6318	25.2527	25.2209	26.1113	26.4568
O15355	Protein phosphatase 1G	PPM1G	0.508433	1.4225	0.177278	14	14	35.5	27.2481	27.1249	27.6061	27.6564	27.8506	27.9974
O15357	Phosphatidylinositol 3,4,5-trisphosphate 5-phosphatase 2	INPPL1	0.480178	1.39492	0.60886	10	10	10.2	23.2859	23.308	24.8007	24.8683	24.0126	23.9542
O15371	Eukaryotic translation initiation factor 3 subunit D	EIF3D	0.745526	1.67659	0.228538	28	28	48.9	28.0125	27.8916	28.024	28.0299	29.2686	28.8663
O15372	Eukaryotic translation initiation factor 3 subunit H	EIF3H	0.596207	1.51174	0.501712	14	14	34.4	25.5517	26.1481	24.3019	25.9082	25.6481	26.234
O15382	Branched-chain-amino-acid aminotransferase, mitochondrial	BCAT2	-2.33291	-5.03821	0.0292034	5	5	19	21.6067	22.0507	21.0657	19.9558	18.6097	19.1588
O15397	Importin-8	IPO8	-1.83693	-3.57249	0.113507	6	5	6.6	22.1486	21.5277	21.4251	19.9398	18.6647	20.9862
O15400	Syntaxin-7	STX7	-1.33388	-2.5208	0.0682667	9	9	46.9	27.9843	26.9941	27.5506	25.725	26.4732	26.3291
O15403	Monocarboxylate transporter 7	SLC16A6	2.28483	4.87307	0.0129756	4	4	10.5	22.4833	22.361	22.9129	25.0627	24.8058	24.7432
O15439	Multidrug resistance-associated protein 4	ABCC4	-0.349665	-1.27426	0.395385	2	2	1.5	19.8459	20.3528	19.8096	19.6078	19.88	19.4716
O15440	Multidrug resistance-associated protein 5	ABCC5	1.14317	2.20866	0.245414	3	3	2.9	19.7375	20.5421	20.6647	20.7686	22.6028	21.0024
O15446	DNA-directed RNA polymerase I subunit RPA34	CD3EAP	-0.136347	-1.09912	0.937116	18	18	53.9	18.9465	17.6742	19.8704	19.8942	18.6648	17.5231
O15460	Prolyl 4-hydroxylase subunit alpha-2	P4HA2	-2.00911	-4.02534	0.0053913	13	13	28.3	26.4423	26.5858	26.7275	24.4814	24.6343	24.6127
O15479	Melanoma-associated antigen B2	MAGEB2	1.67906	3.20219	0.206106	5	4	21.6	23.001	23.8947	21.7022	23.4613	24.5637	25.6101
O15498	Synaptobrevin homolog YKT6	YKT6	0.303853	1.23444	0.540576	6	6	28.3	24.7375	24.8268	24.6144	25.5525	24.7457	24.7921
O15511	Actin-related protein 2/3 complex subunit 5	ARPC5	-0.553239	-1.46738	0.286539	9	8	70.2	27.5237	27.4368	27.9719	27.5466	26.9973	26.7288
O15514	DNA-directed RNA polymerase II subunit RPB4	POLR2D	-1.21845	-2.32697	0.170425	4	4	40.8	21.7815	20.3895	21.9509	20.55	20.1231	19.7934
O15533	Tapasin	TAPBP	-0.680268	-1.60244	0.0967827	4	4	14.1	24.3637	24.2083	24.1779	23.2857	23.5398	23.8837
O15540	Fatty acid-binding protein, brain	FABP7	-5.19427	-36.6126	0.00729412	7	7	58.3	24.7176	24.1624	24.527	19.9145	19.1765	18.7333
O43143	Pre-mRNA-splicing factor ATP-dependent RNA helicase DHX15	DHX15	0.251212	1.19021	0.425117	22	21	28.1	26.5712	26.6799	26.745	27.1413	26.6948	26.9136
O43148	mRNA cap guanine-N7 methyltransferase	RNMT	0.333568	1.26013	0.288019	12	12	32.1	25.195	25.3544	25.6546	25.7461	25.7739	25.6847
O43150	Arf-GAP with SH3 domain, ANK repeat and PH domain-containing protein 2	ASAP2	-0.22912	-1.17212	0.534946	5	5	8	22.6263	23.0487	22.723	22.5947	22.7638	22.3521
O43156	TELO2-interacting protein 1 homolog	TTI1	0.480904	1.39562	0.17663	2	2	2.5	22.8311	22.8185	22.8584	23.4874	22.9967	23.4666
O43164	E3 ubiquitin-protein ligase Praja-2	PJA2	-0.314541	-1.24362	0.687062	2	2	4.8	22.0786	22.2653	21.919	21.5817	22.6054	21.1322
O43169	Cytochrome b5 type B	CYB5B	-1.18132	-2.26784	0.303922	6	6	51.4	26.42	26.2563	24.8714	24.4845	23.7459	25.7734
O43172	U4/U6 small nuclear ribonucleoprotein Prp4	PRPF4	-1.40213	-2.64291	0.262191	24	24	47.8	19.4458	18.8041	18.6809	16.8679	16.6621	19.1944
O43175	D-3-phosphoglycerate dehydrogenase	PHGDH	0.0698185	1.04958	0.87426	26	26	47.8	29.4069	29.1579	29.5997	29.7015	29.2934	29.379
O43237	Cytoplasmic dynein 1 light intermediate chain 2	DYNC1LI2	-0.359658	-1.28312	0.315256	13	13	33.3	26.2178	26.2772	26.4645	25.6787	25.9872	26.2147
O43242	26S proteasome non-ATPase regulatory subunit 3	PSMD3	0.573013	1.48763	0.17422	25	25	49.6	27.2245	27.6456	27.6106	28.2355	27.757	28.2072
O43252	Bifunctional 3-phosphoadenosine 5-phosphosulfate synthase 1;Sulfate adenylyltransferase;Adenylyl-sulfate kinase	PAPSS1	-0.942568	-1.92195	0.0632961	10	9	21	25.1675	25.1337	24.692	24.331	23.7664	24.068
O43264	Centromere/kinetochore protein zw10 homolog	ZW10	-0.508846	-1.42291	0.618601	12	12	19.5	25.4206	25.3601	25.2306	25.7184	23.596	25.1704
O43290	U4/U6.U5 tri-snRNP-associated protein 1	SART1	2.91377	7.53585	0.158058	35	35	46.6	19.9946	19.4528	20.9903	20.4947	24.7734	23.9109
O43292	Glycosylphosphatidylinositol anchor attachment 1 protein	GPAA1	-0.0318845	-1.02235	0.943197	3	3	5.6	23.0004	22.9337	23.1735	23.2954	22.9335	22.783
O43294	Transforming growth factor beta-1-induced transcript 1 protein	TGFB1I1	-0.0504049	-1.03556	0.97279	3	3	10.1	22.1409	22.5414	22.8909	21.1943	23.3162	22.9114
O43301	Heat shock 70 kDa protein 12A	HSPA12A	-0.134214	-1.09749	0.917572	7	7	13.8	24.3644	23.7599	23.1485	22.474	24.2767	24.1195
O43314	Inositol hexakisphosphate and diphosphoinositol-pentakisphosphate kinase 2	PPIP5K2	-0.551936	-1.46605	0.636444	9	6	9.3	22.6354	22.6364	22.3983	20.5373	22.7692	22.7078
O43318	Mitogen-activated protein kinase kinase kinase 7	MAP3K7	-1.34549	-2.54116	0.326056	4	4	9	22.3007	21.5007	21.4935	20.2045	18.9722	22.0818
O43324	Eukaryotic translation elongation factor 1 epsilon-1	EEF1E1	0.11367	1.08198	0.791084	3	3	23	25.744	25.8328	26.2186	26.2441	26.0419	25.8504
O43353	Receptor-interacting serine/threonine-protein kinase 2	RIPK2	-1.6223	-3.07865	0.150284	3	2	8.4	19.7653	19.9759	21.861	18.7349	19.4095	18.5908
O43390	Heterogeneous nuclear ribonucleoprotein R	HNRNPR	0.321374	1.24952	0.588581	36	3	51.5	27.9978	28.0223	28.0705	27.8936	28.9957	28.1655
O43395	U4/U6 small nuclear ribonucleoprotein Prp3	PRPF3	0.895515	1.86027	0.0725302	25	25	42.5	19.1799	19.7126	19.0709	20.0787	20.1756	20.3957
O43396	Thioredoxin-like protein 1	TXNL1	0.339179	1.26504	0.320109	12	12	54.3	27.5954	27.4409	27.3448	27.5239	27.9981	27.8766
O43399	Tumor protein D54	TPD52L2	-0.132737	-1.09637	0.721536	18	3	82.5	29.319	29.406	29.578	29.5755	29.1454	29.184
O43399	Tumor protein D54	TPD52L2	0.0862974	1.06164	0.898317	17	2	83.3	23.0886	23.3645	22.7922	22.6377	23.5416	23.325
O43402	ER membrane protein complex subunit 8	EMC8	-0.0303917	-1.02129	0.982245	4	4	28.1	21.762	21.6136	21.9749	22.8041	21.8506	20.6046
O43432	Eukaryotic translation initiation factor 4 gamma 3	EIF4G3	-0.0743262	-1.05287	0.919576	19	13	15	23.5315	23.2267	23.5317	23.9494	22.8154	23.3023
O43447	Peptidyl-prolyl cis-trans isomerase H	PPIH	-0.228022	-1.17123	0.630551	5	5	26.6	23.3763	23.3241	23.6955	23.6289	23.18	22.903
O43464	Serine protease HTRA2, mitochondrial	HTRA2	0.483169	1.39781	0.374018	4	4	9.4	25.2851	24.7809	25.5433	25.896	25.9129	25.25
O43488	Aflatoxin B1 aldehyde reductase member 2	AKR7A2	-0.548953	-1.46302	0.323502	7	7	20.6	23.9873	24.0991	24.4313	23.953	23.0366	23.8812
O43491	Band 4.1-like protein 2	EPB41L2	-1.44112	-2.71532	0.0183784	41	12	50.4	27.7413	27.5635	28.0377	26.4245	26.3091	26.2856
O43502	DNA repair protein RAD51 homolog 3	RAD51C	-0.613822	-1.53031	0.681239	2	2	25.2	19.8941	18.805	18.4403	19.5604	18.9596	16.7778
O43504	Ragulator complex protein LAMTOR5	LAMTOR5	-1.01567	-2.02184	0.175967	2	2	48.4	25.1227	24.6586	24.4087	24.4815	23.4748	23.1866
O43516	WAS/WASL-interacting protein family member 1	WIPF1	0.18993	1.14071	0.869426	4	4	12.4	20.4346	20.0485	20.9404	19.6199	20.7729	21.6004
O43567	E3 ubiquitin-protein ligase RNF13	RNF13	0.12656	1.09169	0.802254	4	4	11.8	21.8667	21.8324	22.448	22.2226	22.3543	21.9499
O43583	Density-regulated protein	DENR	0.967116	1.95493	0.518338	9	9	40.9	25.5494	25.2164	23.9019	24.0837	26.6184	26.867
O43592	Exportin-T	XPOT	0.225737	1.16937	0.725855	11	11	13.7	22.9387	23.8253	23.4053	24.0742	23.3706	23.4016
O43597	Protein sprouty homolog 2	SPRY2	-1.8576	-3.62404	0.0297268	2	2	9.2	23.4415	23.0859	23.1949	22.0054	21.1031	21.0409
O43598	2-deoxynucleoside 5-phosphate N-hydrolase 1	DNPH1	0.176643	1.13025	0.866005	4	4	33.3	24.01	23.8537	23.9774	25.1086	23.1702	24.0922
O43615	Mitochondrial import inner membrane translocase subunit TIM44	TIMM44	-0.167077	-1.12278	0.806612	14	14	34.3	25.1811	25.592	26.1113	25.6109	25.0271	25.7453
O43617	Trafficking protein particle complex subunit 3	TRAPPC3	0.11717	1.08461	0.907083	5	5	31.1	24.4949	24.7901	23.8047	24.7229	23.6715	25.0469
O43633	Charged multivesicular body protein 2a	CHMP2A	0.831582	1.77964	0.605864	9	9	25.7	26.0633	25.2236	26.4244	24.8358	28.2899	27.0804
O43660	Pleiotropic regulator 1	PLRG1	0.543672	1.45768	0.70283	20	20	58.6	18.3751	19.6464	20.1899	21.1839	18.7212	19.9372
O43663	Protein regulator of cytokinesis 1	PRC1	0.0358213	1.02514	0.985469	15	15	29.2	18.372	21.5213	21.4444	20.5628	20.18	20.7024
O43665	Regulator of G-protein signaling 10	RGS10	-0.0699533	-1.04968	0.923361	6	6	33.5	24.4846	23.9429	23.8554	23.4936	24.4308	24.1486
O43670	BUB3-interacting and GLEBS motif-containing protein ZNF207	ZNF207	1.37365	2.59125	0.16116	4	4	10.2	24.9279	24.6352	24.941	25.0163	26.8577	26.7511
O43676	NADH dehydrogenase [ubiquinone] 1 beta subcomplex subunit 3	NDUFB3	-1.51729	-2.86253	0.176812	2	2	18.4	21.6691	21.8425	22.0574	20.9456	18.9223	21.1493
O43678	NADH dehydrogenase [ubiquinone] 1 alpha subcomplex subunit 2	NDUFA2	-1.16178	-2.23733	0.414646	2	2	31.3	22.9001	22.5661	22.442	23.0939	21.5815	19.7476
O43681	ATPase ASNA1	ASNA1	0.0899124	1.06431	0.832282	11	11	46.6	25.0957	25.5621	25.1972	25.592	25.243	25.2898
O43684	Mitotic checkpoint protein BUB3	BUB3	0.628951	1.54644	0.0561513	10	10	30.7	25.159	25.4947	25.3526	25.957	25.9155	26.0205
O43707	Alpha-actinin-4	ACTN4	0.0145238	1.01012	0.981604	72	46	68.1	31.3954	31.4844	31.7137	31.9379	31.3418	31.3573
O43708	Maleylacetoacetate isomerase	GSTZ1	0.00517972	1.0036	0.990031	2	2	9.3	21.3957	21.6145	21.7254	21.8666	21.3838	21.5007
O43709	Probable 18S rRNA (guanine-N(7))-methyltransferase	WBSCR22	0.310375	1.24003	0.652358	6	6	27.8	23.1996	23.8307	22.6303	23.1749	23.73	23.6868
O43719	HIV Tat-specific factor 1	HTATSF1	1.03307	2.04637	0.337079	28	28	47.2	22.1946	22.4802	22.431	22.0165	23.8167	24.3719
O43734	Adapter protein CIKS	TRAF3IP2	-1.61117	-3.05499	0.144872	2	2	7.1	22.7054	22.4183	23.0045	21.6508	19.7662	21.8778
O43739	Cytohesin-3	CYTH3	-1.33496	-2.52268	0.313068	5	3	18.8	22.2889	21.5625	21.8351	22.2699	20.07	19.3417
O43747	AP-1 complex subunit gamma-1	AP1G1	-0.504871	-1.419	0.446476	11	11	15.7	24.83	25.2342	25.0357	25.1676	23.8395	24.5782
O43752	Syntaxin-6	STX6	-0.982175	-1.97544	0.136213	5	5	30.2	22.993	23.1169	23.8135	22.7275	21.8153	22.4339
O43759	Synaptogyrin-1	SYNGR1	-0.869002	-1.8264	0.576928	2	2	12.6	21.983	22.29	21.1951	22.3809	19.0561	21.4242
O43765	Small glutamine-rich tetratricopeptide repeat-containing protein alpha	SGTA	0.232583	1.17494	0.687275	9	9	27.2	27.0951	26.6854	26.6666	26.5099	27.366	27.269
O43768	Alpha-endosulfine	ENSA	-1.09913	-2.14225	0.0782115	5	4	52.1	25.7506	25.8596	25.451	24.66	24.0785	25.0253
O43776	Asparagine--tRNA ligase, cytoplasmic	NARS	-0.221369	-1.16584	0.717721	24	24	44.9	28.0487	28.1462	28.0748	28.4578	27.3594	27.7884
O43795	Unconventional myosin-Ib	MYO1B	-0.653124	-1.57257	0.27377	28	25	29.2	25.3646	25.6217	26.031	25.4773	25.1057	24.4751
O43805	Sjoegren syndrome nuclear autoantigen 1	SSNA1	-0.135888	-1.09877	0.860935	3	3	33.6	22.1421	21.972	22.1568	22.7278	21.5782	21.5573
O43809	Cleavage and polyadenylation specificity factor subunit 5	NUDT21	-2.17504	-4.51598	0.177119	4	4	22.5	24.9529	24.144	24.7769	24.5219	21.6792	21.1475
O43813	LanC-like protein 1	LANCL1	-0.297338	-1.22887	0.406991	4	4	9.8	23.0598	22.9925	23.3086	23.1047	22.7133	22.651
O43815	Striatin	STRN	-0.219582	-1.1644	0.597925	13	12	26.3	24.7578	24.7891	24.6538	24.6036	24.1365	24.8019
O43819	Protein SCO2 homolog, mitochondrial	SCO2	0.0640456	1.04539	0.854816	3	3	23.7	21.9395	21.8744	21.5642	21.9461	21.7987	21.8255
O43823	A-kinase anchor protein 8	AKAP8	-0.554408	-1.46857	0.677417	18	18	41.8	21.0788	20.8506	19.9394	18.7071	21.3457	20.1528
O43824	Putative GTP-binding protein 6	GTPBP6	-0.11297	-1.08145	0.540965	3	3	6.2	22.6813	22.7309	22.7737	22.5675	22.6551	22.6244
O43837	Isocitrate dehydrogenase [NAD] subunit beta, mitochondrial	IDH3B	0.886622	1.84884	0.153504	18	18	53	25.9058	26.9087	26.621	27.0121	27.5739	27.5094
O43847	Nardilysin	NRD1	0.13457	1.09777	0.8528	12	12	14.1	24.201	24.4771	24.9131	25.0832	24.0841	24.8277
O43852	Calumenin	CALU	-0.527712	-1.44164	0.088455	28	8	71.4	31.5099	31.7679	31.4375	30.9987	31.01	31.1235
O43852	Calumenin	CALU	-0.225508	-1.16919	0.54067	22	2	63.5	25.9012	25.9432	26.3828	25.9368	25.6918	25.9221
O43865	Putative adenosylhomocysteinase 2	AHCYL1	-0.171673	-1.12636	0.829616	14	7	30.2	26.4478	26.5414	26.1274	25.7673	25.8275	27.0068
O43929	Origin recognition complex subunit 4	ORC4	-0.959297	-1.94436	0.359005	5	5	14	21.9546	20.5036	21.3122	20.0984	21.3401	19.4539
O60216	Double-strand-break repair protein rad21 homolog	RAD21	0.8832	1.84446	0.449896	19	19	37.2	17.7839	20.2499	19.3525	20.6252	19.5932	19.8175
O60220	Mitochondrial import inner membrane translocase subunit Tim8 A	TIMM8A	-0.528474	-1.4424	0.464136	3	3	34	24.1275	23.6642	23.1812	22.6722	23.8195	22.8958
O60231	Putative pre-mRNA-splicing factor ATP-dependent RNA helicase DHX16	DHX16	0.164937	1.12112	0.931382	13	12	15.5	23.8258	23.9466	23.3259	21.8203	24.4836	25.2891
O60232	Sjoegren syndrome/scleroderma autoantigen 1	SSSCA1	-0.185886	-1.13752	0.810854	7	7	69.8	25.5765	25.7009	25.5416	26.2349	24.9698	25.0567
O60256	Phosphoribosyl pyrophosphate synthase-associated protein 2	PRPSAP2	-2.40216	-5.28594	0.0280857	7	6	35.3	22.0577	22.3765	22.0159	19.4614	19.2503	20.5319
O60264	SWI/SNF-related matrix-associated actin-dependent regulator of chromatin subfamily A member 5	SMARCA5	3.00519	8.02883	0.0417882	52	38	47.9	16.6948	17.7719	17.7529	19.2093	21.581	20.4448
O60271	C-Jun-amino-terminal kinase-interacting protein 4	SPAG9	-0.103713	-1.07454	0.766877	39	1	36.6	27.8917	27.6463	27.6551	27.7062	27.4165	27.7593
O60293	Zinc finger C3H1 domain-containing protein	ZFC3H1	-3.07346	-8.4179	0.0340719	17	17	13.2	24.2392	23.9707	24.6289	21.5778	22.1805	19.8601
O60306	Intron-binding protein aquarius	AQR	-0.918124	-1.88966	0.749599	20	20	17.2	24.4749	18.8283	20.3799	21.6899	20.126	19.1128
O60313	Dynamin-like 120 kDa protein, mitochondrial;Dynamin-like 120 kDa protein, form S1	OPA1	0.10756	1.0774	0.794929	36	36	37.8	26.8714	26.9772	27.0771	27.3954	26.8383	27.0147
O60315	Zinc finger E-box-binding homeobox 2	ZEB2	0.274288	1.2094	0.793356	16	16	17.4	19.8196	21.4754	21.5202	21.5686	20.8905	21.179
O60333	Kinesin-like protein KIF1B	KIF1B	-0.0100956	-1.00702	0.990325	7	1	5.3	23.4147	23.587	23.527	23.9055	22.5628	24.0301
O60341	Lysine-specific histone demethylase 1A	KDM1A	1.26437	2.40222	0.037955	18	18	25.4	20.3808	19.9813	20.6406	21.7174	21.8055	21.273
O60343	TBC1 domain family member 4	TBC1D4	-0.934411	-1.91111	0.272251	6	6	7.3	23.8607	23.5892	23.9957	23.4681	21.8241	23.3502
O60437	Periplakin	PPL	-0.888513	-1.85127	0.660255	36	36	25.9	17.8441	21.5419	17.3043	17.7262	18.2152	18.0834
O60443	Non-syndromic hearing impairment protein 5	DFNA5	0.460565	1.37608	0.712031	15	15	35.7	23.5964	24.0213	24.3661	25.8444	23.3711	24.1499
O60447	Ecotropic viral integration site 5 protein homolog	EVI5	0.537164	1.45112	0.647288	2	2	2.8	21.1593	20.4121	18.88	20.0874	21.1023	20.8732
O60462	Neuropilin-2	NRP2	-0.323263	-1.25116	0.255966	18	18	24.5	26.3424	26.1919	26.4238	26.1695	25.8458	25.9732
O60488	Long-chain-fatty-acid--CoA ligase 4	ACSL4	-1.16951	-2.24935	0.0927988	17	14	35.4	25.3598	25.7158	25.4065	25.0419	23.8909	24.0408
O60493	Sorting nexin-3	SNX3	-0.733411	-1.66257	0.11119	12	10	50.6	26.6509	26.6204	26.7154	26.1521	26.144	25.4904
O60499	Syntaxin-10	STX10	-0.224012	-1.16798	0.728867	6	6	32.5	22.5025	22.7451	22.3644	22.9307	21.8213	22.1881
O60502	Protein O-GlcNAcase	MGEA5	-0.161436	-1.1184	0.831673	8	8	13.5	24.4473	24.4479	25.1621	25.165	24.1964	24.2115
O60506	Heterogeneous nuclear ribonucleoprotein Q	SYNCRIP	-0.281569	-1.21552	0.336446	32	3	50.9	28.5423	28.6141	28.8518	28.4341	28.495	28.2343
O60506	Heterogeneous nuclear ribonucleoprotein Q	SYNCRIP	-0.115917	-1.08366	0.924377	30	1	49.8	24.7378	24.5331	24.3241	23.2475	25.4082	24.5916
O60513	Beta-1,4-galactosyltransferase 4;N-acetyllactosamine synthase;Lactotriaosylceramide beta-1,4-galactosyltransferase	B4GALT4	-0.223611	-1.16765	0.844483	2	2	5.2	22.4425	22.8648	23.2184	23.3693	23.0492	21.4363
O60524	Nuclear export mediator factor NEMF	NEMF	0.0885684	1.06331	0.797528	8	8	10.3	24.6832	24.6831	25.0487	24.9335	24.815	24.9322
O60547	GDP-mannose 4,6 dehydratase	GMDS	-0.247617	-1.18724	0.613855	5	5	19	23.2178	23.7533	23.2014	23.2642	22.7879	23.3775
O60566	Mitotic checkpoint serine/threonine-protein kinase BUB1 beta	BUB1B	-1.71904	-3.29217	0.384711	4	4	5.6	22.6395	22.6246	22.7256	22.5377	18.1483	22.1465
O60568	Procollagen-lysine,2-oxoglutarate 5-dioxygenase 3	PLOD3	-0.678776	-1.60078	0.216	25	25	31.6	27.4896	27.7842	27.8176	27.4475	26.4664	27.1413
O60573	Eukaryotic translation initiation factor 4E type 2	EIF4E2	-0.995345	-1.99356	0.665933	2	2	15	22.5685	22.758	21.5213	22.3702	18.3488	23.1427
O60610	Protein diaphanous homolog 1	DIAPH1	-0.199158	-1.14803	0.666912	29	29	24.4	26.8702	26.8379	26.2195	26.3058	26.4206	26.6037
O60613	15 kDa selenoprotein	2015-09-01	-2.26997	-4.82313	0.0302833	3	3	27.2	21.8202	21.5717	20.8813	19.8383	19.1013	18.5237
O60645	Exocyst complex component 3	EXOC3	-0.642001	-1.56049	0.365803	10	10	15.6	22.5451	23.5766	23.2838	21.8693	22.7496	22.8605
O60664	Perilipin-3	PLIN3	-0.447693	-1.36386	0.259361	18	18	60.4	28.5668	28.43	28.8017	28.4873	28.0193	27.9488
O60678	Protein arginine N-methyltransferase 3	PRMT3	0.00365957	1.00254	0.995329	6	2	11.7	24.1117	23.9126	23.9305	24.5419	23.6544	23.7695
O60684	Importin subunit alpha-7	KPNA6	0.0307376	1.02153	0.975546	17	11	31.5	25.8653	26.1228	25.8809	26.6135	25.2364	26.1114
O60701	UDP-glucose 6-dehydrogenase	UGDH	-0.669207	-1.5902	0.0368553	20	20	54	28.535	28.5207	28.6662	28.0427	27.8004	27.8713
O60711	Leupaxin	LPXN	-0.601332	-1.51712	0.720736	7	7	23.3	22.3562	22.658	22.953	23.4987	20.0244	22.64
O60716	Catenin delta-1	CTNND1	-0.265799	-1.2023	0.315116	29	29	40	27.3187	27.3602	27.4768	27.2544	26.9511	27.1528
O60732	Melanoma-associated antigen C1	MAGEC1	1.2463	2.37232	0.215985	5	4	8.6	23.32	22.9517	23.5559	24.37	23.5206	25.676
O60749	Sorting nexin-2	SNX2	-0.547101	-1.46115	0.150131	20	18	40.5	28.0089	28.2532	28.04	27.3172	27.4947	27.8489
O60763	General vesicular transport factor p115	USO1	0.679417	1.60149	0.115017	35	35	43.1	27.7762	27.6633	27.31	28.0289	28.2341	28.5248
O60784	Target of Myb protein 1	TOM1	0.262167	1.19928	0.286367	12	12	42.3	25.6822	25.4631	25.5872	25.9411	25.7406	25.8373
P62807	Histone H2B type 1-C/E/F/G/I;Histone H2B type F-S;Histone H2B type 1-K;Histone H2B type 1-L;Histone H2B type 1-M;Histone H2B type 1-N;Histone H2B type 1-H;Histone H2B type 2-F;Histone H2B type 1-D	HIST1H2BC	0.934427	1.91113	0.40978	9	2	57.9	27.1485	27.4822	26.8816	26.8124	29.3672	28.1359
O60825	6-phosphofructo-2-kinase/fructose-2,6-bisphosphatase 2;6-phosphofructo-2-kinase;Fructose-2,6-bisphosphatase	PFKFB2	0.557081	1.47129	0.375735	5	1	12.7	23.1653	24.0081	23.8693	24.2614	23.7535	24.699
O60826	Coiled-coil domain-containing protein 22	CCDC22	0.0467682	1.03295	0.947555	13	13	24.9	23.6379	23.7914	24.1432	24.472	23.5489	23.6919
O60828	Polyglutamine-binding protein 1	PQBP1	-0.392662	-1.31281	0.448951	7	7	58.8	24.5658	24.4126	24.5663	24.6232	23.6268	24.1168
O60831	PRA1 family protein 2	PRAF2	0.161398	1.11837	0.744155	3	3	23	23.7936	23.7612	23.7584	24.4007	23.6627	23.7339
O60832	H/ACA ribonucleoprotein complex subunit 4	DKC1	0.595092	1.51057	0.304137	17	17	35.4	23.321	23.3132	22.6684	23.2212	23.7508	24.1159
O60841	Eukaryotic translation initiation factor 5B	EIF5B	0.318243	1.24681	0.345636	35	35	31.3	27.5728	27.2248	27.7262	27.865	27.8759	27.7375
O60861	Growth arrest-specific protein 7	GAS7	-1.15936	-2.23358	0.113495	14	14	43.5	23.7419	24.4961	24.661	23.0819	23.682	22.6569
O60869	Endothelial differentiation-related factor 1	EDF1	0.0315895	1.02214	0.972071	7	7	46.8	26.6046	26.2569	26.6863	26.416	27.2063	26.0203
O60870	DNA/RNA-binding protein KIN17	KIN	0.366526	1.28924	0.72161	8	8	14.8	19.8381	19.5093	19.8343	20.6009	18.8993	20.7811
O60879	Protein diaphanous homolog 2	DIAPH2	0.63234	1.55008	0.0887273	6	6	7.7	21.6205	21.6394	21.7093	22.0151	22.5208	22.3305
O60884	DnaJ homolog subfamily A member 2	DNAJA2	0.355412	1.27935	0.5687	11	11	37.9	23.7548	23.6155	23.4788	24.1147	24.4938	23.3067
O60885	Bromodomain-containing protein 4	BRD4	1.83754	3.574	0.100895	19	12	16.5	17.6591	19.4107	19.7058	21.114	20.3624	20.8118
O60888	Protein CutA	CUTA	-1.4888	-2.80655	0.173427	3	3	25.6	24.8954	23.5647	24.5293	23.9754	22.2924	22.2553
O60925	Prefoldin subunit 1	PFDN1	-0.396795	-1.31658	0.288541	10	10	79.5	26.7621	26.4552	26.8866	26.4165	26.4515	26.0455
O60927	Protein phosphatase 1 regulatory subunit 11	PPP1R11	0.506911	1.421	0.203551	5	5	54	24.5558	24.018	24.2157	24.9898	24.7394	24.581
O60934	Nibrin	NBN	0.47924	1.39401	0.767937	23	23	40.5	21.075	20.7135	19.6893	20.2632	19.91	22.7423
O60936	Nucleolar protein 3	NOL3	0.171893	1.12654	0.65139	4	4	26	23.5666	23.3022	23.3999	23.8083	23.6758	23.3003
O60942	mRNA-capping enzyme;Polynucleotide 5-triphosphatase;mRNA guanylyltransferase	RNGTT	-0.0639973	-1.04536	0.944728	5	5	11	22.5944	22.4829	23.1252	23.4298	22.5145	22.0663
O75027	ATP-binding cassette sub-family B member 7, mitochondrial	ABCB7	1.5083	2.84475	0.0788214	3	3	6.3	18.8367	19.4926	20.2792	21.4335	20.883	20.8169
O75030	Microphthalmia-associated transcription factor	MITF	0.36691	1.28959	0.655843	6	5	16.9	22.9432	23.1859	22.6584	22.3905	23.9075	23.5902
O75044	SLIT-ROBO Rho GTPase-activating protein 2	SRGAP2	-1.47879	-2.78715	0.029453	19	18	28.2	25.5622	25.9233	26.0593	24.6421	23.9241	24.5422
O75056	Syndecan-3	SDC3	-3.07764	-8.44232	0.0832471	2	2	8.1	21.4137	22.5815	22.5147	21.1022	17.9619	18.2129
O75071	EF-hand calcium-binding domain-containing protein 14	EFCAB14	-0.388811	-1.30931	0.677809	2	2	6.3	20.1328	18.3171	19.6984	19.2279	18.8783	18.8756
O75083	WD repeat-containing protein 1	WDR1	-0.380042	-1.30138	0.411075	27	27	56.6	28.4173	28.8313	28.5804	28.6513	27.9148	28.1229
O75110	Probable phospholipid-transporting ATPase IIA	ATP9A	0.257207	1.19516	0.868331	2	2	2.3	21.4455	20.6379	21.0452	22.6574	21.4929	19.7498
O75113	NEDD4-binding protein 1	N4BP1	0.180494	1.13327	0.833402	3	3	5.5	22.6379	22.7493	22.727	23.2884	23.4077	21.9597
O75116	Rho-associated protein kinase 2	ROCK2	-0.545069	-1.45909	0.110321	46	40	36.2	27.5202	27.2266	27.4727	26.6941	26.8457	27.0445
O75122	CLIP-associating protein 2	CLASP2	-0.0708237	-1.05032	0.863033	12	10	12.8	23.6333	23.2931	23.385	23.5531	23.4154	23.1304
O75127	Pentatricopeptide repeat-containing protein 1, mitochondrial	PTCD1	0.261419	1.19866	0.523867	4	4	6.6	21.1085	21.3151	21.5263	21.9056	21.4813	21.3472
O75129	Astrotactin-2	ASTN2	0.568926	1.48342	0.277352	2	2	1.9	23.8388	24.246	24.6528	25.1303	24.5068	24.8073
O75131	Copine-3	CPNE3	-1.61436	-3.06176	0.118591	15	14	31.7	27.4729	27.6566	27.1093	26.9306	24.8646	25.6005
O75143	Autophagy-related protein 13	ATG13	-1.89082	-3.70846	0.088019	2	2	7.7	21.8409	21.3467	21.6378	18.8165	19.4118	20.9245
O75146	Huntingtin-interacting protein 1-related protein	HIP1R	1.66691	3.17534	0.301897	14	14	17.5	21.6255	21.7051	18.9821	21.1103	23.3113	22.8918
O75147	Obscurin-like protein 1	OBSL1	-3.60986	-12.2089	0.0185882	9	9	11.3	22.9933	23.1792	23.4777	19.7606	20.4227	18.6373
O75150	E3 ubiquitin-protein ligase BRE1B	RNF40	1.22986	2.34544	0.49849	30	26	32.3	23.3321	23.8753	20.9408	22.1744	24.6272	25.0361
O75152	Zinc finger CCCH domain-containing protein 11A	ZC3H11A	2.40088	5.28125	0.155441	26	26	35.7	19.4272	18.2874	18.7759	19.2884	22.9651	21.4396
O75153	Clustered mitochondria protein homolog	CLUH	0.6411	1.55952	0.0924398	25	25	26.3	26.6817	26.7676	26.3864	27.2539	27.0589	27.4462
O75155	Cullin-associated NEDD8-dissociated protein 2	CAND2	0.288709	1.22155	0.797556	4	1	3.3	20.9535	19.2145	21.0003	20.6124	21.1679	20.254
O75165	DnaJ homolog subfamily C member 13	DNAJC13	-0.0453059	-1.0319	0.910553	22	22	12.2	24.9795	24.7583	25.0376	25.1095	24.7569	24.7731
O75170	Serine/threonine-protein phosphatase 6 regulatory subunit 2	PPP6R2	0.0127195	1.00886	0.986943	7	7	10.6	22.3091	21.5856	22.1265	22.4273	21.4693	22.1628
O75175	CCR4-NOT transcription complex subunit 3	CNOT3	-0.0360724	-1.02532	0.976841	9	9	12.4	23.0681	22.9056	23.4145	23.6841	23.5482	22.0478
O75179	Ankyrin repeat domain-containing protein 17	ANKRD17	0.121293	1.08771	0.694092	19	12	9.9	25.2527	24.9159	25.1499	25.2736	25.1093	25.2994
O75190	DnaJ homolog subfamily B member 6	DNAJB6	0.0198402	1.01385	0.979385	7	6	21.8	23.5646	23.9482	23.7085	23.9649	23.2051	24.1108
O75191	Xylulose kinase	XYLB	1.58269	2.99528	0.273342	4	4	18.8	21.4933	19.1839	21.6981	23.4995	22.0209	21.6029
O75208	Ubiquinone biosynthesis protein COQ9, mitochondrial	COQ9	0.432613	1.34968	0.720541	3	3	17.3	23.5533	23.3208	21.9305	24.1432	22.3492	23.61
O75223	Gamma-glutamylcyclotransferase	GGCT	0.0501258	1.03536	0.949464	9	9	44.7	26.2163	26.2287	26.2533	25.5479	26.6664	26.6344
O75251	NADH dehydrogenase [ubiquinone] iron-sulfur protein 7, mitochondrial	NDUFS7	-0.149907	-1.1095	0.807532	4	4	16	24.086	24.2248	24.1625	23.4739	24.0316	24.5181
O75306	NADH dehydrogenase [ubiquinone] iron-sulfur protein 2, mitochondrial	NDUFS2	-0.431838	-1.34895	0.680304	10	10	22.5	23.3247	24.3593	23.0349	24.0874	22.4145	22.9215
O75312	Zinc finger protein ZPR1	ZPR1	0.0450687	1.03173	0.933369	15	15	44.2	25.4795	25.2293	25.5652	25.0708	25.603	25.7354
O75323	Protein NipSnap homolog 2	GBAS	-1.62811	-3.09108	0.236231	2	2	8.7	24.0416	23.9129	24.0411	23.4392	20.4908	23.1813
O75330	Hyaluronan mediated motility receptor	HMMR	-0.769287	-1.70443	0.326458	15	15	24.8	22.7435	22.3707	23.9331	22.1573	22.023	22.5591
O75335	Liprin-alpha-4	PPFIA4	0.672791	1.59415	0.676137	3	1	6.9	24.91	23.8833	24.9691	23.707	27.0485	25.0252
O75340	Programmed cell death protein 6	PDCD6	-1.25952	-2.39416	0.155406	4	4	24.6	22.7372	22.3952	22.3632	22.0306	20.2466	21.4399
O75347	Tubulin-specific chaperone A	TBCA	-0.241872	-1.18253	0.496539	12	12	55.6	29.6682	29.3573	29.3676	29.4233	29.2744	28.9699
O75348	V-type proton ATPase subunit G 1	ATP6V1G1	-0.389063	-1.30954	0.383466	5	5	33.1	27.1346	26.849	27.156	26.8835	26.8674	26.2215
O75351	Vacuolar protein sorting-associated protein 4B	VPS4B	-0.57012	-1.48465	0.316463	8	7	27.5	25.9988	25.7795	26.1983	26.0366	25.192	25.0375
O75367	Core histone macro-H2A.1	H2AFY	0.0289288	1.02025	0.987917	15	14	39.6	19.4055	20.6852	18.6556	17.7065	20.2599	20.8667
O75368	SH3 domain-binding glutamic acid-rich-like protein	SH3BGRL	-1.52038	-2.86867	0.113623	6	6	46.5	25.7419	24.9319	25.892	24.8306	24.0252	23.1488
O75369	Filamin-B	FLNB	-0.65192	-1.57126	0.0736622	101	93	51.1	27.4316	27.275	27.4119	26.9539	26.5222	26.6865
O75376	Nuclear receptor corepressor 1	NCOR1	0.545427	1.45945	0.446362	16	16	9.6	23.3737	21.9304	23.0656	23.3581	23.388	23.2598
O75380	NADH dehydrogenase [ubiquinone] iron-sulfur protein 6, mitochondrial	NDUFS6	-0.66158	-1.58181	0.420833	3	3	29.8	23.7502	23.4468	23.1941	22.6811	23.7187	22.0065
O75381	Peroxisomal membrane protein PEX14	PEX14	0.206363	1.15378	0.723475	4	4	28.4	23.7344	23.3333	24.1681	24.1673	24.0962	23.5914
O75382	Tripartite motif-containing protein 3	TRIM3	0.32092	1.24913	0.414775	5	5	11	23.6146	23.1121	23.6058	23.7188	23.9702	23.6063
O75390	Citrate synthase, mitochondrial	CS	0.307273	1.23737	0.516222	13	13	23.4	27.5225	27.4561	27.9078	28.2632	27.5379	28.0071
O75391	Sperm-associated antigen 7	SPAG7	-0.271016	-1.20666	0.647105	3	3	19.8	22.8582	22.9224	22.9468	23.1438	22.0414	22.7292
O75396	Vesicle-trafficking protein SEC22b	SEC22B	0.221446	1.1659	0.653458	9	9	34.4	26.7652	26.6362	26.736	27.3862	26.8845	26.531
O75400	Pre-mRNA-processing factor 40 homolog A	PRPF40A	-0.701262	-1.62593	0.573502	27	1	29	17.124	16.7846	15.5367	14.7524	17.0005	15.5886
O75410	Transforming acidic coiled-coil-containing protein 1	TACC1	-0.193236	-1.14333	0.58866	18	16	31.9	26.391	26.3557	26.2239	25.8325	26.3324	26.2261
O75427	Leucine-rich repeat and calponin homology domain-containing protein 4	LRCH4	-0.129047	-1.09357	0.816277	5	5	13.6	21.8804	22.3599	22.1979	22.4599	21.6923	21.8989
O75431	Metaxin-2	MTX2	-1.46601	-2.76257	0.107091	5	5	20.9	24.6306	24.6116	24.404	24.0275	22.21	23.0106
O75436	Vacuolar protein sorting-associated protein 26A	VPS26A	-0.41103	-1.32963	0.415342	10	10	33	25.9219	25.9184	26.1514	26.0335	25.0944	25.6307
O75439	Mitochondrial-processing peptidase subunit beta	PMPCB	0.350121	1.27467	0.36987	18	17	39.9	25.8745	26.242	25.9231	26.5484	26.0474	26.4941
O75443	Alpha-tectorin	TECTA	-0.283328	-1.217	0.793984	2	2	1.6	25.46	23.7375	25.3949	24.4778	25.07	24.1946
O75475	PC4 and SFRS1-interacting protein	PSIP1	-0.491074	-1.40549	0.501862	14	13	28.1	18.4811	19.1967	18.7059	17.8039	18.0141	19.0925
O75477	Erlin-1	ERLIN1	-0.825703	-1.7724	0.124463	12	9	26.9	25.0356	25.2114	25.7528	24.2121	24.4817	24.829
O75489	NADH dehydrogenase [ubiquinone] iron-sulfur protein 3, mitochondrial	NDUFS3	-0.408962	-1.32773	0.598657	7	7	21.2	25.2163	25.3757	25.5987	25.8884	24.5245	24.5509
O75494	Serine/arginine-rich splicing factor 10	SRSF10	-0.461636	-1.3771	0.814034	7	7	35.8	18.9614	19.0216	21.8254	18.0485	19.93	20.445
O75506	Heat shock factor-binding protein 1	HSBP1	-1.25062	-2.37944	0.136447	3	3	48.7	22.2359	22.1603	21.2911	21.1525	19.866	20.917
O75521	Enoyl-CoA delta isomerase 2, mitochondrial	ECI2	0.390475	1.31082	0.212341	9	9	34.8	25.751	25.4555	25.9031	26.123	26.0976	26.0604
O75525	KH domain-containing, RNA-binding, signal transduction-associated protein 3	KHDRBS3	1.66058	3.16144	0.604941	8	7	18.5	18.8732	23.5403	18.5752	23.5144	23.5485	18.9076
O75529	TAF5-like RNA polymerase II p300/CBP-associated factor-associated factor 65 kDa subunit 5L	TAF5L	0.340955	1.26659	0.800679	3	3	8.5	18.75	20.921	19.6878	21.01	19.997	19.3746
O75530	Polycomb protein EED	EED	-1.8287	-3.55217	0.212267	7	7	21.8	20.8732	21.6871	23.3136	19.2346	19.6848	21.4685
O75531	Barrier-to-autointegration factor;Barrier-to-autointegration factor, N-terminally processed	BANF1	-3.72006	-13.178	0.136753	7	7	58.4	24.1254	23.8428	23.0719	23.1958	17.7874	18.8967
O75533	Splicing factor 3B subunit 1	SF3B1	-0.467019	-1.38225	0.771498	50	50	39.7	21.6598	20.0813	18.5436	20.3065	18.9461	19.6311
O75534	Cold shock domain-containing protein E1	CSDE1	0.367413	1.29004	0.126452	37	37	45.9	27.5128	27.6681	27.6225	28.0344	27.8617	28.0097
O75569	Interferon-inducible double-stranded RNA-dependent protein kinase activator A	PRKRA	-0.163163	-1.11974	0.834382	8	8	27.2	24.4902	24.2198	24.7878	25.0672	23.7853	24.1558
O75582	Ribosomal protein S6 kinase alpha-5	RPS6KA5	0.505949	1.42006	0.605417	6	6	10.1	23.0636	23.2743	23.1562	24.4991	22.4852	24.0276
O75600	2-amino-3-ketobutyrate coenzyme A ligase, mitochondrial	GCAT	-0.0506452	-1.03573	0.927528	3	3	5.5	21.303	21.016	21.3086	20.742	21.2714	21.4623
O75607	Nucleoplasmin-3	NPM3	-0.269543	-1.20543	0.271263	4	4	36.5	26.4642	26.1727	26.3209	26.0685	26.0512	26.0296
O75608	Acyl-protein thioesterase 1	LYPLA1	-0.842108	-1.79267	0.315075	4	4	20.1	24.674	24.0673	25.025	24.6447	23.4534	23.1418
O75616	GTPase Era, mitochondrial	ERAL1	-0.141858	-1.10333	0.576485	3	3	8.9	23.74	23.5808	23.8568	23.5428	23.6463	23.563
O75628	GTP-binding protein REM 1	REM1	-1.25505	-2.38675	0.25846	6	6	22.8	19.8634	18.6815	19.2897	17.772	17.0274	19.2701
O75643	U5 small nuclear ribonucleoprotein 200 kDa helicase	SNRNP200	0.422902	1.34062	0.357084	82	82	38.6	24.6169	24.8139	24.436	25.4917	24.8176	24.8261
O75663	TIP41-like protein	TIPRL	-1.32102	-2.49843	0.111166	9	9	32.4	25.0056	24.5511	24.6906	23.5884	22.5694	24.1264
O75688	Protein phosphatase 1B	PPM1B	-0.341378	-1.26697	0.598378	6	5	21.3	22.4491	22.9024	22.1689	22.0667	21.6989	22.7307
O75691	Small subunit processome component 20 homolog	UTP20	1.27537	2.42061	0.0785054	48	48	20.2	17.4592	17.8262	18.635	19.5189	19.1144	19.1132
O75694	Nuclear pore complex protein Nup155	NUP155	-0.334274	-1.26074	0.404878	24	24	27.8	25.8207	25.7417	25.912	25.8767	25.2234	25.3714
O75695	Protein XRP2	RP2	-2.35478	-5.11516	0.0507526	2	2	4.9	20.944	21.0325	20.7217	17.3753	18.7872	19.4714
O75717	WD repeat and HMG-box DNA-binding protein 1	WDHD1	1.31166	2.48227	0.0288634	11	11	13.9	24.171	24.6634	24.3647	25.9553	25.8024	25.3764
O75718	Cartilage-associated protein	CRTAP	-0.983833	-1.97771	0.273512	11	11	30.9	24.1791	24.8381	24.5462	24.2094	22.4559	23.9466
O75746	Calcium-binding mitochondrial carrier protein Aralar1	SLC25A12	0.259616	1.19716	0.393718	9	5	14	22.9121	22.9737	22.855	23.4157	22.9897	23.1143
O75787	Renin receptor	ATP6AP2	-1.55357	-2.93543	0.037931	4	4	11.3	23.6145	23.2959	23.0835	22.3572	21.613	21.3631
O75792	Ribonuclease H2 subunit A	RNASEH2A	0.217719	1.16289	0.682445	10	10	40.5	24.9716	24.783	25.5962	25.5781	25.2318	25.194
O75817	Ribonuclease P protein subunit p20	POP7	0.430222	1.34744	0.232211	3	3	18.6	22.3734	21.8537	22.1531	22.4104	22.5594	22.7011
O75821	Eukaryotic translation initiation factor 3 subunit G	EIF3G	-0.0546347	-1.0386	0.919854	19	19	63.4	26.873	26.9983	27.2093	26.5853	27.0502	27.2812
O75822	Eukaryotic translation initiation factor 3 subunit J	EIF3J	-0.180285	-1.13311	0.654047	9	9	53.6	26.6657	26.7962	27.1371	26.9281	26.5978	26.5322
O75828	Carbonyl reductase [NADPH] 3	CBR3	-0.658537	-1.57848	0.05445	14	12	61.4	27.2263	27.1127	27.3715	26.5212	26.7274	26.4863
O75832	26S proteasome non-ATPase regulatory subunit 10	PSMD10	0.654157	1.5737	0.0879618	8	8	57.5	27.2423	27.0651	27.5464	28.0346	27.9791	27.8025
O75844	CAAX prenyl protease 1 homolog	ZMPSTE24	-0.124561	-1.09018	0.841723	5	5	13.3	25.2751	24.6138	24.8285	25.2113	24.3962	24.7362
O75874	Isocitrate dehydrogenase [NADP] cytoplasmic	IDH1	0.800096	1.74122	0.0478801	20	19	45.7	27.1827	27.3014	27.5839	28.2396	28.0026	28.2261
O75880	Protein SCO1 homolog, mitochondrial	SCO1	0.178108	1.1314	0.782646	3	3	16.3	24.5933	24.2964	25.0753	25.1096	25.0372	24.3525
O75882	Attractin	ATRN	-1.3988	-2.63682	0.225747	5	5	6	22.6705	21.9362	21.5914	19.9599	19.9748	22.067
O75884	Putative hydrolase RBBP9	RBBP9	-0.69662	-1.6207	0.496806	2	2	17.9	20.6748	19.315	20.7936	20.2893	19.7393	18.6649
O75886	Signal transducing adapter molecule 2	STAM2	0.138388	1.10067	0.733468	8	7	18.1	25.0994	24.9937	25.4715	25.1334	25.3601	25.4863
O75915	PRA1 family protein 3	ARL6IP5	-0.148932	-1.10875	0.874261	5	5	25	24.622	24.685	24.5694	25.4338	24.2154	23.7804
O75934	Pre-mRNA-splicing factor SPF27	BCAS2	1.1135	2.1637	0.235093	13	13	69.8	17.1908	18.534	18.218	19.8357	19.183	18.2646
O75935	Dynactin subunit 3	DCTN3	0.428568	1.3459	0.568833	7	7	41.1	24.3499	24.6439	24.5821	24.0768	25.5189	25.2659
O75937	DnaJ homolog subfamily C member 8	DNAJC8	0.640436	1.5588	0.363661	12	12	44.7	25.5781	26.0408	26.0143	26.0452	27.3303	26.1791
O75940	Survival of motor neuron-related-splicing factor 30	SMNDC1	-0.644692	-1.56341	0.169716	7	7	39.1	24.2355	24.3315	24.5196	23.271	23.9457	23.9358
O75947	ATP synthase subunit d, mitochondrial	ATP5H	-0.286543	-1.21971	0.46475	10	10	64	27.5442	27.7543	27.5438	27.0661	27.6798	27.2369
O75955	Flotillin-1	FLOT1	-0.291682	-1.22407	0.438829	17	17	43.8	25.5516	25.6258	25.6556	25.3045	25.6406	25.0128
O75962	Triple functional domain protein	TRIO	1.33275	2.51882	0.226931	10	10	7.3	21.177	21.2698	21.4177	22.3997	23.9807	21.4824
O75964	ATP synthase subunit g, mitochondrial	ATP5L	-0.525621	-1.43955	0.635494	5	5	45.6	24.1345	24.2126	23.8776	24.4421	22.1989	24.0069
O75970	Multiple PDZ domain protein	MPDZ	1.54399	2.916	0.138351	8	8	5.6	24.7404	24.7171	25.5235	26.6276	27.5046	25.4808
O75976	Carboxypeptidase D	CPD	-0.427401	-1.34481	0.312045	15	15	13.6	24.5885	24.7793	24.3998	24.4732	23.8107	24.2014
O76003	Glutaredoxin-3	GLRX3	-0.549732	-1.46381	0.113499	16	16	48.4	27.6055	27.4799	27.5924	27.2799	26.847	26.9017
O76021	Ribosomal L1 domain-containing protein 1	RSL1D1	3.54881	11.703	0.0482366	21	21	39.6	14.5781	17.2201	15.9374	18.3594	19.5583	20.4644
O76024	Wolframin	WFS1	-0.092645	-1.06632	0.927217	2	2	2.9	21.034	20.2507	21.4127	21.5931	20.3836	20.4427
O76031	ATP-dependent Clp protease ATP-binding subunit clpX-like, mitochondrial	CLPX	0.37253	1.29462	0.444562	12	12	23.4	25.7824	25.6909	26.3632	26.6074	26.3119	26.0347
O76054	SEC14-like protein 2	SEC14L2	-2.31828	-4.98737	0.0319197	7	7	27	22.8476	22.7655	23.3027	19.7559	21.3091	20.896
O76071	Probable cytosolic iron-sulfur protein assembly protein CIAO1	CIAO1	0.45843	1.37405	0.390427	6	6	18.6	23.7845	23.8025	24.3002	24.2508	24.9221	24.0895
O76080	AN1-type zinc finger protein 5	ZFAND5	0.133399	1.09687	0.814647	2	2	20.2	23.2507	22.8503	23.2953	23.6743	23.2703	22.8519
P0CL80	G antigen 12F;G antigen 4;G antigen 12I;G antigen 12G;G antigen 7;G antigen 1	GAGE12F	-0.206229	-1.15367	0.771356	3	3	58.7	25.8775	26.3608	25.6546	26.3753	25.3755	25.5233
O76094	Signal recognition particle subunit SRP72	SRP72	0.524865	1.4388	0.119571	22	1	34.1	27.2589	27.2666	27.6367	27.8718	28.0232	27.8417
O76094	Signal recognition particle subunit SRP72	SRP72	0.245745	1.1857	0.919412	22	1	37.7	21.1196	19.2975	23.5659	22.6321	20.6411	21.447
O94760	N(G),N(G)-dimethylarginine dimethylaminohydrolase 1	DDAH1	0.638102	1.55628	0.915871	7	6	30.5	24.7168	21.9205	25.0524	28.5741	17.8402	27.1897
O94763	Unconventional prefoldin RPB5 interactor 1	URI1	-0.395384	-1.31529	0.608827	7	7	24.3	23.7778	22.5461	23.6402	23.4192	22.6834	22.6754
O94766	Galactosylgalactosylxylosylprotein 3-beta-glucuronosyltransferase 3	B3GAT3	-0.0850932	-1.06076	0.822073	5	5	23.2	22.0071	22.2296	21.9753	21.7316	22.1368	22.0884
O94776	Metastasis-associated protein MTA2	MTA2	1.53547	2.89883	0.0371279	27	23	39.2	24.325	24.4342	24.9598	25.7235	26.606	25.9959
O94804	Serine/threonine-protein kinase 10	STK10	-0.552985	-1.46712	0.25086	23	22	26.8	26.0205	25.6359	25.9686	25.042	25.7947	25.1294
O94806	Serine/threonine-protein kinase D3	PRKD3	0.20892	1.15582	0.627046	4	2	5.7	23.1676	23.2505	23.5578	23.7079	23.1858	23.709
O94808	Glutamine--fructose-6-phosphate aminotransferase [isomerizing] 2	GFPT2	-1.21011	-2.31355	0.224034	13	8	24.2	21.9459	22.8262	22.001	21.7175	21.538	19.8872
O94822	E3 ubiquitin-protein ligase listerin	LTN1	-0.899864	-1.86589	0.37993	2	2	1.5	20.8027	18.7176	19.7581	18.6834	19.4668	18.4287
O94826	Mitochondrial import receptor subunit TOM70	TOMM70A	0.21745	1.16268	0.436912	24	24	58.2	27.164	27.0495	27.3702	27.3031	27.5069	27.4261
O94832	Unconventional myosin-Id	MYO1D	0.00222524	1.00154	0.999589	19	18	22.7	21.1366	21.5555	19.8616	21.2684	19.769	21.523
O94842	TOX high mobility group box family member 4	TOX4	0.262376	1.19945	0.710966	9	9	17.5	21.2119	21.8635	22.1946	21.6446	22.5219	21.8908
O94855	Protein transport protein Sec24D	SEC24D	-0.364337	-1.28729	0.424797	12	12	15.3	23.6966	23.7895	23.4991	23.6573	22.8685	23.3664
O94874	E3 UFM1-protein ligase 1	UFL1	-1.17216	-2.25349	0.17596	18	18	27.3	25.6479	25.3492	25.9286	25.2916	23.5629	24.5548
O94875	Sorbin and SH3 domain-containing protein 2	SORBS2	2.4404	5.42792	0.0174359	13	2	23.1	21.9927	22.3234	22.7938	24.3717	25.0876	24.9717
O94880	PHD finger protein 14	PHF14	0.467168	1.38239	0.849897	22	3	29.4	19.1103	18.9186	22.8441	19.31	21.0113	21.9532
O94885	SAM and SH3 domain-containing protein 1	SASH1	-0.829774	-1.77741	0.229695	13	12	15.6	24.2912	24.4389	24.7391	23.9495	22.8678	24.1625
O94887	FERM, RhoGEF and pleckstrin domain-containing protein 2	FARP2	-0.00764783	-1.00532	0.977958	5	5	10.3	21.8359	21.975	21.9171	21.9351	21.8932	21.8768
O94888	UBX domain-containing protein 7	UBXN7	-0.443119	-1.35954	0.512643	8	8	21.7	24.0905	23.5652	22.9943	22.7027	23.0324	23.5855
O94901	SUN domain-containing protein 1	SUN1	0.196699	1.14607	0.829802	9	9	20.4	19.7892	18.9897	19.2332	18.7118	20.2106	19.6798
O94903	Proline synthase co-transcribed bacterial homolog protein	PROSC	-1.83265	-3.56191	0.0793179	8	8	31.6	26.1903	25.8728	26.6089	25.1212	24.7195	23.3334
O94905	Erlin-2	ERLIN2	-0.525403	-1.43934	0.214163	12	9	34.5	26.3103	26.4987	26.7752	26.3157	25.7447	25.9476
O94906	Pre-mRNA-processing factor 6	PRPF6	0.919551	1.89153	0.46582	41	41	44.1	16.9333	17.8562	18.7662	18.6898	19.9745	17.65
O94919	Endonuclease domain-containing 1 protein	ENDOD1	-0.0604312	-1.04278	0.93834	10	10	30	26.6668	25.635	25.8589	26.3911	25.8229	25.7655
O94923	D-glucuronyl C5-epimerase	GLCE	0.0949713	1.06804	0.924702	2	2	4.1	19.2882	20.4383	18.9603	19.3357	19.499	20.137
O94925	Glutaminase kidney isoform, mitochondrial	GLS	0.924656	1.89823	0.0648	20	4	38.1	27.1416	26.6685	27.1779	28.1676	27.6655	27.9288
O94925	Glutaminase kidney isoform, mitochondrial	GLS	1.52114	2.87018	0.0574333	18	2	35.5	23.9909	23.4452	24.2823	24.9221	25.9767	25.383
O94964	Protein SOGA1;N-terminal form;C-terminal 80 kDa form	SOGA1	-0.0407976	-1.02868	0.946281	24	24	18.7	21.5977	21.5776	22.0457	21.5209	22.117	21.4608
O94973	AP-2 complex subunit alpha-2	AP2A2	-0.405733	-1.32476	0.739499	15	10	18.8	25.5694	24.3319	24.316	23.3833	24.1643	25.4525
O94979	Protein transport protein Sec31A	SEC31A	0.0965869	1.06924	0.793138	21	21	25.6	26.6568	26.9785	27.0054	27.1579	26.8901	26.8824
O94992	Protein HEXIM1	HEXIM1	0.282346	1.21617	0.357152	9	9	29	25.06	25.1633	25.0286	25.2708	25.2111	25.617
O95071	E3 ubiquitin-protein ligase UBR5	UBR5	-1.91433	-3.76939	0.350758	45	45	22.3	20.0953	19.196	22.8388	17.2599	20.5628	18.5644
O95104	Splicing factor, arginine/serine-rich 15	SCAF4	0.822226	1.76813	0.639173	14	11	16.8	16.7618	18.6332	19.6513	19.4748	20.3605	17.6777
O95139	NADH dehydrogenase [ubiquinone] 1 beta subcomplex subunit 6	NDUFB6	0.357985	1.28163	0.640578	4	4	41.4	21.6982	22.2369	22.6149	22.1132	22.2467	23.264
O95140	Mitofusin-2	MFN2	1.28507	2.43694	0.0307368	12	11	19.6	23.6561	23.6749	23.1837	24.9999	24.6407	24.7293
O95155	Ubiquitin conjugation factor E4 B	UBE4B	0.474786	1.38971	0.314852	10	10	11	23.5172	23.255	23.6642	23.6142	23.856	24.3905
O95163	Elongator complex protein 1	IKBKAP	-0.450525	-1.36654	0.335613	16	16	16.3	23.9235	24.4064	23.7502	23.8641	23.3001	23.5643
O95166	Gamma-aminobutyric acid receptor-associated protein;Gamma-aminobutyric acid receptor-associated protein-like 1	GABARAP	1.59698	3.02509	0.48321	2	2	19.7	18.007	22.4815	22.9307	22.7702	22.0677	23.3722
O95168	NADH dehydrogenase [ubiquinone] 1 beta subcomplex subunit 4	NDUFB4	0.646215	1.56506	0.0918917	3	3	34.2	23.9543	23.8326	24.0621	24.8794	24.3908	24.5175
O95169	NADH dehydrogenase [ubiquinone] 1 beta subcomplex subunit 8, mitochondrial	NDUFB8	0.202089	1.15036	0.767178	2	2	20.6	22.7054	23.224	23.1155	23.1886	22.6799	23.7827
O95182	NADH dehydrogenase [ubiquinone] 1 alpha subcomplex subunit 7	NDUFA7	-0.712593	-1.63875	0.487951	2	2	24.8	24.1487	23.0844	24.252	22.9535	24.1623	22.2314
O95183	Vesicle-associated membrane protein 5	VAMP5	-3.58213	-11.9765	0.0246726	3	3	28.4	23.7119	23.367	22.5916	18.741	19.704	20.479
O95197	Reticulon-3	RTN3	0.374285	1.2962	0.426508	4	4	8.5	26.5339	26.2401	26.318	27.1946	26.6437	26.3767
O95202	LETM1 and EF-hand domain-containing protein 1, mitochondrial	LETM1	0.207305	1.15453	0.512542	19	19	34.6	26.5573	26.6075	26.7232	27.0372	26.8761	26.5967
O95208	Epsin-2	EPN2	-1.27794	-2.42492	0.219644	3	3	5.5	20.1616	20.0819	20.1321	19.0816	19.8936	17.5665
O95218	Zinc finger Ran-binding domain-containing protein 2	ZRANB2	-0.232065	-1.17451	0.858719	8	8	24.1	24.8604	24.838	23.6438	23.4452	23.7845	25.4164
O95219	Sorting nexin-4	SNX4	0.207419	1.15462	0.605419	7	7	13.6	22.9209	22.4677	22.8101	22.8581	23.2035	22.7592
O95232	Luc7-like protein 3	LUC7L3	0.00107066	1.00074	0.999271	7	7	16.9	25.2366	25.0859	24.9367	24.8721	24.3874	26.0029
O95235	Kinesin-like protein KIF20A	KIF20A	1.23498	2.35378	0.496875	18	18	29.7	19.2316	17.4606	21.3042	21.2338	19.3352	21.1323
O95239	Chromosome-associated kinesin KIF4A	KIF4A	0.802053	1.74358	0.176971	33	20	33.2	23.0189	23.0996	22.154	23.3178	23.8012	23.5597
O95248	Myotubularin-related protein 5	SBF1	0.170107	1.12514	0.825628	10	10	6.9	23.5946	23.5676	23.709	23.581	24.5792	23.2212
O95249	Golgi SNAP receptor complex member 1	GOSR1	-0.712934	-1.63913	0.0382222	2	2	8	22.907	22.9947	22.9692	22.3781	22.0525	22.3014
O95251	Histone acetyltransferase KAT7	KAT7	-1.0268	-2.0375	0.351196	11	11	21.9	20.3414	20.9349	21.1892	18.793	21.1247	19.4673
O95260	Arginyl-tRNA--protein transferase 1	ATE1	-0.641171	-1.55959	0.216633	5	5	14.9	23.8481	23.6724	24.5364	23.365	23.585	23.1833
O95273	Cyclin-D1-binding protein 1	CCNDBP1	-1.4691	-2.76849	0.356903	3	3	13.9	22.1566	22.3598	22.7454	22.7613	18.9716	21.1215
O95292	Vesicle-associated membrane protein-associated protein B/C	VAPB	-0.0756168	-1.05381	0.811672	9	8	40.7	27.8252	27.5578	27.7391	27.4821	27.7091	27.704
O95295	SNARE-associated protein Snapin	SNAPIN	-0.324126	-1.25191	0.493788	4	4	41.9	22.7117	22.3799	22.0376	22.1724	22.264	21.7205
O95298	NADH dehydrogenase [ubiquinone] 1 subunit C2	NDUFC2	0.125506	1.09089	0.889954	3	3	28.1	23.0651	23.3209	22.6871	22.7699	22.6808	23.999
O95299	NADH dehydrogenase [ubiquinone] 1 alpha subcomplex subunit 10, mitochondrial	NDUFA10	0.206874	1.15418	0.729318	8	8	16.1	25.2043	25.1123	25.4282	25.8698	24.8793	25.6163
O95302	Peptidyl-prolyl cis-trans isomerase FKBP9	FKBP9	0.383255	1.30428	0.216721	12	12	19.1	26.5021	26.2285	26.6235	26.7614	26.9609	26.7818
O95319	CUGBP Elav-like family member 2	CELF2	-1.97601	-3.93404	0.123837	7	6	18.2	22.6427	22.359	23.0393	21.2796	19.1564	21.677
O95336	6-phosphogluconolactonase	PGLS	-0.946943	-1.92778	0.335729	11	11	56.2	27.02	26.9686	26.7724	27.2478	25.2027	25.4697
O95340	Bifunctional 3-phosphoadenosine 5-phosphosulfate synthase 2;Sulfate adenylyltransferase;Adenylyl-sulfate kinase	PAPSS2	-1.90534	-3.74597	0.0221778	13	12	23	25.6073	25.5306	25.8271	24.0428	23.2989	23.9073
O95347	Structural maintenance of chromosomes protein 2	SMC2	-1.05077	-2.07164	0.0254118	32	32	27.2	26.7839	26.7279	27.0611	25.9061	25.6866	25.8279
O95359	Transforming acidic coiled-coil-containing protein 2	TACC2	0.150937	1.11029	0.820748	11	9	5.1	22.1026	21.4317	22.5903	22.1246	22.1538	22.299
O95365	Zinc finger and BTB domain-containing protein 7A	ZBTB7A	-3.22867	-9.37403	0.0246815	6	6	19.9	22.0616	23.3741	21.8249	19.1884	18.6467	19.7395
O95372	Acyl-protein thioesterase 2	LYPLA2	-1.24079	-2.36328	0.366088	4	4	22.5	24.0544	24.1972	23.2296	24.2946	21.2835	22.1807
O95373	Importin-7	IPO7	-0.468276	-1.38346	0.142648	22	21	19.3	26.9351	26.928	26.9001	26.5745	26.1993	26.5845
O95376	E3 ubiquitin-protein ligase ARIH2	ARIH2	0.591386	1.50669	0.544611	4	4	11.2	23.7271	23.6635	22.871	22.8996	24.6599	24.4763
O95391	Pre-mRNA-splicing factor SLU7	SLU7	0.417267	1.3354	0.708872	4	4	13.5	21.1915	19.9144	21.1848	21.9546	21.4036	20.1843
O95394	Phosphoacetylglucosamine mutase	PGM3	-2.20154	-4.5997	0.0299652	17	17	36.7	25.6807	25.5454	25.9119	22.7548	24.2621	23.5165
O95396	Adenylyltransferase and sulfurtransferase MOCS3;Molybdopterin-synthase adenylyltransferase;Molybdopterin-synthase sulfurtransferase	MOCS3	0.310968	1.24054	0.340537	5	5	18.9	23.2177	23.4078	22.9777	23.6269	23.5467	23.3626
O95400	CD2 antigen cytoplasmic tail-binding protein 2	CD2BP2	-0.132112	-1.0959	0.927329	14	14	54.8	19.3278	20.8222	21.5962	20.1549	19.9496	21.2453
O95425	Supervillin	SVIL	-0.3409	-1.26655	0.389985	41	41	25.6	24.9973	24.5287	24.9495	24.2216	24.5578	24.6733
O95433	Activator of 90 kDa heat shock protein ATPase homolog 1	AHSA1	-0.38813	-1.3087	0.465833	18	18	60.4	26.8541	27.3953	26.654	26.595	26.215	26.9289
O95453	Poly(A)-specific ribonuclease PARN	PARN	0.602469	1.51831	0.444446	18	18	29.9	24.0048	24.9892	24.0768	24.4358	24.7456	25.6968
O95456	Proteasome assembly chaperone 1	PSMG1	-0.589872	-1.50511	0.215443	6	6	25.5	23.9805	24.1199	24.3991	24.0037	23.4746	23.2517
O95470	Sphingosine-1-phosphate lyase 1	SGPL1	-0.304661	-1.23513	0.697791	4	4	9.5	22.4658	23.2267	21.8273	22.5661	22.1409	21.8987
O95478	Ribosome biogenesis protein NSA2 homolog	NSA2	0.9932	1.9906	0.495411	10	10	38.1	19.4117	20.1368	19.0618	18.8228	22.0881	20.679
O95479	GDH/6PGL endoplasmic bifunctional protein;Glucose 1-dehydrogenase;6-phosphogluconolactonase	H6PD	0.519397	1.43336	0.680247	5	5	7.5	21.3706	20.8021	19.7593	19.927	21.5637	21.9994
O95486	Protein transport protein Sec24A	SEC24A	-0.556166	-1.47036	0.0370993	11	10	10.9	24.1556	24.3076	24.2227	23.624	23.7315	23.6619
O95487	Protein transport protein Sec24B	SEC24B	0.0981433	1.0704	0.848493	5	4	5.8	22.192	22.7408	22.6706	22.827	22.3262	22.7446
O95571	Persulfide dioxygenase ETHE1, mitochondrial	ETHE1	-0.299527	-1.23074	0.608863	5	5	24.8	25.4806	25.5581	25.4839	25.8491	24.973	24.802
O95573	Long-chain-fatty-acid--CoA ligase 3	ACSL3	-0.328938	-1.25609	0.372273	24	21	42.9	28.3105	28.4455	28.1157	28.2636	27.7843	27.837
O95602	DNA-directed RNA polymerase I subunit RPA1	POLR1A	1.23502	2.35385	0.325871	41	41	28.4	18.984	17.9914	19.03	18.4703	20.0578	21.1823
O95628	CCR4-NOT transcription complex subunit 4	CNOT4	0.385233	1.30607	0.659756	3	3	6.5	22.3335	21.7569	23.2222	22.419	23.4171	22.6323
O95630	STAM-binding protein	STAMBP	-0.102072	-1.07331	0.797581	9	9	27.8	24.9883	24.9118	25.2861	24.7579	25.1653	24.9567
O95639	Cleavage and polyadenylation specificity factor subunit 4	CPSF4	1.12813	2.18575	0.273601	9	9	45	20.7501	18.6509	19.8626	20.6994	20.4765	21.4721
O95671	N-acetylserotonin O-methyltransferase-like protein	ASMTL	-2.64188	-6.24144	0.0294766	7	7	19.3	22.2867	21.9426	21.7816	18.3588	20.0977	19.6289
O95674	Phosphatidate cytidylyltransferase 2	CDS2	0.108988	1.07847	0.874362	2	2	7	23.2528	22.8517	22.4927	23.486	22.7256	22.7125
O95684	FGFR1 oncogene partner	FGFR1OP	0.0225029	1.01572	0.985228	7	7	29	22.1274	22.0107	21.1566	22.3195	20.891	22.1518
O95685	Protein phosphatase 1 regulatory subunit 3D	PPP1R3D	0.507682	1.42176	0.229856	4	4	21.4	22.9465	22.7634	23.3917	23.6995	23.6081	23.3171
O95707	Ribonuclease P protein subunit p29	POP4	2.62874	6.18486	0.0871699	4	4	18.6	18.3289	19.5834	18.5026	20.135	22.9905	21.1756
O95721	Synaptosomal-associated protein 29	SNAP29	0.423073	1.34078	0.173299	9	9	46.5	25.3385	25.5916	25.413	25.7951	25.7485	26.0688
O95747	Serine/threonine-protein kinase OSR1	OXSR1	0.518607	1.43257	0.304517	10	9	23.3	24.851	25.231	24.3735	25.2645	25.1489	25.5978
O95757	Heat shock 70 kDa protein 4L	HSPA4L	1.129	2.18707	0.0329195	14	11	21.2	24.2755	24.0374	24.0092	25.5224	25.2769	24.9098
O95758	Polypyrimidine tract-binding protein 3	PTBP3	-1.14666	-2.21401	0.688698	5	4	13.8	21.6014	17.5433	20.7439	17.6774	21.7067	17.0645
O95777	U6 snRNA-associated Sm-like protein LSm8	LSM8	-0.444693	-1.36102	0.718485	4	4	61.5	22.4192	21.9623	20.3579	21.9539	20.832	20.6193
O95782	AP-2 complex subunit alpha-1	AP2A1	-0.357766	-1.28144	0.37696	21	16	25	26.1047	26.3107	26.1161	26.2016	25.5449	25.7116
O95793	Double-stranded RNA-binding protein Staufen homolog 1	STAU1	1.01431	2.01994	0.121767	27	25	49.4	27.5427	27.3468	27.826	27.9358	29.0579	28.7648
O95801	Tetratricopeptide repeat protein 4	TTC4	-0.548004	-1.46206	0.198133	6	6	28.4	23.6104	23.5253	23.7183	23.488	22.854	22.868
O95807	Transmembrane protein 50A	TMEM50A	0.461533	1.377	0.304967	2	2	5.7	23.0898	22.832	23.1636	23.8562	23.5148	23.099
O95816	BAG family molecular chaperone regulator 2	BAG2	-0.483273	-1.39791	0.104082	10	10	53.6	26.1045	25.9002	25.8527	25.607	25.4402	25.3604
O95817	BAG family molecular chaperone regulator 3	BAG3	0.138804	1.10099	0.74622	14	14	36	27.2083	27.0324	26.9259	27.2797	26.8635	27.4398
O95819	Mitogen-activated protein kinase kinase kinase kinase 4	MAP4K4	-0.0122795	-1.00855	0.987303	15	7	13.1	23.2638	23.2931	23.9343	24.0716	23.4199	22.9629
O95831	Apoptosis-inducing factor 1, mitochondrial	AIFM1	0.351032	1.27547	0.288415	22	22	39.6	26.9307	27.083	27.2949	27.5829	27.2427	27.5361
O95834	Echinoderm microtubule-associated protein-like 2	EML2	-0.643466	-1.56208	0.155391	11	11	19.7	25.1411	24.9623	24.7503	24.6307	23.954	24.3386
O95857	Tetraspanin-13;Tetraspanin-31	TSPAN13	-1.3766	-2.59656	0.0298355	2	2	10.3	20.8452	20.2474	20.6171	18.8665	19.2807	19.4328
O95861	3(2),5-bisphosphate nucleotidase 1	BPNT1	-2.35555	-5.11789	0.00413333	13	13	54.8	26.279	26.5586	26.8045	24.2913	24.1512	24.1329
O95864	Fatty acid desaturase 2	FADS2	-0.944796	-1.92492	0.245579	4	4	10.6	22.935	22.644	22.6774	22.5385	22.054	20.8295
O95865	N(G),N(G)-dimethylarginine dimethylaminohydrolase 2	DDAH2	-0.0993767	-1.07131	0.863785	7	6	37.2	23.6797	23.2554	23.3243	23.7845	23.0602	23.1165
O95881	Thioredoxin domain-containing protein 12	TXNDC12	-0.772834	-1.70862	0.251754	6	6	36	25.8102	25.4216	26.0557	25.474	25.2315	24.2635
O95926	Pre-mRNA-splicing factor SYF2	SYF2	-0.307087	-1.23721	0.896709	4	4	22.4	24.7758	24.484	24.3977	21.5383	25.6399	25.5581
O95983	Methyl-CpG-binding domain protein 3	MBD3	0.492411	1.40679	0.623023	7	6	25.1	20.2537	18.3216	19.7979	19.852	19.6192	20.3792
O95989	Diphosphoinositol polyphosphate phosphohydrolase 1	NUDT3	-0.106872	-1.07689	0.753386	5	5	34.3	24.3018	24.0954	24.1812	24.0282	23.9231	24.3065
O95999	B-cell lymphoma/leukemia 10	BCL10	-1.06673	-2.09468	0.217246	3	3	18	21.6277	21.3383	21.6707	21.5315	19.7722	20.1328
O96000	NADH dehydrogenase [ubiquinone] 1 beta subcomplex subunit 10	NDUFB10	0.18723	1.13858	0.774779	5	5	33.7	25.6349	25.4966	25.958	26.245	26.1429	25.2633
O96005	Cleft lip and palate transmembrane protein 1	CLPTM1	-0.0193303	-1.01349	0.985459	4	4	13.4	23.2363	22.2532	23.7033	22.4796	23.4203	23.235
O96007	Molybdopterin synthase catalytic subunit	MOCS2	-0.296364	-1.22805	0.678956	4	4	23.9	24.3922	24.5254	24.0643	23.6203	23.6806	24.792
O96008	Mitochondrial import receptor subunit TOM40 homolog	TOMM40	-0.423517	-1.34119	0.496343	10	10	32.1	25.0071	25.2279	25.5643	25.4802	24.3648	24.6838
O96013	Serine/threonine-protein kinase PAK 4	PAK4	0.0484962	1.03419	0.937326	10	9	27.6	23.7017	23.4595	24.1767	23.8049	23.5596	24.1188
O96017	Serine/threonine-protein kinase Chk2	CHEK2	-0.306904	-1.23705	0.631374	3	3	10.3	21.8367	21.7417	22.4757	22.1274	21.8199	21.1861
O96019	Actin-like protein 6A	ACTL6A	-0.48875	-1.40323	0.382687	13	13	35.2	24.5109	24.6528	23.661	23.7876	23.6095	23.9613
P00167	Cytochrome b5	CYB5A	-0.279144	-1.21347	0.653836	2	2	35.7	22.4597	22.9548	23.0663	22.9544	21.9899	22.6991
P00338	L-lactate dehydrogenase A chain	LDHA	-0.782956	-1.72065	0.13943	32	29	60.2	32.3362	32.3464	32.299	31.906	30.9999	31.7268
P00352	Retinal dehydrogenase 1	ALDH1A1	-5.22893	-37.5029	0.0309216	17	14	41.7	27.6704	28.5029	27.8461	24.0815	23.7045	20.5465
P00367	Glutamate dehydrogenase 1, mitochondrial	GLUD1	-0.532074	-1.44601	0.116136	25	1	45.9	27.792	28.1025	28.1976	27.614	27.409	27.4728
P00374	Dihydrofolate reductase	DHFR	0.0824547	1.05882	0.915794	3	3	27.4	23.1274	23.2056	23.186	23.988	22.8218	22.9566
P00387	NADH-cytochrome b5 reductase 3;NADH-cytochrome b5 reductase 3 membrane-bound form;NADH-cytochrome b5 reductase 3 soluble form	CYB5R3	0.51365	1.42766	0.454312	13	13	52.5	27.2172	27.2222	27.2691	28.5799	27.4463	27.2233
P00390	Glutathione reductase, mitochondrial	GSR	-0.144309	-1.1052	0.582843	14	14	36.5	28.4015	28.4597	28.5377	28.2884	28.4794	28.1982
P00403	Cytochrome c oxidase subunit 2	MT	0.64586	1.56467	0.182003	4	4	14.5	25.654	25.4203	25.4989	26.6373	26.0879	25.7856
P00441	Superoxide dismutase [Cu-Zn]	SOD1	-0.171092	-1.12591	0.620213	9	9	50.6	28.9384	28.644	28.9787	28.633	28.8878	28.527
P00491	Purine nucleoside phosphorylase	PNP	-1.97718	-3.93723	0.0883312	11	11	53.6	25.5736	25.5994	25.1753	24.3976	22.1992	23.8199
P00492	Hypoxanthine-guanine phosphoribosyltransferase	HPRT1	-0.90453	-1.87193	0.0915596	9	9	58.7	26.6553	26.6692	26.3409	26.1314	25.4454	25.3749
P00505	Aspartate aminotransferase, mitochondrial	GOT2	0.393806	1.31385	0.38476	16	16	39.3	28.2073	28.1369	28.441	29.061	28.6272	28.2784
P00519	Tyrosine-protein kinase ABL1	ABL1	-0.319641	-1.24802	0.745504	2	2	3.5	20.2877	20.1514	21.1238	20.425	19.2833	20.8957
P00558	Phosphoglycerate kinase 1	PGK1	-0.198327	-1.14737	0.558017	35	30	75.1	32.6281	32.5516	32.8718	32.6982	32.4526	32.3058
P00568	Adenylate kinase isoenzyme 1	AK1	-0.373128	-1.29516	0.404692	11	11	61.9	26.6946	26.698	26.9792	26.8096	26.3925	26.0504
P00750	Tissue-type plasminogen activator;Tissue-type plasminogen activator chain A;Tissue-type plasminogen activator chain B	PLAT	-0.285421	-1.21877	0.492605	9	9	22.6	23.9766	24.2079	24.563	23.7341	23.9808	24.1763
P00813	Adenosine deaminase	ADA	-0.0725384	-1.05157	0.909507	19	19	47.7	23.4434	22.8023	23.5999	23.3632	22.919	23.3458
P01011	Alpha-1-antichymotrypsin;Alpha-1-antichymotrypsin His-Pro-less	SERPINA3	-4.25326	-19.0704	0.031	11	11	25.3	25.0911	25.6412	25.408	21.097	21.1407	21.1428
P01024	Complement C3;Complement C3 beta chain;C3-beta-c;Complement C3 alpha chain;C3a anaphylatoxin;Acylation stimulating protein;Complement C3b alpha chain;Complement C3c alpha chain fragment 1;Complement C3dg fragment;Complement C3g fragment;Complement C3d fragment;Complement C3f fragment;Complement C3c alpha chain fragment 2	C3	-1.07923	-2.11291	0.512985	25	19	17.1	25.8781	27.2751	26.5943	26.7256	23.3807	26.4034
P01033	Metalloproteinase inhibitor 1	TIMP1	-2.84826	-7.20131	0.235792	4	4	30	21.7974	22.9561	22.8324	23.0409	18.0542	17.946
P01034	Cystatin-C	CST3	-1.13642	-2.19835	0.276953	3	3	30.8	23.328	23.4165	24.2046	23.0841	23.2048	21.251
P01040	Cystatin-A;Cystatin-A, N-terminally processed	CSTA	-0.719334	-1.64642	0.404703	6	6	68.4	22.2765	22.4472	21.3613	20.4365	21.7923	21.6982
P01111	GTPase NRas	NRAS	-0.183196	-1.1354	0.765961	7	2	39.2	24.9509	25.3376	25.0712	24.462	24.8891	25.459
P01112	GTPase HRas;GTPase HRas, N-terminally processed	HRAS	-0.891572	-1.8552	0.197043	7	2	41.8	21.6361	21.5729	20.9898	21.2254	20.1799	20.1188
P01834	Ig kappa chain C region	IGKC	0.0375334	1.02636	0.98715	6	2	80.4	17.8982	21.2514	17.0217	18.1519	19.5154	18.6167
P0DOX5	Ig gamma-1 chain C region;Ig gamma-3 chain C region	IGHG1	2.24969	4.75581	0.262098	8	6	22.5	16.854	20.2261	15.7163	19.5746	20.6739	19.2969
P01876	Ig alpha-1 chain C region	IGHA1	1.65074	3.13995	0.448544	3	3	13	18.5751	19.7567	18.2415	19.567	23.4055	18.5531
P01892	HLA class I histocompatibility antigen, A-2 alpha chain	HLA	1.65426	3.14762	0.175571	15	1	46.8	23.9939	23.9258	23.69	26.39	23.9674	26.215
P01903	HLA class II histocompatibility antigen, DR alpha chain	HLA	-4.04132	-16.4649	0.0121176	8	8	39.4	27.9409	27.9797	27.628	24.5184	23.2593	23.6469
P01920	HLA class II histocompatibility antigen, DQ beta 1 chain	HLA	-2.04239	-4.11927	0.0531443	6	6	22.6	21.2901	21.7792	19.9993	19.0938	18.8909	18.9568
P02511	Alpha-crystallin B chain	CRYAB	1.02973	2.04164	0.250576	9	9	50.9	24.765	25.2117	25.52	26.4828	25.1531	26.9501
P02545	Prelamin-A/C;Lamin-A/C	LMNA	0.842114	1.79268	0.0303269	80	1	81.9	29.4616	29.377	29.363	30.0612	30.3934	30.2734
P02545	Prelamin-A/C;Lamin-A/C	LMNA	0.964396	1.95125	0.0883782	76	2	81.3	24.6493	24.8291	25.1326	26.1483	25.3631	25.9928
P02649	Apolipoprotein E	APOE	-1.1735	-2.25558	0.218785	15	12	51.1	24.9814	24.8327	24.4748	22.393	24.2077	24.1678
P02751	Fibronectin;Anastellin;Ugl-Y1;Ugl-Y2;Ugl-Y3	FN1	-4.38913	-20.9537	0.00496	51	51	31.7	24.2169	23.6999	23.8465	19.0786	20.0942	19.4231
P02786	Transferrin receptor protein 1;Transferrin receptor protein 1, serum form	TFRC	0.250886	1.18994	0.712218	26	26	37.6	27.5971	27.782	27.7379	28.6605	27.4262	27.7829
P02787	Serotransferrin	TF	-1.37772	-2.59857	0.115666	10	9	16.3	20.8117	22.4399	21.4492	20.0474	20.572	19.9482
P02792	Ferritin light chain	FTL	-0.789509	-1.72849	0.519193	6	6	41.1	23.2497	23.5346	23.011	23.8557	21.0753	22.4959
P02794	Ferritin heavy chain;Ferritin heavy chain, N-terminally processed	FTH1	0.0719783	1.05116	0.944584	10	10	68.3	24.2392	24.9201	24.9106	25.4249	23.8664	24.9946
P04040	Catalase	CAT	-0.435973	-1.35282	0.536286	19	19	37	26.6267	26.7155	26.0634	25.3949	26.0171	26.6856
P04049	RAF proto-oncogene serine/threonine-protein kinase	RAF1	0.0633723	1.04491	0.902314	6	5	11.4	23.008	22.7305	22.9677	22.5662	23.1916	23.1385
P04062	Glucosylceramidase	GBA	0.403682	1.32288	0.426714	6	6	16.3	22.2242	22.249	21.8322	22.9787	22.4115	22.1263
P04066	Tissue alpha-L-fucosidase	FUCA1	1.85859	3.62653	0.0933956	2	2	4.7	20.1054	17.972	19.2351	20.7352	21.4322	20.721
P04075	Fructose-bisphosphate aldolase A	ALDOA	0.343454	1.26879	0.338098	26	24	79.7	32.6007	32.7311	32.8572	33.3792	32.9639	32.8763
P04080	Cystatin-B	CSTB	0.174302	1.12842	0.794546	6	6	86.7	27.1717	27.072	27.1072	27.5809	27.6849	26.6081
P04083	Annexin A1	ANXA1	-5.36719	-41.2748	0	31	31	77.5	31.4758	31.3101	31.5965	26.2592	25.9977	26.0239
P04114	Apolipoprotein B-100;Apolipoprotein B-48	APOB	-1.0504	-2.0711	0.512482	5	4	1.3	22.5301	22.2579	21.3986	21.4751	19.0048	22.5555
P04179	Superoxide dismutase [Mn], mitochondrial	SOD2	-0.159582	-1.11696	0.812984	9	9	35.8	25.3744	25.4608	26.3553	25.8283	25.3485	25.5349
P04181	Ornithine aminotransferase, mitochondrial;Ornithine aminotransferase, hepatic form;Ornithine aminotransferase, renal form	OAT	-0.591282	-1.50658	0.533886	15	15	33.7	25.5224	26.1154	25.3372	25.7798	23.9615	25.4598
P04183	Thymidine kinase, cytosolic	TK1	-0.76826	-1.70321	0.379236	6	6	36.3	24.6998	24.4987	24.299	24.3757	24.1828	22.6342
P04222	HLA class I histocompatibility antigen, Cw-3 alpha chain	HLA	-2.91667	-7.55101	0.0254173	7	1	29.8	22.6127	22.1512	22.2432	18.6635	20.3018	19.2918
P04229	HLA class II histocompatibility antigen, DRB1-1 beta chain;HLA class II histocompatibility antigen, DRB1-16 beta chain;HLA class II histocompatibility antigen, DR beta 5 chain	HLA	-2.48862	-5.61241	0.00917241	8	2	32	24.7402	25.2775	24.5343	22.541	22.545	22.0002
P04233	HLA class II histocompatibility antigen gamma chain	CD74	-6.63059	-99.0847	0.035	8	2	37.9	26.3283	26.6311	26.2673	21.8579	16.4371	21.0399
P04259	Keratin, type II cytoskeletal 6B	KRT6B	2.37929	5.20281	0.373449	39	1	56.6	20.8234	22.3493	18.3785	21.1792	21.5313	25.9786
P04271	Protein S100-B	S100B	-3.30844	-9.90694	0.0322698	4	4	44.6	24.267	22.309	21.9104	19.76	19.6765	19.1246
P04350	Tubulin beta-4A chain	TUBB4A	-0.538786	-1.45275	0.682364	29	3	61.7	25.2839	25.1828	23.3416	23.2283	23.9038	25.0597
P04406	Glyceraldehyde-3-phosphate dehydrogenase	GAPDH	-0.167352	-1.123	0.797558	24	24	76.4	34.1028	34.3216	34.3083	34.6374	33.5137	34.0796
P04424	Argininosuccinate lyase	ASL	0.184631	1.13653	0.789194	4	4	9.6	22.5037	22.9682	23.413	23.6312	22.8678	22.9397
P04439	HLA class I histocompatibility antigen, A-3 alpha chain;HLA class I histocompatibility antigen, A-36 alpha chain;HLA class I histocompatibility antigen, A-1 alpha chain;HLA class I histocompatibility antigen, A-11 alpha chain	HLA	-0.271937	-1.20743	0.420763	18	4	53.4	28.9279	29.0184	29.2139	29.0242	28.5736	28.7465
P04440	HLA class II histocompatibility antigen, DP beta 1 chain	HLA	0.0033315	1.00231	0.99905	6	5	23.6	22.2447	22.3753	21.8283	23.9415	23.8282	18.6886
P04632	Calpain small subunit 1	CAPNS1	-1.65818	-3.15618	0.0881019	9	7	48.9	26.5005	26.2859	24.7729	24.0432	24.1807	24.3608
P04792	Heat shock protein beta-1	HSPB1	-0.170236	-1.12524	0.755776	17	17	72.2	31.6117	31.3985	31.9182	31.904	31.3465	31.1671
P04818	Thymidylate synthase	TYMS	-1.09157	-2.13106	0.0802704	9	9	32.3	24.6213	24.4922	24.6067	24.0289	22.9631	23.4534
P04843	Dolichyl-diphosphooligosaccharide--protein glycosyltransferase subunit 1	RPN1	-0.195655	-1.14524	0.581364	28	28	44.6	28.9526	28.8118	29.0997	29.0229	28.6832	28.5709
P04844	Dolichyl-diphosphooligosaccharide--protein glycosyltransferase subunit 2	RPN2	-0.159995	-1.11728	0.769015	12	12	28.3	27.4706	27.292	27.5945	27.7652	27.194	26.918
P04899	Guanine nucleotide-binding protein G(i) subunit alpha-2	GNAI2	-0.0412121	-1.02898	0.921097	13	8	41.1	27.3201	27.2558	26.9706	27.3366	26.9664	27.1199
P04920	Anion exchange protein 2	SLC4A2	1.7774	3.42808	0.003875	11	10	16.6	24.0995	23.9832	24.1451	26.0421	25.7818	25.7362
P04921	Glycophorin-C	GYPC	0.153207	1.11204	0.768078	2	2	25.2	24.5263	24.5033	24.759	25.209	24.447	24.5922
P05023	Sodium/potassium-transporting ATPase subunit alpha-1	ATP1A1	0.214975	1.16068	0.599176	41	28	40.4	30.7194	30.3258	30.4135	30.8673	30.848	30.3882
P05026	Sodium/potassium-transporting ATPase subunit beta-1	ATP1B1	-2.29244	-4.89884	0.0260312	5	5	16.9	25.399	25.8154	25.5211	23.9712	23.0902	22.7967
P05067	Amyloid beta A4 protein;N-APP;Soluble APP-alpha;Soluble APP-beta;C99;Beta-amyloid protein 42;Beta-amyloid protein 40;C83;P3(42);P3(40);C80;Gamma-secretase C-terminal fragment 59;Gamma-secretase C-terminal fragment 57;Gamma-secretase C-terminal fragment 50;C31	APP	-0.292192	-1.2245	0.677957	7	7	16	23.6123	23.6992	23.3299	22.511	23.4873	23.7665
P05089	Arginase-1	ARG1	-0.582439	-1.49738	0.68117	7	7	27	18.7067	19.6552	16.9738	17.4797	18.7302	17.3786
P05090	Apolipoprotein D	APOD	4.17063	18.0088	0.014	4	4	19.6	22.395	22.4832	22.5936	27.1253	25.8213	27.0371
P05091	Aldehyde dehydrogenase, mitochondrial	ALDH2	-2.33532	-5.04663	0.0374369	15	12	30.2	25.1334	25.9389	24.9849	23.3775	22.0977	23.5761
P05106	Integrin beta-3	ITGB3	-1.43776	-2.709	0.0284645	21	21	32.9	26.8459	26.2901	26.569	24.8658	25.3693	25.1567
P05109	Protein S100-A8;Protein S100-A8, N-terminally processed	S100A8	-1.83202	-3.56035	0.625533	11	11	54.8	26.8436	27.5337	19.5667	21.6738	23.4506	23.3236
P05141	ADP/ATP translocase 2;ADP/ATP translocase 2, N-terminally processed	SLC25A5	0.397687	1.31739	0.189384	17	9	39.3	28.9697	29.0429	28.6948	29.1772	29.3192	29.4042
P05165	Propionyl-CoA carboxylase alpha chain, mitochondrial	PCCA	-1.11199	-2.16144	0.312792	4	4	7.8	21.4173	21.426	22.8009	20.9007	19.7124	21.6952
P05166	Propionyl-CoA carboxylase beta chain, mitochondrial	PCCB	-0.475471	-1.39037	0.645376	6	6	15.4	23.0963	23.2261	22.6638	21.3607	22.7425	23.4565
P05198	Eukaryotic translation initiation factor 2 subunit 1	EIF2S1	0.11238	1.08101	0.784897	28	28	68.6	28.1163	28.4881	28.1097	28.2355	28.2209	28.5948
P05362	Intercellular adhesion molecule 1	ICAM1	-2.49066	-5.62035	0.0112727	15	15	32.9	27.7624	27.9951	27.6368	25.2806	25.3284	25.3134
P05386	60S acidic ribosomal protein P1	RPLP1	-1.00715	-2.00994	0.211599	5	4	90.4	27.2488	26.6591	26.1985	26.4872	25.3222	25.2756
P05387	60S acidic ribosomal protein P2	RPLP2	-0.167196	-1.12287	0.813132	11	10	95.7	31.1695	30.8268	31.1504	31.534	30.7738	30.3373
P05388	60S acidic ribosomal protein P0;60S acidic ribosomal protein P0-like	RPLP0	0.0957826	1.06864	0.868273	17	17	57.7	29.1405	29.3122	29.3259	29.8577	29.0176	29.1906
P05455	Lupus La protein	SSB	-0.030955	-1.02169	0.957381	29	29	50	28.3812	28.2907	28.5582	27.9778	28.4456	28.7138
P05549	Transcription factor AP-2-alpha;Transcription factor AP-2-epsilon;Transcription factor AP-2-beta	TFAP2A	0.338128	1.26412	0.742185	10	7	28.8	18.0676	19.2522	18.2693	19.5039	19.158	17.9417
P05556	Integrin beta-1	ITGB1	-0.613078	-1.52952	0.0508837	18	18	23.8	27.7013	27.4771	27.5603	26.9422	26.8776	27.0796
P05783	Keratin, type I cytoskeletal 18	KRT18	0.860281	1.81539	0.608381	17	9	50.7	18.2076	17.8029	16.9978	19.7665	16.4067	19.416
P05976	Myosin light chain 1/3, skeletal muscle isoform;Myosin light chain 3	MYL1	-1.12604	-2.18259	0.29342	2	2	10.7	24.2503	24.6782	24.4521	24.2721	21.9604	23.7699
P05997	Collagen alpha-2(V) chain	COL5A2	-2.66709	-6.35147	0.0780667	3	3	2.8	21.6149	22.6684	22.3214	21.1285	18.4118	19.0631
P06132	Uroporphyrinogen decarboxylase	UROD	-0.0749302	-1.05331	0.879155	8	8	24.3	23.4796	23.8122	23.5444	23.9113	23.327	23.373
P06276	Cholinesterase	BCHE	-5.26471	-38.4446	0.0244848	2	2	4.2	25.1954	25.2927	23.9672	21.028	18.3734	19.2599
P06280	Alpha-galactosidase A	GLA	0.422995	1.34071	0.348307	2	2	8.2	23.1806	23.2276	23.4209	24.1352	23.3494	23.6135
P06396	Gelsolin	GSN	-2.3175	-4.98468	0.00459259	36	16	48	30.8075	30.6443	30.9954	28.5027	28.3234	28.6687
P06400	Retinoblastoma-associated protein	RB1	0.105036	1.07552	0.919693	11	11	14.2	24.5069	24.2449	22.9253	24.2501	23.6283	24.1137
P06454	Prothymosin alpha;Prothymosin alpha, N-terminally processed;Thymosin alpha-1	PTMA	0.244863	1.18498	0.797517	3	3	17.3	30.1731	29.4458	29.0184	29.079	30.4947	29.7982
P06493	Cyclin-dependent kinase 1	CDK1	-1.26092	-2.39649	0.061765	12	10	41.8	25.795	25.723	24.9259	24.1785	23.9602	24.5224
P06576	ATP synthase subunit beta, mitochondrial	ATP5B	0.0509491	1.03595	0.921932	29	29	68.1	31.0632	31.3475	31.4103	31.6433	30.9991	31.3314
P06702	Protein S100-A9	S100A9	-1.78973	-3.4575	0.434316	9	9	67.5	27.7171	28.1322	23.521	23.2773	25.5101	25.2136
P06703	Protein S100-A6	S100A6	-0.615867	-1.53248	0.43291	7	7	34.4	29.3044	28.2375	28.8363	28.9429	27.8747	27.713
P06730	Eukaryotic translation initiation factor 4E	EIF4E	-0.371852	-1.29401	0.409922	8	8	43.3	26.1706	26.2341	25.8126	25.5301	25.4678	26.1037
P06733	Alpha-enolase	ENO1	0.253805	1.19235	0.453806	45	42	90.8	33.5855	33.463	33.8464	34.0976	33.7416	33.8171
P06737	Glycogen phosphorylase, liver form	PYGL	-1.15255	-2.22306	0.143542	35	27	41.5	27.9514	28.396	28.0597	27.5622	26.1174	27.2698
P06744	Glucose-6-phosphate isomerase	GPI	-0.432631	-1.34969	0.174716	23	18	44.8	30.3857	30.2887	30.1662	30.047	29.6504	29.8453
P06746	DNA polymerase beta	POLB	0.230876	1.17355	0.702433	10	10	34.3	22.1334	21.2935	22.2689	22.0333	22.3262	22.0289
P06748	Nucleophosmin	NPM1	-0.749865	-1.68164	0.0310739	17	17	72.5	29.6987	29.6117	29.4765	28.7624	28.8563	28.9186
P06753	Tropomyosin alpha-3 chain	TPM3	0.282829	1.21658	0.440972	23	1	57.2	24.2126	24.3236	24.1988	24.8165	24.2201	24.5469
P06753	Tropomyosin alpha-3 chain	TPM3	0.391089	1.31138	0.216126	37	5	76.2	32.1674	31.8223	31.9343	32.2148	32.5281	32.3545
P06756	Integrin alpha-V;Integrin alpha-V heavy chain;Integrin alpha-V light chain	ITGAV	-2.67638	-6.3925	0.0211236	30	30	39.7	27.5778	27.4934	27.3052	25.5261	24.5053	24.3158
P06865	Beta-hexosaminidase subunit alpha	HEXA	0.226898	1.17032	0.688918	4	4	7.4	22.2958	21.5463	22.0375	22.5739	22.0903	21.8961
P07093	Glia-derived nexin	SERPINE2	0.175461	1.12933	0.790239	14	1	36.4	22.691	22.1644	21.8479	22.4234	22.8031	22.0031
P07093	Glia-derived nexin	SERPINE2	-0.953335	-1.93634	0.0440562	15	2	36.3	27.646	27.5222	27.983	27.0001	26.6501	26.6409
P07099	Epoxide hydrolase 1	EPHX1	-0.221153	-1.16566	0.850092	8	8	14.9	25.1978	24.976	23.5951	23.6778	24.2944	25.1333
P07108	Acyl-CoA-binding protein	DBI	-1.64342	-3.12406	0.104263	5	5	63.2	26.4742	26.4212	25.8426	25.4174	24.8762	23.5142
P07195	L-lactate dehydrogenase B chain	LDHB	-0.0105324	-1.00733	0.972415	29	26	59.6	31.6418	31.6894	31.6	31.6287	31.5476	31.7232
P07196	Neurofilament light polypeptide	NEFL	0.999311	1.99905	0.292803	7	6	14.2	19.0194	20.8829	20.0855	20.9679	21.5417	20.4761
P07203	Glutathione peroxidase 1	GPX1	-1.45265	-2.7371	0.367516	4	4	29.1	21.7523	19.6013	20.8158	20.1205	20.2911	17.3998
P07225	Vitamin K-dependent protein S	PROS1	-1.72819	-3.31312	0.165036	5	5	10.5	21.5888	22.6604	20.0826	19.1878	19.8099	20.1497
P07237	Protein disulfide-isomerase	P4HB	-0.666686	-1.58742	0.0880958	44	44	68.5	31.9207	31.7964	31.9979	31.3758	30.9375	31.4016
P07311	Acylphosphatase-1	ACYP1	-0.608132	-1.52428	0.719333	3	3	30.3	22.4292	21.1991	20.069	18.9882	21.4974	21.3873
P07339	Cathepsin D;Cathepsin D light chain;Cathepsin D heavy chain	CTSD	-0.327092	-1.25448	0.517674	20	20	48.3	28.7614	28.8893	29.0205	29.0974	28.3506	28.242
P07355	Annexin A2;Putative annexin A2-like protein	ANXA2	-0.448781	-1.36489	0.0895865	46	46	77.9	33.5483	33.5245	33.5898	33.2327	33.1163	32.9673
P07384	Calpain-1 catalytic subunit	CAPN1	-0.497576	-1.41184	0.464943	19	19	32.6	26.6252	26.242	25.8603	26.0579	26.1341	25.0426
P07437	Tubulin beta chain	TUBB	0.177626	1.13102	0.514649	32	6	59.2	31.3962	31.3998	31.4886	31.8003	31.5493	31.4679
P07476	Involucrin	IVL	0.198439	1.14746	0.924896	16	16	37.4	18.2077	21.1236	19.5229	18.2756	20.1079	21.0661
P07602	Prosaposin;Saposin-A;Saposin-B-Val;Saposin-B;Saposin-C;Saposin-D	PSAP	-0.504712	-1.41884	0.316519	27	27	45.6	29.5364	29.2023	29.3492	29.391	28.5737	28.609
P07686	Beta-hexosaminidase subunit beta;Beta-hexosaminidase subunit beta chain B;Beta-hexosaminidase subunit beta chain A	HEXB	-1.9066	-3.74924	0.0624276	15	15	29.3	27.1953	27.6367	26.3654	25.8946	24.5286	25.0543
P07711	Cathepsin L1;Cathepsin L1 heavy chain;Cathepsin L1 light chain	CTSL	0.364598	1.28752	0.17046	4	4	12.6	24.701	24.6863	24.9082	25.2299	25.0315	25.1279
P07737	Profilin-1	PFN1	-0.553305	-1.46744	0.286496	15	15	77.9	30.9392	31.169	31.1418	31.0895	30.3297	30.1709
P07741	Adenine phosphoribosyltransferase	APRT	0.0650749	1.04614	0.921069	7	7	43.9	25.8366	26.2523	26.0711	26.6624	25.8058	25.887
P07814	Bifunctional glutamate/proline--tRNA ligase;Glutamate--tRNA ligase;Proline--tRNA ligase	EPRS	-0.0153726	-1.01071	0.970324	58	58	41.9	28.8744	28.9372	29.1196	29.1191	28.8286	28.9373
P07858	Cathepsin B;Cathepsin B light chain;Cathepsin B heavy chain	CTSB	0.928438	1.90321	0.237177	15	15	43.1	27.5797	27.6485	26.7443	28.5273	27.4614	28.7691
P07900	Heat shock protein HSP 90-alpha	HSP90AA1	0.401572	1.32095	0.110776	66	45	64.9	32.4381	32.5515	32.4622	32.929	32.7534	32.974
P07910	Heterogeneous nuclear ribonucleoproteins C1/C2	HNRNPC	0.115892	1.08364	0.814131	15	9	47.4	26.7659	26.3937	26.3684	26.6526	26.9307	26.2923
P07919	Cytochrome b-c1 complex subunit 6, mitochondrial	UQCRH	-0.571538	-1.48611	0.350876	6	6	71.4	26.1535	25.843	25.9876	26.0741	25.3369	24.8584
P07942	Laminin subunit beta-1	LAMB1	-3.95616	-15.5211	0.0240762	49	49	34.6	28.3725	27.6148	28.2166	25.3102	23.7454	23.2798
P07947	Tyrosine-protein kinase Yes	YES1	0.0842571	1.06014	0.897861	7	3	13.3	21.8836	21.3644	22.1228	21.4685	22.1433	22.0118
P07951	Tropomyosin beta chain	TPM2	-1.55969	-2.9479	0.0927208	23	1	50.7	21.9729	21.3451	21.4792	19.4674	21.037	19.6137
P07951	Tropomyosin beta chain	TPM2	-0.94371	-1.92347	0.150463	25	2	54.9	27.6076	27.3057	27.1051	25.7132	26.6665	26.8076
P07954	Fumarate hydratase, mitochondrial	FH	0.119576	1.08642	0.776113	13	13	34.5	27.8744	27.9423	28.2626	28.4185	28.038	27.9815
P07996	Thrombospondin-1	THBS1	-5.78162	-55.0099	0.018	29	13	29.5	27.0782	27.3012	27.3853	19.6695	22.3538	22.3964
P08047	Transcription factor Sp1	SP1	0.825152	1.77172	0.304764	4	4	10.4	21.6259	22.0034	21.7339	23.6051	22.0841	22.1495
P08069	Insulin-like growth factor 1 receptor;Insulin-like growth factor 1 receptor alpha chain;Insulin-like growth factor 1 receptor beta chain	IGF1R	0.971445	1.9608	0.590577	2	2	1.6	21.2333	18.8365	19.6834	22.335	18.9941	21.3385
P08123	Collagen alpha-2(I) chain	COL1A2	-1.74909	-3.36146	0.184957	3	3	3.3	22.6668	22.9654	23.2249	22.6848	21.2326	19.6925
P08133	Annexin A6	ANXA6	-0.902557	-1.86938	0.0372769	45	45	64.3	29.6435	30.0087	29.8498	29.1164	28.7445	28.9335
P08134	Rho-related GTP-binding protein RhoC	RHOC	-1.07052	-2.10019	0.158229	10	3	40.9	28.2536	27.829	27.2468	26.8121	26.0779	27.2278
P08138	Tumor necrosis factor receptor superfamily member 16	NGFR	-4.86517	-29.1449	0.00563636	11	1	42.9	25.0816	24.6423	24.9476	20.543	19.3696	20.1633
P08174	Complement decay-accelerating factor	CD55	-1.36633	-2.57814	0.440042	4	4	11.3	21.6847	21.4363	19.2677	18.8882	21.3064	18.0951
P08195	4F2 cell-surface antigen heavy chain	SLC3A2	-0.660624	-1.58077	0.179164	23	1	37.7	28.3846	28.4906	28.4606	28.2574	27.361	27.7355
P08195	4F2 cell-surface antigen heavy chain	SLC3A2	-1.12377	-2.17916	0.0729231	23	1	44.4	23.3455	23.4291	23.3368	22.5496	21.6498	22.5407
P08236	Beta-glucuronidase	GUSB	-2.07354	-4.20918	0.0118222	2	2	4.4	20.2396	20.3301	20.0322	18.436	18.0054	17.9399
P08237	ATP-dependent 6-phosphofructokinase, muscle type	PFKM	0.728412	1.65681	0.0713574	21	19	32.7	26.727	27.1915	26.837	27.7568	27.516	27.6679
P08238	Heat shock protein HSP 90-beta	HSP90AB1	0.535573	1.44952	0.0794921	67	42	64.1	33.8655	34.0271	33.9299	34.6089	34.3087	34.5116
P08240	Signal recognition particle receptor subunit alpha	SRPR	0.240335	1.18127	0.501563	18	18	32.3	25.6401	25.8125	25.985	26.3228	25.9668	25.8691
P08243	Asparagine synthetase [glutamine-hydrolyzing]	ASNS	0.706171	1.63147	0.287215	13	13	33.3	22.3064	22.5282	22.5598	23.923	22.5937	22.9961
P08397	Porphobilinogen deaminase	HMBS	-2.07061	-4.20064	0.11955	5	5	16.3	22.7862	22.5532	22.9043	20.3491	22.2446	19.4381
P08559	Pyruvate dehydrogenase E1 component subunit alpha, somatic form, mitochondrial	PDHA1	0.360888	1.28422	0.328874	13	11	37	24.4609	25.0059	24.7687	25.2558	25.117	24.9452
P08572	Collagen alpha-2(IV) chain;Canstatin	COL4A2	-0.402266	-1.32158	0.723851	5	5	4	24.5415	24.4224	24.2719	22.6662	24.8408	24.5221
P08574	Cytochrome c1, heme protein, mitochondrial	CYC1	0.819896	1.76528	0.277934	6	6	22.5	24.3652	24.6861	24.4991	24.9096	24.8387	26.2618
P08582	Melanotransferrin	MFI2	0.231529	1.17408	0.591527	21	21	35.4	26.2659	25.8032	25.8152	26.4706	26.1554	25.9528
P08621	U1 small nuclear ribonucleoprotein 70 kDa	SNRNP70	1.22779	2.34208	0.725928	23	23	44.4	23.0727	22.2741	18.6671	19.4784	22.2999	25.919
P08648	Integrin alpha-5;Integrin alpha-5 heavy chain;Integrin alpha-5 light chain	ITGA5	-2.32807	-5.02133	0.0404242	9	9	11.1	23.9294	22.651	24.5478	21.3167	21.5518	21.2755
P08670	Vimentin	VIM	-1.49982	-2.82807	0.0441453	74	70	92.9	32.6105	33.1116	33.7275	31.7845	31.7517	31.4138
P08708	40S ribosomal protein S17	RPS17	0.939703	1.91813	0.286519	11	11	44.4	28.6104	28.371	28.5424	28.3961	30.3178	29.6291
P08754	Guanine nucleotide-binding protein G(k) subunit alpha	GNAI3	-0.264966	-1.20161	0.695472	10	5	28.2	22.8181	21.6355	22.2694	21.8142	21.8331	22.2808
P08758	Annexin A5	ANXA5	0.306772	1.23694	0.482739	32	32	75.6	31.9836	32.0162	31.939	32.5936	31.8414	32.4242
P08865	40S ribosomal protein SA	RPSA	0.217836	1.16299	0.674659	12	12	51.2	29.5333	29.7706	29.5009	30.2096	29.901	29.3478
P08962	CD63 antigen	CD63	-0.188984	-1.13996	0.599215	2	2	20.5	26.7473	26.8069	27.2128	26.7693	26.8306	26.6001
P09001	39S ribosomal protein L3, mitochondrial	MRPL3	2.58255	5.98998	0.0806713	3	3	12.1	19.3506	21.3583	19.5959	21.8017	23.8355	22.4152
P09012	U1 small nuclear ribonucleoprotein A	SNRPA	0.259947	1.19743	0.717448	7	6	33	23.743	23.9331	23.0953	23.3635	23.7833	24.4045
P09104	Gamma-enolase	ENO2	-0.187771	-1.139	0.59796	22	19	65.2	29.3998	29.3566	29.8344	29.4108	29.3461	29.2706
P09110	3-ketoacyl-CoA thiolase, peroxisomal	ACAA1	-0.262713	-1.19973	0.624428	13	13	37.5	26.2278	25.9309	26.4628	26.3426	25.988	25.5028
P09211	Glutathione S-transferase P	GSTP1	-1.00776	-2.01079	0.14698	19	19	73.8	31.2313	31.3359	31.2989	31.0018	29.6339	30.2072
P09234	U1 small nuclear ribonucleoprotein C	SNRPC	1.21516	2.32167	0.510166	3	3	19.5	23.4234	21.1869	19.1014	22.7435	22.7882	21.8254
P09382	Galectin-1	LGALS1	-0.810954	-1.75437	0.182375	10	10	67.4	31.7544	31.5777	31.1595	31.2933	30.38	30.3855
P09417	Dihydropteridine reductase	QDPR	0.468753	1.38391	0.413143	17	17	71.3	27.6457	27.6525	27.8887	28.806	27.7009	28.0861
P09429	High mobility group protein B1;Putative high mobility group protein B1-like 1	HMGB1	-0.0763499	-1.05435	0.896145	12	10	31.2	30.8112	30.6443	30.9404	30.3999	30.5625	31.2044
P09471	Guanine nucleotide-binding protein G(o) subunit alpha	GNAO1	1.83064	3.55695	0.272374	8	5	26.8	22.3511	21.6091	18.589	22.4789	22.9529	22.6092
P09486	SPARC	SPARC	-1.54195	-2.91188	0.0404048	14	14	45.2	28.2077	28.2243	28.3626	27.344	26.1726	26.6522
P09488	Glutathione S-transferase Mu 1;Glutathione S-transferase Mu 4	GSTM1	-0.47879	-1.39357	0.639508	4	2	28.2	22.6822	22.5619	22.3944	23.2374	21.0885	21.8762
P09493			-1.43924	-2.71178	0.111258	20	3	49	25.2965	25.6447	26.3405	24.064	23.7454	25.1546
P09496	Clathrin light chain A	CLTA	-0.116742	-1.08428	0.768502	8	8	31.7	26.8739	26.8541	27.1417	27.1117	26.6958	26.7119
P09497	Clathrin light chain B	CLTB	0.0456015	1.03211	0.955683	7	7	23.2	25.3521	25.4395	25.5375	24.7922	26.0413	25.6325
P09525	Annexin A4	ANXA4	-0.0755444	-1.05376	0.870489	23	23	63.9	27.8379	28.2096	28.0564	28.2153	27.6646	27.9975
P09543	2,3-cyclic-nucleotide 3-phosphodiesterase	CNP	-1.26661	-2.40596	0.0288366	24	24	49.6	28.4454	28.5666	28.796	27.4949	27.0435	27.4697
P09601	Heme oxygenase 1	HMOX1	1.3254	2.50602	0.273012	7	7	28.8	18.884	21.4216	21.0176	21.6218	21.514	22.1636
P09622	Dihydrolipoyl dehydrogenase, mitochondrial	DLD	0.201015	1.14951	0.497279	15	15	34.1	28.0999	28.0151	28.3016	28.1973	28.3172	28.5051
P09651	Heterogeneous nuclear ribonucleoprotein A1;Heterogeneous nuclear ribonucleoprotein A1, N-terminally processed;Heterogeneous nuclear ribonucleoprotein A1-like 2	HNRNPA1	-0.0834446	-1.05954	0.759505	23	23	63.4	28.1512	28.2926	28.0983	28.1004	28.1989	27.9925
P09661	U2 small nuclear ribonucleoprotein A	SNRPA1	-0.177899	-1.13124	0.921206	20	20	56.1	23.6966	23.7859	22.3843	21.4676	23.4332	24.4322
P09874	Poly [ADP-ribose] polymerase 1	PARP1	0.89126	1.8548	0.0314731	55	55	49.1	26.2909	26.2711	26.5438	27.3431	27.1579	27.2785
P09884	DNA polymerase alpha catalytic subunit	POLA1	0.944326	1.92429	0.472144	7	7	7.5	25.5337	25.2501	25.9335	28.1931	25.2765	26.0806
P09936	Ubiquitin carboxyl-terminal hydrolase isozyme L1	UCHL1	2.58442	5.99774	0.0143784	9	9	51.6	27.3203	27.5949	26.8726	29.7787	29.7567	30.0057
P09960	Leukotriene A-4 hydrolase	LTA4H	-1.23389	-2.352	0.11791	19	19	41.6	26.41	26.3497	26.7121	25.9319	24.4325	25.4057
P09972	Fructose-bisphosphate aldolase C	ALDOC	-0.422524	-1.34027	0.168638	23	21	60.2	31.115	30.9527	31.3625	30.6902	30.7661	30.7064
Q71UI9	Histone H2A.V;Histone H2A.Z	H2AFV	1.38334	2.60872	0.228051	5	3	31.2	22.0615	21.6672	22.8885	22.3728	24.7102	23.6843
Q99878	Histone H2A type 1-J;Histone H2A type 1-H;Histone H2A.J;Histone H2A type 2-C;Histone H2A type 2-A;Histone H2A type 1-D;Histone H2A type 1	HIST1H2AJ	0.690988	1.61439	0.304546	9	2	41.4	27.6665	27.387	27.6996	27.5556	28.9265	28.3439
P0CB38	Polyadenylate-binding protein 4-like	PABPC4L	-1.21091	-2.31484	0.550085	2	1	7.8	23.1517	22.4934	23.4128	19.0869	23.4677	22.8706
P0CG39	POTE ankyrin domain family member J	POTEJ	-2.01224	-4.03408	0.0491111	6	1	6.3	21.8721	22.1434	21.3831	20.5736	18.971	19.8173
P0DMV9	Heat shock 70 kDa protein 1B;Heat shock 70 kDa protein 1A	HSPA1B	0.550643	1.46474	0.0882444	38	25	57.3	31.2586	31.2749	31.2386	32.0297	31.6415	31.7529
P0DN76	Splicing factor U2AF 35 kDa subunit;Splicing factor U2AF 26 kDa subunit	U2AF1	-0.12536	-1.09078	0.883313	7	7	29.6	21.9556	22.4179	23.2179	21.9296	22.6501	22.6356
P0DN79	Cystathionine beta-synthase	CBS	-1.5887	-3.00778	0.0375584	8	8	19.6	23.1169	23.1082	23.0753	20.8693	21.6301	22.035
P0DP25			-1.00936	-2.01302	0.291187	15	13	67.8	30.3845	30.7067	29.9292	30.0569	28.1792	29.7562
P0DP91	DNA excision repair protein ERCC-6	ERCC6	-1.15306	-2.22385	0.130705	5	5	6.8	21.8235	20.811	22.1251	20.8193	20.243	20.2382
P10109	Adrenodoxin, mitochondrial	FDX1	0.00513331	1.00356	0.997612	3	3	25.5	21.9095	20.1172	22.0419	21.002	21.2213	21.8605
P10114	Ras-related protein Rap-2a	RAP2A	1.50159	2.83155	0.326086	4	2	25.1	21.4607	18.2344	18.4445	20.741	20.5936	21.3098
P10155	60 kDa SS-A/Ro ribonucleoprotein	TROVE2	-0.314086	-1.24322	0.484261	12	12	26.3	26.6784	26.8755	27.0057	26.844	26.1164	26.657
P10253	Lysosomal alpha-glucosidase;76 kDa lysosomal alpha-glucosidase;70 kDa lysosomal alpha-glucosidase	GAA	-1.92386	-3.79437	0.0790377	5	5	7.2	23.1006	22.7734	23.2503	21.8052	19.9267	21.6209
P10301	Ras-related protein R-Ras	RRAS	-0.597097	-1.51267	0.142575	6	4	39.4	22.6915	22.6273	22.3425	21.6706	21.9895	22.21
P10321	HLA class I histocompatibility antigen, Cw-7 alpha chain	HLA	-0.465909	-1.38119	0.688988	11	2	41.5	23.497	23.8688	22.2368	22.0034	23.7359	22.4656
P10398	Serine/threonine-protein kinase A-Raf	ARAF	-0.0982736	-1.07049	0.921401	4	3	8.1	22.7976	22.6453	21.4464	21.9425	21.9345	22.7175
P10412	Histone H1.4	HIST1H1E	-0.188828	-1.13984	0.88104	19	4	42	27.388	26.9189	26.6931	25.6267	27.9322	26.8746
P10451	Osteopontin	SPP1	-1.75418	-3.37335	0.163541	2	1	11.1	19.7031	20.4913	21.3359	18.6023	19.9624	17.7031
P10515	Dihydrolipoyllysine-residue acetyltransferase component of pyruvate dehydrogenase complex, mitochondrial	DLAT	0.111015	1.07999	0.654971	11	11	18.5	26.0613	26.1296	25.952	26.051	26.2448	26.1802
P10586	Receptor-type tyrosine-protein phosphatase F	PTPRF	0.672213	1.59352	0.345863	5	5	3.4	22.1115	21.7967	21.0717	21.7735	22.3694	22.8536
P10599	Thioredoxin	TXN	-1.60464	-3.0412	0.0885589	5	5	41.9	29.4154	28.857	29.0662	28.521	26.9242	27.0796
P10606	Cytochrome c oxidase subunit 5B, mitochondrial	COX5B	-0.0500272	-1.03528	0.971829	5	5	30.2	27.8026	26.3789	27.2621	27.8227	27.264	26.2068
P10619	Lysosomal protective protein;Lysosomal protective protein 32 kDa chain;Lysosomal protective protein 20 kDa chain	CTSA	-0.807682	-1.7504	0.245742	5	5	11.7	26.0176	25.743	26.0941	25.9269	24.5207	24.984
P10636	Microtubule-associated protein tau	MAPT	0.749907	1.68168	0.0924477	7	1	30.4	21.1427	21.5629	21.0153	21.7542	22.1656	22.0509
P10636	Microtubule-associated protein tau	MAPT	1.74321	3.34779	0.115023	7	1	29.7	20.9361	19.1947	20.8214	22.7818	21.8345	21.5656
P10644	cAMP-dependent protein kinase type I-alpha regulatory subunit;cAMP-dependent protein kinase type I-alpha regulatory subunit, N-terminally processed	PRKAR1A	0.389447	1.30989	0.316202	20	19	46.7	27.653	27.4778	27.9693	28.3022	27.846	28.1202
P10746	Uroporphyrinogen-III synthase	UROS	-1.08072	-2.11509	0.303333	2	2	15.5	22.203	20.9767	21.801	21.4736	20.8036	19.4613
P10768	S-formylglutathione hydrolase	ESD	-0.671526	-1.59276	0.202148	10	10	49.6	27.2171	27.4774	27.5724	27.2202	26.2799	26.7523
P10809	60 kDa heat shock protein, mitochondrial	HSPD1	0.0191358	1.01335	0.959667	53	53	78.7	32.7338	32.5534	32.7128	32.764	32.805	32.4885
P11021	78 kDa glucose-regulated protein	HSPA5	-0.625772	-1.54304	0.0886981	59	58	63.5	33.6335	33.4432	33.7351	33.1558	33.0275	32.7512
P11047	Laminin subunit gamma-1	LAMC1	-2.32232	-5.00136	0.0206667	45	45	34.4	28.3349	28.3033	28.1635	25.9646	25.8714	25.9987
P11117	Lysosomal acid phosphatase	ACP2	0.483026	1.39767	0.568325	4	4	9.5	22.3605	22.7078	21.7227	23.4261	22.8763	21.9377
P11137	Microtubule-associated protein 2	MAP2	-0.764132	-1.69835	0.496677	4	4	2.6	21.3959	20.0706	22.5665	20.9678	20.3481	20.4246
P11142	Heat shock cognate 71 kDa protein	HSPA8	0.228556	1.17166	0.449798	49	38	65	33.7851	33.7923	33.9377	34.2986	33.901	34.0012
P11166	Solute carrier family 2, facilitated glucose transporter member 1	SLC2A1	1.14557	2.21234	0.0403021	3	3	7.1	21.8146	21.9218	22.0023	23.4273	22.6638	23.0843
P11171	Protein 4.1	EPB41	0.0731208	1.05199	0.979483	10	9	14.8	23.6233	26.1212	23.1766	22.2907	25.4347	25.415
P11172	Uridine 5-monophosphate synthase;Orotate phosphoribosyltransferase;Orotidine 5-phosphate decarboxylase	UMPS	0.466607	1.38186	0.306454	12	12	30.9	24.6839	24.6514	25.1631	25.6443	25.0183	25.2356
P11177	Pyruvate dehydrogenase E1 component subunit beta, mitochondrial	PDHB	-0.271308	-1.2069	0.569307	10	10	33.4	26.53	27.1109	27.2917	26.8823	26.5352	26.7012
P11182	Lipoamide acyltransferase component of branched-chain alpha-keto acid dehydrogenase complex, mitochondrial	DBT	-1.09543	-2.13677	0.427554	6	6	13.7	22.0557	21.7573	24.1578	22.2707	20.4345	21.9793
P11216	Glycogen phosphorylase, brain form	PYGB	-0.213448	-1.15946	0.64666	57	46	58.6	30.3312	30.5648	30.4903	30.6284	29.8596	30.258
P11217	Glycogen phosphorylase, muscle form	PYGM	0.51159	1.42562	0.219804	12	1	13.1	20.0873	19.9201	19.4203	20.4525	20.3087	20.2013
P11233	Ras-related protein Ral-A	RALA	0.112113	1.08081	0.847412	6	4	23.8	25.4977	25.5288	25.9228	26.0303	25.2857	25.9697
P11234	Ras-related protein Ral-B	RALB	-0.345259	-1.27038	0.351071	4	2	22.3	24.0516	23.918	24.2333	23.6379	23.5039	24.0253
P11274	Breakpoint cluster region protein	BCR	0.397695	1.3174	0.18185	4	3	5.9	22.2598	22.1155	22.0287	22.3461	22.6882	22.5628
P11277	Spectrin beta chain, erythrocytic	SPTB	-0.157073	-1.11502	0.833392	10	2	5.1	20.767	20.2579	20.3453	19.7302	20.2072	20.9616
P11279	Lysosome-associated membrane glycoprotein 1	LAMP1	0.0234159	1.01636	0.964099	7	7	17.3	27.5676	27.5918	27.9098	27.8913	27.4252	27.8229
P11310	Medium-chain specific acyl-CoA dehydrogenase, mitochondrial	ACADM	0.12825	1.09297	0.786472	14	14	29.2	27.8219	27.3838	28.0022	27.8699	28.0571	27.6656
P11387	DNA topoisomerase 1	TOP1	-0.0893714	-1.06391	0.966122	42	42	47.1	16.516	17.7436	18.822	17.4027	19.0386	16.3723
P11388	DNA topoisomerase 2-alpha	TOP2A	0.70843	1.63402	0.200445	65	51	39.7	19.3533	19.4498	19.7063	19.6396	20.6051	20.39
P11413	Glucose-6-phosphate 1-dehydrogenase	G6PD	-1.34253	-2.53596	0.0245437	22	22	46.8	28.4798	28.5035	28.5179	27.1443	26.8968	27.4325
P11441	Ubiquitin-like protein 4A	UBL4A	-1.5752	-2.97977	0.0677085	7	7	46.5	25.6288	25.1673	24.7719	24.1592	22.8913	23.7919
P11498	Pyruvate carboxylase, mitochondrial	PC	-0.477394	-1.39223	0.346601	36	36	36.6	25.7159	25.4651	26.2775	25.5161	25.4666	25.0437
P11586	C-1-tetrahydrofolate synthase, cytoplasmic;Methylenetetrahydrofolate dehydrogenase;Methenyltetrahydrofolate cyclohydrolase;Formyltetrahydrofolate synthetase;C-1-tetrahydrofolate synthase, cytoplasmic, N-terminally processed	MTHFD1	0.480488	1.39522	0.0779705	37	36	40.6	29.5705	29.4825	29.6931	30.15	29.9996	30.038
P11717	Cation-independent mannose-6-phosphate receptor	IGF2R	-0.877627	-1.83735	0.192121	53	53	27.8	27.9687	28.0053	27.1188	26.2711	27.06	27.1288
P11766	Alcohol dehydrogenase class-3	ADH5	-0.022742	-1.01589	0.972279	12	12	37.2	28.0593	27.9774	28.1881	28.5003	27.7514	27.9049
P11802	Cyclin-dependent kinase 4	CDK4	1.97931	3.94304	0.288495	3	2	10.9	20.955	22.4522	18.7528	23.2804	21.2031	23.6145
P11908	Ribose-phosphate pyrophosphokinase 2	PRPS2	-1.30717	-2.47456	0.149273	11	5	43.1	26.3817	26.6263	26.3147	26.0231	24.1437	25.2344
P11940	Polyadenylate-binding protein 1;Polyadenylate-binding protein 3	PABPC1	-0.0265153	-1.01855	0.94966	31	21	46.2	29.9255	29.8696	30.1347	30.0472	30.1015	29.7016
P12004	Proliferating cell nuclear antigen	PCNA	0.298477	1.22985	0.581135	16	16	56.3	29.18	29.3065	28.9688	29.8588	28.9185	29.5733
P12081	Histidine--tRNA ligase, cytoplasmic	HARS	-0.0759424	-1.05405	0.827138	24	18	41.9	27.2391	27.4726	27.5275	27.5244	27.2531	27.2339
P12107	Collagen alpha-1(XI) chain	COL11A1	-1.7455	-3.35311	0.176665	2	2	2.1	22.7999	22.5994	23.6629	21.783	22.2866	19.7561
P12109	Collagen alpha-1(VI) chain	COL6A1	-0.663097	-1.58348	0.17616	7	7	11.2	22.6484	22.4318	22.2398	21.7994	22.1654	21.3658
P12235	ADP/ATP translocase 1	SLC25A4	3.4505	10.9321	0.13477	10	2	30.2	22.8986	18.5741	22.9425	25.1642	25.6736	23.9288
P12236	ADP/ATP translocase 3;ADP/ATP translocase 3, N-terminally processed	SLC25A6	-0.382454	-1.30356	0.608103	16	6	39.9	26.6393	26.9386	27.35	27.3212	26.4784	25.9809
P12268	Inosine-5-monophosphate dehydrogenase 2	IMPDH2	0.720185	1.64739	0.0398663	33	32	57.6	29.4432	29.4691	29.5561	30.4035	30.0726	30.1529
P12270	Nucleoprotein TPR	TPR	2.21249	4.63475	0.079274	106	106	44	19.6993	20.6499	19.7014	20.9532	22.6498	23.0851
P12271	Retinaldehyde-binding protein 1	RLBP1	0.0642433	1.04554	0.924643	7	7	28.1	23.8779	23.7908	24.1431	24.593	23.6487	23.7629
P12277	Creatine kinase B-type	CKB	0.72053	1.64779	0.0411598	8	8	32	24.5153	24.5822	24.2385	25.2039	25.1151	25.1786
P12429	Annexin A3	ANXA3	0.870653	1.82849	0.164265	14	14	41.5	24.1114	24.3867	24.1439	25.7033	24.5272	25.0235
P12532	Creatine kinase U-type, mitochondrial	CKMT1A	-1.18519	-2.27393	0.124612	15	15	44.8	23.6162	23.1711	24.215	23.096	21.979	22.3717
P12814	Alpha-actinin-1	ACTN1	-0.212598	-1.15877	0.666063	67	41	71.7	29.7405	29.9607	29.945	30.1286	29.3255	29.5543
P12830	Cadherin-1;E-Cad/CTF1;E-Cad/CTF2;E-Cad/CTF3	CDH1	-2.43007	-5.3892	0.0868609	3	3	4.1	21.9653	21.8769	21.531	21.0211	18.6406	18.4213
P12882	Myosin-1	MYH1	2.07345	4.20892	0.095544	2	1	1.5	20.8977	18.7224	19.3359	21.5781	22.4686	21.1297
P12931	Proto-oncogene tyrosine-protein kinase Src	SRC	-0.915803	-1.88662	0.394449	10	6	21.8	24.8336	24.5599	24.2504	22.2902	23.9815	24.6247
P12955	Xaa-Pro dipeptidase	PEPD	-0.302902	-1.23362	0.575126	17	17	45.6	26.4589	27.0285	26.7084	26.5168	25.966	26.8043
P12956	X-ray repair cross-complementing protein 6	XRCC6	0.669961	1.59103	0.12561	45	45	54.7	29.7602	29.7907	29.8636	30.0812	30.7814	30.5618
P13010	X-ray repair cross-complementing protein 5	XRCC5	-0.0891685	-1.06376	0.812371	44	44	48.2	29.0631	29.1217	28.9349	29.1502	28.6908	29.0113
P13073	Cytochrome c oxidase subunit 4 isoform 1, mitochondrial	COX4I1	0.518262	1.43223	0.144803	5	5	26.6	27.5294	27.5487	27.6354	28.1581	27.8015	28.3087
P13473	Lysosome-associated membrane glycoprotein 2	LAMP2	0.503984	1.41812	0.677248	6	6	16.6	24.7392	25.4934	23.5534	25.4688	24.1116	25.7175
P13489	Ribonuclease inhibitor	RNH1	-0.182425	-1.13479	0.561176	27	27	71.6	29.6506	29.4436	29.635	29.5461	29.1724	29.4634
P13533	Myosin-6	MYH6	0.0563444	1.03983	0.960341	2	1	1.3	20.5264	21.2751	21.5145	20.3008	21.6482	21.536
P13612	Integrin alpha-4	ITGA4	-1.45386	-2.7394	0.0312857	3	3	3.5	21.1913	20.7973	21.3072	19.2991	19.798	19.8369
P13639	Elongation factor 2	EEF2	0.0401789	1.02824	0.902274	61	60	61.7	32.0524	32.0682	32.2689	32.3009	32.0451	32.164
P13667	Protein disulfide-isomerase A4	PDIA4	-0.74322	-1.67391	0.0298901	51	51	62.8	31.5993	31.5675	31.6926	30.9072	30.7592	30.9633
P13674	Prolyl 4-hydroxylase subunit alpha-1	P4HA1	-0.837737	-1.78724	0.0351237	27	27	45.3	28.0393	27.8448	27.9512	27.2396	27.1985	26.8839
P13686	Tartrate-resistant acid phosphatase type 5	ACP5	-2.38068	-5.20782	0.0428523	2	2	7.7	21.5566	21.0405	21.2642	20.0505	18.1505	18.5182
P13688	Carcinoembryonic antigen-related cell adhesion molecule 1	CEACAM1	-0.646721	-1.56561	0.407864	4	3	15.3	20.8525	20.1503	19.5621	19.3487	19.1092	20.1668
P13693	Translationally-controlled tumor protein	TPT1	-1.00546	-2.00758	0.192183	7	7	40.1	28.9579	28.9437	28.9158	28.7826	27.1524	27.866
P13716	Delta-aminolevulinic acid dehydratase	ALAD	-1.1557	-2.22792	0.0725871	3	3	8.8	20.8936	21.4579	21.5081	20.2072	20.506	19.6793
P13760	HLA class II histocompatibility antigen, DRB1-4 beta chain	HLA	-2.72067	-6.59179	0.0103333	9	4	36.1	28.4471	28.4524	28.4075	25.8521	25.4552	25.8377
P13762	HLA class II histocompatibility antigen, DR beta 4 chain	HLA	-4.13151	-17.527	0.0250323	4	4	22.9	24.3386	24.5967	22.3833	19.2898	20.1153	19.519
P13796	Plastin-2	LCP1	-1.08261	-2.11786	0.0555694	35	30	58.1	25.9291	26.1101	26.33	25.4675	24.7813	24.8725
P13797	Plastin-3	PLS3	-0.894979	-1.85958	0.0615191	27	20	43	28.1929	28.2569	28.5175	27.7549	27.178	27.3495
P13798	Acylamino-acid-releasing enzyme	APEH	0.0198345	1.01384	0.962965	15	15	25.4	27.5871	27.436	27.3989	27.6849	27.2666	27.53
P13804	Electron transfer flavoprotein subunit alpha, mitochondrial	ETFA	-0.0491231	-1.03464	0.922443	12	12	45.3	28.4472	28.5026	28.8789	28.8538	28.3274	28.5001
P13807	Glycogen [starch] synthase, muscle	GYS1	-0.491636	-1.40604	0.316867	8	8	10.5	24.1018	24.2558	24.1605	24.1594	23.6605	23.2233
P13861	cAMP-dependent protein kinase type II-alpha regulatory subunit	PRKAR2A	0.454741	1.37054	0.234953	20	17	64.7	25.8785	26.0346	25.7023	26.0136	26.3999	26.5661
Q5VT79	Annexin A8-like protein 2;Annexin A8	ANXA8L2	0.611973	1.52835	0.460057	4	4	11	21.2377	22.0163	22.8085	22.9438	22.8568	22.0978
P13984	General transcription factor IIF subunit 2	GTF2F2	-0.347161	-1.27205	0.293647	8	8	44.6	24.5356	24.4781	24.7296	24.4491	24.2539	23.9987
P13987	CD59 glycoprotein	CD59	-0.273551	-1.20878	0.674673	6	6	38.3	27.7505	27.3034	27.02	26.5173	27.4684	27.2675
P13995	Bifunctional methylenetetrahydrofolate dehydrogenase/cyclohydrolase, mitochondrial;NAD-dependent methylenetetrahydrofolate dehydrogenase;Methenyltetrahydrofolate cyclohydrolase	MTHFD2	0.275886	1.21074	0.57319	6	6	22.9	24.2898	23.4709	24.1733	24.3294	24.1979	24.2343
P14174	Macrophage migration inhibitory factor	MIF	0.0296224	1.02074	0.972289	4	4	20	29.5499	29.8035	29.936	30.3519	29.21	29.8164
P14209	CD99 antigen	CD99	-4.14605	-17.7046	0.00901695	3	3	29.6	21.504	22.8499	22.8859	17.6846	18.4457	18.6713
P14314	Glucosidase 2 subunit beta	PRKCSH	-0.237742	-1.17915	0.36894	21	21	42.7	29.1635	29.2672	29.3934	29.0039	28.9256	29.1815
P14324	Farnesyl pyrophosphate synthase	FDPS	0.0437285	1.03077	0.952389	7	7	21	26.6268	26.5862	26.6534	27.2909	26.2074	26.4992
P14406	Cytochrome c oxidase subunit 7A2, mitochondrial	COX7A2	-0.205136	-1.1528	0.860903	2	2	27.7	23.3349	22.6743	22.6376	23.8711	22.18	21.9804
P14543	Nidogen-1	NID1	-0.776857	-1.71339	0.117913	5	5	5.2	21.2472	21.9357	21.2915	20.5213	20.9026	20.7199
P14550	Alcohol dehydrogenase [NADP(+)]	AKR1A1	-0.310265	-1.23994	0.559098	18	18	59.1	26.6256	26.7358	26.8645	26.8707	25.9013	26.5231
P14618	Pyruvate kinase PKM	PKM	0.0799929	1.05701	0.795517	49	5	75.7	34.0912	34.1223	34.284	34.4159	34.138	34.1836
P14618	Pyruvate kinase PKM	PKM	-0.201032	-1.14952	0.746304	48	4	72.1	24.1103	24.6895	23.9239	23.8073	24.4888	23.8245
P14625	Endoplasmin	HSP90B1	-0.318781	-1.24728	0.291423	61	59	57.8	32.4375	32.5908	32.4986	32.3891	31.9705	32.211
P14635	G2/mitotic-specific cyclin-B1	CCNB1	-0.631459	-1.54913	0.782888	5	5	17.8	22.1729	21.5864	22.346	18.5977	23.087	22.5263
P14678	Small nuclear ribonucleoprotein-associated proteins B and B;Small nuclear ribonucleoprotein-associated protein N	SNRPB	0.774649	1.71077	0.229393	9	9	31.6	25.7096	25.1482	25.3493	25.8003	26.8765	25.8542
P14735	Insulin-degrading enzyme	IDE	-1.45421	-2.74006	0.181849	22	22	22.4	26.0989	26.7216	24.7046	24.8569	23.6334	24.6721
P14854	Cytochrome c oxidase subunit 6B1	COX6B1	0.524723	1.43866	0.373174	3	3	41.9	22.9843	23.1285	23.5124	23.1777	24.2473	23.7744
P14859	POU domain, class 2, transcription factor 1	POU2F1	0.0641753	1.04549	0.877371	5	4	12.9	22.777	22.4865	22.3909	22.6518	22.7976	22.3976
P14866	Heterogeneous nuclear ribonucleoprotein L	HNRNPL	-1.5971	-3.02535	0.170264	23	22	49.9	24.8029	23.0762	24.2342	21.3775	22.8238	23.1208
P14868	Aspartate--tRNA ligase, cytoplasmic	DARS	0.0607274	1.04299	0.940299	31	31	61.7	27.5084	28.1831	27.3601	27.8627	27.1909	28.1801
P14923	Junction plakoglobin	JUP	-1.99457	-3.98497	0.36176	24	20	40.8	20.2766	24.7435	20.7045	21.0242	18.8158	19.9008
P14927	Cytochrome b-c1 complex subunit 7	UQCRB	-1.00994	-2.01383	0.236619	5	5	49.5	23.9591	23.9538	24.3432	24.1251	22.7258	22.3753
P15104	Glutamine synthetase	GLUL	0.225067	1.16883	0.869646	8	8	21.7	23.1723	22.7496	24.1264	24.3281	22.2862	24.109
P15121	Aldose reductase	AKR1B1	0.945439	1.92577	0.176787	10	9	40.8	26.8365	27.5283	26.8504	28.4505	27.3393	28.2619
P15144	Aminopeptidase N	ANPEP	-1.92509	-3.79761	0.0305581	14	14	17.2	21.4402	22.0965	21.0144	19.333	19.7021	19.7406
P15151	Poliovirus receptor	PVR	0.42638	1.34386	0.245549	3	3	7.4	22.48	22.3764	22.3968	22.6514	22.686	23.1949
P15170	Eukaryotic peptide chain release factor GTP-binding subunit ERF3A	GSPT1	-0.140963	-1.10264	0.829463	23	12	37.1	27.3324	27.4956	27.7014	27.8656	26.7954	27.4455
P15289	Arylsulfatase A;Arylsulfatase A component B;Arylsulfatase A component C	ARSA	2.5926	6.03185	0.0442881	3	3	10.9	20.6206	20.7458	20.6312	24.568	22.3608	22.8465
P15311	Ezrin	EZR	0.252923	1.19162	0.454488	30	16	43.5	27.8043	27.7022	28.0983	28.3043	28.107	27.9522
P15374	Ubiquitin carboxyl-terminal hydrolase isozyme L3	UCHL3	0.0313873	1.02199	0.92734	9	9	44.8	24.4234	24.6773	24.5987	24.559	24.4862	24.7483
P15531	Nucleoside diphosphate kinase A	NME1	-0.710673	-1.63657	0.267209	12	1	59.9	25.2978	25.0718	25.4928	25.1135	23.8827	24.7342
P15559	NAD(P)H dehydrogenase [quinone] 1	NQO1	-2.4345	-5.40577	0.017	12	12	34.3	29.1936	28.9692	28.6923	26.9795	25.9923	26.5797
P15586	N-acetylglucosamine-6-sulfatase	GNS	0.429038	1.34634	0.572111	7	7	13.5	25.7596	26.491	26.975	27.387	26.7215	26.4042
P15735	Phosphorylase b kinase gamma catalytic chain, liver/testis isoform	PHKG2	-0.282649	-1.21643	0.326284	2	2	8.3	20.6826	20.7263	20.9173	20.451	20.3522	20.6751
P15848	Arylsulfatase B	ARSB	-2.33154	-5.03342	0.175799	4	4	10.1	24.2851	23.7794	24.0725	19.4348	22.8946	22.813
P15880	40S ribosomal protein S2	RPS2	1.19137	2.2837	0.305231	16	16	49.1	29.0397	29.0273	28.9934	28.6783	31.2517	30.7046
P15924	Desmoplakin	DSP	-1.01603	-2.02235	0.809435	108	108	37.9	22.4287	27.5646	19.2968	19.8293	23.3092	23.1035
P15927	Replication protein A 32 kDa subunit	RPA2	0.0661945	1.04695	0.906231	4	4	25.9	25.5078	25.7417	25.6207	25.9929	25.2363	25.8395
P16070	CD44 antigen	CD44	-0.390646	-1.31098	0.215842	13	13	37.4	28.5153	28.5151	28.3335	27.992	27.9008	28.2991
P16083	Ribosyldihydronicotinamide dehydrogenase [quinone]	NQO2	-3.64617	-12.5201	0.0657714	7	7	33.8	23.7626	22.3513	21.5768	16.9921	19.6193	20.1407
P16152	Carbonyl reductase [NADPH] 1	CBR1	-0.658902	-1.57888	0.0735227	15	13	63.9	28.8604	29.0095	29.114	28.5679	28.2346	28.2047
P16219	Short-chain specific acyl-CoA dehydrogenase, mitochondrial	ACADS	-0.0556011	-1.03929	0.873827	5	5	13.6	22.066	22.3336	22.4569	22.2925	22.2247	22.1726
P16278	Beta-galactosidase	GLB1	-0.278924	-1.21329	0.869324	6	6	15.1	22.2506	21.58	22.4885	23.5344	20.3204	21.6276
P16333	Cytoplasmic protein NCK1	NCK1	-1.05901	-2.0835	0.0782929	4	3	10.1	22.7252	23.2314	22.7635	22.304	21.7601	21.479
P16401	Histone H1.5	HIST1H1B	1.30465	2.47024	0.247908	16	14	40.3	18.6109	19.8434	19.4591	19.3438	21.596	20.8876
P16403	Histone H1.2	HIST1H1C	-4.12041	-17.3927	0.00775	18	4	42.7	24.0613	23.8216	23.2775	19.6291	19.8314	19.3385
P16435	NADPH--cytochrome P450 reductase	POR	-0.900724	-1.867	0.437897	17	17	28.5	24.3439	25.3583	25.5223	25.5291	23.351	23.6421
P16455	Methylated-DNA--protein-cysteine methyltransferase	MGMT	4.5723	23.7903	0.0172152	4	4	26.1	19.4886	19.6935	17.9247	24.3047	23.6218	22.8971
P16615	Sarcoplasmic/endoplasmic reticulum calcium ATPase 2	ATP2A2	-0.113158	-1.08159	0.7745	35	28	41.4	29.6291	29.2543	29.2984	29.4829	29.2788	29.0806
P16885	1-phosphatidylinositol 4,5-bisphosphate phosphodiesterase gamma-2	PLCG2	0.462178	1.37762	0.566875	3	3	4	24.3412	25.065	24.2376	25.5922	24.1975	25.2406
P16930	Fumarylacetoacetase	FAH	-0.68696	-1.60989	0.182846	7	7	19.8	24.3505	24.1361	24.6824	24.149	23.3603	23.5989
P16949	Stathmin	STMN1	0.355906	1.27979	0.376444	14	10	43.6	28.8872	28.7419	29.1399	29.2498	29.5863	29.0007
P16989	Y-box-binding protein 3	YBX3	0.484722	1.39932	0.600395	20	13	69.9	28.9903	29.0123	28.54	28.2371	29.7599	29.9997
P17028	Zinc finger protein 24	ZNF24	-0.270636	-1.20634	0.686925	4	4	19.6	22.8689	23.1708	23.2806	23.528	22.3997	22.5806
P17050	Alpha-N-acetylgalactosaminidase	NAGA	0.445658	1.36194	0.654169	3	3	9.5	23.7402	22.9443	22.1583	22.6086	23.9449	23.6262
P17066	Heat shock 70 kDa protein 6;Putative heat shock 70 kDa protein 7	HSPA6	0.670652	1.59179	0.656265	9	2	12.6	29.1445	27.8132	29.7728	29.484	30.9805	28.2781
P17096	High mobility group protein HMG-I/HMG-Y	HMGA1	1.87436	3.66639	0.119719	7	3	41.1	26.2275	25.5942	25.3398	26.2014	28.3312	28.2521
P17174	Aspartate aminotransferase, cytoplasmic	GOT1	0.139612	1.10161	0.824616	16	16	43.6	27.1704	27.0295	27.1482	27.7385	26.6722	27.3562
P17252	Protein kinase C alpha type	PRKCA	-1.53826	-2.90444	0.0918261	10	10	18.9	23.6266	23.7028	23.1888	21.7734	21.2224	22.9076
P17480	Nucleolar transcription factor 1	UBTF	1.0347	2.04869	0.365314	31	31	41.1	19.4847	18.6007	20.1653	19.9557	21.6824	19.7167
P17535	Transcription factor jun-D	JUND	0.619582	1.53643	0.440971	3	2	10.7	18.9802	19.7102	19.0468	19.0039	20.5173	20.0747
P17544	Cyclic AMP-dependent transcription factor ATF-7	ATF7	-1.67695	-3.19751	0.197424	6	6	35.5	22.4621	20.0472	21.2452	20.1203	20.0477	18.5557
P17568	NADH dehydrogenase [ubiquinone] 1 beta subcomplex subunit 7	NDUFB7	2.04158	4.11696	0.152235	2	2	8	20.7594	22.2659	21.8362	22.0466	24.3376	24.6021
P17612	cAMP-dependent protein kinase catalytic subunit alpha	PRKACA	0.940615	1.91935	0.40489	6	4	19.1	23.0131	22.2425	22.9605	23.4191	25.0189	22.6
P17643	5,6-dihydroxyindole-2-carboxylic acid oxidase	TYRP1	0.455264	1.37103	0.69245	14	14	23.5	18.7292	17.8639	18.2213	18.5455	17.6833	19.9514
P17655	Calpain-2 catalytic subunit	CAPN2	-1.2995	-2.46144	0.0820852	17	17	31.3	26.9418	26.9241	27.1721	26.4734	25.4456	25.2204
P17677	Neuromodulin	GAP43	-2.29862	-4.91987	0.031814	2	2	21	21.5283	21.3907	21.505	18.2939	20.0181	19.2161
P17693	HLA class I histocompatibility antigen, alpha chain G	HLA	0.259648	1.19719	0.464951	2	1	7.2	25.9159	25.5402	26.0434	26.2135	25.9576	26.1074
P17706	Tyrosine-protein phosphatase non-receptor type 2	PTPN2	-0.19371	-1.1437	0.776396	3	3	12.7	20.8795	20.9468	21.2909	21.3184	20.1957	21.0219
P17812	CTP synthase 1	CTPS1	0.47297	1.38796	0.239281	22	21	40.6	27.224	27.3812	27.0064	27.934	27.344	27.7524
P17813	Endoglin	ENG	-2.75628	-6.75652	0.0133	7	7	15	22.5491	22.5404	23.2794	20.1631	19.9464	19.9906
P17844	Probable ATP-dependent RNA helicase DDX5	DDX5	0.601521	1.51732	0.0659059	42	29	54.6	26.0326	26.3164	26.1648	26.6339	26.8706	26.8139
P17858	ATP-dependent 6-phosphofructokinase, liver type	PFKL	-0.927608	-1.90212	0.176304	19	16	27.4	25.6985	26.1608	26.021	25.7343	24.4315	24.9316
P17931	Galectin-3	LGALS3	1.00733	2.01019	0.14975	9	9	40	29.4597	29.4427	30.1908	30.8537	31.1718	30.0897
P17936	Insulin-like growth factor-binding protein 3	IGFBP3	5.28225	38.9149	0.0151667	11	11	44.3	17.7256	18.9424	17.0594	22.0715	23.7395	23.7632
P17980	26S protease regulatory subunit 6A	PSMC3	0.204454	1.15225	0.501944	28	28	65.1	27.9937	27.8862	28.036	28.4187	28.0362	28.0743
P17987	T-complex protein 1 subunit alpha	TCP1	-0.0865784	-1.06185	0.773455	34	34	66.4	29.3871	29.641	29.365	29.3972	29.2819	29.4542
P18031	Tyrosine-protein phosphatase non-receptor type 1	PTPN1	0.548894	1.46296	0.326261	14	14	38.6	26.4779	26.9236	26.6842	27.5494	26.6448	27.5382
P18065	Insulin-like growth factor-binding protein 2	IGFBP2	-0.470793	-1.38587	0.797497	3	3	13.8	22.9981	20.3791	20.2941	19.4672	21.0574	21.7344
P18074	TFIIH basal transcription factor complex helicase XPD subunit	ERCC2	1.89297	3.71399	0.52139	13	13	18.6	19.7633	19.303	19.433	17.6117	24.8773	21.6891
P18077	60S ribosomal protein L35a	RPL35A	0.821423	1.76715	0.620266	8	8	30.9	25.0748	24.754	24.3714	23.5562	27.2733	25.835
P18084	Integrin beta-5	ITGB5	0.723356	1.65102	0.486767	8	8	13.3	23.1871	22.8267	24.1206	25.1382	23.9684	23.1979
P18085	ADP-ribosylation factor 4	ARF4	0.0396671	1.02788	0.961969	7	5	49.4	24.8065	24.8766	23.9142	24.214	24.8506	24.6517
P18124	60S ribosomal protein L7	RPL7	0.218296	1.16336	0.613556	21	21	44.8	29.8334	29.9684	30.0414	29.7709	30.2682	30.4589
P18206	Vinculin	VCL	-0.255049	-1.19338	0.372383	65	65	64	29.2301	29.3766	29.5568	29.2465	29.142	29.0099
P18433	Receptor-type tyrosine-protein phosphatase alpha	PTPRA	-0.591714	-1.50704	0.548021	3	3	5.8	20.046	21.4325	21.1467	21.0772	20.304	19.4689
P18583	Protein SON	SON	-0.537143	-1.4511	0.30403	31	7	20.2	22.126	22.7168	22.4053	22.1804	22.0541	21.4022
P18615	Negative elongation factor E	NELFE	0.230616	1.17334	0.900811	14	14	37.4	22.5182	23.6181	20.8327	21.91	21.8967	23.8541
P18621	60S ribosomal protein L17	RPL17	0.664255	1.58475	0.530696	13	13	52.2	28.2291	28.0468	28.4829	27.6274	29.929	29.1952
P18669	Phosphoglycerate mutase 1	PGAM1	-1.10069	-2.14457	0.0370065	21	21	63.4	29.4962	29.498	29.4765	28.7807	28.0844	28.3036
P18754	Regulator of chromosome condensation	RCC1	2.50741	5.68598	0.0234468	15	15	47.5	22.0312	22.4547	21.795	24.4398	24.1704	25.1929
P18827	Syndecan-1	SDC1	0.271397	1.20698	0.790959	2	2	11.9	21.9061	21.7258	22.2034	22.9946	21.127	22.5278
P18858	DNA ligase 1	LIG1	0.382032	1.30318	0.556521	14	14	19.3	24.0525	23.7654	23.4228	23.4676	24.514	24.4053
P18859	ATP synthase-coupling factor 6, mitochondrial	ATP5J	-1.26776	-2.40787	0.277685	3	3	28.7	25.2739	24.6373	25.2711	24.8827	24.1565	22.3398
P18887	DNA repair protein XRCC1	XRCC1	0.883171	1.84442	0.0488663	13	13	27.5	24.0136	24.0439	24.1766	25.2433	24.9539	24.6864
P19022	Cadherin-2	CDH2	-1.35248	-2.55351	0.0612756	7	7	15.9	26.0562	25.8765	25.7932	25.2044	24.3959	24.0683
P19174	1-phosphatidylinositol 4,5-bisphosphate phosphodiesterase gamma-1	PLCG1	-0.56638	-1.4808	0.47244	26	26	27	25.8029	26.1782	25.3698	25.571	24.347	25.7338
P19338	Nucleolin	NCL	0.106579	1.07667	0.733386	37	37	44.4	31.3802	31.0172	31.2598	31.2587	31.3193	31.3989
P19367	Hexokinase-1	HK1	-0.762889	-1.69689	0.0518367	38	34	44.1	28.0567	28.3646	27.9178	27.3789	27.2888	27.3829
P19387	DNA-directed RNA polymerase II subunit RPB3	POLR2C	-0.737261	-1.66701	0.561257	8	8	36.7	23.5052	23.7978	23.2688	24.3679	21.6094	22.3827
P19388	DNA-directed RNA polymerases I, II, and III subunit RPABC1	POLR2E	0.139773	1.10173	0.79477	6	6	29	22.7762	22.342	21.9627	22.5008	22.3214	22.678
P19404	NADH dehydrogenase [ubiquinone] flavoprotein 2, mitochondrial	NDUFV2	-0.290126	-1.22275	0.5037	6	6	26.1	25.0018	25.1608	25.1317	25.2486	24.5366	24.6387
P19447	TFIIH basal transcription factor complex helicase XPB subunit	ERCC3	-0.128847	-1.09342	0.925843	19	19	30.4	19.447	20.7807	21.3755	21.1757	19.5364	20.5046
P19474	E3 ubiquitin-protein ligase TRIM21	TRIM21	0.372073	1.29421	0.287061	2	2	5.7	21.0089	21.1741	21.4683	21.775	21.5247	21.4678
P19525	Interferon-induced, double-stranded RNA-activated protein kinase	EIF2AK2	0.158364	1.11602	0.758947	16	16	29.6	24.8087	25.2262	25.5749	25.4521	25.4854	25.1473
P19623	Spermidine synthase	SRM	0.268077	1.2042	0.705536	16	16	59.9	26.2586	26.8785	25.9811	26.9862	26.0638	26.8725
P19784	Casein kinase II subunit alpha	CSNK2A2	1.30754	2.47519	0.252456	9	9	26.9	22.5052	23.3599	22.0842	22.7766	25.1017	23.9936
P19838	Nuclear factor NF-kappa-B p105 subunit;Nuclear factor NF-kappa-B p50 subunit	NFKB1	0.311833	1.24128	0.789216	7	7	10.7	23.2359	23.1372	22.1497	22.0036	23.6135	23.8413
P19971	Thymidine phosphorylase	TYMP	1.01282	2.01785	0.0733923	16	16	45.4	24.5414	24.4963	24.9557	26.0991	25.5667	25.366
P20020	Plasma membrane calcium-transporting ATPase 1	ATP2B1	-1.86243	-3.6362	0.13368	22	11	23.7	23.8436	23.488	24.2836	20.525	22.9073	22.5956
P20036	HLA class II histocompatibility antigen, DP alpha 1 chain	HLA	-6.39221	-83.9937	0.00442857	2	2	11.2	24.3019	24.4814	23.6968	18.3652	18.2269	16.7114
P20042	Eukaryotic translation initiation factor 2 subunit 2	EIF2S2	0.358242	1.28186	0.117307	31	31	71.5	28.2691	28.3107	28.379	28.6478	28.6091	28.7766
P20073	Annexin A7	ANXA7	-0.501313	-1.4155	0.438733	19	18	41.6	26.9545	27.4202	27.0029	27.2003	25.9662	26.7072
P20290	Transcription factor BTF3	BTF3	-0.139535	-1.10155	0.780962	7	7	38.3	26.7053	27.0047	26.6563	26.8588	26.23	26.8589
P20338	Ras-related protein Rab-4A	RAB4A	-0.57983	-1.49467	0.408359	3	2	17.4	22.3555	21.1533	22.1308	21.6442	21.372	20.8839
P20339	Ras-related protein Rab-5A	RAB5A	-0.126679	-1.09178	0.820571	6	4	39.8	24.7225	25.0346	24.2602	24.8408	24.44	24.3565
P20340	Ras-related protein Rab-6A	RAB6A	-0.201203	-1.14966	0.573042	9	6	44.7	27.9448	28.0552	27.7035	27.6948	27.9172	27.4878
P20585	DNA mismatch repair protein Msh3	MSH3	0.0870215	1.06218	0.971873	8	8	8.6	21.0533	21.7421	19.7265	21.7996	18.9365	22.0469
P20592	Interferon-induced GTP-binding protein Mx2;Interferon-induced GTP-binding protein Mx1;Interferon-induced GTP-binding protein Mx1, N-terminally processed	MX2	0.439316	1.35596	0.0934556	3	3	20.4	24.5377	24.3861	24.4639	25.0224	24.7892	24.8941
P20618	Proteasome subunit beta type-1	PSMB1	-0.136309	-1.09909	0.81335	9	9	43.2	27.6505	27.7408	27.6785	28.0248	27.058	27.5781
P20645	Cation-dependent mannose-6-phosphate receptor	M6PR	0.0277195	1.0194	0.98168	5	5	19.1	26.5476	26.9549	26.9528	27.31	25.8573	27.3711
P20674	Cytochrome c oxidase subunit 5A, mitochondrial	COX5A	-0.474371	-1.38931	0.654066	4	4	24.7	25.3273	24.986	25.6862	25.8166	25.0655	23.6943
P20700	Lamin-B1	LMNB1	-1.86079	-3.63206	0.108119	47	43	66	22.6463	23.6173	21.4645	20.5672	21.3357	20.2427
P20810	Calpastatin	CAST	-0.549208	-1.46328	0.137825	24	2	52.9	28.7929	28.7302	28.8106	27.9802	28.1724	28.5335
P20839	Inosine-5-monophosphate dehydrogenase 1	IMPDH1	-1.46964	-2.76953	0.0246942	15	14	35	25.7995	25.6399	25.3949	23.8365	24.233	24.3558
P20936	Ras GTPase-activating protein 1	RASA1	-1.7078	-3.26662	0.16043	4	4	7.7	22.7824	22.7987	22.9221	22.3258	19.6795	21.3746
P20962	Parathymosin	PTMS	4.28854	19.5425	0.1724	4	4	18.6	23.5867	18.0516	24.4084	24.5939	27.0107	27.3078
P21266	Glutathione S-transferase Mu 3	GSTM3	-2.33885	-5.05899	0.057788	3	2	13.8	22.4528	22.4017	20.985	20.4684	18.9275	19.4271
P21281	V-type proton ATPase subunit B, brain isoform	ATP6V1B2	-0.186978	-1.13838	0.59667	23	23	47	27.8722	28.0536	28.1681	28.1029	27.6907	27.7394
P21283	V-type proton ATPase subunit C 1	ATP6V1C1	-1.6736	-3.1901	0.0614979	15	15	40.1	26.4042	26.6117	26.6845	25.6782	24.0777	24.9237
P21291	Cysteine and glycine-rich protein 1	CSRP1	-0.157468	-1.11533	0.774623	11	11	56	29.3891	29.2838	29.7375	29.5965	29.4891	28.8522
P21333	Filamin-A	FLNA	-0.453547	-1.3694	0.11752	138	131	60.8	32.3905	32.3234	32.4417	32.0839	31.751	31.9601
P21399	Cytoplasmic aconitate hydratase	ACO1	0.319745	1.24811	0.502655	12	12	18.9	23.7031	23.4614	23.3574	24.3019	23.5423	23.6369
P21589	5-nucleotidase	NT5E	-1.72659	-3.30945	0.0634012	20	20	44.3	24.8643	24.8181	25.0208	24.0244	23.165	22.3339
P21796	Voltage-dependent anion-selective channel protein 1	VDAC1	-0.212132	-1.1584	0.635796	18	18	76	29.9003	30.1428	30.5657	30.1599	30.0192	29.7933
P21860	Receptor tyrosine-protein kinase erbB-3	ERBB3	0.660566	1.5807	0.485031	2	2	4.7	22.6143	22.2536	22.2668	21.9512	24.026	23.1391
P21912	Succinate dehydrogenase [ubiquinone] iron-sulfur subunit, mitochondrial	SDHB	-0.056523	-1.03996	0.954085	7	7	27.1	25.071	24.5481	25.8139	25.5035	25.206	24.5538
P21926	CD9 antigen	CD9	0.529818	1.44375	0.28457	4	4	9.6	25.3277	24.7953	24.6544	25.8205	25.2872	25.2593
P21953	2-oxoisovalerate dehydrogenase subunit beta, mitochondrial	BCKDHB	-0.600519	-1.51626	0.619106	2	2	5.9	20.926	21.0427	19.6124	21.0198	18.8618	19.8979
P21964	Catechol O-methyltransferase	COMT	0.488885	1.40336	0.662778	13	13	59.7	25.4075	25.1384	23.6445	24.4299	25.3091	25.9179
P21980	Protein-glutamine gamma-glutamyltransferase 2	TGM2	-1.09909	-2.1422	0.0295794	26	25	42.6	27.7878	27.6436	27.2843	26.3874	26.6507	26.3804
P22033	Methylmalonyl-CoA mutase, mitochondrial	MUT	0.0775401	1.05522	0.897741	8	8	12.5	23.9122	24.1464	24.3201	24.5145	24.3815	23.7154
P22059	Oxysterol-binding protein 1	OSBP	-0.168924	-1.12422	0.867479	15	15	22.7	26.2242	26.3171	25.6516	24.9082	26.3284	26.4494
P22061	Protein-L-isoaspartate(D-aspartate) O-methyltransferase	PCMT1	-1.28967	-2.44472	0.0252424	13	13	65.2	28.1468	28.023	27.8599	27.0096	26.5514	26.5998
P22087	rRNA 2-O-methyltransferase fibrillarin	FBL	3.7714	13.6554	0.0793521	18	17	50.5	17.5958	19.3325	20.0755	20.81	24.5513	22.9568
P22102	Trifunctional purine biosynthetic protein adenosine-3;Phosphoribosylamine--glycine ligase;Phosphoribosylformylglycinamidine cyclo-ligase;Phosphoribosylglycinamide formyltransferase	GART	-0.606599	-1.52267	0.185267	33	33	38.2	27.4845	27.6435	27.3006	27.2639	26.5113	26.8337
P22234	Multifunctional protein ADE2;Phosphoribosylaminoimidazole-succinocarboxamide synthase;Phosphoribosylaminoimidazole carboxylase	PAICS	0.127225	1.09219	0.732905	25	25	51.1	29.2885	29.4143	29.3455	29.7167	29.1981	29.5151
P22307	Non-specific lipid-transfer protein	SCP2	-1.07576	-2.10783	0.0932047	22	22	39.1	26.6366	26.2305	26.0385	25.685	25.3081	24.6853
P22314	Ubiquitin-like modifier-activating enzyme 1	UBA1	-0.482777	-1.39743	0.251917	39	39	42.4	30.5935	30.5947	30.674	30.5155	29.757	30.1414
P22392	Nucleoside diphosphate kinase B;Putative nucleoside diphosphate kinase	NME2	-0.880489	-1.841	0.035134	13	1	65.8	31.2736	31.0501	31.1481	30.5218	30.179	30.1295
P22528	Cornifin-B	SPRR1B	-0.165236	-1.12135	0.941946	4	2	61.8	19.7487	21.1269	17.6859	18.5141	18.689	20.8626
P22532	Small proline-rich protein 2D	SPRR2D	2.0892	4.25512	0.2363	5	1	90.3	23.5442	21.752	19.92	22.658	24.9479	23.8779
P22570	NADPH:adrenodoxin oxidoreductase, mitochondrial	FDXR	1.88203	3.68593	0.0229583	15	15	38	25.024	24.8637	25.3711	27.0708	27.2468	26.5874
P22626	Heterogeneous nuclear ribonucleoproteins A2/B1	HNRNPA2B1	-0.0696691	-1.04948	0.858192	30	30	60.9	28.4769	28.5624	28.6924	28.38	28.7743	28.3684
P22695	Cytochrome b-c1 complex subunit 2, mitochondrial	UQCRC2	0.460093	1.37563	0.0547761	12	12	33.3	27.5277	27.4819	27.5906	28.0101	28.0368	27.9335
P22830	Ferrochelatase, mitochondrial	FECH	-0.618117	-1.53487	0.561942	8	8	29.6	25.1083	24.6208	25.9353	23.5011	25.4103	24.8987
P23193	Transcription elongation factor A protein 1	TCEA1	-0.361428	-1.2847	0.170802	21	21	57.5	27.0318	26.923	27.0106	26.7833	26.4951	26.6027
P23229	Integrin alpha-6;Integrin alpha-6 heavy chain;Integrin alpha-6 light chain;Processed integrin alpha-6	ITGA6	0.394482	1.31447	0.35862	20	20	23.3	25.3283	25.4353	25.896	26.1315	26.0496	25.6621
P23246	Splicing factor, proline- and glutamine-rich	SFPQ	0.0545902	1.03856	0.926098	39	37	47.9	25.6539	25.3583	24.8636	25.1273	25.3849	25.5274
P23258	Tubulin gamma-1 chain;Tubulin gamma-2 chain	TUBG1	-0.0637239	-1.04516	0.858498	9	9	24.2	28.3917	28.6382	28.5415	28.6189	28.26	28.5013
P23284	Peptidyl-prolyl cis-trans isomerase B	PPIB	-0.275724	-1.2106	0.504507	19	19	68.1	30.9777	30.9595	31.3376	31.1148	30.8154	30.5175
P23297	Protein S100-A1	S100A1	-1.12366	-2.17899	0.25627	4	4	46.8	27.4951	27.3301	26.854	27.3426	25.3805	25.5852
P23368	NAD-dependent malic enzyme, mitochondrial	ME2	-0.669664	-1.5907	0.269602	15	15	35.3	26.3125	26.5175	26.7874	26.4039	25.2649	25.9395
P23381	Tryptophan--tRNA ligase, cytoplasmic;T1-TrpRS;T2-TrpRS	WARS	0.262751	1.19976	0.659816	22	22	49.5	28.8706	29.1217	29.0041	29.7829	28.6883	29.3134
P23396	40S ribosomal protein S3	RPS3	0.932163	1.90813	0.192903	27	27	86	29.8063	29.9201	29.9401	29.9799	31.3909	31.0921
P23434	Glycine cleavage system H protein, mitochondrial	GCSH	-1.38998	-2.62075	0.0886864	2	2	17.3	25.1777	25.1297	25.2445	24.5892	23.0342	23.7587
P23443	Ribosomal protein S6 kinase beta-1;Ribosomal protein S6 kinase beta-2	RPS6KB1	-0.3426	-1.26804	0.839012	2	2	4	23.7699	24.0893	23.3162	22.249	22.5669	25.3317
P23458	Tyrosine-protein kinase JAK1	JAK1	-1.87668	-3.67229	0.0273056	4	3	4	22.3644	22.4688	23.2355	20.9447	20.935	20.5591
P23471	Receptor-type tyrosine-protein phosphatase zeta	PTPRZ1	-0.140844	-1.10255	0.969436	4	4	3	20.8548	22.0253	21.7566	23.9322	17.9767	22.3053
P23497	Nuclear autoantigen Sp-100	SP100	-0.464962	-1.38028	0.644121	8	8	28.5	23.0902	22.0008	23.2162	22.8032	22.7761	21.3329
P23508	Colorectal mutant cancer protein	MCC	1.0637	2.09029	0.382709	4	4	6.3	19.7747	19.2692	18.2749	19.7884	19.1941	21.5275
P23511	Nuclear transcription factor Y subunit alpha	NFYA	-0.692881	-1.61651	0.540914	2	2	12.6	21.7495	22.0429	22.202	21.8613	19.8579	22.1966
P23526	Adenosylhomocysteinase	AHCY	0.152985	1.11187	0.704255	30	30	46.1	29.8822	30.0123	29.6712	30.0073	29.748	30.2694
P23528	Cofilin-1	CFL1	-0.327624	-1.25494	0.246521	21	15	75.3	32.8205	32.463	32.7202	32.4072	32.3534	32.2602
P23588	Eukaryotic translation initiation factor 4B	EIF4B	0.0321687	1.02255	0.927219	10	10	18.5	28.3861	28.1756	28.2666	28.1164	28.4293	28.3791
P23610	Factor VIII intron 22 protein	F8A1	-0.119025	-1.086	0.942029	3	3	9.7	22.4058	21.6007	23.3684	23.5551	22.3978	21.0649
P23634	Plasma membrane calcium-transporting ATPase 4	ATP2B4	0.19181	1.1422	0.667386	26	15	27.3	27.3849	27.0216	27.0489	27.709	27.1427	27.1792
P23786	Carnitine O-palmitoyltransferase 2, mitochondrial	CPT2	0.362331	1.2855	0.523617	14	14	25.5	23.932	24.0844	23.1001	24.0382	23.8939	24.2714
P23919	Thymidylate kinase	DTYMK	-0.19773	-1.14689	0.741814	12	12	43.9	26.197	25.9238	26.6786	26.447	26.0569	25.7023
P23921	Ribonucleoside-diphosphate reductase large subunit	RRM1	-0.936497	-1.91388	0.176574	15	15	26	25.3084	25.5287	24.9902	24.8717	23.6138	24.5323
P24385	G1/S-specific cyclin-D1	CCND1	0.655626	1.5753	0.438716	4	4	19	19.4832	20.4514	20.7207	21.3586	20.1127	21.1508
P24386	Rab proteins geranylgeranyltransferase component A 1	CHM	-0.510022	-1.42407	0.394523	4	4	13	22.6137	23.3281	22.8847	22.9286	21.9344	22.4335
P24534	Elongation factor 1-beta	EEF1B2	-0.288654	-1.2215	0.356512	11	9	63.6	28.6354	28.6888	28.6815	28.6383	28.1765	28.3249
P24539	ATP synthase F(0) complex subunit B1, mitochondrial	ATP5F1	-0.554326	-1.46848	0.446272	8	8	28.5	27.5863	26.7804	27.8844	26.8583	26.3371	27.3928
P24666	Low molecular weight phosphotyrosine protein phosphatase	ACP1	-0.94471	-1.9248	0.136634	9	9	70.3	25.4732	25.2679	25.7247	24.843	24.8949	23.8938
P24723	Protein kinase C eta type	PRKCH	-1.13801	-2.20077	0.346689	2	1	3.4	22.1371	21.5081	20.0779	19.2474	19.96	21.1017
P24752	Acetyl-CoA acetyltransferase, mitochondrial	ACAT1	-0.100177	-1.0719	0.705354	17	17	44.5	28.0425	27.992	28.058	27.9757	27.7719	28.0443
P24821	Tenascin	TNC	-4.9281	-30.4443	0.0155	46	46	29.9	28.1662	28.7124	28.4732	23.9639	23.3103	23.2932
P24844	Myosin regulatory light polypeptide 9	MYL9	-4.05353	-16.6048	0.0110833	13	7	66.3	24.2192	23.9038	24.251	20.8472	19.2769	20.0893
P24928	DNA-directed RNA polymerase II subunit RPB1	POLR2A	2.32873	5.02363	0.17814	37	37	23.2	23.899	21.5516	21.7671	22.9557	25.8834	25.3649
P24941	Cyclin-dependent kinase 2	CDK2	0.965929	1.95332	0.029615	16	13	41.6	26.9157	26.794	27.007	27.7965	27.7138	28.1042
P25098	Beta-adrenergic receptor kinase 1;Beta-adrenergic receptor kinase 2	ADRBK1	-0.323973	-1.25177	0.602422	5	5	8.6	22.9318	23.348	23.6477	23.5524	22.7011	22.7019
P25205	DNA replication licensing factor MCM3	MCM3	0.821769	1.76757	0.0246349	44	44	58.4	27.6058	27.7396	27.7992	28.4693	28.5489	28.5917
P25311	Zinc-alpha-2-glycoprotein	AZGP1	-1.67581	-3.19499	0.330752	19	19	53	21.517	19.8669	20.3867	19.2903	20.6195	16.8335
P25325	3-mercaptopyruvate sulfurtransferase	MPST	-1.44714	-2.72667	0.336864	5	5	20.5	23.9589	23.0016	24.7685	23.6149	20.6681	23.1044
P25398	40S ribosomal protein S12	RPS12	-0.266819	-1.20315	0.472531	12	12	78.8	29.7552	29.5685	29.4027	29.6065	29.1702	29.1492
P25440	Bromodomain-containing protein 2	BRD2	-1.65212	-3.14295	0.362823	21	18	33	24.6998	24.6406	22.9069	21.4863	24.6877	21.117
P25490	Transcriptional repressor protein YY1	YY1	0.479578	1.39434	0.487408	6	6	22.9	22.8309	21.9788	23.3297	23.3481	23.3283	22.9018
P25685	DnaJ homolog subfamily B member 1	DNAJB1	0.148303	1.10827	0.666397	19	18	46.8	27.6952	27.6455	27.666	28.0859	27.5965	27.7691
P25705	ATP synthase subunit alpha, mitochondrial	ATP5A1	0.106474	1.07659	0.749863	33	33	56.8	31.2698	31.3089	31.4608	31.5909	31.2329	31.5351
P25786	Proteasome subunit alpha type-1	PSMA1	0.127178	1.09216	0.755632	14	14	58.6	28.323	28.4162	28.7504	28.8351	28.6095	28.4265
P25787	Proteasome subunit alpha type-2	PSMA2	0.0309957	1.02172	0.980262	10	10	57.3	23.5778	23.4604	22.203	23.7501	22.9286	22.6555
P25788	Proteasome subunit alpha type-3	PSMA3	0.253641	1.19221	0.404569	12	12	50.4	27.0637	27.3595	27.4337	27.4157	27.5714	27.6307
P25789	Proteasome subunit alpha type-4	PSMA4	0.198776	1.14772	0.672547	10	10	45.6	27.4595	27.7272	27.4384	27.9926	27.3179	27.9109
P26006	Integrin alpha-3;Integrin alpha-3 heavy chain;Integrin alpha-3 light chain	ITGA3	-0.61445	-1.53097	0.658997	12	12	12.7	23.7675	23.212	24.638	21.8839	23.2742	24.6161
P26012	Integrin beta-8	ITGB8	-0.696138	-1.62016	0.32106	8	8	13.4	22.4868	22.3813	22.8297	22.6777	21.6106	21.3212
P26038	Moesin	MSN	0.131543	1.09546	0.618707	46	32	62	30.3283	30.2904	30.4488	30.3429	30.5106	30.6087
P26196	Probable ATP-dependent RNA helicase DDX6	DDX6	0.0483157	1.03406	0.922386	17	17	42.9	27.2639	27.4134	27.3307	27.6108	26.9969	27.5453
P26232	Catenin alpha-2	CTNNA2	0.707962	1.63349	0.826915	12	2	14	20.4239	19.529	22.7345	23.7487	18.0538	23.0088
P26358	DNA (cytosine-5)-methyltransferase 1	DNMT1	2.31549	4.97774	0.0293812	38	38	26	24.4023	24.4991	23.2951	25.8807	26.7928	26.4695
P26368	Splicing factor U2AF 65 kDa subunit	U2AF2	0.65192	1.57126	0.208599	9	9	23.8	26.3938	26.2072	25.974	26.3295	27.1605	27.0408
P26373	60S ribosomal protein L13	RPL13	0.350245	1.27478	0.448486	16	16	47.9	29.155	28.999	29.4015	29.4846	29.9393	29.1824
P26440	Isovaleryl-CoA dehydrogenase, mitochondrial	IVD	-1.07466	-2.10623	0.0405422	9	9	22.9	25.0982	25.246	25.4587	24.3214	23.8381	24.4194
P26447	Protein S100-A4	S100A4	-2.16416	-4.48205	0.0310476	3	3	27.7	27.3141	26.8232	27.0978	25.5743	24.9166	24.2517
P26583	High mobility group protein B2	HMGB2	0.705344	1.63053	0.481113	8	6	38.3	26.323	25.9946	26.7649	25.9213	27.2506	28.0266
P26599	Polypyrimidine tract-binding protein 1	PTBP1	0.18462	1.13652	0.546027	19	18	46.9	26.1255	26.0696	26.2649	26.5619	26.2346	26.2173
P26639	Threonine--tRNA ligase, cytoplasmic	TARS	-1.69353	-3.23447	0.14729	27	25	39	27.107	27.4819	26.674	25.5887	24.0991	26.4945
P26640	Valine--tRNA ligase	VARS	0.440386	1.35697	0.148211	26	26	25.9	28.1423	28.1622	28.2988	28.8114	28.673	28.4401
P26641	Elongation factor 1-gamma	EEF1G	0.0776494	1.0553	0.820563	17	17	34.1	28.864	29.0414	29.1801	29.2582	28.9556	29.1047
P26885	Peptidyl-prolyl cis-trans isomerase FKBP2	FKBP2	-1.12037	-2.17403	0.17875	4	4	26.8	25.776	25.6616	25.6549	25.4729	23.698	24.5604
P27105	Erythrocyte band 7 integral membrane protein	STOM	-1.61006	-3.05265	0.0095	11	11	47.6	27.0485	26.9064	27.1235	25.681	25.2496	25.3177
P27144	Adenylate kinase 4, mitochondrial	AK4	-0.205697	-1.15324	0.73952	6	6	40.8	23.7878	23.5263	24.3676	24.0607	23.6471	23.3567
P27348	14-3-3 protein theta	YWHAQ	-0.521243	-1.43519	0.291594	17	14	67.8	29.4975	29.6131	29.2664	29.0792	28.4424	29.2917
P27361	Mitogen-activated protein kinase 3	MAPK3	0.689002	1.61217	0.446666	14	8	40.1	24.2753	23.0779	24.5363	25.0868	24.9607	23.909
P27448	MAP/microtubule affinity-regulating kinase 3	MARK3	0.713141	1.63937	0.781375	6	4	13.2	23.8595	24.1812	21.29	21.1561	25.1324	25.1815
P27635	60S ribosomal protein L10	RPL10	0.867678	1.82472	0.228017	16	16	56.1	28.4359	28.4001	28.8572	28.6479	30.0755	29.5729
P27694	Replication protein A 70 kDa DNA-binding subunit;Replication protein A 70 kDa DNA-binding subunit, N-terminally processed	RPA1	0.629529	1.54706	0.0993437	19	19	38.3	26.066	26.1698	25.9963	26.9285	26.7869	26.4053
P27695	DNA-(apurinic or apyrimidinic site) lyase;DNA-(apurinic or apyrimidinic site) lyase, mitochondrial	APEX1	0.332911	1.25955	0.305623	15	15	46.9	27.555	27.5204	27.3433	27.6113	28.0567	27.7494
P27707	Deoxycytidine kinase	DCK	-1.0205	-2.02862	0.163313	7	7	31.2	24.1126	23.9737	24.3078	23.9061	22.4952	22.9312
P27708	CAD protein;Glutamine-dependent carbamoyl-phosphate synthase;Aspartate carbamoyltransferase;Dihydroorotase	CAD	0.356192	1.28004	0.38734	45	44	27	27.5104	27.6926	27.6972	28.3486	27.642	27.9781
P27797	Calreticulin	CALR	-0.148764	-1.10862	0.773851	20	20	64.7	30.7402	30.7511	30.2447	30.1171	30.4205	30.7521
P27816	Microtubule-associated protein 4	MAP4	0.346638	1.27159	0.293788	61	31	51.4	29.9734	29.8757	30.3083	30.408	30.2661	30.5233
P27816	Microtubule-associated protein 4	MAP4	-0.0356229	-1.025	0.971848	23	5	29.2	22.8138	24.0345	23.47	23.8715	23.0107	23.3292
P27824	Calnexin	CANX	-1.2461	-2.37199	0.0377239	22	22	29.1	29.596	29.4931	29.1693	28.5858	27.9261	28.0082
P27987	Inositol-trisphosphate 3-kinase B	ITPKB	1.44895	2.73009	0.361821	19	19	27.3	19.1453	16.7909	19.3022	19.0884	19.1353	21.3617
P28062	Proteasome subunit beta type-8	PSMB8	-0.370188	-1.29252	0.582527	6	6	25.4	24.4279	24.585	24.9784	24.9128	23.6803	24.2877
P28065	Proteasome subunit beta type-9	PSMB9	-0.42207	-1.33985	0.811232	2	2	10	21.9466	22.1272	20.4687	22.2538	19.2758	21.7467
P28066	Proteasome subunit alpha type-5	PSMA5	0.1476	1.10773	0.568452	11	11	51.9	28.2962	28.2614	28.2345	28.4003	28.5706	28.264
P28068	HLA class II histocompatibility antigen, DM beta chain	HLA	-1.78155	-3.43795	0.0289912	2	2	8.4	21.7453	21.6896	22.3257	20.4157	19.5928	20.4074
P28070	Proteasome subunit beta type-4	PSMB4	-0.498374	-1.41262	0.603273	10	10	47.3	25.6634	25.8984	25.691	25.9047	24.0718	25.7813
P28072	Proteasome subunit beta type-6	PSMB6	0.336222	1.26245	0.265306	8	8	28.9	26.8175	27.1044	27.0995	27.5133	27.2321	27.2847
P28074	Proteasome subunit beta type-5	PSMB5	0.516951	1.43093	0.502947	10	10	39.5	24.8385	25.3245	23.8608	24.7739	25.2825	25.5182
P28289	Tropomodulin-1	TMOD1	-0.402506	-1.3218	0.330809	2	1	5	19.6932	19.4606	20.0897	19.1236	19.434	19.4784
P28290	Sperm-specific antigen 2	SSFA2	-0.375074	-1.29691	0.498868	18	18	20.5	23.5441	23.2675	23.7195	22.7726	23.7086	22.9246
P28300	Protein-lysine 6-oxidase	LOX	0.628236	1.54567	0.492515	2	2	5	17.818	19.4734	17.8284	18.9928	18.6394	19.3723
P28331	NADH-ubiquinone oxidoreductase 75 kDa subunit, mitochondrial	NDUFS1	0.18697	1.13837	0.766442	27	27	43.7	26.6207	27.1072	27.12	27.5177	26.6042	27.2869
P28340	DNA polymerase delta catalytic subunit	POLD1	0.327537	1.25487	0.40466	15	15	17.2	23.6863	24.2022	23.6832	24.2346	23.9999	24.32
P28370	Probable global transcription activator SNF2L1	SMARCA1	-0.0638351	-1.04524	0.978205	42	28	36.1	22.2051	21.2018	19.5954	20.0967	22.5567	20.1575
P28482	Mitogen-activated protein kinase 1	MAPK1	0.242547	1.18308	0.647399	20	14	55.6	28.0744	28.2792	28.2512	28.9078	27.969	28.4556
P28702	Retinoic acid receptor RXR-beta	RXRB	1.16482	2.24205	0.203711	2	2	3.9	20.3704	20.3331	20.4762	20.5159	22.524	21.6342
P28715	DNA repair protein complementing XP-G cells	ERCC5	0.611091	1.52741	0.176258	3	3	5.2	21.9732	22.1328	21.8209	22.202	22.9393	22.6188
P28799	Granulins;Acrogranin;Paragranulin;Granulin-1;Granulin-2;Granulin-3;Granulin-4;Granulin-5;Granulin-6;Granulin-7	GRN	0.10826	1.07793	0.916357	6	6	14.8	22.4011	22.2298	21.9157	22.0721	21.5548	23.2445
P28838	Cytosol aminopeptidase	LAP3	-0.286053	-1.2193	0.527416	22	22	50.8	28.0371	27.9829	28.439	28.2001	27.5427	27.858
P29083	General transcription factor IIE subunit 1	GTF2E1	0.375101	1.29693	0.634022	2	2	3.4	21.1229	21.207	22.2192	22.4946	21.5273	21.6525
P29084	Transcription initiation factor IIE subunit beta	GTF2E2	1.8286	3.55192	0.117539	5	5	20.3	21.8018	21.187	22.3183	22.4418	24.6453	23.7059
P29144	Tripeptidyl-peptidase 2	TPP2	-0.911324	-1.88077	0.0893972	28	28	24.3	26.7285	26.3992	27.0465	26.1647	25.7355	25.5399
P29218	Inositol monophosphatase 1	IMPA1	-0.771508	-1.70705	0.270997	13	13	50.2	27.671	27.1326	26.4322	25.8529	26.4222	26.6462
P29279	Connective tissue growth factor	CTGF	-3.96352	-15.6005	0.0248	5	5	18.1	22.9407	23.0892	23.1099	19.3284	18.798	19.1228
P29317	Ephrin type-A receptor 2	EPHA2	-1.07256	-2.10316	0.177013	9	8	10.2	22.1897	22.1656	22.0196	20.1597	21.8101	21.1875
P29353	SHC-transforming protein 1	SHC1	-0.244167	-1.18441	0.701684	7	7	19	25.5607	25.692	25.0444	25.2352	24.6792	25.6501
P29372	DNA-3-methyladenine glycosylase	MPG	-0.170698	-1.1256	0.906948	12	12	53.7	21.5805	21.9842	23.9973	21.8695	22.5646	22.6158
P29401	Transketolase	TKT	-0.547638	-1.46169	0.119621	34	34	54.1	31.2208	31.0976	31.3862	30.9284	30.5874	30.5459
P29508	Serpin B3	SERPINB3	-3.98522	-15.8369	0.179112	24	13	52.6	22.8356	22.2334	16.3779	15.8664	16.8473	16.7776
P29558	RNA-binding motif, single-stranded-interacting protein 1	RBMS1	0.427827	1.34521	0.216599	4	4	11.4	24.1684	24.2756	24.6629	24.8892	24.8007	24.7005
P29590	Protein PML	PML	0.516418	1.4304	0.49735	18	18	24.1	24.4686	23.8188	23.1858	23.7764	24.7774	24.4686
P29692			-0.381742	-1.30291	0.204427	20	1	26.9	30.47	30.5565	30.5431	30.3386	29.9201	30.1657
P29692			0.0122738	1.00854	0.986976	18	1	60.3	28.1534	27.6624	27.5648	27.2742	28.3102	27.833
P29803	Pyruvate dehydrogenase E1 component subunit alpha, testis-specific form, mitochondrial	PDHA2	1.13733	2.19974	0.0276901	4	2	10.3	20.1187	20.2211	20.3733	21.3846	21.1571	21.5835
P29966	Myristoylated alanine-rich C-kinase substrate	MARCKS	-1.7471	-3.35683	0.226555	8	7	38.3	27.6365	27.4088	26.7831	23.6146	26.5109	26.4615
P29992	Guanine nucleotide-binding protein subunit alpha-11	GNA11	-0.21667	-1.16205	0.61888	6	5	21.2	23.673	23.8105	24.1435	23.982	23.5374	23.4576
P30038	Delta-1-pyrroline-5-carboxylate dehydrogenase, mitochondrial	ALDH4A1	0.587134	1.50226	0.260082	11	11	22.2	24.8838	24.5869	25.5185	25.6122	25.7531	25.3853
P30040	Endoplasmic reticulum resident protein 29	ERP29	-0.148152	-1.10815	0.689021	10	10	46	28.3318	28.1893	28.4841	28.4527	28.0941	28.0139
P30041	Peroxiredoxin-6	PRDX6	-1.65636	-3.1522	0.0478491	22	22	65.2	29.1977	29.5416	28.7837	27.9399	26.8529	27.7612
P30042	ES1 protein homolog, mitochondrial	C21orf33	-1.63373	-3.10314	0.0274965	8	8	46.3	25.1964	24.814	25.0467	23.6787	22.9448	23.5324
P30043	Flavin reductase (NADPH)	BLVRB	-0.0555795	-1.03928	0.901236	8	8	46.1	26.0135	26.0219	25.8465	26.2248	25.6672	25.8232
P30044	Peroxiredoxin-5, mitochondrial	PRDX5	-0.266496	-1.20288	0.672647	15	15	78.4	28.5298	28.346	28.4439	28.8472	27.7454	27.9276
P30046	D-dopachrome decarboxylase;D-dopachrome decarboxylase-like protein	DDT	0.0994199	1.07134	0.937256	8	8	44.1	25.2719	25.8168	25.6232	26.6573	24.4908	25.862
P30048	Thioredoxin-dependent peroxide reductase, mitochondrial	PRDX3	-1.08462	-2.12082	0.199933	9	9	45.8	27.1835	27.4182	27.4727	27.3134	25.7	25.8073
P30049	ATP synthase subunit delta, mitochondrial	ATP5D	-0.798352	-1.73911	0.608909	3	3	17.3	26.6534	25.7819	24.6408	23.3506	25.0356	26.2949
P30050	60S ribosomal protein L12	RPL12	0.87123	1.82922	0.3507	11	11	63.6	29.746	29.4262	29.5053	29.2931	31.3306	30.6676
P30084	Enoyl-CoA hydratase, mitochondrial	ECHS1	-0.803697	-1.74557	0.065786	11	11	48.3	28.1893	27.9202	28.2346	27.5785	27.0666	27.2878
P30085	UMP-CMP kinase	CMPK1	-0.307231	-1.23733	0.498281	9	9	46.9	26.0273	26.1517	26.1138	26.234	25.4137	25.7234
P30086	Phosphatidylethanolamine-binding protein 1;Hippocampal cholinergic neurostimulating peptide	PEBP1	-1.11349	-2.16368	0.203483	12	12	77.5	28.1765	28.231	28.2622	28.2099	26.4787	26.6406
P30101	Protein disulfide-isomerase A3	PDIA3	-1.31223	-2.48325	0.00872131	43	43	70.5	31.8551	31.6727	31.8446	30.3283	30.4786	30.6289
P30153	Serine/threonine-protein phosphatase 2A 65 kDa regulatory subunit A alpha isoform	PPP2R1A	-0.132414	-1.09613	0.710914	25	21	45.5	28.4059	28.4987	28.4933	28.6208	28.1662	28.2137
P30154	Serine/threonine-protein phosphatase 2A 65 kDa regulatory subunit A beta isoform	PPP2R1B	-0.297803	-1.22927	0.686736	9	5	20.5	21.9613	21.8286	21.0058	21.7761	20.7677	21.3586
P30405	Peptidyl-prolyl cis-trans isomerase F, mitochondrial	PPIF	-0.364396	-1.28734	0.376418	6	6	36.7	25.5539	25.7247	25.5495	24.8868	25.5975	25.2505
P30419	Glycylpeptide N-tetradecanoyltransferase 1	NMT1	0.490189	1.40463	0.206082	9	6	22	25.3733	25.5952	25.9352	26.0817	26.3053	25.9873
P30519	Heme oxygenase 2	HMOX2	-0.0159124	-1.01109	0.98781	12	12	40.2	26.0287	25.3284	25.7194	25.7479	24.7564	26.5244
P30520	Adenylosuccinate synthetase isozyme 2	ADSS	-0.0980797	-1.07035	0.861402	15	13	41.7	27.7791	27.6789	28.0444	28.1858	27.4142	27.6081
P30530	Tyrosine-protein kinase receptor UFO	AXL	-3.2628	-9.59844	0.0294008	4	4	6.3	22.3281	22.0232	21.2188	18.1872	17.7523	19.8421
P30533	Alpha-2-macroglobulin receptor-associated protein	LRPAP1	0.110575	1.07966	0.851817	8	8	24.6	26.4272	26.1387	26.2029	26.1526	26.0516	26.8963
P30566	Adenylosuccinate lyase	ADSL	0.356622	1.28042	0.224287	14	14	30.6	27.6922	27.3844	27.6069	27.8904	27.7976	28.0653
P30622	CAP-Gly domain-containing linker protein 1	CLIP1	0.2442	1.18444	0.313867	52	46	39.6	27.2884	27.1741	27.4067	27.4582	27.513	27.6307
P30626	Sorcin	SRI	-1.16469	-2.24185	0.0714469	8	8	44.4	26.6422	26.4963	27.0383	25.5089	26.044	25.1297
P30740	Leukocyte elastase inhibitor	SERPINB1	-0.929739	-1.90493	0.0727795	15	15	48	25.8544	25.9646	25.955	25.4477	24.7191	24.818
P30837	Aldehyde dehydrogenase X, mitochondrial	ALDH1B1	-0.240786	-1.18164	0.530102	15	12	33.7	27.5132	27.3323	27.7048	27.5557	27.2399	27.0323
P30838	Aldehyde dehydrogenase, dimeric NADP-preferring	ALDH3A1	-0.187026	-1.13841	0.798537	5	4	14.6	21.7591	22.2272	21.7617	22.3147	21.7751	21.0971
P30876	DNA-directed RNA polymerase II subunit RPB2	POLR2B	0.188419	1.13951	0.720302	23	23	23.7	24.1289	24.5166	24.4781	24.1029	24.7286	24.8574
P31040	Succinate dehydrogenase [ubiquinone] flavoprotein subunit, mitochondrial	SDHA	-0.127446	-1.09236	0.83599	16	16	32.6	26.6591	26.9545	26.2198	26.6089	26.0624	26.7799
P31150	Rab GDP dissociation inhibitor alpha	GDI1	-0.921907	-1.89462	0.101678	25	18	59.7	26.3256	26.8604	26.6367	26.0584	25.2237	25.775
P31151	Protein S100-A7	S100A7	-4.22133	-18.6529	0.137412	9	4	53.5	26.3005	26.7674	22.538	18.9694	20.3349	23.6375
P31153	S-adenosylmethionine synthase isoform type-2	MAT2A	-0.00491079	-1.00341	0.9896	17	17	42.3	28.4019	28.4474	28.4549	28.6699	28.2437	28.376
P31275	Homeobox protein Hox-C12	HOXC12	0.129026	1.09356	0.895865	2	2	14.9	21.161	20.9172	20.0795	21.4726	20.1326	20.9396
P31321	cAMP-dependent protein kinase type I-beta regulatory subunit	PRKAR1B	0.630866	1.54849	0.362139	2	1	4.5	19.2814	20.4705	20.4997	20.9	20.8044	20.4398
P31323	cAMP-dependent protein kinase type II-beta regulatory subunit	PRKAR2B	-0.600734	-1.51649	0.666251	6	3	22.5	21.8541	22.2341	21.7831	19.8177	21.3899	22.8614
P31350	Ribonucleoside-diphosphate reductase subunit M2	RRM2	0.757451	1.6905	0.312176	13	12	35.7	25.455	24.9927	23.9932	25.2973	25.4926	25.9234
P31689	DnaJ homolog subfamily A member 1	DNAJA1	0.219346	1.16421	0.546197	10	10	33.2	27.0909	27.1081	27.2321	27.5538	27.0388	27.4965
P31749	RAC-alpha serine/threonine-protein kinase	AKT1	0.0821966	1.05863	0.831416	7	4	19	23.1882	23.0564	23.1455	23.5056	23.0277	23.1035
P31751	RAC-beta serine/threonine-protein kinase	AKT2	-0.705282	-1.63046	0.196961	5	2	12.9	21.172	20.7547	20.8545	20.7041	19.7396	20.2218
P31930	Cytochrome b-c1 complex subunit 1, mitochondrial	UQCRC1	0.00980949	1.00682	0.984611	18	17	43.5	28.3171	28.3972	28.1738	28.6515	28.0027	28.2634
P31937	3-hydroxyisobutyrate dehydrogenase, mitochondrial	HIBADH	-0.147757	-1.10785	0.809449	10	10	38.7	26.2079	26.2335	26.0616	26.4158	25.4356	26.2084
P31939	Bifunctional purine biosynthesis protein PURH;Phosphoribosylaminoimidazolecarboxamide formyltransferase;IMP cyclohydrolase	ATIC	-0.476461	-1.39133	0.214015	39	39	78.5	29.356	29.3082	29.7225	29.2451	28.8242	28.8881
P31942	Heterogeneous nuclear ribonucleoprotein H3	HNRNPH3	0.463293	1.37869	0.620164	7	5	23	22.4977	22.8439	24.0038	23.9284	23.9335	22.8734
P31943	Heterogeneous nuclear ribonucleoprotein H;Heterogeneous nuclear ribonucleoprotein H, N-terminally processed	HNRNPH1	0.0821381	1.05859	0.87653	18	10	46.1	28.591	28.5954	28.9501	29	28.9928	28.3902
P31944	Caspase-14;Caspase-14 subunit p17, mature form;Caspase-14 subunit p10, mature form;Caspase-14 subunit p20, intermediate form;Caspase-14 subunit p8, intermediate form	CASP14	-1.85073	-3.60683	0.371874	17	17	64.5	24.3323	24.7508	20.3557	20.4476	21.4226	22.0165
P31946	14-3-3 protein beta/alpha;14-3-3 protein beta/alpha, N-terminally processed	YWHAB	-0.135151	-1.09821	0.74546	18	10	73	29.3753	29.6825	29.5046	29.4858	29.0751	29.596
P31948	Stress-induced-phosphoprotein 1	STIP1	-0.358618	-1.2822	0.246625	46	46	62.8	30.0701	29.9002	30.1538	29.8485	29.4672	29.7326
P31949	Protein S100-A11;Protein S100-A11, N-terminally processed	S100A11	-0.659285	-1.5793	0.470136	3	3	34.3	27.1845	27.5414	25.7351	26.433	25.755	26.2952
P32004	Neural cell adhesion molecule L1	L1CAM	-2.73378	-6.65196	0.0114444	18	18	21.1	25.5789	25.3107	25.733	23.0959	22.9027	22.4227
P32119	Peroxiredoxin-2	PRDX2	-0.796408	-1.73677	0.0620169	15	14	58.1	26.4039	26.3124	26.656	25.9341	25.5205	25.5284
P32321	Deoxycytidylate deaminase	DCTD	0.166346	1.12221	0.775944	2	2	18.5	24.7326	24.4414	24.3749	24.3032	24.5348	25.21
P32322	Pyrroline-5-carboxylate reductase 1, mitochondrial	PYCR1	-0.4192	-1.33719	0.226794	13	12	48.3	25.8241	25.7105	25.9852	25.5405	25.5812	25.1405
P32455	Interferon-induced guanylate-binding protein 1	GBP1	-0.988951	-1.98474	0.439915	6	5	12.8	22.0577	21.3625	21.2209	21.9861	19.1237	20.5644
P32456	Interferon-induced guanylate-binding protein 2	GBP2	0.129546	1.09395	0.889535	4	4	7.4	23.3484	23.0351	23.7346	23.2222	24.3531	22.9314
P32969	60S ribosomal protein L9	RPL9	0.841625	1.79207	0.3437	10	10	55.2	28.5368	28.4839	27.9104	28.1554	29.9897	29.3109
P33121	Long-chain-fatty-acid--CoA ligase 1	ACSL1	1.45776	2.74682	0.0294429	17	16	26.2	25.5873	25.4636	25.5805	27.5017	26.6923	26.8106
P33176	Kinesin-1 heavy chain	KIF5B	0.0143134	1.00997	0.96966	47	42	53.3	29.4817	29.4961	29.4582	29.3083	29.558	29.6126
P33240	Cleavage stimulation factor subunit 2	CSTF2	0.861699	1.81718	0.0782555	19	11	49.6	24.5128	24.0618	23.9365	24.7977	25.2424	25.0561
P33316	Deoxyuridine 5-triphosphate nucleotidohydrolase, mitochondrial	DUT	-1.85431	-3.61579	0.228377	12	1	45.6	21.0345	21.8254	21.4545	19.1671	21.5524	18.0319
P33316	Deoxyuridine 5-triphosphate nucleotidohydrolase, mitochondrial	DUT	-1.47567	-2.78113	0.0482391	12	1	67.1	26.6033	26.7056	26.64	25.0496	24.6487	25.8236
P33527	Multidrug resistance-associated protein 1	ABCC1	-0.125329	-1.09076	0.915297	3	3	2.4	22.0102	20.3441	21.8915	21.8175	21.2102	20.842
P33764	Protein S100-A3	S100A3	-1.54461	-2.91725	0.178143	2	2	27.7	21.5819	21.4622	21.737	20.7421	20.8404	18.5649
P33897	ATP-binding cassette sub-family D member 1	ABCD1	0.363343	1.2864	0.549742	7	7	13.3	24.8517	24.4785	24.1344	24.3714	24.8403	25.3431
P33991	DNA replication licensing factor MCM4	MCM4	0.477114	1.39196	0.0474192	36	35	48.6	27.0285	26.9224	27.0003	27.4037	27.5046	27.4743
P33992	DNA replication licensing factor MCM5	MCM5	0.8844	1.846	0.0893043	35	35	50.5	27.2209	27.129	27.3399	27.666	28.5048	28.1723
P33993	DNA replication licensing factor MCM7	MCM7	0.580055	1.49491	0.0723715	35	35	52.2	27.5052	27.7873	27.6198	28.2694	28.0832	28.2999
P34896	Serine hydroxymethyltransferase, cytosolic	SHMT1	-3.02326	-8.13003	0.0158261	14	14	35.8	26.5105	26.7717	25.7931	23.056	23.0681	23.8814
P34897	Serine hydroxymethyltransferase, mitochondrial	SHMT2	0.277008	1.21168	0.38762	24	24	53.2	27.8016	27.9457	28.0291	28.3048	28.3533	27.9494
P34913	Bifunctional epoxide hydrolase 2;Cytosolic epoxide hydrolase 2;Lipid-phosphate phosphatase	EPHX2	-0.390389	-1.31075	0.784329	6	6	15.7	19.9271	17.3561	19.3982	17.8353	18.885	18.7899
P34931	Heat shock 70 kDa protein 1-like	HSPA1L	0.984943	1.97924	0.0925841	13	1	27	21.678	21.6101	21.6867	22.055	23.0446	22.83
P34932	Heat shock 70 kDa protein 4	HSPA4	-0.106516	-1.07663	0.638026	53	51	64.3	30.2903	30.387	30.4443	30.2704	30.1907	30.341
P34947	G protein-coupled receptor kinase 5	GRK5	0.655925	1.57563	0.72583	3	1	6.9	21.4588	21.0657	18.7307	19.4371	22.1743	21.6116
P34949	Mannose-6-phosphate isomerase	MPI	-1.5803	-2.99032	0.236267	3	3	11.6	22.1348	22.2326	22.097	20.8544	18.8694	21.9997
P35052	Glypican-1;Secreted glypican-1	GPC1	-0.765052	-1.69943	0.432774	4	4	10.8	21.8267	21.0438	22.0463	21.8037	19.8671	20.9508
P35080	Profilin-2	PFN2	0.0426261	1.02999	0.976403	6	2	43.6	23.3643	23.5699	24.054	24.5255	22.5382	24.0524
P35080	Profilin-2	PFN2	0.150214	1.10973	0.775911	6	2	45	26.7066	26.9582	26.6477	26.8818	26.5333	27.3481
P35219	Carbonic anhydrase-related protein	CA8	-1.60271	-3.03713	0.0621656	5	5	20	25.1697	25.6596	25.4276	24.074	22.9917	24.383
P35221	Catenin alpha-1	CTNNA1	-0.51652	-1.4305	0.062094	43	32	59.3	28.6966	28.7114	28.6678	28.1006	28.3239	28.1017
P35222	Catenin beta-1	CTNNB1	-0.928176	-1.90287	0.0882468	17	13	30.3	26.4196	26.4826	26.3074	25.8458	24.9727	25.6065
P35232	Prohibitin	PHB	-0.0751152	-1.05345	0.870105	18	18	55.5	29.3485	29.3886	29.3063	29.633	28.9972	29.1879
P35237	Serpin B6	SERPINB6	-0.849133	-1.80142	0.217676	19	18	64.4	27.2612	27.5748	27.4288	27.1235	25.7785	26.8154
P35240	Merlin	NF2	0.180224	1.13306	0.7115	9	9	14.6	22.1329	22.388	22.4975	22.3312	22.2863	22.9416
P35241	Radixin	RDX	0.131719	1.0956	0.688427	36	20	46.5	27.5905	27.5043	27.8096	27.8147	27.8982	27.5866
P35244	Replication protein A 14 kDa subunit	RPA3	0.105282	1.0757	0.882019	4	4	29.8	23.2362	23.5597	23.7167	24.052	22.989	23.7874
P35249	Replication factor C subunit 4	RFC4	0.631634	1.54932	0.073535	17	17	50.4	25.08	25.2085	25.2463	25.7278	26.0418	25.66
P35250	Replication factor C subunit 2	RFC2	0.548108	1.46217	0.231568	11	11	39.5	24.4059	24.4056	24.6791	25.4992	24.7738	24.862
P35251	Replication factor C subunit 1	RFC1	2.18949	4.56144	0.0802723	23	23	25.1	19.5103	19.3449	20.3292	20.6068	22.5622	22.5839
P35268	60S ribosomal protein L22	RPL22	1.14219	2.20716	0.277805	10	8	61.7	29.263	28.9929	29.2483	29.1182	31.5152	30.2973
P35269	General transcription factor IIF subunit 1	GTF2F1	-0.039053	-1.02744	0.915987	20	20	45.1	25.7896	25.8107	25.7505	25.7415	25.5368	25.9553
P35270	Sepiapterin reductase	SPR	-0.445489	-1.36178	0.464881	8	8	42.1	25.9249	25.3098	26.0817	25.8581	24.9468	25.175
P35326	Small proline-rich protein 2A	SPRR2A	2.82274	7.07505	0.319743	6	1	90.3	23.2039	18.3338	20.7858	21.2204	26.3892	23.1822
P35442	Thrombospondin-2	THBS2	-3.34288	-10.1463	0.0930208	18	17	20.6	23.1623	23.1392	23.936	21.9809	17.7615	20.4664
P35579	Myosin-9	MYH9	-0.208932	-1.15583	0.401961	178	52	66.4	32.4225	32.3904	32.6083	32.3772	32.1973	32.22
P35580	Myosin-10	MYH10	-0.607021	-1.52311	0.0852125	143	120	60.7	30.7148	30.4599	30.8893	30.1594	30.0914	29.9921
P35606	Coatomer subunit beta	COPB2	-0.34133	-1.26692	0.641588	26	26	37.1	26.8985	27.3473	26.7917	26.9731	25.8964	27.144
P35610	Sterol O-acyltransferase 1	SOAT1	-2.30738	-4.94983	0.0301616	4	4	10.5	23.7682	23.8868	23.6353	22.2848	20.7886	21.2948
P35611	Alpha-adducin	ADD1	0.192305	1.14259	0.293279	13	13	29.3	25.5322	25.5167	25.6301	25.743	25.782	25.731
P35613	Basigin	BSG	-0.385023	-1.30588	0.23819	7	7	39.8	27.0541	26.9943	27.2852	26.8983	26.4985	26.7817
P35625	Metalloproteinase inhibitor 3	TIMP3	-0.778385	-1.71521	0.323713	5	5	24.2	21.504	21.8057	21.6214	21.5545	19.9114	21.1299
P35637	RNA-binding protein FUS	FUS	0.0745138	1.05301	0.869138	13	11	18.1	27.9724	28.5283	28.2053	28.2907	28.4737	28.1651
P35658	Nuclear pore complex protein Nup214	NUP214	-0.0928345	-1.06646	0.877165	35	35	23.8	25.7094	25.407	25.5971	25.52	25.9209	24.9941
P35659	Protein DEK	DEK	2.08741	4.24984	0.0115652	19	19	37.6	20.9985	20.9152	21.0088	22.841	22.9139	23.4299
P35711	Transcription factor SOX-5	SOX5	0.544827	1.45885	0.501439	5	4	8.7	21.3782	22.8394	22.8968	23.1388	22.9033	22.7069
P35712	Transcription factor SOX-6	SOX6	-0.583873	-1.49887	0.385635	6	5	10.5	25.8761	25.4621	25.5578	25.4644	24.2649	25.415
P35754	Glutaredoxin-1	GLRX	-0.121632	-1.08796	0.912375	5	5	50.9	25.0451	23.6314	23.8414	24.7457	23.5952	23.8122
P35813	Protein phosphatase 1A	PPM1A	0.0376466	1.02644	0.976274	8	7	27.7	25.1035	24.8705	24.4026	23.814	25.1588	25.5167
P35869	Aryl hydrocarbon receptor	AHR	0.356286	1.28013	0.620482	3	3	3.7	21.6575	21.6024	21.2899	21.5315	22.6794	21.4078
P35914	Hydroxymethylglutaryl-CoA lyase, mitochondrial	HMGCL	0.266904	1.20322	0.753765	5	5	20	21.9662	22.4721	23.5455	23.0437	22.9582	22.7825
P35998	26S protease regulatory subunit 7	PSMC2	-0.349333	-1.27397	0.092	31	31	73.9	28.0788	28.1628	28.0941	27.8198	27.7606	27.7073
P36404	ADP-ribosylation factor-like protein 2	ARL2	-0.178478	-1.13169	0.824703	5	5	33.7	23.6974	23.1964	23.8333	23.8917	22.6392	23.6607
P36405	ADP-ribosylation factor-like protein 3	ARL3	-0.696255	-1.62029	0.219983	8	8	56	25.5582	25.1253	25.692	25.3186	24.4504	24.5177
P36406	E3 ubiquitin-protein ligase TRIM23	TRIM23	-1.7957	-3.47184	0.315077	3	3	7.1	24.2039	24.7357	24.3433	23.7464	20.1414	24.008
P36507	Dual specificity mitogen-activated protein kinase kinase 2	MAP2K2	0.186771	1.13821	0.647447	16	12	40.2	27.3013	27.227	27.4081	27.1679	27.5242	27.8046
P36542	ATP synthase subunit gamma, mitochondrial	ATP5C1	0.29394	1.22598	0.487901	11	1	32.2	23.0665	23.2187	22.8374	23.0453	23.2668	23.6924
P36542	ATP synthase subunit gamma, mitochondrial	ATP5C1	1.06176	2.08748	0.178905	11	1	32	26.4719	26.8037	26.542	26.7516	27.9345	28.3168
P36543	V-type proton ATPase subunit E 1	ATP6V1E1	-0.334233	-1.26071	0.299961	14	10	53.1	27.5564	27.7728	27.7558	27.5964	27.3201	27.1658
P36551	Oxygen-dependent coproporphyrinogen-III oxidase, mitochondrial	CPOX	0.111739	1.08053	0.833712	20	20	43.8	27.2115	27.3535	27.9027	27.8738	27.444	27.4852
P36578	60S ribosomal protein L4	RPL4	0.226531	1.17002	0.606848	33	33	52	29.6748	29.7346	30.2175	30.2728	30.2041	29.8297
P36639	7,8-dihydro-8-oxoguanine triphosphatase	NUDT1	-0.891462	-1.85506	0.409679	3	3	28.8	21.9831	21.608	21.284	21.6996	19.3989	21.1022
P36776	Lon protease homolog, mitochondrial	LONP1	0.661041	1.58122	0.0980541	31	31	40.9	26.4748	26.6355	26.7685	27.5208	26.9953	27.3459
P36871	Phosphoglucomutase-1	PGM1	-0.346854	-1.27178	0.635624	34	34	64.2	26.9821	27.1572	27.2919	27.2675	25.968	27.1552
P36873	Serine/threonine-protein phosphatase PP1-gamma catalytic subunit	PPP1CC	-0.160077	-1.11735	0.812805	13	3	39.3	25.304	25.0824	26.1563	25.5125	25.4044	25.1455
P36897	TGF-beta receptor type-1	TGFBR1	-1.06289	-2.08911	0.443011	2	2	6.3	23.4382	23.8578	24.5025	21.5605	22.4713	24.578
P36915	Guanine nucleotide-binding protein-like 1	GNL1	0.961444	1.94726	0.0302651	10	10	18.3	23.7852	23.825	23.8588	24.6202	25.0075	24.7256
P36952	Serpin B5	SERPINB5	-0.00496133	-1.00344	0.999484	11	11	37.9	15.2429	21.9938	15.7834	19.1895	16.6829	17.1328
P36957	Dihydrolipoyllysine-residue succinyltransferase component of 2-oxoglutarate dehydrogenase complex, mitochondrial	DLST	0.355944	1.27982	0.192049	16	16	36.9	27.1855	27.3338	27.4757	27.7404	27.7532	27.5694
P36959	GMP reductase 1	GMPR	3.0673	8.38203	0.0238291	3	3	15.9	19.4891	18.5379	18.2122	21.3083	21.694	22.4387
P37108	Signal recognition particle 14 kDa protein	SRP14	-0.0817884	-1.05833	0.90611	8	8	58.1	26.4187	25.9861	26.0591	25.5805	26.5903	26.0478
P37198	Nuclear pore glycoprotein p62	NUP62	-0.0878112	-1.06276	0.94762	10	10	23.9	21.7388	19.8056	20.7407	20.8751	21.2393	19.9073
P37235	Hippocalcin-like protein 1	HPCAL1	0.445155	1.36146	0.444928	6	5	36.8	25.6078	25.6044	25.5012	25.3999	26.5648	26.0842
P37268	Squalene synthase	FDFT1	1.1206	2.17437	0.216839	10	10	29.7	21.7785	23.2256	21.5282	23.7692	23.02	23.1048
P37802	Transgelin-2	TAGLN2	-0.514943	-1.42894	0.176159	20	19	81.9	30.5412	30.2686	30.4404	30.2005	29.6479	29.857
P37837	Transaldolase	TALDO1	-0.244519	-1.1847	0.286502	16	16	41.5	29.4074	29.4079	29.6161	29.2737	29.2317	29.1924
P37840	Alpha-synuclein	SNCA	-0.890234	-1.85348	0.0851769	6	6	54.5	28.1351	27.8034	27.8244	27.3516	27.1247	26.6158
P38117	Electron transfer flavoprotein subunit beta	ETFB	0.0303891	1.02129	0.938218	18	18	62.7	29.1249	28.9026	29.2876	29.2473	29.1731	28.986
P38159	RNA-binding motif protein, X chromosome;RNA-binding motif protein, X chromosome, N-terminally processed	RBMX	0.436092	1.35293	0.449043	24	5	55.8	24.5133	24.4593	24.4151	24.5834	25.5683	24.5443
P38432	Coilin	COIL	0.448491	1.36461	0.503048	12	12	26.4	22.2356	22.2035	22.946	22.5645	23.561	22.605
P38435	Vitamin K-dependent gamma-carboxylase	GGCX	0.0881945	1.06304	0.920672	2	2	3.7	22.7182	22.4444	21.3483	22.4292	22.0676	22.2788
P38606	V-type proton ATPase catalytic subunit A	ATP6V1A	-0.484161	-1.39877	0.323461	26	26	50.1	27.3785	27.775	27.3578	26.9691	26.6366	27.4531
P38646	Stress-70 protein, mitochondrial	HSPA9	0.185837	1.13748	0.546823	47	47	59.8	31.7438	31.5804	31.9389	32.0906	31.8566	31.8734
P38919	Eukaryotic initiation factor 4A-III;Eukaryotic initiation factor 4A-III, N-terminally processed	EIF4A3	-0.635454	-1.55343	0.487939	22	19	38.9	25.1302	25.7214	25.6794	25.2992	23.7673	25.5581
P38935	DNA-binding protein SMUBP-2	IGHMBP2	0.947229	1.92817	0.148013	4	4	5.1	21.6932	21.5022	22.1829	22.3178	23.3428	22.5592
P39019	40S ribosomal protein S19	RPS19	0.829882	1.77754	0.372101	15	15	74.5	28.96	28.286	29.2015	28.9621	30.7112	29.2639
P39023	60S ribosomal protein L3	RPL3	0.219884	1.16464	0.587237	19	19	38.2	29.0244	29.2125	29.4361	29.1387	29.6301	29.5639
P39656	Dolichyl-diphosphooligosaccharide--protein glycosyltransferase 48 kDa subunit	DDOST	-0.230287	-1.17307	0.677996	8	8	19.3	26.8009	26.7819	26.5034	27.0024	26.293	26.1
P39687	Acidic leucine-rich nuclear phosphoprotein 32 family member A	ANP32A	-0.448457	-1.36458	0.475317	16	14	39.8	27.8833	27.7829	27.4984	27.4632	26.5817	27.7744
P39748	Flap endonuclease 1	FEN1	0.488802	1.40328	0.32414	14	14	50.8	26.9653	26.9939	26.7588	26.8632	27.6054	27.7158
P39880	Homeobox protein cut-like 1	CUX1	-0.733116	-1.66223	0.30486	30	13	25.1	21.674	21.0626	20.6125	20.1831	21.0041	19.9626
P40121	Macrophage-capping protein	CAPG	3.07947	8.45304	0.0341949	17	17	48.6	21.9879	22.9379	20.4834	24.7629	24.7957	25.0889
P40123	Adenylyl cyclase-associated protein 2	CAP2	0.0540746	1.03819	0.960117	14	13	36.9	26.1778	25.3631	25.5476	24.9121	25.899	26.4396
P40126	L-dopachrome tautomerase	DCT	-2.06515	-4.18477	0.0286494	13	13	28.9	27.0475	26.5765	26.595	25.2686	24.583	24.1719
P40189	Interleukin-6 receptor subunit beta	IL6ST	-2.61445	-6.1239	0.25122	5	5	10.9	23.5918	23.7854	24.2753	20.0579	19.2708	24.4803
P40222	Alpha-taxilin	TXLNA	0.174591	1.12864	0.69629	22	22	48.4	26.8496	26.8638	26.9118	26.6886	27.0372	27.4232
P40227	T-complex protein 1 subunit zeta	CCT6A	-0.256205	-1.19433	0.177311	29	22	56.7	30.0327	30.0895	30.1544	29.8287	29.8079	29.8713
P40261	Nicotinamide N-methyltransferase	NNMT	-3.87457	-14.6677	0.0247347	6	6	29.2	23.2188	23.2092	21.4608	18.6996	18.4017	19.1637
P40429	60S ribosomal protein L13a	RPL13A	0.587713	1.50286	0.289269	15	15	49.8	28.186	28.412	27.7005	28.2696	29.1068	28.6853
P40616	ADP-ribosylation factor-like protein 1	ARL1	-0.0354869	-1.0249	0.94762	6	6	46.3	25.3468	25.3664	25.4505	25.7812	25.2225	25.0535
P40692	DNA mismatch repair protein Mlh1	MLH1	1.05284	2.07461	0.0410445	4	4	9.1	24.7263	24.9737	24.9677	26.2445	25.9825	25.5992
P40763	Signal transducer and activator of transcription 3	STAT3	-1.85759	-3.62402	0.031792	19	19	34.5	27.2947	27.2205	26.5853	25.7723	24.8019	24.9534
P40818	Ubiquitin carboxyl-terminal hydrolase 8	USP8	-1.14087	-2.20514	0.0247843	6	6	8.3	24.511	24.5044	24.7311	23.5551	23.5035	23.2653
P40855	Peroxisomal biogenesis factor 19	PEX19	-0.0151844	-1.01058	0.98568	6	6	31.4	24.9854	24.1708	24.9836	25.1266	24.7701	24.1975
P40925	Malate dehydrogenase, cytoplasmic	MDH1	0.17345	1.12775	0.656102	20	20	45.5	30.0902	30.0416	30.1937	30.6244	30.1103	30.1112
P40926	Malate dehydrogenase, mitochondrial	MDH2	-0.0325203	-1.0228	0.939871	21	21	62.4	31.0392	30.9707	31.2291	31.306	31.0023	30.8331
P40937	Replication factor C subunit 5	RFC5	0.600878	1.51664	0.20156	8	8	25.6	22.3281	21.626	22.263	22.8772	22.4961	22.6464
P40938	Replication factor C subunit 3	RFC3	0.713074	1.63929	0.277211	14	14	51.8	21.9309	21.8813	22.282	23.3535	22.8199	22.0601
P40939	Trifunctional enzyme subunit alpha, mitochondrial;Long-chain enoyl-CoA hydratase;Long chain 3-hydroxyacyl-CoA dehydrogenase	HADHA	0.234314	1.17635	0.484055	42	42	61.2	29.0131	29.2284	29.515	29.5649	29.4111	29.4834
P40967	Melanocyte protein PMEL;M-alpha;M-beta	PMEL	-0.200712	-1.14927	0.781014	12	12	28.1	25.7436	25.2703	24.8054	24.528	25.3403	25.3489
P41091	Eukaryotic translation initiation factor 2 subunit 3;Putative eukaryotic translation initiation factor 2 subunit 3-like protein	EIF2S3	0.297805	1.22927	0.182003	23	23	53.4	28.7837	28.9799	28.9559	29.1815	29.1852	29.2461
P41214	Eukaryotic translation initiation factor 2D	EIF2D	0.565999	1.48041	0.404637	10	10	24.8	23.4311	23.4912	23.7561	24.5786	23.3258	24.472
P41221	Protein Wnt-5a	WNT5A	-0.333439	-1.26001	0.848171	5	5	13.7	21.3414	20.2237	22.7081	22.547	20.251	20.4749
P41223	Protein BUD31 homolog	BUD31	0.910151	1.87924	0.176004	8	8	43.1	23.5825	23.4282	23.4312	23.6278	24.914	24.6305
P41227	N-alpha-acetyltransferase 10	NAA10	0.25928	1.19688	0.587837	10	10	44.1	25.7332	26.0702	26.423	26.4617	26.0405	26.502
P41236	Protein phosphatase inhibitor 2;Protein phosphatase inhibitor 2-like protein 3	PPP1R2	0.144022	1.10498	0.88322	5	5	22	24.6322	24.1605	24.1286	23.6322	25.3329	24.3882
P41240	Tyrosine-protein kinase CSK	CSK	-0.37556	-1.29734	0.428468	13	13	37.1	25.465	25.6981	25.78	25.5498	24.7912	25.4754
P41250	Glycine--tRNA ligase	GARS	1.06738	2.09562	0.175915	24	24	36.8	26.4893	26.9801	26.2454	27.9096	26.8017	28.2057
P41252	Isoleucine--tRNA ligase, cytoplasmic	IARS	-0.301267	-1.23223	0.459417	31	31	30.6	26.9408	27.2681	26.9543	27.0296	26.4187	26.8112
P41567	Eukaryotic translation initiation factor 1	EIF1	0.000910441	1.00063	0.999732	6	1	65.5	26.6208	26.3469	26.6574	26.9931	26.6137	26.021
P42025	Beta-centractin	ACTR1B	0.0470912	1.03318	0.862476	8	4	30.6	26.36	26.4364	26.2788	26.4954	26.4208	26.3004
P42126	Enoyl-CoA delta isomerase 1, mitochondrial	ECI1	-0.247756	-1.18736	0.816271	4	4	15.4	25.7884	25.3853	25.7022	26.5593	24.9091	24.6643
P42166	Lamina-associated polypeptide 2, isoform alpha;Thymopoietin;Thymopentin	TMPO	-1.16578	-2.24354	0.00933333	33	21	55	28.3206	28.3658	28.4963	27.1786	27.35	27.1567
P42167	Lamina-associated polypeptide 2, isoforms beta/gamma;Thymopoietin;Thymopentin	TMPO	-2.55604	-5.88091	0.0297547	21	9	54.2	25.3067	24.5958	24.454	21.3384	22.6993	22.6508
P42224	Signal transducer and activator of transcription 1-alpha/beta	STAT1	-0.136574	-1.09929	0.783573	25	3	36.9	27.4259	27.5583	27.4283	27.6876	26.9075	27.4078
P42224	Signal transducer and activator of transcription 1-alpha/beta	STAT1	0.0903403	1.06462	0.924406	23	1	33.6	19.691	20.731	20.9922	20.9727	20.0491	20.6634
P42285	Superkiller viralicidic activity 2-like 2	SKIV2L2	-0.235404	-1.17724	0.886105	32	32	34.5	22.3784	23.3602	20.7631	22.3262	20.8633	22.6061
Q04828	Aldo-keto reductase family 1 member C1;Aldo-keto reductase family 1 member C3;Aldo-keto reductase family 1 member C4	AKR1C1	-0.411051	-1.32965	0.755053	3	3	9	20.0114	19.7015	21.2076	20.9377	20.0155	18.7342
P42331	Rho GTPase-activating protein 25	ARHGAP25	1.56482	2.95841	0.0343188	3	2	6.1	18.9547	19.4268	18.3624	20.3991	20.6344	20.4049
P42331	Rho GTPase-activating protein 25	ARHGAP25	-0.079361	-1.05655	0.917403	2	1	5.2	21.9311	21.4333	21.7521	21.7512	22.1233	21.0039
P42345	Serine/threonine-protein kinase mTOR	MTOR	-0.571338	-1.4859	0.588232	7	7	3.4	26.1584	26.3647	25.4358	25.1355	24.5347	26.5748
P42566	Epidermal growth factor receptor substrate 15	EPS15	-1.24355	-2.3678	0.088233	25	25	38.5	25.6339	24.7534	25.8263	24.5541	24.0241	23.9049
P42574	Caspase-3;Caspase-3 subunit p17;Caspase-3 subunit p12	CASP3	0.0822258	1.05865	0.93753	8	8	30.3	22.7744	24.1223	24.0879	23.4396	23.5078	24.2837
P42677	40S ribosomal protein S27	RPS27	0.761765	1.69556	0.579351	7	3	44	26.3238	25.7356	24.2862	24.8742	27.0073	26.7494
P42696	RNA-binding protein 34	RBM34	0.574766	1.48944	0.575608	20	20	41.9	20.1218	19.7623	21.045	20.9693	21.7547	19.9294
P42704	Leucine-rich PPR motif-containing protein, mitochondrial	LRPPRC	0.207446	1.15464	0.666581	67	67	48.6	29.0498	29.2818	28.852	29.3874	28.8641	29.5544
P42765	3-ketoacyl-CoA thiolase, mitochondrial	ACAA2	-0.68688	-1.6098	0.139742	17	17	56.7	26.9643	26.723	27.3262	26.6064	26.095	26.2515
P42766	60S ribosomal protein L35	RPL35	0.41713	1.33527	0.551671	7	7	27.6	28.8422	27.6814	28.2386	28.4206	29.1694	28.4236
P42858	Huntingtin	HTT	1.03925	2.05516	0.274001	5	5	1.8	21.4097	22.9134	22.9895	24.0222	22.8433	23.5649
P42892	Endothelin-converting enzyme 1	ECE1	-1.0815	-2.11624	0.517023	10	10	16.6	21.5181	20.6421	21.6741	21.7444	18.055	20.7904
P43007	Neutral amino acid transporter A	SLC1A4	-0.618574	-1.53536	0.175732	5	5	17.5	26.0566	25.8113	26.106	25.7025	25.4396	24.9761
P43034	Platelet-activating factor acetylhydrolase IB subunit alpha	PAFAH1B1	0.218977	1.16391	0.688899	17	17	38.3	27.2061	27.5848	27.174	27.0635	27.64	27.9183
P43121	Cell surface glycoprotein MUC18	MCAM	-1.52375	-2.87537	0.0176623	18	18	31.7	27.6835	27.5986	27.6508	26.4413	25.9742	25.9461
P43155	Carnitine O-acetyltransferase	CRAT	-2.2362	-4.71154	0.0278865	3	3	7	22.7178	21.6821	21.9813	20.3117	19.788	19.5728
P43235	Cathepsin K	CTSK	-2.09758	-4.27991	0.0924583	5	5	16.1	20.9166	21.6111	21.7551	17.9176	20.0505	20.022
P43243	Matrin-3	MATR3	-0.163382	-1.11991	0.693879	39	21	43.3	26.0979	25.6779	25.4484	25.5454	25.5779	25.6108
P43246	DNA mismatch repair protein Msh2	MSH2	0.732932	1.66201	0.142307	22	22	22.7	25.0269	25.4081	24.7444	25.8537	25.474	26.0505
P43304	Glycerol-3-phosphate dehydrogenase, mitochondrial	GPD2	0.13397	1.09731	0.660113	30	30	47	27.3966	27.59	27.3116	27.4151	27.7038	27.5813
P43307	Translocon-associated protein subunit alpha	SSR1	0.0606562	1.04294	0.941951	4	4	21	24.9539	25.5115	24.8095	25.4691	24.482	25.5058
P43355	Melanoma-associated antigen 1	MAGEA1	0.296309	1.228	0.912319	2	1	5.8	20.8839	21.7441	22.3102	19.0909	22.8626	23.8735
P43358	Melanoma-associated antigen 4	MAGEA4	2.62909	6.18636	0.0378333	14	11	32.5	26.7152	27.0899	25.1805	29.3897	28.5309	28.9523
P43363	Melanoma-associated antigen 10	MAGEA10	1.40794	2.65358	0.181149	4	1	13.3	19.77	20.5997	20.8796	23.0047	21.1793	21.289
P43365	Melanoma-associated antigen 12;Melanoma-associated antigen 3	MAGEA12	0.0362314	1.02543	0.978499	2	2	5.1	21.9612	23.457	22.8607	22.438	22.3484	23.6012
P43366	Melanoma-associated antigen B1	MAGEB1	4.23758	18.8642	0.0188095	8	7	22.2	22.7487	22.5814	23.2584	25.9196	27.9757	27.4061
P43403	Tyrosine-protein kinase ZAP-70	ZAP70	1.12648	2.18325	0.273748	7	6	18.6	18.4384	19.5693	19.3931	20.9328	20.7399	19.1076
P43487	Ran-specific GTPase-activating protein	RANBP1	0.478718	1.3935	0.0878796	11	11	54.5	29.3039	29.2301	29.301	29.9083	29.6142	29.7487
P43490	Nicotinamide phosphoribosyltransferase	NAMPT	-0.0219275	-1.01532	0.954177	30	30	65.8	28.3481	28.4673	28.5527	28.4258	28.2588	28.6176
P43686	26S protease regulatory subunit 6B	PSMC4	0.119782	1.08657	0.771567	29	29	66	27.745	27.7966	27.7229	28.2006	27.6012	27.822
P43897	Elongation factor Ts, mitochondrial	TSFM	0.455186	1.37096	0.306145	6	6	28.6	25.4715	25.6056	26.0869	25.9031	26.4119	26.2146
P45877	Peptidyl-prolyl cis-trans isomerase C	PPIC	-2.02249	-4.06284	0.347374	3	3	14.6	23.3283	23.4451	23.3296	23.0555	22.684	18.2961
P45880	Voltage-dependent anion-selective channel protein 2	VDAC2	-0.229333	-1.17229	0.646187	14	14	65.6	28.74	29.0049	29.4221	29.1452	28.725	28.6089
P45954	Short/branched chain specific acyl-CoA dehydrogenase, mitochondrial	ACADSB	-0.877755	-1.83751	0.0802456	6	6	20.6	23.386	23.2603	23.5531	22.5362	22.8835	22.1465
P45973	Chromobox protein homolog 5	CBX5	-0.721005	-1.64833	0.45439	9	8	52.9	25.1143	22.9988	24.1206	23.3782	23.0736	23.6189
P45974	Ubiquitin carboxyl-terminal hydrolase 5	USP5	-0.271676	-1.20721	0.365319	25	25	31.4	28.1308	27.833	27.9284	27.6322	27.5706	27.8743
P46013	Antigen KI-67	MKI67	0.731316	1.66015	0.215595	130	10	49	24.2644	24.1606	24.6981	24.581	25.6114	25.1246
P46060	Ran GTPase-activating protein 1	RANGAP1	0.877026	1.83659	0.0313831	29	29	46.3	27.9173	27.9347	28.2208	28.944	28.9508	28.8091
P46063	ATP-dependent DNA helicase Q1	RECQL	0.384918	1.30579	0.714329	22	22	37.3	24.4001	25.3227	24.9242	25.7593	24.1364	25.9061
P46087	Probable 28S rRNA (cytosine(4447)-C(5))-methyltransferase	NOP2	0.628773	1.54625	0.698154	29	29	37.9	18.9529	18.784	18.4159	17.3263	20.6263	20.0865
P46100	Transcriptional regulator ATRX	ATRX	0.14876	1.10862	0.726294	16	16	9.5	22.8321	22.7486	22.8665	22.7145	22.8443	23.3347
P46108	Adapter molecule crk	CRK	-0.122263	-1.08844	0.775907	9	2	42.8	25.6413	25.3632	25.3789	25.2263	25.6663	25.124
P46109	Crk-like protein	CRKL	0.405183	1.32426	0.179468	11	11	48.2	25.7704	25.9394	25.526	26.116	26.2077	26.1278
P46199	Translation initiation factor IF-2, mitochondrial	MTIF2	1.32842	2.51127	0.138664	7	7	13.2	24.8586	24.4744	25.138	25.2137	26.942	26.3005
P46379	Large proline-rich protein BAG6	BAG6	0.344042	1.26931	0.215538	24	24	33.3	26.5413	26.5873	26.3831	26.7013	27.0035	26.839
P46459	Vesicle-fusing ATPase	NSF	-0.29795	-1.2294	0.304662	28	28	41	27.5148	27.5593	27.7285	27.2089	27.1955	27.5042
P46734	Dual specificity mitogen-activated protein kinase kinase 3	MAP2K3	-0.233524	-1.1757	0.75357	7	6	26.5	23.5504	23.7545	23.6414	22.7964	23.2966	24.1528
P46776	60S ribosomal protein L27a	RPL27A	0.714382	1.64078	0.347675	10	10	49.3	28.5501	28.4553	28.7946	28.8429	30.2464	28.8539
P46777	60S ribosomal protein L5	RPL5	0.997106	1.99599	0.323599	16	16	59.6	28.9612	29.2613	29.0181	28.7683	30.9156	30.5479
P46778	60S ribosomal protein L21	RPL21	0.768633	1.70365	0.20839	11	11	50.6	28.6399	28.5752	28.8592	28.9149	30.0971	29.3683
P46779	60S ribosomal protein L28	RPL28	0.857463	1.81185	0.335054	8	8	71	27.5162	26.704	28.1271	28.2503	29.0272	27.6422
P46781	40S ribosomal protein S9	RPS9	1.31713	2.4917	0.17689	22	22	55.7	28.4621	28.6608	28.4684	28.7054	30.787	30.0503
P46782	40S ribosomal protein S5;40S ribosomal protein S5, N-terminally processed	RPS5	0.804499	1.74654	0.0487533	13	13	48.5	28.6773	28.4959	28.9168	29.498	29.6379	29.3675
P46783	40S ribosomal protein S10;Putative 40S ribosomal protein S10-like	RPS10	0.933039	1.90929	0.347101	9	9	38.2	28.0712	28.1074	27.9648	27.6818	29.7054	29.5552
P46821	Microtubule-associated protein 1B;MAP1B heavy chain;MAP1 light chain LC1	MAP1B	0.352865	1.27709	0.15872	92	91	46.7	29.2794	29.2149	29.3928	29.5286	29.6914	29.7257
P46926	Glucosamine-6-phosphate isomerase 1	GNPDA1	-1.44147	-2.71597	0.0894506	7	6	30.4	26.3569	26.8848	25.9215	25.4927	24.2065	25.1397
P46934	E3 ubiquitin-protein ligase NEDD4	NEDD4	-0.433228	-1.35025	0.608567	7	3	9.2	23.0774	23.5489	22.4873	23.2877	21.8558	22.6706
P46937	Transcriptional coactivator YAP1	YAP1	-0.213502	-1.1595	0.711292	7	7	34.2	24.3913	24.053	24.9679	24.3616	24.4212	23.9889
P46939	Utrophin	UTRN	-2.17596	-4.51886	0.0301702	42	42	16.1	25.2888	24.4804	24.0904	22.4411	22.0937	22.7969
P46940	Ras GTPase-activating-like protein IQGAP1	IQGAP1	0.199346	1.14818	0.619313	79	76	48.5	30.2471	30.5786	30.2685	30.2526	30.687	30.7527
P46976	Glycogenin-1	GYG1	0.637665	1.55581	0.424158	7	7	22.2	22.9554	23.8577	23.9786	24.0106	24.9901	23.704
P46977	Dolichyl-diphosphooligosaccharide--protein glycosyltransferase subunit STT3A	STT3A	0.0123761	1.00862	0.987244	8	8	10.1	23.6396	23.5163	23.5579	24.2285	23.5923	22.9301
P47712	Cytosolic phospholipase A2;Phospholipase A2;Lysophospholipase	PLA2G4A	-1.13673	-2.19882	0.138026	6	6	9.2	21.9676	23.0112	22.9452	21.8224	20.9196	21.7717
P47755	F-actin-capping protein subunit alpha-2	CAPZA2	-0.0725619	-1.05158	0.846268	16	14	76.2	26.8094	27.124	26.9408	27.0778	26.7041	26.8747
P47756	F-actin-capping protein subunit beta	CAPZB	-0.246513	-1.18634	0.46897	18	18	54	28.7903	28.9551	29.1114	28.5599	28.5994	28.958
P47813	Eukaryotic translation initiation factor 1A, X-chromosomal	EIF1AX	1.06657	2.09445	0.263057	7	2	47.2	25.0139	25.0737	26.0965	25.7037	27.437	26.2432
P47895	Aldehyde dehydrogenase family 1 member A3	ALDH1A3	-0.703713	-1.62869	0.0417855	33	30	50.2	30.0064	30.076	29.7471	29.263	29.2783	29.1771
P47897	Glutamine--tRNA ligase	QARS	0.095115	1.06815	0.874177	37	37	52.6	26.7898	27.1667	26.8681	27.4702	26.5827	27.0571
P47914	60S ribosomal protein L29	RPL29	0.248576	1.18803	0.805962	5	5	24.5	28.1211	27.0116	27.7548	26.962	28.2673	28.404
P47929	Galectin-7	LGALS7	-2.98776	-7.93241	0.356941	11	11	88.2	19.0908	25.5022	18.2018	18.6487	18.2339	16.9488
P47985	Cytochrome b-c1 complex subunit Rieske, mitochondrial;Cytochrome b-c1 complex subunit 11	UQCRFS1	-0.224416	-1.1683	0.742146	4	2	11.3	24.7419	24.9355	24.9062	25.0197	23.9188	24.9719
P48047	ATP synthase subunit O, mitochondrial	ATP5O	0.214202	1.16006	0.744632	11	11	53.5	28.4858	28.2323	28.8874	28.9648	29.1054	28.1779
P48059	LIM and senescent cell antigen-like-containing domain protein 1	LIMS1	-0.23029	-1.17307	0.635368	12	3	38.5	24.8311	25.0937	25.397	24.5819	24.8269	25.2221
P48147	Prolyl endopeptidase	PREP	-0.878565	-1.83855	0.249328	19	19	32.4	25.9225	26.1484	25.9887	26.0906	24.6441	24.6892
P48163	NADP-dependent malic enzyme	ME1	-0.272317	-1.20775	0.233225	9	9	19.4	23.8142	23.906	23.9471	23.6749	23.4937	23.6816
P48200	Iron-responsive element-binding protein 2	IREB2	0.35429	1.27836	0.688389	4	4	4.9	21.0032	21.1398	20.9543	22.3215	21.2986	20.54
P48357	Leptin receptor	LEPR	0.844673	1.79586	0.245596	2	2	2.7	23.0744	22.8946	23.894	24.115	24.7146	23.5674
P48426	Phosphatidylinositol 5-phosphate 4-kinase type-2 alpha	PIP4K2A	0.144861	1.10562	0.874058	8	5	23.4	24.2606	24.0789	24.4655	23.509	25.0562	24.6745
P48444	Coatomer subunit delta	ARCN1	-0.0409234	-1.02877	0.912463	24	24	49.1	27.0716	27.3579	27.3449	27.3808	27.1683	27.1024
P48506	Glutamate--cysteine ligase catalytic subunit	GCLC	-0.404893	-1.32399	0.449025	7	7	16.8	22.8778	22.5218	22.2972	22.5984	22.1642	21.7196
P48507	Glutamate--cysteine ligase regulatory subunit	GCLM	0.741519	1.67194	0.0563113	4	4	20.1	25.5224	25.5172	25.4819	26.5083	26.0386	26.1991
P48556	26S proteasome non-ATPase regulatory subunit 8	PSMD8	0.786127	1.72444	0.31872	8	8	20.3	23.1737	22.2875	23.1632	24.4708	23.297	23.215
P48594	Serpin B4	SERPINB4	-0.922835	-1.89584	0.745452	19	8	40.3	19.6315	22.1606	16.4555	16.9293	19.2321	19.3177
P48634	Protein PRRC2A	PRRC2A	0.872198	1.83045	0.167924	17	16	14.1	25.1203	24.8943	25.1148	25.2236	26.3322	26.1902
P48637	Glutathione synthetase	GSS	0.516787	1.43077	0.138198	21	21	52.1	27.6344	27.8059	27.7502	28.4475	27.9776	28.3157
P48643	T-complex protein 1 subunit epsilon	CCT5	-0.166971	-1.1227	0.598499	41	41	70.4	29.5706	29.6908	29.9157	29.7202	29.4956	29.4605
P48681	Nestin	NES	0.186101	1.13768	0.735169	95	95	65.5	28.4324	28.8408	29.3646	29.0114	29.0019	29.1829
P48723	Heat shock 70 kDa protein 13	HSPA13	-0.248096	-1.18764	0.59038	3	3	7.9	22.6163	22.5403	22.9259	22.846	22.3124	22.1798
P48735	Isocitrate dehydrogenase [NADP], mitochondrial	IDH2	-0.614588	-1.53112	0.148136	20	19	45.6	27.5379	27.4122	27.6856	27.2878	26.6387	26.8654
P48739	Phosphatidylinositol transfer protein beta isoform	PITPNB	-0.499194	-1.41342	0.323424	15	13	53.9	27.2876	27.6086	26.9408	27.189	26.4922	26.6583
P48745	Protein NOV homolog	NOV	4.88958	29.6422	0.0156	3	3	12	18.8675	18.8357	17.7625	22.1505	24.1432	23.8408
P48960	CD97 antigen;CD97 antigen subunit alpha;CD97 antigen subunit beta	CD97	-1.07649	-2.1089	0.158638	8	8	19	24.6886	24.9989	24.3488	23.9118	22.7936	24.1015
P49005	DNA polymerase delta subunit 2	POLD2	0.145707	1.10627	0.726055	6	6	15.6	24.2812	24.1675	24.2249	24.7203	24.1034	24.287
P49006	MARCKS-related protein	MARCKSL1	-1.19584	-2.29078	0.5165	7	7	65.1	27.2983	26.6514	26.0777	23.0274	26.5001	26.9124
P49023	Paxillin	PXN	-0.739677	-1.6698	0.139622	13	13	29.6	27.0511	26.7227	27.1819	26.0042	26.0535	26.6788
P49069	Calcium signal-modulating cyclophilin ligand	CAMLG	-0.232216	-1.17464	0.50325	3	3	19.9	21.9885	21.6518	21.967	21.8667	21.4633	21.5807
P49116	Nuclear receptor subfamily 2 group C member 2	NR2C2	-1.95404	-3.87458	0.219872	5	5	11.1	22.4881	23.7655	23.147	19.1756	21.7345	22.6284
P49137	MAP kinase-activated protein kinase 2	MAPKAPK2	1.28925	2.44401	0.186331	2	2	4	18.8329	20.3095	20.5339	20.967	21.8234	20.7536
P49189	4-trimethylaminobutyraldehyde dehydrogenase	ALDH9A1	-0.935804	-1.91296	0.042908	18	18	38.9	27.3699	27.2086	27.5546	26.6245	26.1586	26.5426
P49207	60S ribosomal protein L34	RPL34	0.509857	1.42391	0.690494	6	6	22.2	26.993	26.7791	25.7593	25.6689	28.0275	27.3646
P49247	Ribose-5-phosphate isomerase	RPIA	-0.105331	-1.07574	0.797343	4	4	20.6	22.4295	22.5478	22.2986	22.5794	22.3394	22.0412
P49257	Protein ERGIC-53	LMAN1	-0.123591	-1.08944	0.7177	14	14	25.7	28.0417	27.9799	28.2507	28.0259	27.7589	28.1168
P49321	Nuclear autoantigenic sperm protein	NASP	0.371998	1.29414	0.270959	36	36	60.9	28.878	28.6102	29.1048	29.3028	29.117	29.2892
P49327	Fatty acid synthase;[Acyl-carrier-protein] S-acetyltransferase;[Acyl-carrier-protein] S-malonyltransferase;3-oxoacyl-[acyl-carrier-protein] synthase;3-oxoacyl-[acyl-carrier-protein] reductase;3-hydroxyacyl-[acyl-carrier-protein] dehydratase;Enoyl-[acyl-carrier-protein] reductase;Oleoyl-[acyl-carrier-protein] hydrolase	FASN	-0.682494	-1.60491	0.178628	92	92	40.9	30.9778	31.1298	31.0577	30.7207	29.8368	30.5603
P49354	Protein farnesyltransferase/geranylgeranyltransferase type-1 subunit alpha	FNTA	-1.18045	-2.26647	0.307259	4	4	23.4	23.5289	24.4102	23.2262	23.0943	21.1617	23.3679
P49366	Deoxyhypusine synthase	DHPS	0.0848745	1.0606	0.871724	8	8	24.9	22.8097	23.2408	22.859	23.1916	22.683	23.2895
P49368	T-complex protein 1 subunit gamma	CCT3	-0.178241	-1.1315	0.480949	40	40	66.1	30.1207	30.3531	30.3102	30.1937	30.0388	30.0168
P49407	Beta-arrestin-1	ARRB1	-1.29623	-2.45586	0.113769	7	7	28.3	23.6529	23.7147	22.7018	21.388	22.3339	22.4589
P49411	Elongation factor Tu, mitochondrial	TUFM	0.111532	1.08037	0.738889	32	32	69.7	30.0896	30.2676	30.2741	30.5118	30.1202	30.3339
P49418	Amphiphysin	AMPH	2.29076	4.89314	0.0619616	3	3	10.7	19.0248	20.8217	19.963	22.564	22.7559	21.3619
P49419	Alpha-aminoadipic semialdehyde dehydrogenase	ALDH7A1	-1.23657	-2.35638	0.0307835	20	20	43.1	27.6082	27.8522	27.7533	26.6361	26.1489	26.7191
P49441	Inositol polyphosphate 1-phosphatase	INPP1	0.636569	1.55463	0.759164	3	3	10.8	21.5937	21.8028	21.5687	24.8147	20.5424	21.5178
P49448	Glutamate dehydrogenase 2, mitochondrial	GLUD2	-2.53618	-5.80051	0.038535	18	4	38	22.7306	22.3847	21.6884	19.2683	19.142	20.7849
P49454	Centromere protein F	CENPF	-0.399311	-1.31888	0.754805	91	91	35.5	20.7506	19.9158	20.4431	20.8947	18.5526	20.4643
P49458	Signal recognition particle 9 kDa protein	SRP9	-2.45803	-5.49466	0.042152	3	3	34.9	25.2549	24.9777	24.8614	23.0821	23.2666	21.3713
P49459	Ubiquitin-conjugating enzyme E2 A	UBE2A	-0.858387	-1.81301	0.600649	4	4	19.7	22.8109	21.9571	20.8827	22.255	19.1785	21.642
P49585	Choline-phosphate cytidylyltransferase A	PCYT1A	0.664612	1.58514	0.248071	10	10	29.7	25.0012	25.016	24.1829	25.134	25.7775	25.2825
P49588	Alanine--tRNA ligase, cytoplasmic	AARS	-0.619855	-1.53672	0.154567	42	42	50.3	29.2653	29.3851	29.2285	28.9529	28.2668	28.7996
P49589	Cysteine--tRNA ligase, cytoplasmic	CARS	-0.298496	-1.22986	0.553838	20	20	32.8	26.0324	26.2285	26.3747	26.4071	25.7597	25.5733
P49590	Probable histidine--tRNA ligase, mitochondrial	HARS2	0.138765	1.10096	0.815011	14	8	28.7	23.0475	23.4075	23.8143	23.1979	23.8237	23.6639
P49591	Serine--tRNA ligase, cytoplasmic	SARS	0.120384	1.08702	0.771501	26	26	46.1	27.5611	27.7051	27.7919	28.0848	27.5159	27.8185
P49593	Protein phosphatase 1F	PPM1F	1.07495	2.10665	0.0346341	6	6	24.3	25.4101	25.6039	25.3953	26.2016	26.8023	26.6303
P49642	DNA primase small subunit	PRIM1	0.139428	1.10147	0.805957	3	3	9.3	22.2953	22.5704	22.7746	23.151	22.5072	22.4004
P49643	DNA primase large subunit	PRIM2	0.546043	1.46008	0.134617	3	3	7.9	21.4328	21.8593	21.823	22.0981	22.3795	22.2756
P49662	Caspase-4;Caspase-4 subunit 1;Caspase-4 subunit 2	CASP4	-1.0182	-2.02539	0.042	3	3	27.4	23.3656	23.2876	23.2332	22.0575	22.1119	22.6624
P49674	Casein kinase I isoform epsilon	CSNK1E	-1.17074	-2.25127	0.442394	6	3	18.3	20.6767	20.8937	18.9559	20.0275	17.3134	19.6731
P49720	Proteasome subunit beta type-3	PSMB3	-0.532935	-1.44687	0.640748	5	5	25.4	23.5499	24.2144	23.7924	24.1428	21.9435	23.8716
P49721	Proteasome subunit beta type-2	PSMB2	-0.639001	-1.55725	0.561223	10	10	35.8	24.8607	25.2823	24.3669	24.889	22.8823	24.8216
P49736	DNA replication licensing factor MCM2	MCM2	0.780526	1.71776	0.0828203	34	34	37.8	26.221	26.7834	26.5332	27.0896	27.3171	27.4725
P49748	Very long-chain specific acyl-CoA dehydrogenase, mitochondrial	ACADVL	-0.118872	-1.08589	0.852908	26	26	49.3	27.7551	28.1857	27.4906	28.016	27.2268	27.8319
P49750	YLP motif-containing protein 1	YLPM1	2.14255	4.41542	0.233883	44	44	29.5	21.3518	20.8142	19.7528	20.6076	24.632	23.107
P49755	Transmembrane emp24 domain-containing protein 10	TMED10	-0.367924	-1.29049	0.452022	12	12	40.6	27.7835	28.086	27.9044	27.9638	27.0837	27.6227
P49756	RNA-binding protein 25	RBM25	0.759716	1.69316	0.434442	30	30	29.8	21.2379	21.9808	22.5201	22.77	23.5103	21.7378
P49757	Protein numb homolog	NUMB	-0.62755	-1.54494	0.387252	10	7	21.3	23.2884	22.5069	22.3274	21.4962	22.6822	22.0616
P49770	Translation initiation factor eIF-2B subunit beta	EIF2B2	-0.860855	-1.81611	0.197641	10	10	27.9	25.5163	25.0718	25.3606	25.0591	23.7769	24.5301
P49773	Histidine triad nucleotide-binding protein 1	HINT1	-0.821596	-1.76736	0.16891	5	5	50	27.6336	27.3894	26.7927	26.3757	26.8574	26.1178
P49790	Nuclear pore complex protein Nup153	NUP153	1.23651	2.35628	0.137978	39	39	35.9	20.3738	20.6592	19.9141	20.8214	21.4803	22.3549
P49792	E3 SUMO-protein ligase RanBP2	RANBP2	1.17254	2.25408	0.0490133	94	68	38.6	25.6914	26.2966	26.5319	27.4571	27.3104	27.27
P49815	Tuberin	TSC2	-0.296012	-1.22775	0.73716	4	4	3.3	20.8603	21.6063	21.8924	21.8311	20.4542	21.1857
P49821	NADH dehydrogenase [ubiquinone] flavoprotein 1, mitochondrial	NDUFV1	0.214866	1.1606	0.717629	10	10	28.1	25.061	25.3452	24.9669	25.6168	24.765	25.6358
P49840	Glycogen synthase kinase-3 alpha	GSK3A	-0.153444	-1.11222	0.402937	6	5	23.8	23.5419	23.4682	23.4612	23.2899	23.3896	23.3315
P49841	Glycogen synthase kinase-3 beta	GSK3B	-0.0743383	-1.05288	0.806661	9	8	31.2	24.8374	25.0008	25.1288	24.935	24.816	24.993
P49902	Cytosolic purine 5-nucleotidase	NT5C2	-0.645012	-1.56375	0.427713	2	2	4.5	20.2743	20.3494	19.0927	19.8942	18.9769	18.9103
P49903	Selenide, water dikinase 1	SEPHS1	0.186118	1.1377	0.569023	7	7	27.3	24.0991	24.243	24.3101	24.6538	24.2605	24.2962
P49914	5-formyltetrahydrofolate cyclo-ligase	MTHFS	-0.177661	-1.13105	0.938864	2	2	13.4	22.7542	22.9664	20.8816	19.811	22.902	23.3562
P49915	GMP synthase [glutamine-hydrolyzing]	GMPS	0.402695	1.32198	0.22044	22	22	39.1	27.2731	27.2462	27.6794	27.7944	27.726	27.8863
P49916	DNA ligase 3	LIG3	1.45611	2.74368	0.388183	30	30	37.5	17.0424	16.3775	19.8497	18.3426	19.1511	20.1443
P49917	DNA ligase 4	LIG4	0.445494	1.36178	0.686959	9	9	10.6	21.5647	19.9314	22.1162	21.7533	21.8661	21.3294
P49959	Double-strand break repair protein MRE11A	MRE11A	0.130782	1.09489	0.771605	22	22	31.9	22.5426	22.2858	22.099	22.1524	22.4769	22.6904
P50148	Guanine nucleotide-binding protein G(q) subunit alpha	GNAQ	-2.47919	-5.57584	0.024678	3	2	11.1	21.2998	21.4993	22.3808	19.6667	19.0686	19.0069
P50213	Isocitrate dehydrogenase [NAD] subunit alpha, mitochondrial	IDH3A	0.653758	1.57326	0.0814871	13	13	35.8	26.8742	26.7244	26.4222	27.2003	27.3933	27.3884
P50281	Matrix metalloproteinase-14	MMP14	-0.587867	-1.50302	0.665877	6	6	11.9	21.7786	21.5772	21.3315	19.2647	21.8074	21.8515
P50395	Rab GDP dissociation inhibitor beta	GDI2	-0.723668	-1.65138	0.0954964	39	32	68.5	28.8782	29.3268	29.0752	28.549	28.0703	28.4899
P50402	Emerin	EMD	-1.45022	-2.7325	0.0242435	8	8	36.6	25.9642	25.5931	25.6772	24.5906	24.146	24.1473
P50416	Carnitine O-palmitoyltransferase 1, liver isoform	CPT1A	1.31046	2.48021	0.548997	9	9	13.1	22.4195	18.8455	20.2368	19.612	23.0013	22.8199
P50452	Serpin B8	SERPINB8	-0.235398	-1.17723	0.660864	15	14	35.8	24.8057	24.9417	24.109	24.5406	24.4528	24.1569
P50453	Serpin B9	SERPINB9	-0.858397	-1.81302	0.347722	5	5	16.2	23.7475	24.4481	23.7305	23.9286	22.088	23.3343
P50454	Serpin H1	SERPINH1	-1.16059	-2.23549	0.0369769	21	21	51.4	29.9475	29.7983	29.5627	28.9452	28.5989	28.2826
P50479	PDZ and LIM domain protein 4	PDLIM4	0.398866	1.31847	0.148321	12	12	41.5	24.9247	25.0856	24.8808	25.5124	25.2602	25.3151
P50502	Hsc70-interacting protein;Putative protein FAM10A5	ST13	0.0956968	1.06858	0.784295	15	15	39.8	29.9713	29.968	30.2204	30.3411	29.9847	30.121
P50542	Peroxisomal targeting signal 1 receptor	PEX5	-1.43405	-2.70204	0.415305	3	3	7.1	22.8031	22.9891	22.5887	23.0038	18.9569	22.1182
P50552	Vasodilator-stimulated phosphoprotein	VASP	0.0597928	1.04232	0.877446	19	19	46.1	25.9607	25.7197	25.8123	25.792	25.7322	26.148
P50570	Dynamin-2	DNM2	0.12111	1.08757	0.725944	30	23	39	26.0931	26.3703	26.2049	26.3952	26.1291	26.5074
P50579	Methionine aminopeptidase 2	METAP2	0.405792	1.32482	0.613012	14	2	44.4	25.2836	25.9659	26.1837	25.7228	25.9233	27.0045
P50613	Cyclin-dependent kinase 7	CDK7	-1.08457	-2.12074	0.426583	6	6	21.4	22.5725	22.3988	20.9405	20.8443	19.5638	22.2499
P50895	Basal cell adhesion molecule	BCAM	0.0424817	1.02988	0.954437	7	7	19.3	23.2622	22.9992	22.7039	22.5372	23.0217	23.5339
P50897	Palmitoyl-protein thioesterase 1	PPT1	-0.182884	-1.13515	0.674906	5	5	15.7	26.0497	26.2769	26.2446	26.3839	25.9051	25.7336
P50914	60S ribosomal protein L14	RPL14	0.587604	1.50275	0.366733	8	8	28.4	28.6894	28.4673	28.6164	28.5166	29.8629	29.1564
P50990	T-complex protein 1 subunit theta	CCT8	-0.252989	-1.19167	0.385932	41	41	76.3	30.3842	30.3976	30.5149	30.4067	30.0919	30.039
P50991	T-complex protein 1 subunit delta	CCT4	-0.29712	-1.22869	0.475255	30	30	61	29.4295	29.7352	29.5468	29.5922	28.9173	29.3106
P50995	Annexin A11	ANXA11	0.243729	1.18405	0.800782	19	18	39.8	26.655	27.288	27.7224	26.8545	28.3129	27.2292
P51003	Poly(A) polymerase alpha	PAPOLA	-0.186588	-1.13807	0.677633	6	4	12.9	24.556	24.5009	24.2711	24.1007	24.6497	24.0178
P51114	Fragile X mental retardation syndrome-related protein 1	FXR1	0.22107	1.1656	0.434433	28	26	52	27.9673	27.9945	28.0519	28.0041	28.3451	28.3277
P51116	Fragile X mental retardation syndrome-related protein 2	FXR2	0.392312	1.3125	0.148169	22	19	44.3	25.338	25.494	25.4585	25.709	25.9832	25.7753
P51148	Ras-related protein Rab-5C	RAB5C	-0.598166	-1.51379	0.373199	9	7	56.9	27.9783	27.8393	27.8218	28.0715	26.7164	27.057
P51149	Ras-related protein Rab-7a	RAB7A	0.171783	1.12645	0.605197	17	17	82.6	29.6352	29.575	29.5332	29.9971	29.7413	29.5204
P51151	Ras-related protein Rab-9A	RAB9A	-0.0697009	-1.0495	0.874026	5	5	25.9	23.4137	23.3055	23.6298	23.6612	23.3313	23.1474
P51153	Ras-related protein Rab-13	RAB13	-0.743626	-1.67438	0.0881212	6	3	28.6	25.2905	25.5056	25.703	24.9817	24.4706	24.8159
P51159	Ras-related protein Rab-27A	RAB27A	-1.97684	-3.9363	0.0248633	8	7	38	23.3213	22.7512	23.5482	21.5727	21.2716	20.8458
P51398	28S ribosomal protein S29, mitochondrial	DAP3	0.0697142	1.04951	0.924765	7	7	19.6	24.2069	24.4266	24.6298	25.0497	23.9102	24.5124
P51452	Dual specificity protein phosphatase 3	DUSP3	-0.492109	-1.4065	0.526872	7	7	45.9	25.9626	25.8304	26.308	26.4252	25.3155	24.8839
P51531	Probable global transcription activator SNF2L2	SMARCA2	-0.362139	-1.28533	0.869845	25	13	17.4	21.8395	21.9489	21.581	19.134	21.5334	23.6156
P51532	Transcription activator BRG1	SMARCA4	1.95695	3.8824	0.0457912	37	25	23.7	18.1891	18.1415	17.2354	19.2121	19.729	20.4957
P51553	Isocitrate dehydrogenase [NAD] subunit gamma, mitochondrial	IDH3G	0.304112	1.23466	0.664245	8	8	30.3	24.7068	25.6474	25.4757	25.9315	25.044	25.7668
P51570	Galactokinase	GALK1	-0.325659	-1.25324	0.371957	13	13	32.7	26.0687	26.0951	26.2179	26.1415	25.6038	25.6594
P51571	Translocon-associated protein subunit delta	SSR4	-0.689456	-1.61268	0.305811	6	6	32.4	25.7759	25.8879	25.9327	25.7298	24.3781	25.4202
P51572	B-cell receptor-associated protein 31	BCAP31	-0.799393	-1.74037	0.348423	7	7	28	27.9441	27.5089	27.3038	26.5093	26.0697	27.7796
P51580	Thiopurine S-methyltransferase	TPMT	-0.140476	-1.10227	0.811969	6	6	20.8	22.2758	22.4437	22.4181	22.8021	21.9046	22.0095
P51606	N-acylglucosamine 2-epimerase	RENBP	-3.5409	-11.639	0.0301818	3	3	9.4	23.5438	23.3578	23.6612	19.2761	19.1942	21.4698
P51608	Methyl-CpG-binding protein 2	MECP2	0.0566273	1.04003	0.986497	19	19	41.2	21.5953	22.4059	18.9269	17.9751	22.4296	22.6933
P51610	Host cell factor 1;HCF N-terminal chain 1;HCF N-terminal chain 2;HCF N-terminal chain 3;HCF N-terminal chain 4;HCF N-terminal chain 5;HCF N-terminal chain 6;HCF C-terminal chain 1;HCF C-terminal chain 2;HCF C-terminal chain 3;HCF C-terminal chain 4;HCF C-terminal chain 5;HCF C-terminal chain 6	HCFC1	-0.606108	-1.52215	0.688781	38	1	27.1	20.5821	20.1446	19.968	17.7663	20.8632	20.2468
P51610	Host cell factor 1;HCF N-terminal chain 1;HCF N-terminal chain 2;HCF N-terminal chain 3;HCF N-terminal chain 4;HCF N-terminal chain 5;HCF N-terminal chain 6;HCF C-terminal chain 1;HCF C-terminal chain 2;HCF C-terminal chain 3;HCF C-terminal chain 4;HCF C-terminal chain 5;HCF C-terminal chain 6	HCFC1	0.1713	1.12607	0.637906	39	2	26.6	26.1665	25.9865	26.3675	26.4895	26.433	26.1118
P51636	Caveolin-2	CAV2	-0.790035	-1.72912	0.373118	2	2	22.8	20.5092	20.186	20.6321	20.7238	18.8495	19.3838
P51648	Fatty aldehyde dehydrogenase	ALDH3A2	-0.505054	-1.41918	0.522219	7	6	15.7	24.2875	24.2656	23.3268	24.1974	23.0051	23.1623
P51649	Succinate-semialdehyde dehydrogenase, mitochondrial	ALDH5A1	1.67815	3.20017	0.0479784	2	2	5.2	19.7992	19.8689	19.9099	22.3504	21.1559	21.1062
P51659	Peroxisomal multifunctional enzyme type 2;(3R)-hydroxyacyl-CoA dehydrogenase;Enoyl-CoA hydratase 2	HSD17B4	-0.105125	-1.07559	0.720616	23	23	34.4	27.0402	27.2993	27.3175	27.1411	27.1843	27.0163
P51665	26S proteasome non-ATPase regulatory subunit 7	PSMD7	-0.0563895	-1.03986	0.803673	9	9	29.6	26.5983	26.723	26.6555	26.5368	26.6329	26.638
P51688	N-sulphoglucosamine sulphohydrolase	SGSH	1.80006	3.48235	0.623003	3	3	7.2	16.7283	23.9076	24.683	24.1575	23.3135	23.248
P51692	Signal transducer and activator of transcription 5B	STAT5B	-0.62161	-1.53859	0.184846	7	2	10.3	23.3427	23.7663	23.1691	22.4654	23.0305	22.9175
P51784	Ubiquitin carboxyl-terminal hydrolase 11	USP11	-0.705749	-1.63099	0.556963	13	11	16	22.5634	22.9352	24.2236	22.5711	21.4731	23.5606
P51790	H(+)/Cl(-) exchange transporter 3	CLCN3	-0.229441	-1.17238	0.566999	2	2	2.4	22.1162	21.4555	21.6821	21.5448	21.5326	21.488
P51798	H(+)/Cl(-) exchange transporter 7	CLCN7	0.139491	1.10152	0.582838	11	11	15.4	25.1717	25.4352	25.3116	25.483	25.3677	25.4862
P51809	Vesicle-associated membrane protein 7	VAMP7	-0.222331	-1.16662	0.605658	10	10	35.9	22.2466	21.9354	22.3506	22.2643	21.9303	21.671
P51810	G-protein coupled receptor 143	GPR143	3.66476	12.6824	0.00953846	4	4	11.1	17.6101	18.2738	17.9678	21.5229	21.4961	21.827
P51812	Ribosomal protein S6 kinase alpha-3	RPS6KA3	-0.558135	-1.47236	0.233386	17	11	25	25.7724	25.6015	25.1412	24.7994	25.2881	24.7532
P51858	Hepatoma-derived growth factor	HDGF	-0.114151	-1.08234	0.880939	19	18	69.2	28.8709	28.7265	28.0639	27.9483	28.4179	28.9527
P51948	CDK-activating kinase assembly factor MAT1	MNAT1	0.189688	1.14052	0.759723	9	9	28.5	20.8544	20.523	20.2061	21.2091	20.354	20.5894
P51965	Ubiquitin-conjugating enzyme E2 E1;Ubiquitin-conjugating enzyme E2 E2;Ubiquitin-conjugating enzyme E2 E3	UBE2E1	0.333192	1.2598	0.58842	2	2	16.2	23.5234	23.4221	23.7372	24.345	23.237	24.1003
P51970	NADH dehydrogenase [ubiquinone] 1 alpha subcomplex subunit 8	NDUFA8	-0.00912857	-1.00635	0.989598	5	5	26.7	24.7367	24.855	25.4964	25.2909	25.2454	24.5245
P51991	Heterogeneous nuclear ribonucleoprotein A3	HNRNPA3	1.14639	2.21359	0.367017	22	1	46.3	16.5021	17.0856	17.3679	17.4591	17.1596	19.7761
P51991	Heterogeneous nuclear ribonucleoprotein A3	HNRNPA3	0.141123	1.10276	0.814678	23	2	48.6	25.8812	26.1074	25.9173	25.6601	26.021	26.6481
P52179	Myomesin-1	MYOM1	-0.842068	-1.79262	0.599842	2	2	1.5	20.7734	20.7857	21.2068	21.654	18.0748	20.5109
P52209	6-phosphogluconate dehydrogenase, decarboxylating	PGD	-0.054088	-1.0382	0.893377	20	20	44.7	28.2236	28.1935	28.3505	28.4453	28.2063	27.9538
P52272	Heterogeneous nuclear ribonucleoprotein M	HNRNPM	-0.301349	-1.2323	0.591509	38	38	59.2	26.5415	26.6777	27.0062	26.8302	25.9064	26.5848
P52292	Importin subunit alpha-1	KPNA2	-0.470886	-1.38596	0.225729	18	18	36.9	28.1055	27.9495	27.9034	27.805	27.178	27.5628
P52294	Importin subunit alpha-5;Importin subunit alpha-5, N-terminally processed	KPNA1	-0.61596	-1.53258	0.26206	10	4	21.9	23.5878	23.4973	23.5496	23.4744	22.3856	22.9268
P52298	Nuclear cap-binding protein subunit 2	NCBP2	-0.85606	-1.81009	0.335125	5	5	40.8	21.4052	21.5391	20.9859	20.4232	21.4202	19.5185
P52306	Rap1 GTPase-GDP dissociation stimulator 1	RAP1GDS1	-1.56718	-2.96325	0.0262133	13	13	26.9	25.3009	25.3214	25.1197	23.3144	24.1057	23.6204
P52434	DNA-directed RNA polymerases I, II, and III subunit RPABC3	POLR2H	-2.55114	-5.86097	0.101791	6	6	60	23.1454	22.9469	20.8862	20.3548	18.4584	20.512
P52564	Dual specificity mitogen-activated protein kinase kinase 6	MAP2K6	-1.81314	-3.51406	0.122929	3	2	15	19.9146	20.1447	22.0332	18.3911	18.8735	19.3885
P52565	Rho GDP-dissociation inhibitor 1	ARHGDIA	-0.514156	-1.42816	0.233857	12	12	51.5	30.4893	30.4889	30.7054	30.4758	29.7959	29.8694
P52594	Arf-GAP domain and FG repeat-containing protein 1	AGFG1	0.347551	1.2724	0.289181	6	6	17	25.7896	25.9289	26.0413	26.1028	26.5215	26.1783
P52597	Heterogeneous nuclear ribonucleoprotein F;Heterogeneous nuclear ribonucleoprotein F, N-terminally processed	HNRNPF	-0.0376479	-1.02644	0.927184	19	17	48.4	27.4731	27.7096	27.9174	27.818	27.6254	27.5438
P52630	Signal transducer and activator of transcription 2	STAT2	-1.73649	-3.33223	0.0883865	6	6	9.6	23.3597	23.5702	23.6368	22.5836	20.6725	22.1012
P52655	Transcription initiation factor IIA subunit 1;Transcription initiation factor IIA alpha chain;Transcription initiation factor IIA beta chain	GTF2A1	-0.238074	-1.17942	0.764301	2	2	5.9	21.3539	22.1837	21.6852	22.1417	20.9157	21.4511
P52701	DNA mismatch repair protein Msh6	MSH6	0.897182	1.86242	0.126831	18	18	18.7	23.9724	23.947	24.6277	25.5163	24.7539	24.9685
P52732	Kinesin-like protein KIF11	KIF11	-0.643213	-1.5618	0.0986289	12	12	12.4	24.5826	24.5698	24.9757	24.2741	23.9341	23.9902
P52735	Guanine nucleotide exchange factor VAV2	VAV2	0.120265	1.08693	0.960196	5	5	11.2	22.5699	22.4543	18.7895	21.9368	21.0112	21.2265
P52756	RNA-binding protein 5	RBM5	-1.2564	-2.38899	0.459396	15	14	16.7	21.8529	18.4754	22.17	19.4357	19.7186	19.5748
P52758	Ribonuclease UK114	HRSP12	-2.19252	-4.57103	0.0915964	4	4	39.4	21.3637	21.2125	20.4717	20.2832	18.2029	17.9842
P52788	Spermine synthase	SMS	-2.16232	-4.47634	0.0244561	15	15	43.7	27.9394	28.1398	27.5032	26.024	25.1739	25.8975
P52789	Hexokinase-2	HK2	0.197098	1.14639	0.509203	39	35	45.9	27.4701	27.7852	27.4527	27.7734	27.6556	27.8703
P52815	39S ribosomal protein L12, mitochondrial	MRPL12	-0.102733	-1.07381	0.844556	5	5	35.4	27.7841	27.5852	27.7954	28.0298	27.59	27.2367
P52888	Thimet oligopeptidase	THOP1	-0.23764	-1.17906	0.498759	16	16	28.6	25.9103	26.379	26.0777	26.0382	25.7216	25.8942
P52907	F-actin-capping protein subunit alpha-1	CAPZA1	-0.179175	-1.13224	0.487603	16	14	76.9	28.5501	28.6827	28.377	28.3513	28.3037	28.4172
P52926	High mobility group protein HMGI-C	HMGA2	3.64466	12.507	0.135427	5	1	32.1	21.8959	20.4015	17.4293	21.677	24.9726	24.0112
P52943	Cysteine-rich protein 2	CRIP2	-0.646493	-1.56536	0.230689	4	4	35.6	27.2465	27.2768	27.1242	27.1095	26.5406	26.058
P52948	Nuclear pore complex protein Nup98-Nup96;Nuclear pore complex protein Nup98;Nuclear pore complex protein Nup96	NUP98	0.170762	1.12565	0.880887	34	34	23.6	21.3013	20.999	22.7257	22.3722	21.2618	21.9043
P53004	Biliverdin reductase A	BLVRA	-0.21627	-1.16173	0.767866	12	12	33.4	26.5429	26.8941	26.6679	26.9989	25.7544	26.7028
P53007	Tricarboxylate transport protein, mitochondrial	SLC25A1	-1.18596	-2.27515	0.418271	3	3	11.3	22.0262	22.3404	22.3232	22.0218	19.0318	22.0784
P53041	Serine/threonine-protein phosphatase 5	PPP5C	0.0494887	1.0349	0.909628	11	11	27.1	26.5712	26.4823	26.3701	26.517	26.2651	26.79
P53350	Serine/threonine-protein kinase PLK1	PLK1	-0.0464287	-1.03271	0.9808	8	8	17.1	21.5973	21.3558	21.4226	19.645	22.1867	22.4048
P53365	Arfaptin-2	ARFIP2	-0.800517	-1.74173	0.608636	4	4	17.2	21.5297	21.426	21.0238	21.5749	18.4743	21.5287
P53367	Arfaptin-1	ARFIP1	0.00933965	1.00649	0.98735	9	1	34	24.9394	25.2008	24.8959	25.0606	24.5683	25.4351
P53367	Arfaptin-1	ARFIP1	-0.824135	-1.77047	0.710308	9	1	36.7	22.8482	22.8922	20.8376	18.8619	22.8857	22.3581
P53384	Cytosolic Fe-S cluster assembly factor NUBP1	NUBP1	-0.0383377	-1.02693	0.954276	5	5	23	24.5374	24.3508	24.8992	25.0107	24.4629	24.1989
P53396	ATP-citrate synthase	ACLY	-0.715776	-1.64237	0.0780183	42	42	44	28.9014	28.9428	28.9419	28.5204	27.9669	28.1515
P53582	Methionine aminopeptidase 1	METAP1	-1.64073	-3.11824	0.597458	5	5	19.2	23.549	23.8811	24.1752	24.5782	24.156	17.949
P53597	Succinyl-CoA ligase [ADP/GDP-forming] subunit alpha, mitochondrial	SUCLG1	-0.0491282	-1.03464	0.941139	5	5	16.5	27.74	27.356	26.8529	27.1317	27.1	27.5698
P53602	Diphosphomevalonate decarboxylase	MVD	1.07164	2.10182	0.137654	6	6	21.2	23.0636	22.3187	23.6708	24.2756	23.819	24.1734
P53611	Geranylgeranyl transferase type-2 subunit beta	RABGGTB	0.287922	1.22088	0.504661	3	3	9.4	24.2027	24.0874	24.4495	24.4536	24.912	24.2379
P53618	Coatomer subunit beta	COPB1	-0.605427	-1.52143	0.120416	31	31	34.3	28.2864	28.1561	28.4292	27.9845	27.6168	27.454
P53621	Coatomer subunit alpha;Xenin;Proxenin	COPA	-0.116947	-1.08444	0.670925	36	36	33.2	28.0238	28.2595	28.0676	28.0601	27.8784	28.0616
P53634	Dipeptidyl peptidase 1;Dipeptidyl peptidase 1 exclusion domain chain;Dipeptidyl peptidase 1 heavy chain;Dipeptidyl peptidase 1 light chain	CTSC	-0.173827	-1.12805	0.908906	7	7	13.8	20.8358	23.1759	23.0026	22.2519	21.5817	22.6591
P53680	AP-2 complex subunit sigma	AP2S1	-0.207795	-1.15492	0.73629	2	2	15.4	24.341	24.5262	24.6688	24.8986	23.87	24.144
P53701	Cytochrome c-type heme lyase	HCCS	-0.0535081	-1.03779	0.947509	4	4	19.4	22.8383	22.4862	22.0341	22.5797	21.7946	22.8239
P53803	DNA-directed RNA polymerases I, II, and III subunit RPABC4	POLR2K	0.324141	1.25192	0.547825	3	3	32.8	21.0517	21.183	21.3113	21.2806	21.158	22.0799
P53814	Smoothelin	SMTN	0.733281	1.66242	0.17623	25	25	35.2	20.2874	19.9983	19.8492	21.2734	20.69	20.3713
P53985	Monocarboxylate transporter 1	SLC16A1	-0.508005	-1.42208	0.748611	4	4	10.6	24.2406	23.3523	22.8016	21.2687	24.2129	23.389
P53990	IST1 homolog	IST1	0.402146	1.32147	0.499855	7	7	19.1	25.36	25.6904	25.5976	25.2862	26.2065	26.3617
P53992	Protein transport protein Sec24C	SEC24C	-0.265446	-1.20201	0.382527	19	19	23.4	25.9009	25.7162	25.5131	25.3946	25.3594	25.5798
P53999	Activated RNA polymerase II transcriptional coactivator p15	SUB1	-0.911424	-1.8809	0.132198	11	11	56.7	26.2767	26.2683	25.7187	25.1538	24.7151	25.6605
P54105	Methylosome subunit pICln	CLNS1A	-0.0540307	-1.03816	0.939422	5	5	43.9	25.5604	25.1608	26.0614	25.915	25.2468	25.4587
P54132	Bloom syndrome protein	BLM	0.843421	1.7943	0.352998	22	22	20.3	23.5648	24.3529	22.8858	23.632	24.9395	24.7622
P54136	Arginine--tRNA ligase, cytoplasmic	RARS	-0.668563	-1.58949	0.25432	39	39	55.8	28.1367	28.2474	28.5493	28.2689	27.1904	27.4683
P54252	Ataxin-3	ATXN3	-0.160505	-1.11768	0.814497	7	7	25.4	23.9517	23.6224	24.3068	23.9846	23.2292	24.1856
P54577	Tyrosine--tRNA ligase, cytoplasmic;Tyrosine--tRNA ligase, cytoplasmic, N-terminally processed	YARS	0.479059	1.39383	0.221341	30	30	54.5	28.2575	28.0676	28.4272	29.0506	28.5006	28.6382
P54578	Ubiquitin carboxyl-terminal hydrolase 14	USP14	-0.158958	-1.11648	0.404965	24	24	52	27.3963	27.4965	27.4907	27.2644	27.2796	27.3626
P54619	5-AMP-activated protein kinase subunit gamma-1	PRKAG1	-0.66751	-1.58833	0.632401	3	3	16.6	23.8399	23.2847	24.1352	21.3744	24.1925	23.6904
P54652	Heat shock-related 70 kDa protein 2	HSPA2	-0.470306	-1.3854	0.171925	35	23	55.9	28.5181	28.4309	28.49	28.296	27.8108	27.9214
P54687	Branched-chain-amino-acid aminotransferase, cytosolic	BCAT1	0.790066	1.72915	0.540515	3	3	8.8	18.0669	18.1039	17.8642	20.4846	17.7057	18.2149
P54709	Sodium/potassium-transporting ATPase subunit beta-3	ATP1B3	-0.0472857	-1.03332	0.9766	7	7	32.3	25.855	24.6672	24.4949	25.2789	25.7465	23.8499
P54725	UV excision repair protein RAD23 homolog A	RAD23A	-1.5627	-2.95406	0.588403	12	10	51	22.9819	22.7611	26.4063	19.4719	25.0063	22.983
P54727	UV excision repair protein RAD23 homolog B	RAD23B	-0.892059	-1.85582	0.144771	11	9	28.9	28.0861	27.7129	27.8879	26.4374	27.5438	27.0295
P54819	Adenylate kinase 2, mitochondrial;Adenylate kinase 2, mitochondrial, N-terminally processed	AK2	-0.138577	-1.10082	0.598598	17	17	72.3	27.9802	27.8684	28.0204	27.6657	27.8582	27.9294
P54821	Paired mesoderm homeobox protein 1	PRRX1	-2.39454	-5.25809	0.0308221	4	4	29	22.086	22.2019	20.9166	19.0912	19.2959	19.6338
P54886	Delta-1-pyrroline-5-carboxylate synthase;Glutamate 5-kinase;Gamma-glutamyl phosphate reductase	ALDH18A1	0.109233	1.07865	0.75223	28	28	44.5	26.33	26.5722	26.711	26.7892	26.5496	26.6021
P54920	Alpha-soluble NSF attachment protein	NAPA	-0.299695	-1.23088	0.314972	22	22	66.1	27.2495	27.4223	27.4934	27.2153	26.8828	27.1681
P55010	Eukaryotic translation initiation factor 5	EIF5	0.326269	1.25377	0.21327	21	21	45.5	28.0689	27.8721	28.1291	28.3133	28.4574	28.2782
P55011	Solute carrier family 12 member 2	SLC12A2	-1.78467	-3.4454	0.013641	7	7	11.1	25.1994	24.8647	24.9229	23.3485	23.1971	23.0875
P55036	26S proteasome non-ATPase regulatory subunit 4	PSMD4	-0.0954145	-1.06837	0.813241	14	12	45.4	28.811	28.6987	28.8767	29.0111	28.4962	28.5929
P55039	Developmentally-regulated GTP-binding protein 2	DRG2	-0.320801	-1.24902	0.577679	8	8	25.3	23.8737	23.8579	23.9803	24.2068	23.3913	23.1515
P55060	Exportin-2	CSE1L	-0.0480086	-1.03384	0.937336	31	31	31.5	28.6204	28.6229	28.8273	29.0097	28.1398	28.7771
P55072	Transitional endoplasmic reticulum ATPase	VCP	0.570712	1.48526	0.0927456	67	67	72	30.1044	30.1247	30.3446	30.9675	30.6019	30.7165
P55084	Trifunctional enzyme subunit beta, mitochondrial;3-ketoacyl-CoA thiolase	HADHB	0.352134	1.27645	0.2163	22	22	49.8	27.4792	27.5206	27.8244	27.9184	27.9447	28.0175
P55145	Mesencephalic astrocyte-derived neurotrophic factor	MANF	-0.989625	-1.98567	0.0307707	15	15	56	27.6742	27.524	27.6509	26.8333	26.6568	26.3901
P55196	Afadin	MLLT4	-0.868687	-1.826	0.381376	15	15	11.3	24.0803	24.2895	24.7373	24.7449	22.7587	22.9974
P55209	Nucleosome assembly protein 1-like 1	NAP1L1	-0.549554	-1.46363	0.164947	11	4	46.5	28.5862	28.3328	28.4183	28.236	27.7377	27.715
P55209	Nucleosome assembly protein 1-like 1	NAP1L1	-0.37921	-1.30063	0.573298	8	1	31	20.2249	19.8961	20.1355	20.4394	19.1532	19.5263
P55210	Caspase-7;Caspase-7 subunit p20;Caspase-7 subunit p11	CASP7	0.111069	1.08003	0.899248	4	2	22.4	22.524	22.4331	21.5055	21.669	22.5897	22.5372
P55210	Caspase-7;Caspase-7 subunit p20;Caspase-7 subunit p11	CASP7	-1.67528	-3.19381	0.0265676	4	2	20.9	25.9575	26.124	26.4729	24.8177	24.6077	24.1033
P55263	Adenosine kinase	ADK	0.0139605	1.00972	0.982913	10	10	33.8	24.9296	24.8712	25.4477	25.3819	24.9977	24.9107
P55265	Double-stranded RNA-specific adenosine deaminase	ADAR	1.98549	3.95997	0.197183	42	42	35.3	19.0388	18.3025	18.9956	19.2226	20.3921	22.6785
P55268	Laminin subunit beta-2	LAMB2	0.80923	1.75228	0.336624	24	24	18.1	25.676	24.6476	26.1864	26.1566	26.8783	25.9028
P55327	Tumor protein D52	TPD52	-0.701972	-1.62673	0.213329	13	13	77.2	28.0839	27.8521	28.2587	27.7344	26.7775	27.5768
P55735	Protein SEC13 homolog	SEC13	-0.0084095	-1.00585	0.984755	8	8	33.9	26.626	26.5559	26.4238	26.3545	26.4357	26.7903
P55769	NHP2-like protein 1;NHP2-like protein 1, N-terminally processed	NHP2L1	0.427918	1.34529	0.528273	8	8	53.9	25.7092	24.9085	25.6121	26.0855	26.2232	25.2048
P55786	Puromycin-sensitive aminopeptidase	NPEPPS	-1.28213	-2.43198	0.0297069	30	30	35.7	27.5661	27.6277	27.898	26.7218	26.0546	26.469
P55795	Heterogeneous nuclear ribonucleoprotein H2	HNRNPH2	-0.0789223	-1.05623	0.954354	14	7	39.4	23.5879	23.8832	24.5656	24.8796	24.1653	22.755
P55809	Succinyl-CoA:3-ketoacid coenzyme A transferase 1, mitochondrial	OXCT1	-1.736	-3.3311	0.119679	9	9	20	25.3728	26.1605	25.1114	23.3277	23.0935	25.0155
P55884	Eukaryotic translation initiation factor 3 subunit B	EIF3B	-0.0655492	-1.04648	0.891564	24	24	37.5	28.0218	28.1608	27.8197	28.1467	27.5994	28.0596
P55957	BH3-interacting domain death agonist;BH3-interacting domain death agonist p15;BH3-interacting domain death agonist p13;BH3-interacting domain death agonist p11	BID	0.136586	1.0993	0.912411	7	7	45.6	24.6917	24.8927	22.8934	24.4744	24.0654	24.3477
P56134	ATP synthase subunit f, mitochondrial	ATP5J2	0.574068	1.48872	0.375774	3	2	52.7	24.2747	24.6946	24.4698	24.3302	25.5717	25.2594
P56181			0.895995	1.86089	0.0621974	7	7	23.5	24.0667	24.0002	24.1948	25.048	24.6169	25.2847
P56192	Methionine--tRNA ligase, cytoplasmic	MARS	-0.432069	-1.34917	0.357323	19	19	24.7	26.5446	26.2905	26.4923	26.4956	25.7256	25.8101
P56211	cAMP-regulated phosphoprotein 19	ARPP19	-1.10714	-2.15418	0.315831	7	6	68.8	25.478	25.1235	23.7654	22.7763	23.6761	24.5931
P56377	AP-1 complex subunit sigma-2	AP1S2	-0.567596	-1.48205	0.102358	3	3	21.7	25.4057	25.6238	25.5808	25.2137	24.8108	24.8831
P56385	ATP synthase subunit e, mitochondrial	ATP5I	-2.29373	-4.90322	0.340693	3	3	31.9	25.2713	24.7292	24.6104	24.2097	24.3651	19.155
P56537	Eukaryotic translation initiation factor 6	EIF6	-0.185249	-1.13701	0.682674	10	10	51	27.7994	28.0032	27.6831	28.0012	27.3176	27.6112
P56545	C-terminal-binding protein 2	CTBP2	-0.0334384	-1.02345	0.93965	13	9	31.2	24.5597	24.3947	24.7475	24.7634	24.3105	24.5277
P56693	Transcription factor SOX-10	SOX10	0.0124461	1.00866	0.982012	5	5	33.2	27.459	27.2192	27.7703	27.4372	27.6993	27.3493
P56945	Breast cancer anti-estrogen resistance protein 1	BCAR1	0.813494	1.75746	0.246347	3	3	7.9	22.081	22.0667	23.1746	23.5487	23.4149	22.7991
P57076	UPF0769 protein C21orf59	C21orf59	-0.578511	-1.49331	0.415471	4	4	26.2	22.2605	22.0872	22.9888	21.2322	22.3981	21.9706
P57081	tRNA (guanine-N(7)-)-methyltransferase non-catalytic subunit WDR4	WDR4	0.0372016	1.02612	0.972191	5	5	15.8	22.2294	22.0003	23.3807	22.5069	22.9226	22.2925
P57088	Transmembrane protein 33	TMEM33	0.969387	1.95801	0.0344436	5	5	19.8	23.5546	23.5959	23.8863	24.8808	24.5795	24.4847
P57105	Synaptojanin-2-binding protein	SYNJ2BP	-1.8741	-3.66573	0.231665	2	2	17.9	21.3549	22.0404	21.9556	21.418	20.4476	17.863
P57723	Poly(rC)-binding protein 4	PCBP4	-1.95816	-3.88566	0.0296134	5	4	17.1	22.7329	23.028	23.2469	21.4233	20.3209	21.3891
P57729	Ras-related protein Rab-38	RAB38	0.468789	1.38395	0.437512	4	3	19.4	23.4917	22.7941	23.5747	23.911	23.2571	24.0988
P57737	Coronin-7	CORO7	-1.21074	-2.31456	0.0244918	11	1	19.8	22.397	22.1742	21.9883	21.0556	21.0657	20.806
P57737	Coronin-7	CORO7	-1.82661	-3.54703	0.0972034	11	1	15.9	23.9088	23.8144	23.5577	23.1141	20.8641	21.8229
P57740	Nuclear pore complex protein Nup107	NUP107	0.563978	1.47834	0.399802	22	22	26.7	20.8595	21.1216	22.0048	21.5205	22.2598	21.8976
P57764	Gasdermin-D	GSDMD	-0.430009	-1.34724	0.41829	3	3	9.1	22.9101	23.3685	23.8216	23.1629	22.6528	22.9945
P57772	Selenocysteine-specific elongation factor	EEFSEC	0.999713	1.9996	0.161429	7	7	15.3	21.856	21.9227	22.5126	22.5725	23.7785	22.9394
P58107	Epiplakin	EPPK1	-3.75528	-13.5037	0.10866	43	37	32.2	18.5115	22.5931	18.3432	17.254	15.7711	15.1568
P58215	Lysyl oxidase homolog 3	LOXL3	-0.88371	-1.84511	0.147887	16	3	31.6	25.7628	26.5929	26.5279	25.1999	25.2066	25.826
P58215	Lysyl oxidase homolog 3	LOXL3	-0.119795	-1.08658	0.788244	15	2	34.4	22.2293	22.0363	21.8851	22.0676	22.1289	21.5948
P58546	Myotrophin	MTPN	-1.1384	-2.20137	0.118537	8	8	65.3	28.6113	28.3545	28.2301	28.0267	26.7093	27.0447
P59768	Guanine nucleotide-binding protein G(I)/G(S)/G(O) subunit gamma-2	GNG2	-1.69312	-3.23355	0.271389	3	3	38	22.3498	22.6363	20.7356	19.9362	18.8426	21.8636
P59998	Actin-related protein 2/3 complex subunit 4	ARPC4	-0.292938	-1.22513	0.492353	7	7	44	27.196	27.5501	27.3103	27.4373	26.787	26.9534
P60033	CD81 antigen	CD81	-0.605465	-1.52147	0.540445	4	4	29.7	24.9271	24.5407	24.088	23.8408	24.9617	22.9369
P60059	Protein transport protein Sec61 subunit gamma	SEC61G	0.481045	1.39575	0.789504	2	2	23.5	23.479	23.8052	20.6868	23.3012	22.2505	23.8625
P60174	Triosephosphate isomerase	TPI1	-0.916602	-1.88766	0.0591781	22	22	92	32.0331	32.0085	32.0638	31.5173	30.8865	30.9519
P60228	Eukaryotic translation initiation factor 3 subunit E	EIF3E	-0.344333	-1.26956	0.168589	14	14	31.9	26.5739	26.7262	26.6684	26.2036	26.2976	26.4342
P60468	Protein transport protein Sec61 subunit beta	SEC61B	-0.0421918	-1.02968	0.982222	3	3	37.5	23.9741	24.0075	22.273	22.0524	23.527	24.5487
P60510	Serine/threonine-protein phosphatase 4 catalytic subunit	PPP4C	0.218816	1.16378	0.477112	9	8	29.6	24.6446	24.3792	24.7694	24.9355	24.7069	24.8073
P60520	Gamma-aminobutyric acid receptor-associated protein-like 2	GABARAPL2	0.362951	1.28605	0.557398	3	3	30.8	20.6119	20.1612	21.0182	20.462	21.1056	21.3126
P60602	Reactive oxygen species modulator 1	ROMO1	0.439194	1.35585	0.526891	2	2	32.2	21.4523	21.3107	21.9752	22.2635	22.4946	21.2978
P60604	Ubiquitin-conjugating enzyme E2 G2	UBE2G2	-0.747426	-1.67879	0.499988	2	2	24.1	19.952	20.0343	19.7165	18.1513	20.5731	18.736
P60660	Myosin light polypeptide 6	MYL6	-0.82668	-1.7736	0.048883	11	11	51	29.8183	29.699	29.3645	28.867	28.6664	28.8684
P60709	Actin, cytoplasmic 1;Actin, cytoplasmic 1, N-terminally processed	ACTB	-0.210334	-1.15696	0.683751	38	3	83.7	33.6591	33.9204	33.7348	33.9249	33.0766	33.6818
P60842	Eukaryotic initiation factor 4A-I	EIF4A1	0.00515429	1.00358	0.993748	31	19	57.4	30.3194	30.8205	30.5797	30.7711	30.0302	30.9337
P60866	40S ribosomal protein S20	RPS20	0.70697	1.63237	0.445098	8	8	45.4	29.0196	28.4267	28.7232	28.3003	30.1679	29.8221
P60891	Ribose-phosphate pyrophosphokinase 1	PRPS1	-1.73666	-3.33263	0.0750433	10	3	41.2	22.211	22.7162	22.9004	21.3168	21.4001	19.9006
P60900	Proteasome subunit alpha type-6	PSMA6	0.279907	1.21412	0.461842	16	16	62.2	27.3398	27.5882	27.7515	28.1175	27.7721	27.6297
P60903	Protein S100-A10	S100A10	-1.71584	-3.28488	0.0836067	3	3	40.2	25.7485	25.305	24.9449	24.6052	22.9245	23.3212
P60953	Cell division control protein 42 homolog	CDC42	-0.53972	-1.45369	0.797415	7	6	42.9	23.8589	23.1445	25.3283	23.4292	21.7009	25.5824
P60981	Destrin	DSTN	-0.319953	-1.24829	0.380968	15	15	68.5	29.5236	29.1509	29.531	29.1325	29.2686	28.8446
P60983	Glia maturation factor beta	GMFB	-0.900696	-1.86697	0.365967	7	6	53.5	25.7309	25.0531	25.7732	25.7905	24.3474	23.7172
P61006	Ras-related protein Rab-8A	RAB8A	0.135852	1.09874	0.815165	4	2	19.3	23.1654	23.3527	23.5184	24.0026	23.1193	23.3222
P61009	Signal peptidase complex subunit 3	SPCS3	1.21139	2.31561	0.664297	3	3	17.8	23.1495	23.2225	17.9486	22.4435	21.5582	23.953
P61011	Signal recognition particle 54 kDa protein	SRP54	0.198009	1.14711	0.688808	12	12	33	25.4897	25.6505	26.1383	26.1169	26.1008	25.6547
P61018	Ras-related protein Rab-4B	RAB4B	-1.19178	-2.28434	0.068621	4	3	26.8	20.8889	21.5031	21.981	20.3272	20.2482	20.2222
P61019	Ras-related protein Rab-2A	RAB2A	-0.67845	-1.60042	0.181856	12	6	61.8	27.5911	27.6518	27.4383	27.3525	26.8747	26.4186
P61020	Ras-related protein Rab-5B	RAB5B	-0.0693919	-1.04927	0.94955	7	5	48.8	25.221	24.6974	25.0254	25.8229	24.9094	24.0033
P61026	Ras-related protein Rab-10	RAB10	-0.668472	-1.58939	0.690485	6	3	29	24.3343	24.1994	23.5552	25.4628	22.2665	22.3541
P61081	NEDD8-conjugating enzyme Ubc12	UBE2M	-0.0889435	-1.06359	0.855145	7	7	36.1	26.7392	26.5638	26.741	26.9346	26.6128	26.2297
P61086	Ubiquitin-conjugating enzyme E2 K	UBE2K	-0.483031	-1.39768	0.500058	7	7	34.5	25.2051	25.6324	24.7806	25.4256	24.1941	24.5493
P61088	Ubiquitin-conjugating enzyme E2 N	UBE2N	-1.50311	-2.83453	0.0320927	6	3	46.7	26.9169	26.9224	26.7134	25.8602	24.8777	25.3054
P61106	Ras-related protein Rab-14	RAB14	-0.809975	-1.75318	0.12047	14	14	70.2	26.9234	26.867	27.1225	26.6556	25.7926	26.0348
P61158	Actin-related protein 3	ACTR3	-0.328025	-1.25529	0.203811	23	23	59.1	28.1618	28.3547	28.2148	28.0458	27.7973	27.9041
P61160	Actin-related protein 2	ACTR2	-0.400803	-1.32024	0.598828	12	12	36.3	26.4558	27.2033	26.6549	26.556	25.6148	26.9407
P61163	Alpha-centractin	ACTR1A	-1.06969	-2.09898	0.142462	8	4	30.3	24.2046	24.8816	23.9767	23.6659	22.6493	23.5386
P61201	COP9 signalosome complex subunit 2	COPS2	-0.626863	-1.5442	0.534974	13	13	37	25.3768	25.4805	25.4722	25.7253	23.5538	25.1698
P84077	ADP-ribosylation factor 1;ADP-ribosylation factor 3	ARF1	0.0303307	1.02125	0.975865	8	5	49.2	26.4775	25.9152	25.3136	26.1977	26.1381	25.4614
P61221	ATP-binding cassette sub-family E member 1	ABCE1	0.97128	1.96058	0.100916	22	22	38.9	26.6757	26.3862	26.8444	27.287	28.1635	27.3697
P61224	Ras-related protein Rap-1b;Ras-related protein Rap-1b-like protein	RAP1B	-0.38888	-1.30938	0.419223	9	3	49.1	27.6095	27.6217	27.6511	26.9111	27.041	27.7635
P61225	Ras-related protein Rap-2b	RAP2B	-2.30635	-4.9463	0.32271	4	2	25.1	23.7007	23.4618	23.6009	22.1878	18.0381	23.6185
P61247	40S ribosomal protein S3a	RPS3A	0.843299	1.79415	0.295647	26	26	61	30.1968	30.1015	30.2536	30.0772	31.8196	31.185
P61254	60S ribosomal protein L26;60S ribosomal protein L26-like 1	RPL26	1.27587	2.42145	0.177368	9	9	38.6	27.5936	27.5414	27.3564	27.714	29.7618	28.8432
P61289	Proteasome activator complex subunit 3	PSME3	0.283278	1.21696	0.532809	11	11	39.8	26.5393	26.6732	26.6234	27.3331	26.5288	26.8238
P61313	60S ribosomal protein L15	RPL15	0.424268	1.34189	0.304694	9	9	32.8	26.7524	27.052	27.2842	27.7325	27.2266	27.4023
P61326	Protein mago nashi homolog	MAGOH	-0.497039	-1.41131	0.405077	8	1	41.8	20.68	21.1596	20.8352	20.8596	19.7794	20.5447
P61353	60S ribosomal protein L27	RPL27	0.482629	1.39729	0.283573	8	8	49.3	28.0009	27.9456	28.2931	28.3095	28.9899	28.3882
P61421	V-type proton ATPase subunit d 1	ATP6V0D1	0.425355	1.3429	0.605483	8	8	26.2	24.5821	23.8896	23.1445	24.7179	24.397	23.7773
P61513	60S ribosomal protein L37a	RPL37A	0.687579	1.61058	0.380867	5	5	59.8	25.2867	25.0224	25.2836	25.6326	26.8293	25.1936
P61586	Transforming protein RhoA	RHOA	-0.588317	-1.50349	0.249618	10	3	52.3	26.5271	26.5973	27.068	26.2691	25.6898	26.4685
P61601	Neurocalcin-delta	NCALD	0.407128	1.32604	0.723495	3	2	16.6	22.0948	22.0965	21.8517	21.0464	23.1445	23.0735
P61604	10 kDa heat shock protein, mitochondrial	HSPE1	-0.894697	-1.85922	0.184803	12	12	80.4	30.1514	29.6898	29.8768	29.4788	29.2913	28.2638
P61619	Protein transport protein Sec61 subunit alpha isoform 1;Protein transport protein Sec61 subunit alpha isoform 2	SEC61A1	-0.447994	-1.36414	0.820626	8	8	14.1	24.3543	22.8669	22.1315	20.917	22.6706	24.421
P61758	Prefoldin subunit 3	VBP1	-0.11666	-1.08422	0.877217	9	9	45.7	26.0649	25.7345	24.8496	25.2088	25.5258	25.5646
P61764	Syntaxin-binding protein 1	STXBP1	0.235032	1.17693	0.588671	22	22	42.8	26.206	26.4552	26.0746	26.2707	26.3191	26.8511
P61803	Dolichyl-diphosphooligosaccharide--protein glycosyltransferase subunit DAD1	DAD1	-0.183404	-1.13556	0.825186	2	2	19.5	21.8395	22.0744	22.043	22.2821	22.2027	20.9219
P61916	Epididymal secretory protein E1	NPC2	-0.00325712	-1.00226	0.995258	7	7	50.3	25.8031	25.5705	26.1341	26.1622	25.6593	25.6763
P61923	Coatomer subunit zeta-1	COPZ1	-0.825741	-1.77245	0.148291	8	8	39	26.6021	26.723	26.4033	26.3408	25.4295	25.4809
P61960	Ubiquitin-fold modifier 1	UFM1	-1.26196	-2.39821	0.149556	2	2	31.8	24.05	23.2094	23.7849	22.8943	22.8837	21.4804
P61962	DDB1- and CUL4-associated factor 7	DCAF7	-1.14968	-2.21865	0.428563	4	4	16.1	21.6927	21.9907	22.1065	22.1542	18.8529	21.3337
P61964	WD repeat-containing protein 5	WDR5	0.495899	1.4102	0.446016	7	7	32	23.2457	23.5631	24.0898	23.7031	24.7165	23.9667
P61966	AP-1 complex subunit sigma-1A	AP1S1	0.360678	1.28403	0.313783	3	3	21.5	22.4662	22.2549	22.4049	22.4578	23.0126	22.7376
P61970	Nuclear transport factor 2	NUTF2	-1.12373	-2.1791	0.0438873	3	3	38.6	25.8276	25.6034	25.3681	24.598	24.1034	24.7265
P61978	Heterogeneous nuclear ribonucleoprotein K	HNRNPK	-0.236427	-1.17807	0.548727	36	2	65.2	30.6232	30.3839	30.1651	30.1895	29.8991	30.3743
P61981	14-3-3 protein gamma;14-3-3 protein gamma, N-terminally processed	YWHAG	-0.165236	-1.12135	0.833716	16	9	52.2	29.6696	30.1541	29.2031	28.8818	29.7757	29.8736
P62070	Ras-related protein R-Ras2	RRAS2	-0.65759	-1.57745	0.240027	4	2	27.5	20.7796	21.1683	20.2669	20.3696	19.7121	20.1603
P62081	40S ribosomal protein S7	RPS7	0.944899	1.92505	0.225642	16	16	71.1	28.7254	27.9741	27.9272	28.3495	29.7164	29.3955
P62136	Serine/threonine-protein phosphatase PP1-alpha catalytic subunit	PPP1CA	-0.468122	-1.38331	0.45431	15	5	47.3	26.7452	26.1494	26.6785	26.6956	25.6604	25.8128
P62140	Serine/threonine-protein phosphatase PP1-beta catalytic subunit	PPP1CB	0.15821	1.1159	0.605597	14	5	44.6	26.1498	25.9646	26.2708	26.4479	26.1659	26.2461
P62166	Neuronal calcium sensor 1	NCS1	0.35336	1.27753	0.534112	2	2	12.1	22.3154	21.9161	22.6652	22.3187	22.5203	23.1179
P62191	26S protease regulatory subunit 4	PSMC1	0.373146	1.29517	0.626762	32	32	63.6	27.6069	27.6957	27.514	27.0789	28.4926	28.3644
P62195	26S protease regulatory subunit 8	PSMC5	0.562968	1.47731	0.0784481	27	26	68	27.7168	28.0095	28.0028	28.5033	28.3794	28.5353
P62241	40S ribosomal protein S8	RPS8	0.350587	1.27508	0.315518	19	19	62	30.3653	30.3343	30.5888	30.7259	31.0541	30.5602
P62244	40S ribosomal protein S15a	RPS15A	1.27628	2.42214	0.1154	9	9	50	28.3534	28.2183	28.7513	28.8512	30.2572	30.0434
P62249	40S ribosomal protein S16	RPS16	1.36415	2.57425	0.186462	16	16	59.6	28.677	28.561	28.7806	28.9271	31.2223	29.9617
P62253	Ubiquitin-conjugating enzyme E2 G1;Ubiquitin-conjugating enzyme E2 G1, N-terminally processed	UBE2G1	-0.439065	-1.35573	0.640431	2	2	6.5	22.3864	22.2573	21.9473	22.8537	21.0193	21.4008
P62258	14-3-3 protein epsilon	YWHAE	-0.205319	-1.15294	0.687385	27	25	81.2	31.1771	31.5336	31.337	31.2259	30.6995	31.5063
P62263	40S ribosomal protein S14	RPS14	0.938613	1.91668	0.233384	11	11	42.4	29.5722	29.1789	29.5548	29.4708	31.1035	30.5476
P62266	40S ribosomal protein S23	RPS23	1.13289	2.19298	0.226663	5	5	18.9	26.9757	26.2099	27.377	27.341	28.9709	27.6493
P62269	40S ribosomal protein S18	RPS18	0.982536	1.97594	0.359188	15	15	57.2	28.0757	27.9259	28.1291	27.8078	30.2729	28.9975
P62277	40S ribosomal protein S13	RPS13	0.705877	1.63114	0.45464	18	18	64.9	29.1303	28.8185	28.9026	28.47	30.4989	30.0001
P62280	40S ribosomal protein S11	RPS11	0.930681	1.90618	0.380529	20	20	75.9	29.2863	29.0234	28.8624	28.6515	30.9896	30.323
P62304	Small nuclear ribonucleoprotein E	SNRPE	-0.187416	-1.13872	0.899834	3	3	29.3	23.2586	23.1514	23.5707	21.5946	23.5022	24.3216
P62310	U6 snRNA-associated Sm-like protein LSm3	LSM3	-0.173413	-1.12772	0.868356	5	5	43.1	25.5365	25.1083	25.6008	26.2567	25.027	24.4417
P62314	Small nuclear ribonucleoprotein Sm D1	SNRPD1	0.602273	1.51811	0.483116	5	5	42	24.6078	24.4567	23.991	24.0979	25.8759	24.8885
P62316	Small nuclear ribonucleoprotein Sm D2	SNRPD2	-1.03306	-2.04636	0.729048	11	11	71.2	24.7129	24.4252	23.4174	19.3279	25.1275	25.0009
P62318	Small nuclear ribonucleoprotein Sm D3	SNRPD3	1.24975	2.378	0.134864	9	9	64.2	26.6745	26.2574	26.4047	26.8718	28.5305	27.6835
P62328	Thymosin beta-4;Hematopoietic system regulatory peptide	TMSB4X	-1.03587	-2.05035	0.29345	4	4	75	28.1943	26.8773	26.5438	26.1223	26.8954	25.4901
P62333	26S protease regulatory subunit 10B	PSMC6	0.322162	1.2502	0.264761	22	22	68.6	28.0242	28.0997	28.2269	28.6434	28.3178	28.3561
P62424	60S ribosomal protein L7a	RPL7A	0.656634	1.5764	0.171087	23	23	51.9	29.7893	30.0385	30.0256	30.1618	30.9467	30.7146
P62495	Eukaryotic peptide chain release factor subunit 1	ETF1	0.203775	1.15171	0.660082	19	19	44.2	26.9766	27.2174	27.3427	27.789	27.2026	27.1564
P62633	Cellular nucleic acid-binding protein	CNBP	-0.0580254	-1.04104	0.971287	6	2	40	27.1445	27.0198	25.9839	25.4527	27.446	27.0754
P62633	Cellular nucleic acid-binding protein	CNBP	-0.164178	-1.12053	0.912568	6	2	40.4	23.6923	23.5742	21.7425	21.9835	22.8488	23.6841
P62701	40S ribosomal protein S4, X isoform	RPS4X	0.868002	1.82513	0.143554	22	10	64.3	28.316	28.1319	28.6581	28.6758	29.6045	29.4298
P62714	Serine/threonine-protein phosphatase 2A catalytic subunit beta isoform	PPP2CB	-1.92166	-3.78859	0.217	8	1	34	23.6824	23.7828	23.7261	22.7394	19.6841	23.0027
P62750	60S ribosomal protein L23a	RPL23A	0.716599	1.6433	0.298005	8	8	41.7	28.7596	28.6488	28.8671	28.6908	30.1114	29.6231
P62753	40S ribosomal protein S6	RPS6	0.206957	1.15425	0.630892	16	16	30.9	29.5311	29.3404	29.8929	29.661	30.0621	29.6621
P62805	Histone H4	HIST1H4A	0.201244	1.14969	0.821957	15	15	68	26.9171	27.102	26.8716	26.47	28.105	26.9195
P62820	Ras-related protein Rab-1A	RAB1A	-0.7932	-1.73291	0.385925	11	4	60	24.7627	24.8765	24.8452	25.1822	23.7304	23.1922
P62826	GTP-binding nuclear protein Ran	RAN	0.596265	1.5118	0.361666	9	9	35.2	30.5466	30.5368	30.2849	30.3271	31.6457	31.1844
P62829	60S ribosomal protein L23	RPL23	0.719017	1.64606	0.334502	12	12	55	27.7355	27.5772	27.6173	27.5164	29.1124	28.4583
P62834	Ras-related protein Rap-1A	RAP1A	-0.275102	-1.21008	0.596695	9	3	44	22.6353	22.3131	22.5509	22.3012	21.7424	22.6303
P62841	40S ribosomal protein S15	RPS15	0.550631	1.46473	0.827574	2	2	9	26.215	25.3544	24.5005	23.0505	26.6422	28.0292
P62847	40S ribosomal protein S24	RPS24	0.709905	1.6357	0.304427	7	7	33.8	26.6576	26.9357	26.6306	26.6942	28.1068	27.5527
P62851	40S ribosomal protein S25	RPS25	0.166527	1.12235	0.61015	7	7	30.4	29.4516	29.3275	29.336	29.4333	29.8	29.3814
P62854	40S ribosomal protein S26;Putative 40S ribosomal protein S26-like 1	RPS26	0.484229	1.39884	0.75865	4	4	31.3	28.2697	27.4581	26.2588	26.5022	29.138	27.7991
P62857	40S ribosomal protein S28	RPS28	-0.882083	-1.84303	0.254231	6	6	56.5	28.2288	27.7495	28.0978	27.7822	27.4141	26.2336
P62861	40S ribosomal protein S30	FAU	0.156437	1.11453	0.890067	3	3	20.3	26.0389	25.6177	25.7125	25.865	27.002	24.9714
P62873	Guanine nucleotide-binding protein G(I)/G(S)/G(T) subunit beta-1	GNB1	0.128249	1.09297	0.712461	11	8	28.3	27.5625	27.314	27.7012	27.8026	27.512	27.6478
P62877	E3 ubiquitin-protein ligase RBX1;E3 ubiquitin-protein ligase RBX1, N-terminally processed	RBX1	-0.0270589	-1.01893	0.984894	4	4	32.4	24.8821	25.2652	24.0873	23.5744	24.8239	25.755
P62879	Guanine nucleotide-binding protein G(I)/G(S)/G(T) subunit beta-2	GNB2	-0.47337	-1.38835	0.235631	10	4	26.8	27.2976	27.1225	26.9084	26.58	26.3766	26.9518
P62888	60S ribosomal protein L30	RPL30	0.677437	1.5993	0.499959	8	8	62.6	28.8038	28.6907	28.8095	28.4911	30.7034	29.1418
P62899	60S ribosomal protein L31	RPL31	1.76678	3.40294	0.172949	10	10	52.8	25.9085	26.3436	27.7729	27.5835	29.6484	28.0934
P62906	60S ribosomal protein L10a	RPL10A	0.520443	1.4344	0.229013	14	14	46.1	29.5953	29.4838	29.8111	29.8381	30.538	30.0755
P62910	60S ribosomal protein L32	RPL32	0.385692	1.30649	0.71081	8	8	51.1	28.3053	27.8699	27.8383	27.3037	29.3777	28.4892
P62913	60S ribosomal protein L11	RPL11	1.10642	2.15311	0.233722	8	2	35.4	28.7197	28.5918	29.0894	28.925	30.9503	29.8448
P62913	60S ribosomal protein L11	RPL11	1.85107	3.60768	0.357856	8	2	35	21.8455	20.6589	22.5013	20.9628	25.3855	24.2107
P62917	60S ribosomal protein L8	RPL8	0.334748	1.26116	0.75721	19	19	54.5	29.1158	28.6971	29.5053	28.4017	30.4177	29.503
P62937	Peptidyl-prolyl cis-trans isomerase A;Peptidyl-prolyl cis-trans isomerase A, N-terminally processed	PPIA	-0.601325	-1.51711	0.244333	19	16	93.9	32.6961	32.5312	32.6376	32.5753	31.872	31.6136
P62942	Peptidyl-prolyl cis-trans isomerase FKBP1A	FKBP1A	-0.235739	-1.17751	0.641736	6	6	50	29.4787	29.0097	29.1037	29.3602	28.9283	28.5964
P62979	Ubiquitin-40S ribosomal protein S27a;Ubiquitin;40S ribosomal protein S27a	RPS27A	0.181462	1.13403	0.797481	13	3	60.3	29.829	30.3484	30.3283	30.5884	29.7028	30.759
P62993	Growth factor receptor-bound protein 2	GRB2	-1.14221	-2.20719	0.132037	7	7	45.6	25.332	25.143	24.2352	23.2361	24.1903	23.8572
P63000	Ras-related C3 botulinum toxin substrate 1;Ras-related C3 botulinum toxin substrate 3	RAC1	-0.226519	-1.17001	0.572838	8	3	49.5	26.6974	26.4839	26.7097	26.388	26.0997	26.7237
P63010	AP-2 complex subunit beta	AP2B1	-0.0672544	-1.04772	0.877151	27	14	30.4	27.1557	27.3707	27.0702	27.4339	26.9367	27.0242
P63027	Vesicle-associated membrane protein 2	VAMP2	0.587404	1.50254	0.24847	5	3	60.3	26.3978	26.2926	25.9591	27.1579	26.943	26.3107
P63092	Guanine nucleotide-binding protein G(s) subunit alpha isoforms short;Guanine nucleotide-binding protein G(s) subunit alpha isoforms XLas	GNAS	0.0416845	1.02931	0.937258	11	10	28.8	25.7739	26.0152	25.4851	25.8198	25.5291	26.0503
P63104	14-3-3 protein zeta/delta	YWHAZ	-0.251099	-1.19011	0.534318	24	19	77.6	32.0311	32.0875	32.097	32.0073	31.4215	32.0335
P63151	Serine/threonine-protein phosphatase 2A 55 kDa regulatory subunit B alpha isoform	PPP2R2A	-0.492502	-1.40688	0.213433	16	16	34.2	26.7288	27.0164	27.0803	26.2741	26.772	26.302
P63165	Small ubiquitin-related modifier 1	SUMO1	-0.0631784	-1.04476	0.945678	5	5	43.6	24.9602	24.8954	24.5417	23.9978	24.7297	25.4803
P63167	Dynein light chain 1, cytoplasmic	DYNLL1	-0.890139	-1.85335	0.229116	5	2	64	26.2719	26.1259	26.214	25.952	24.4292	25.5603
P63173	60S ribosomal protein L38	RPL38	0.417573	1.33568	0.660392	8	8	60	27.0069	26.4142	26.3955	26.4494	28.1067	26.5133
P63208	S-phase kinase-associated protein 1	SKP1	-0.839186	-1.78904	0.197062	9	9	54.6	27.6068	27.5838	26.9328	25.923	26.7295	26.9533
P63220	40S ribosomal protein S21	RPS21	-0.926676	-1.90089	0.17661	8	8	65.1	28.4198	28.3287	28.2022	28.0332	27.4627	26.6748
P63241	Eukaryotic translation initiation factor 5A-1;Eukaryotic translation initiation factor 5A-1-like	EIF5A	-0.533161	-1.4471	0.292974	16	8	70.8	30.478	30.2062	30.0365	30.2089	29.3849	29.5274
P63244	Guanine nucleotide-binding protein subunit beta-2-like 1;Guanine nucleotide-binding protein subunit beta-2-like 1, N-terminally processed	GNB2L1	-0.0964877	-1.06917	0.871212	23	23	75.7	29.0204	29.5105	29.0689	29.4609	28.6774	29.1721
P63261	Actin, cytoplasmic 2;Actin, cytoplasmic 2, N-terminally processed	ACTG1	1.35939	2.56577	0.176685	37	2	83.7	26.5703	27.3224	28.6919	28.6553	28.9635	29.044
P63279	SUMO-conjugating enzyme UBC9	UBE2I	-0.126637	-1.09175	0.891236	5	5	27.2	24.6695	24.6999	25.2338	25.5853	24.5188	24.1193
P63313	Thymosin beta-10	TMSB10	-1.66456	-3.17017	0.229459	5	5	81.8	29.5534	27.4919	27.6135	26.1411	27.8659	25.6581
P67775	Serine/threonine-protein phosphatase 2A catalytic subunit alpha isoform	PPP2CA	-0.910255	-1.87938	0.216561	9	2	35.3	25.3049	25.6054	25.6069	25.3242	23.8046	24.6576
P67809	Nuclease-sensitive element-binding protein 1	YBX1	0.811962	1.7556	0.414969	15	8	66	29.1076	29.2216	28.2371	28.5188	30.1323	30.3511
P67812	Signal peptidase complex catalytic subunit SEC11A	SEC11A	0.297631	1.22912	0.60536	5	5	19.5	23.269	23.6058	23.0952	24.1752	23.4294	23.2583
P67870	Casein kinase II subunit beta	CSNK2B	-0.963778	-1.95041	0.519928	5	5	33.5	22.5017	22.5889	22.9698	23.6509	20.2354	21.2828
P67936	Tropomyosin alpha-4 chain	TPM4	-0.433277	-1.3503	0.163116	27	17	75.8	29.8709	29.6818	29.6989	29.477	29.3642	29.1106
P68133	Actin, alpha skeletal muscle;Actin, alpha cardiac muscle 1;Actin, gamma-enteric smooth muscle;Actin, aortic smooth muscle	ACTA1	-1.1738	-2.25605	0.346508	24	5	46.2	28.1486	28.8579	28.0105	28.1422	25.5771	27.7763
P68036	Ubiquitin-conjugating enzyme E2 L3	UBE2L3	-0.630957	-1.54859	0.461767	10	10	54.2	25.7708	25.4813	25.2145	25.9067	24.3474	24.3196
P68104	Elongation factor 1-alpha 1;Putative elongation factor 1-alpha-like 3	EEF1A1	-0.18734	-1.13866	0.568378	30	16	62.3	32.5311	32.7159	32.5124	32.6478	32.2388	32.3108
P68366	Tubulin alpha-4A chain	TUBA4A	-0.0603155	-1.04269	0.946279	24	4	62.1	27.9235	28.1747	27.7809	28.7303	27.4193	27.5486
P68371	Tubulin beta-4B chain	TUBB4B	0.0710157	1.05046	0.887256	35	2	63.4	32.485	32.3628	32.6554	32.9416	32.2773	32.4974
P68400	Casein kinase II subunit alpha;Casein kinase II subunit alpha 3	CSNK2A1	0.707193	1.63262	0.171906	11	11	40.7	24.6048	24.8471	24.1525	25.1443	24.9847	25.5969
P68402	Platelet-activating factor acetylhydrolase IB subunit beta	PAFAH1B2	-0.776972	-1.71353	0.194182	4	4	24.9	25.2411	25.2412	25.1771	25.058	23.8726	24.3979
Q71DI3	Histone H3.2;Histone H3.3;Histone H3.1;Histone H3.1t;Histone H3.3C	HIST2H3A	0.143981	1.10495	0.954959	9	9	34.6	25.9188	25.1213	26.0481	23.9083	28.4225	25.1893
P78316	Nucleolar protein 14	NOP14	-0.0313473	-1.02197	0.989543	18	18	25.2	22.6908	19.9662	18.1638	21.1051	19.5921	20.0295
P78318	Immunoglobulin-binding protein 1	IGBP1	-0.722987	-1.6506	0.454409	8	8	31.6	25.6217	25.0742	24.5812	23.2559	24.875	24.9772
P78324	Tyrosine-protein phosphatase non-receptor type substrate 1	SIRPA	1.25259	2.38269	0.0335821	6	6	22.7	24.162	23.8218	23.9726	25.6583	25.0334	25.0225
P78330	Phosphoserine phosphatase	PSPH	1.04456	2.06274	0.0817663	7	7	27.6	24.652	24.8009	24.8675	26.3803	25.6529	25.4209
P78332	RNA-binding protein 6	RBM6	1.09832	2.14105	0.767665	18	17	15.7	18.3722	22.0623	23.8008	24.7559	19.0367	23.7377
P78344	Eukaryotic translation initiation factor 4 gamma 2	EIF4G2	0.148069	1.10809	0.709266	28	28	36.1	26.1599	26.3071	26.0129	26.5703	26.0424	26.3114
P78345	Ribonuclease P protein subunit p38	RPP38	3.5125	11.4122	0.0190361	10	10	36	18.3606	18.4239	17.5738	21.114	22.5073	21.2745
P78347	General transcription factor II-I	GTF2I	0.943673	1.92342	0.0546402	40	38	41.1	26.3276	26.3499	26.464	26.9762	27.6368	27.3596
P78356	Phosphatidylinositol 5-phosphate 4-kinase type-2 beta	PIP4K2B	-0.0127678	-1.00889	0.989667	4	1	11.5	19.5829	20.3438	20.7706	19.624	20.1647	20.8703
P78357	Contactin-associated protein 1	CNTNAP1	-0.37812	-1.29965	0.768296	8	8	7.9	22.9297	23.3627	22.4704	23.5091	21.153	22.9663
P78358	Cancer/testis antigen 1	CTAG1A	1.07233	2.10283	0.0966437	4	4	37.5	26.0291	25.9944	25.9741	26.5464	26.9461	27.7221
P78362	SRSF protein kinase 2;SRSF protein kinase 2 N-terminal;SRSF protein kinase 2 C-terminal	SRPK2	1.14355	2.20924	0.0247477	11	9	18.5	24.128	23.9096	24.3002	25.2253	25.3387	25.2046
P78371	T-complex protein 1 subunit beta	CCT2	-0.160333	-1.11755	0.655005	37	37	63.9	29.9688	30.1411	30.2858	30.2229	29.8427	29.8492
P78395	Melanoma antigen preferentially expressed in tumors	PRAME	-0.853474	-1.80685	0.316754	2	2	6.1	18.9016	18.7768	19.1672	18.6504	17.0201	18.6147
P78406	mRNA export factor	RAE1	-0.185143	-1.13693	0.893713	10	10	39.1	23.6593	24.4847	25.3178	25.4776	23.6403	23.7886
P78417	Glutathione S-transferase omega-1	GSTO1	-1.04425	-2.06229	0.0788961	14	14	44	26.9562	26.9749	26.9638	26.4681	25.4934	25.8008
P78527	DNA-dependent protein kinase catalytic subunit	PRKDC	-0.699315	-1.62373	0.216881	181	181	40	27.5712	27.4335	27.1643	27.0737	26.0941	26.9033
P78539	Sushi repeat-containing protein SRPX	SRPX	-0.193319	-1.14339	0.656653	2	2	6.6	21.0624	21.4476	21.4584	21.2305	20.8078	21.35
P78559	Microtubule-associated protein 1A;MAP1A heavy chain;MAP1 light chain LC2	MAP1A	-0.1137	-1.082	0.90641	7	6	3.4	22.6438	21.9433	22.4618	21.3596	22.7374	22.6108
P79483	HLA class II histocompatibility antigen, DR beta 3 chain;HLA class II histocompatibility antigen, DRB1-9 beta chain;HLA class II histocompatibility antigen, DRB1-7 beta chain;HLA class II histocompatibility antigen, DRB1-8 beta chain	HLA	-8.38107	-333.391	0.0181333	7	2	23.7	26.0784	25.7974	24.968	18.8456	18.1578	14.6973
P80217	Interferon-induced 35 kDa protein	IFI35	0.0472406	1.03329	0.902202	5	5	19.2	24.1117	24.084	24.1829	24.3912	24.1978	23.9313
P80303	Nucleobindin-2;Nesfatin-1	NUCB2	-1.08272	-2.11803	0.0343656	15	15	39.3	26.7627	26.9067	26.4708	25.7982	25.3545	25.7393
P81605	Dermcidin;Survival-promoting peptide;DCD-1	DCD	0.951996	1.93455	0.562099	8	2	52.7	24.2239	23.3889	22.8726	22.7818	26.3616	24.1978
P82094	TATA element modulatory factor	TMF1	-0.0349903	-1.02455	0.982256	14	14	17.8	24.7917	24.469	23.7873	22.9061	25.0409	24.996
P82650	28S ribosomal protein S22, mitochondrial	MRPS22	0.69905	1.62344	0.304756	12	12	38.6	24.6393	24.8322	25.5819	26.0622	25.1158	25.9727
P82663	28S ribosomal protein S25, mitochondrial	MRPS25	-0.266901	-1.20322	0.6903	2	2	16.8	23.3126	23.4617	22.2919	22.7379	22.8335	22.6941
P82673	28S ribosomal protein S35, mitochondrial	MRPS35	0.67381	1.59528	0.420736	7	7	26.9	24.0536	23.9989	24.1893	23.6911	25.2856	25.2866
P82675	28S ribosomal protein S5, mitochondrial	MRPS5	0.968959	1.95743	0.249122	6	6	14.2	23.934	23.5725	24.1186	23.9279	25.7106	24.8934
P82909	28S ribosomal protein S36, mitochondrial	MRPS36	-0.582317	-1.49725	0.161906	4	4	43.7	23.6499	23.3442	23.5878	23.0532	23.1817	22.6001
P82912	28S ribosomal protein S11, mitochondrial	MRPS11	0.970999	1.9602	0.186852	4	4	25.4	24.7229	24.3391	24.5873	24.8354	26.3184	25.4084
P82914	28S ribosomal protein S15, mitochondrial	MRPS15	1.15515	2.22707	0.225748	6	6	19.5	24.0104	24.1468	23.751	23.9515	25.982	25.4402
P82921	28S ribosomal protein S21, mitochondrial	MRPS21	-0.474623	-1.38956	0.305548	2	2	29.9	19.8403	20.1505	19.9763	19.279	19.9853	19.2788
P82930	28S ribosomal protein S34, mitochondrial	MRPS34	0.378979	1.30042	0.718414	4	4	29.4	21.6634	22.1064	20.9597	21.2169	21.6744	22.9752
P82933	28S ribosomal protein S9, mitochondrial	MRPS9	0.478804	1.39359	0.0885994	6	6	13.1	23.8653	23.7963	23.894	24.3154	24.4829	24.1937
P82979	SAP domain-containing ribonucleoprotein	SARNP	-0.0652307	-1.04625	0.971951	10	10	40	25.4766	25.2684	24.5648	23.4551	26.0691	25.5899
P83731	60S ribosomal protein L24	RPL24	0.335971	1.26223	0.407175	6	6	31.2	28.7084	28.8207	29.0154	29.0215	29.5561	28.9748
Q969Q0	60S ribosomal protein L36a-like;60S ribosomal protein L36a	RPL36AL	1.70692	3.26463	0.300065	7	7	40.6	24.1473	23.4438	26.0142	25.8286	27.8784	25.019
P83916	Chromobox protein homolog 1	CBX1	0.0376994	1.02648	0.976068	8	7	56.2	24.69	24.6584	23.0887	24.2276	24.4785	23.8442
P84022	Mothers against decapentaplegic homolog 3	SMAD3	-0.969522	-1.95819	0.1818	5	1	11.5	23.8378	23.3296	24.2497	23.4982	22.6964	22.3139
P84085	ADP-ribosylation factor 5	ARF5	-1.67205	-3.18667	0.126184	5	2	37.2	22.7021	22.573	21.7574	20.7329	19.5931	21.6904
P84090	Enhancer of rudimentary homolog	ERH	-2.67724	-6.39631	0.305795	5	5	49	25.1382	23.1667	19.0254	19.2762	19.1358	20.8866
P84095	Rho-related GTP-binding protein RhoG	RHOG	-0.5125	-1.42652	0.185779	10	9	51.8	24.7108	24.4404	25.0574	24.2296	24.3206	24.121
P84098	60S ribosomal protein L19	RPL19	0.0616385	1.04365	0.86229	11	11	41.3	27.6926	27.7868	27.9197	27.9626	27.9738	27.6476
P84103	Serine/arginine-rich splicing factor 3	SRSF3	-0.782779	-1.72044	0.181849	8	7	54.8	25.6476	25.1091	25.1333	25.0791	24.1739	24.2887
P84157	Matrix-remodeling-associated protein 7	MXRA7	-1.22786	-2.34219	0.107973	3	2	27.5	23.8461	23.8583	24.0525	22.9066	21.8731	23.2936
P85037	Forkhead box protein K1	FOXK1	0.502054	1.41623	0.312089	11	11	15.4	22.9265	22.3919	22.8397	22.8035	23.5615	23.2992
P86791	Vacuolar fusion protein CCZ1 homolog;Vacuolar fusion protein CCZ1 homolog B	CCZ1	0.210268	1.1569	0.852891	3	3	8.3	20.9772	21.5551	20.6528	21.8685	20.1366	21.8107
P98082	Disabled homolog 2	DAB2	-0.168965	-1.12425	0.771304	16	16	28.3	25.293	25.1613	25.7324	25.1556	25.6567	24.8675
P98155	Very low-density lipoprotein receptor	VLDLR	-0.264898	-1.20155	0.685775	4	4	7.1	22.1873	21.6888	22.0526	21.8539	21.087	22.1931
P98160	Basement membrane-specific heparan sulfate proteoglycan core protein;Endorepellin;LG3 peptide	HSPG2	-0.332357	-1.25907	0.658028	34	34	11.8	22.0226	20.8184	22.0687	21.4024	21.4909	21.0192
P98164	Low-density lipoprotein receptor-related protein 2	LRP2	-1.83906	-3.57777	0.0517033	3	3	0.9	20.5405	20.6228	21.5532	18.5945	19.7172	18.8875
P98171	Rho GTPase-activating protein 4	ARHGAP4	0.38946	1.3099	0.640787	10	10	16.8	25.4163	24.4714	25.2033	24.6054	25.8829	25.771
P98175	RNA-binding protein 10	RBM10	-1.05631	-2.07961	0.197595	35	6	36.4	18.9173	18.1129	18.7817	17.9347	18.0417	16.6666
P98194	Calcium-transporting ATPase type 2C member 1	ATP2C1	-0.0442613	-1.03116	0.953762	9	9	16.1	24.6875	24.1281	23.5247	24.133	24.0118	24.0626
P98196	Probable phospholipid-transporting ATPase IH;Phospholipid-transporting ATPase IG	ATP11A	-0.090051	-1.06441	0.873438	4	2	3.7	21.5177	21.3169	21.5154	21.6887	20.8779	21.5132
P99999	Cytochrome c	CYCS	0.942563	1.92194	0.0979116	12	10	63.8	27.3266	26.885	27.1745	28.0246	28.5489	27.6402
Q00013	55 kDa erythrocyte membrane protein	MPP1	-0.80991	-1.7531	0.0803345	4	4	13.1	22.8185	23.1624	23.1032	22.2928	22.4764	21.8851
Q00059	Transcription factor A, mitochondrial	TFAM	0.523744	1.43768	0.541887	10	10	30.1	24.9193	24.9267	25.0978	24.4487	26.172	25.8943
Q00169	Phosphatidylinositol transfer protein alpha isoform	PITPNA	-0.217803	-1.16296	0.656027	10	8	44.4	25.1193	25.2018	25.5799	25.4884	24.9136	24.8456
Q00325	Phosphate carrier protein, mitochondrial	SLC25A3	-0.162842	-1.11949	0.733622	8	8	14.1	27.5645	27.6579	27.5768	27.0162	27.791	27.5034
Q00341	Vigilin	HDLBP	-0.00570615	-1.00396	0.985329	66	66	50.2	29.3488	29.2404	29.4677	29.382	29.4007	29.2572
Q00403	Transcription initiation factor IIB	GTF2B	0.0449861	1.03167	0.937367	8	8	34.5	22.9187	23.1546	23.3627	23.5916	23.0518	22.9275
Q00534	Cyclin-dependent kinase 6	CDK6	0.221177	1.16568	0.642885	12	11	43.9	24.2404	23.806	23.9865	24.5154	24.3502	23.8307
Q00535	Cyclin-dependent-like kinase 5	CDK5	-0.441507	-1.35802	0.404906	8	7	26.7	24.5941	24.2849	24.1049	24.2946	23.3909	23.9738
Q00577	Transcriptional activator protein Pur-alpha	PURA	-0.0464579	-1.03273	0.957575	9	8	36.3	25.679	24.9764	25.6173	25.7954	25.5954	24.7425
Q00610	Clathrin heavy chain 1	CLTC	-0.24846	-1.18794	0.626791	69	69	44.3	30.2099	30.4616	30.0831	30.4218	29.5733	30.0141
Q00613	Heat shock factor protein 1	HSF1	-0.501717	-1.4159	0.305552	3	3	9.4	23.3855	23.3108	23.5561	23.1411	22.3923	23.2138
Q00653	Nuclear factor NF-kappa-B p100 subunit;Nuclear factor NF-kappa-B p52 subunit	NFKB2	-0.330743	-1.25766	0.406552	14	14	22.2	23.4193	23.7997	23.2643	23.2806	23.2944	22.9161
Q00688	Peptidyl-prolyl cis-trans isomerase FKBP3	FKBP3	-0.199999	-1.1487	0.535312	12	12	45.5	27.529	27.5346	27.684	27.631	27.3294	27.1872
Q00765	Receptor expression-enhancing protein 5	REEP5	-0.336358	-1.26257	0.676939	4	4	11.1	25.2586	24.1806	25.2741	24.9402	23.98	24.7841
Q00796	Sorbitol dehydrogenase	SORD	-2.34706	-5.08786	0.0282821	10	10	33.3	26.5116	26.4122	26.4491	24.9453	23.6751	23.7112
Q00839	Heterogeneous nuclear ribonucleoprotein U	HNRNPU	0.742517	1.67309	0.289009	39	39	41.7	30.0033	29.918	29.9642	30.1434	31.5473	30.4224
Q01082	Spectrin beta chain, non-erythrocytic 1	SPTBN1	0.0554988	1.03922	0.891446	148	134	62	30.1175	30.3522	30.4544	30.5679	30.1779	30.3449
Q01085	Nucleolysin TIAR	TIAL1	-0.21708	-1.16238	0.874369	7	5	24	23.8872	23.9498	23.1394	23.6665	24.5583	22.1003
Q01105	Protein SET;Protein SETSIP	SET	-0.674771	-1.59634	0.410958	7	7	27.9	28.5612	28.6183	27.4982	27.1282	27.2304	28.2948
Q01130	Serine/arginine-rich splicing factor 2	SRSF2	-0.718864	-1.64589	0.427189	10	7	30.1	26.5639	26.3044	27.1768	26.7464	24.964	26.1782
Q01415	N-acetylgalactosamine kinase	GALK2	-1.88344	-3.68954	0.126257	5	5	13.4	22.3762	23.016	21.7895	21.46	19.1693	20.902
Q01433	AMP deaminase 2	AMPD2	-0.0703678	-1.04998	0.888807	12	12	16.4	25.8263	25.1269	25.475	25.5357	25.3661	25.3153
Q01469	Fatty acid-binding protein, epidermal	FABP5	-0.342943	-1.26834	0.426772	15	15	83	30.1179	29.715	29.8269	29.9251	29.3908	29.315
Q01484	Ankyrin-2	ANK2	-3.26483	-9.61196	0.0177143	24	19	9.2	27.2343	27.1438	27.2885	24.1143	24.0688	23.6889
Q01518	Adenylyl cyclase-associated protein 1	CAP1	0.0374241	1.02628	0.92451	29	28	57.9	30.2287	30.3423	30.0255	30.0892	30.178	30.4415
Q01581	Hydroxymethylglutaryl-CoA synthase, cytoplasmic	HMGCS1	-0.516609	-1.43059	0.626577	10	9	26.3	23.0917	24.2246	23.1956	22.3773	22.48	24.1048
Q01628	Interferon-induced transmembrane protein 3;Interferon-induced transmembrane protein 1;Interferon-induced transmembrane protein 2	IFITM3	-5.56044	-47.191	0.00826667	2	2	30.8	24.7949	24.6323	24.0731	19.2431	18.2753	19.3006
Q01650	Large neutral amino acids transporter small subunit 1	SLC7A5	-0.0368627	-1.02588	0.969045	4	3	9.9	24.7753	24.5793	23.7011	23.908	24.5344	24.5027
Q01658	Protein Dr1	DR1	0.0500323	1.03529	0.954195	6	6	41.5	24.304	24.3028	23.6616	23.5067	24.6783	24.2334
Q01664	Transcription factor AP-4	TFAP4	0.834091	1.78273	0.424478	3	3	10.7	21.2403	21.2088	19.9402	20.7711	22.6335	21.487
Q01780	Exosome component 10	EXOSC10	0.454158	1.36998	0.791095	25	25	41.4	17.8216	17.8896	17.549	16.5289	18.0041	20.0897
Q01813	ATP-dependent 6-phosphofructokinase, platelet type	PFKP	0.294602	1.22655	0.357743	35	33	41.5	27.7207	28.018	28.0018	28.4199	28.0936	28.1109
Q01844	RNA-binding protein EWS	EWSR1	0.506932	1.42103	0.561032	8	8	19	26.1901	26.2729	25.8418	25.6298	27.4377	26.7582
Q01968	Inositol polyphosphate 5-phosphatase OCRL-1	OCRL	0.474425	1.38936	0.275024	8	8	10.9	22.0488	22.7353	22.5267	22.8106	23.1205	22.803
Q01970	1-phosphatidylinositol 4,5-bisphosphate phosphodiesterase beta-3	PLCB3	0.343144	1.26852	0.542312	10	10	11.7	23.5687	23.4408	24.0653	23.5321	24.2155	24.3567
Q02040	A-kinase anchor protein 17A	AKAP17A	1.77567	3.42397	0.0336996	9	9	16.8	16.6828	17.4248	17.4461	18.4806	19.4343	18.9659
Q02218	2-oxoglutarate dehydrogenase, mitochondrial	OGDH	0.981255	1.97418	0.216843	38	38	41.8	26.2906	26.9146	25.9136	27.6666	26.5592	27.8367
Q02241	Kinesin-like protein KIF23	KIF23	1.05398	2.07625	0.500875	20	20	31.8	19.13	20.9379	21.5495	20.0609	22.7655	21.9529
Q02252	Methylmalonate-semialdehyde dehydrogenase [acylating], mitochondrial	ALDH6A1	0.70607	1.63135	0.219594	9	9	18.6	22.923	23.0528	22.4959	22.9673	23.7167	23.906
Q02318	Sterol 26-hydroxylase, mitochondrial	CYP27A1	-0.224531	-1.1684	0.588626	5	5	9.2	23.935	23.8756	24.2319	24.1023	23.7476	23.5191
Q02338	D-beta-hydroxybutyrate dehydrogenase, mitochondrial	BDH1	1.27319	2.41695	0.0304694	4	4	12.2	21.4358	22.0754	21.7769	23.1381	22.8836	23.0859
Q02410	Amyloid beta A4 precursor protein-binding family A member 1	APBA1	-1.66845	-3.17873	0.0509034	2	2	2.9	21.2366	21.3651	20.962	18.7684	20.1004	19.6896
Q02413	Desmoglein-1	DSG1	-0.820166	-1.76561	0.588696	15	15	22.8	22.6108	25.4149	22.2674	22.8145	22.6532	22.3649
Q02539	Histone H1.1	HIST1H1A	-0.594484	-1.50993	0.694032	16	9	42.8	19.5266	16.253	18.0408	17.028	17.4499	17.559
Q02543	60S ribosomal protein L18a	RPL18A	1.28085	2.42982	0.20273	15	15	52.8	26.5141	27.0386	26.6091	26.8333	28.9856	28.1854
Q02750	Dual specificity mitogen-activated protein kinase kinase 1	MAP2K1	-0.0167141	-1.01165	0.986372	10	6	15.5	26.4507	26.0191	26.3241	25.3216	26.6718	26.7503
Q02790	Peptidyl-prolyl cis-trans isomerase FKBP4;Peptidyl-prolyl cis-trans isomerase FKBP4, N-terminally processed	FKBP4	0.615649	1.53225	0.0612789	26	26	62.1	28.0221	28.2442	28.3049	28.8605	28.8672	28.6904
Q02809	Procollagen-lysine,2-oxoglutarate 5-dioxygenase 1	PLOD1	-0.694335	-1.61814	0.159197	29	29	42.2	26.9352	27.092	27.1001	26.8311	26	26.2133
Q02818	Nucleobindin-1	NUCB1	-0.404975	-1.32407	0.426819	28	28	57.3	28.2664	28.1195	28.1237	27.933	27.2159	28.1459
Q02878	60S ribosomal protein L6	RPL6	0.37454	1.29643	0.727013	17	17	43.8	28.9493	28.674	27.8852	27.7715	29.5191	29.3416
Q02880	DNA topoisomerase 2-beta	TOP2B	0.924701	1.89829	0.243165	63	49	40.2	18.0652	17.717	17.3743	17.7504	18.9032	19.2769
Q02952	A-kinase anchor protein 12	AKAP12	-1.47047	-2.77112	0.0250526	86	86	61.6	30.3093	30.245	30.3942	28.5498	28.7567	29.2307
Q02978	Mitochondrial 2-oxoglutarate/malate carrier protein	SLC25A11	0.260794	1.19814	0.458229	8	8	27.7	26.4994	26.4042	25.9738	26.4843	26.6173	26.5582
Q03001	Dystonin	DST	-0.371305	-1.29352	0.517714	53	7	8.8	25.8058	25.7825	26.1514	26.0332	25.6173	24.9753
Q03135	Caveolin-1	CAV1	-1.0511	-2.07211	0.366538	5	2	38.8	24.243	24.4742	22.0157	22.4913	22.5809	22.5074
Q03135	Caveolin-1	CAV1	1.11657	2.16831	0.290848	4	1	36.1	22.4106	22.0831	22.3777	22.06	24.362	23.7991
Q03154	Aminoacylase-1	ACY1	-1.71298	-3.27837	0.217604	13	13	34.6	25.5301	25.3764	25.8577	25.2871	24.223	22.1151
Q03252	Lamin-B2	LMNB2	-0.5812	-1.49609	0.239041	37	33	53.9	20.125	19.7382	19.7464	19.7765	19.0507	19.0389
Q03405	Urokinase plasminogen activator surface receptor	PLAUR	-3.13358	-8.7761	0.004	7	2	34	23.895	23.7631	23.3047	20.2885	20.3842	20.8893
Q03426	Mevalonate kinase	MVK	-0.668754	-1.5897	0.200432	3	3	15.7	23.9332	24.1488	24.3985	23.9268	23.5035	23.044
Q03518	Antigen peptide transporter 1	TAP1	0.729257	1.65779	0.11526	3	3	4.6	23.6761	23.4917	23.0741	24.2697	24.287	23.8729
Q03519	Antigen peptide transporter 2	TAP2	0.619314	1.53614	0.315522	4	4	9.2	22.057	22.1324	22.5182	22.9335	23.4024	22.2298
Q03701	CCAAT/enhancer-binding protein zeta	CEBPZ	0.170908	1.12577	0.922368	26	26	23.4	20.2849	19.5178	19.1985	19.3972	18.5298	21.5869
Q04206	Transcription factor p65	RELA	0.322766	1.25073	0.472065	8	8	16.9	23.4276	22.9047	23.0888	23.7644	23.1306	23.4945
Q04323	UBX domain-containing protein 1	UBXN1	0.29336	1.22549	0.50026	8	8	40.7	25.1907	24.8977	25.295	25.3922	25.7723	25.099
Q04446	1,4-alpha-glucan-branching enzyme	GBE1	0.20275	1.15089	0.476537	12	12	20.5	24.9539	24.8613	25.0789	25.3606	25.0802	25.0616
Q04637	Eukaryotic translation initiation factor 4 gamma 1	EIF4G1	-0.0413837	-1.0291	0.862418	43	1	34.5	29.0194	28.9276	29.0348	28.9623	29.0149	28.8805
Q04637	Eukaryotic translation initiation factor 4 gamma 1	EIF4G1	0.236586	1.1782	0.919071	43	1	31	22.4948	18.9578	20.1101	22.3067	20.087	19.8787
Q04721	Neurogenic locus notch homolog protein 2;Notch 2 extracellular truncation;Notch 2 intracellular domain	NOTCH2	0.76464	1.69895	0.091964	4	4	1.9	23.2183	23.0727	22.6508	23.6751	23.9808	23.5798
Q04726	Transducin-like enhancer protein 3;Transducin-like enhancer protein 2	TLE3	0.206683	1.15403	0.844748	5	2	7.4	22.1262	21.7606	22.5664	21.5624	22.1386	23.3723
Q04760	Lactoylglutathione lyase	GLO1	-0.402517	-1.32181	0.246441	8	8	54.4	27.4236	27.3793	27.1686	27.1045	27.0219	26.6376
Q04837	Single-stranded DNA-binding protein, mitochondrial	SSBP1	-1.06752	-2.09583	0.206154	11	11	57.4	27.2775	27.164	27.0913	26.4771	26.7806	25.0727
Q04917	14-3-3 protein eta	YWHAH	-0.411676	-1.33023	0.413294	22	17	72.8	28.1778	28.6035	28.0235	27.5197	27.7778	28.2722
Q04941	Proteolipid protein 2	PLP2	0.0233046	1.01628	0.986968	2	2	18.4	26.7288	26.5183	24.8718	25.0919	26.3872	26.7098
Q05048	Cleavage stimulation factor subunit 1	CSTF1	1.072	2.10235	0.178754	12	12	37.8	23.1033	22.3274	23.9668	24.3472	23.9846	24.2817
Q05086	Ubiquitin-protein ligase E3A	UBE3A	0.452612	1.36852	0.340638	10	10	16.1	24.4587	24.4504	23.9005	24.8767	24.3589	24.9318
Q05209	Tyrosine-protein phosphatase non-receptor type 12	PTPN12	-1.45016	-2.73238	0.0287643	20	20	36.4	26.5133	26.1116	26.753	25.2376	24.956	24.8338
Q05397	Focal adhesion kinase 1	PTK2	-1.15303	-2.2238	0.0841592	10	10	11.9	23.4653	23.6469	23.9722	22.1801	23.1567	22.2886
Q05519	Serine/arginine-rich splicing factor 11	SRSF11	0.460791	1.3763	0.415573	9	9	32.1	22.9103	22.3476	23.4107	23.3206	23.5652	23.1651
Q05639	Elongation factor 1-alpha 2	EEF1A2	-0.718999	-1.64604	0.509148	17	3	40.4	25.478	24.5589	25.7079	25.4029	24.8744	23.3105
Q05655	Protein kinase C delta type;Protein kinase C delta type regulatory subunit;Protein kinase C delta type catalytic subunit	PRKCD	-1.44521	-2.72302	0.0542065	23	23	34.6	25.9572	25.8814	26.5297	25.2399	24.3196	24.4732
Q05682	Caldesmon	CALD1	-0.611956	-1.52833	0.120324	31	3	51.5	29.265	28.9902	29.5311	28.6071	28.8164	28.527
Q05D32	CTD small phosphatase-like protein 2	CTDSPL2	0.789103	1.728	0.287847	8	8	23.4	19.8446	20.6737	19.9624	20.6794	21.703	20.4656
Q06124	Tyrosine-protein phosphatase non-receptor type 11	PTPN11	-0.339238	-1.26509	0.472633	18	18	38	26.6423	26.6306	26.2429	26.3717	25.7244	26.4021
Q06136	3-ketodihydrosphingosine reductase	KDSR	-0.27206	-1.20753	0.415047	3	3	11.1	24.7765	24.6276	24.6112	24.6828	24.2946	24.2218
Q06203	Amidophosphoribosyltransferase	PPAT	-0.170685	-1.12559	0.82118	10	10	26.7	24.9364	25.5318	25.0089	24.6459	24.6323	25.6868
Q06210	Glutamine--fructose-6-phosphate aminotransferase [isomerizing] 1	GFPT1	-0.149649	-1.1093	0.815356	32	27	51.1	27.7678	27.9044	27.5666	27.8767	26.9788	27.9342
Q06265	Exosome complex component RRP45	EXOSC9	0.932748	1.90891	0.0618863	6	6	15	20.625	20.7404	20.8585	22.0596	21.3525	21.6101
Q06323	Proteasome activator complex subunit 1	PSME1	-0.250255	-1.18942	0.422978	16	16	57.5	27.3113	27.6034	27.6578	27.3428	27.3724	27.1064
Q06546	GA-binding protein alpha chain	GABPA	-0.460225	-1.37576	0.323268	6	6	17.4	23.9562	23.6576	23.3714	23.5547	23.1476	22.9021
Q06547	GA-binding protein subunit beta-1	GABPB1	0.436047	1.35289	0.393358	3	3	4.9	21.6635	22.1741	22.0043	22.3077	22.8404	22.0019
Q06587	E3 ubiquitin-protein ligase RING1	RING1	0.604966	1.52094	0.214058	8	5	25.1	23.2785	23.4114	23.891	24.3024	24.3319	23.7614
Q06787	Fragile X mental retardation protein 1	FMR1	-0.791014	-1.73029	0.197105	13	11	30.7	24.7782	24.0847	23.6435	23.4198	23.1357	23.5778
Q06830	Peroxiredoxin-1	PRDX1	0.0110658	1.0077	0.985464	20	17	72.9	31.7159	31.5035	31.831	32.1642	31.5426	31.3768
Q07020	60S ribosomal protein L18	RPL18	0.759626	1.69305	0.117492	14	14	50	28.6658	28.7849	28.7698	29.4263	29.9418	29.1313
Q07021	Complement component 1 Q subcomponent-binding protein, mitochondrial	C1QBP	-0.0694834	-1.04934	0.827465	11	11	43.3	29.3138	29.2619	29.2626	29.3728	29.0045	29.2526
Q07065	Cytoskeleton-associated protein 4	CKAP4	-0.640548	-1.55892	0.0548585	48	48	72.9	30.1666	30.2565	30.4896	29.732	29.6162	29.6429
Q07157	Tight junction protein ZO-1	TJP1	-0.255108	-1.19343	0.472473	33	1	29.1	26.2674	25.9948	26.5474	26.0997	26.0291	25.9154
Q07617	Sperm-associated antigen 1	SPAG1	-0.344971	-1.27013	0.717882	4	4	5.5	21.3078	20.1165	20.3522	19.5954	21.0314	20.1147
Q07666	KH domain-containing, RNA-binding, signal transduction-associated protein 1	KHDRBS1	1.54483	2.9177	0.083302	9	8	28.7	20.8927	20.6277	19.4182	22.227	21.727	21.6191
Q07812	Apoptosis regulator BAX	BAX	0.538934	1.4529	0.236392	8	8	51.8	26.856	26.617	26.8686	27.5235	27.5773	26.8577
Q07817	Bcl-2-like protein 1	BCL2L1	-0.221539	-1.16598	0.794059	2	2	11.2	21.3389	21.5275	20.7571	21.5737	20.2193	21.1658
Q07866	Kinesin light chain 1	KLC1	0.35914	1.28266	0.504411	31	25	47.5	27.7734	27.6154	27.4755	27.509	27.9132	28.5195
Q07954	Prolow-density lipoprotein receptor-related protein 1;Low-density lipoprotein receptor-related protein 1 85 kDa subunit;Low-density lipoprotein receptor-related protein 1 515 kDa subunit;Low-density lipoprotein receptor-related protein 1 intracellular domain	LRP1	1.08202	2.117	0.139768	13	13	3.6	22.8043	23.1844	23.7588	24.578	24.7157	23.7
Q07955	Serine/arginine-rich splicing factor 1	SRSF1	-0.924473	-1.89799	0.445033	25	24	62.5	25.0651	24.9123	24.1707	23.5203	22.6234	25.2309
Q07960	Rho GTPase-activating protein 1	ARHGAP1	-0.610816	-1.52712	0.519562	8	8	23	25.5788	25.4812	25.1801	25.3666	23.6067	25.4343
Q08043	Alpha-actinin-3	ACTN3	2.80522	6.98965	0.46124	14	1	13.7	18.9824	27.688	26.8241	26.7923	27.6327	27.4851
Q08188	Protein-glutamine gamma-glutamyltransferase E;Protein-glutamine gamma-glutamyltransferase E 50 kDa catalytic chain;Protein-glutamine gamma-glutamyltransferase E 27 kDa non-catalytic chain	TGM3	-0.776076	-1.71247	0.56083	16	16	30.7	16.945	19.1048	17.5868	17.7901	15.8838	17.6345
Q08209	Serine/threonine-protein phosphatase 2B catalytic subunit alpha isoform	PPP3CA	0.157392	1.11527	0.789082	5	5	11.5	22.0858	22.5099	22.7555	23.014	22.5261	22.2834
Q08211	ATP-dependent RNA helicase A	DHX9	0.116128	1.08382	0.832316	57	57	47.5	26.5853	26.5876	25.8351	26.5325	26.3043	26.5196
Q08257	Quinone oxidoreductase	CRYZ	-0.379367	-1.30077	0.440029	7	7	29.2	24.564	24.4258	25.0504	24.4718	24.5136	23.9166
Q08378	Golgin subfamily A member 3	GOLGA3	0.0429904	1.03025	0.936846	37	37	34.6	28.0085	27.6364	27.8656	28.1454	27.4876	28.0065
Q08379	Golgin subfamily A member 2	GOLGA2	-0.13118	-1.09519	0.748604	16	15	25.7	25.0291	24.6384	25.1654	24.9721	24.721	24.7463
Q08380	Galectin-3-binding protein	LGALS3BP	-0.278462	-1.2129	0.609315	12	12	27.9	28.0199	28.6423	28.0647	28.2509	27.5338	28.1068
Q08431	Lactadherin;Lactadherin short form;Medin	MFGE8	-0.57321	-1.48783	0.72035	5	5	15.5	22.9336	22.9357	22.118	23.2721	22.826	20.1696
Q08554	Desmocollin-1	DSC1	-1.37201	-2.58831	0.495281	10	10	17	21.3536	24.3639	19.6366	20.0659	21.0256	20.1466
Q08722	Leukocyte surface antigen CD47	CD47	-0.128019	-1.09279	0.901073	3	3	9.6	25.5906	24.9033	25.3995	26.1441	24.7823	24.583
Q08752	Peptidyl-prolyl cis-trans isomerase D	PPID	0.253732	1.19229	0.540765	12	12	37.8	25.4846	25.183	24.9885	25.6309	25.1737	25.6127
Q08945	FACT complex subunit SSRP1	SSRP1	0.139242	1.10133	0.73903	24	24	38.2	27.0621	27.145	27.1526	27.4595	26.8942	27.4237
Q08AD1	Calmodulin-regulated spectrin-associated protein 2	CAMSAP2	0.106373	1.07652	0.815203	8	8	7.2	23.4114	22.9542	23.2826	23.2632	23.605	23.0991
Q08AE8	Protein spire homolog 1	SPIRE1	0.280287	1.21444	0.473609	2	2	4.4	19.588	19.7888	19.8307	19.7647	20.3675	19.9161
Q08AF3	Schlafen family member 5	SLFN5	0.294909	1.22681	0.772057	8	8	10.4	22.016	21.3683	22.9481	22.9928	21.743	22.4814
Q08AM6	Protein VAC14 homolog	VAC14	-0.160196	-1.11744	0.64305	5	5	8.8	25.1741	25.2697	25.1435	25.1541	24.7515	25.201
Q08J23	tRNA (cytosine(34)-C(5))-methyltransferase	NSUN2	0.177937	1.13127	0.659614	27	27	45.9	26.5307	26.6078	27.1198	26.8845	26.9907	26.9168
Q09028	Histone-binding protein RBBP4	RBBP4	0.395941	1.3158	0.347583	13	3	36.1	26.4206	26.2254	26.3692	26.3124	26.958	26.9326
Q09161	Nuclear cap-binding protein subunit 1	NCBP1	0.375113	1.29694	0.411811	8	8	12.5	23.2666	23.3242	23.6215	23.4658	24.2039	23.6679
Q09472	Histone acetyltransferase p300	EP300	1.59389	3.01862	0.432756	20	13	11.4	19.6861	21.808	19.1545	19.4703	23.3346	22.6254
Q09666	Neuroblast differentiation-associated protein AHNAK	AHNAK	-0.802095	-1.74363	0.0308148	297	297	73.5	32.2887	32.19	32.5086	31.6095	31.5046	31.467
Q0VDF9	Heat shock 70 kDa protein 14	HSPA14	-0.010341	-1.00719	0.989712	8	8	22.8	22.7188	23.4568	23.5397	23.7876	22.772	23.1246
Q10471	Polypeptide N-acetylgalactosaminyltransferase 2;Polypeptide N-acetylgalactosaminyltransferase 2 soluble form	GALNT2	-0.0624555	-1.04424	0.88155	15	14	24.7	26.7039	26.371	26.781	26.7593	26.3896	26.5196
Q10472	Polypeptide N-acetylgalactosaminyltransferase 1;Polypeptide N-acetylgalactosaminyltransferase 1 soluble form	GALNT1	0.101648	1.073	0.809171	2	2	4.8	21.9992	21.9629	21.5651	22.1566	21.8087	21.8669
Q10567	AP-1 complex subunit beta-1	AP1B1	0.215886	1.16142	0.659825	24	1	27.5	25.7272	26.3066	25.7833	26.4726	25.9041	26.0881
Q10567	AP-1 complex subunit beta-1	AP1B1	0.518545	1.43251	0.280896	24	1	27.3	23.3493	23.3556	24.0148	24.3313	24.112	23.8321
Q10570	Cleavage and polyadenylation specificity factor subunit 1	CPSF1	-0.272767	-1.20812	0.704984	31	31	26.2	18.2676	18.8001	18.0914	17.7674	17.7803	18.7933
Q10713	Mitochondrial-processing peptidase subunit alpha	PMPCA	0.503509	1.41766	0.316261	14	4	29.3	25.4909	25.1716	25.7844	26.3269	26.0562	25.5744
Q11206	CMP-N-acetylneuraminate-beta-galactosamide-alpha-2,3-sialyltransferase 4	ST3GAL4	-0.527158	-1.44109	0.393318	2	2	8.5	23.129	22.3451	23.4406	22.1616	22.7569	22.4147
Q12765	Secernin-1	SCRN1	-0.681751	-1.60409	0.055068	16	16	42.8	27.1628	27.318	27.1774	26.3426	26.57	26.7004
Q12768	WASH complex subunit strumpellin	KIAA0196	0.28142	1.21539	0.750739	5	5	6.3	22.4889	22.6344	22.5892	23.7135	21.9962	22.847
Q12769	Nuclear pore complex protein Nup160	NUP160	2.76839	6.81347	0.0329774	17	17	12.7	20.074	21.429	21.3253	22.7999	24.2263	24.1074
Q12788	Transducin beta-like protein 3	TBL3	-0.634737	-1.55265	0.495421	25	25	40.6	21.7114	20.4335	19.7899	20.268	19.6009	20.1617
Q12789	General transcription factor 3C polypeptide 1	GTF3C1	-0.84402	-1.79504	0.451879	35	35	21.6	20.9177	18.7779	20.4199	18.6132	19.9105	19.0598
Q12792	Twinfilin-1	TWF1	-0.477545	-1.39237	0.273928	16	16	40.9	27.66	27.6442	26.9998	26.8221	26.9736	27.0756
Q12797	Aspartyl/asparaginyl beta-hydroxylase	ASPH	-1.6092	-3.05083	0.0263893	24	24	36.8	27.4125	27.2134	27.6071	26.2368	25.5363	25.6323
Q12800	Alpha-globin transcription factor CP2	TFCP2	-0.0492605	-1.03473	0.947669	5	4	13.1	22.8337	23.4381	23.9363	23.5763	23.3362	23.1477
Q12802	A-kinase anchor protein 13	AKAP13	-0.369607	-1.292	0.399375	10	10	5.7	23.9969	23.5184	24.1464	23.7183	23.2634	23.5711
Q12824	SWI/SNF-related matrix-associated actin-dependent regulator of chromatin subfamily B member 1	SMARCB1	0.453609	1.36946	0.73434	13	13	33.2	20.1279	19.6505	18.5389	21.1847	19.5209	18.9725
Q12830	Nucleosome-remodeling factor subunit BPTF	BPTF	0.0859318	1.06137	0.97814	21	21	10.2	23.6972	24.3811	20.6621	24.6132	23.1692	21.2158
Q12846	Syntaxin-4	STX4	0.208932	1.15583	0.702963	4	4	21	23.5305	23.5116	22.7725	23.2212	23.6236	23.5966
Q12849	G-rich sequence factor 1	GRSF1	-0.514723	-1.42872	0.273437	12	12	38.8	25.1428	25.1519	25.0754	25.0043	24.1364	24.6852
Q12851	Mitogen-activated protein kinase kinase kinase kinase 2	MAP4K2	-0.0908229	-1.06498	0.893295	4	4	6.3	21.6324	21.5425	21.7009	22.1565	21.1521	21.2949
Q12872	Splicing factor, suppressor of white-apricot homolog	SFSWAP	1.43148	2.69723	0.0674786	11	11	16.7	20.6195	19.8689	20.2571	21.3798	22.3502	21.31
Q12873	Chromodomain-helicase-DNA-binding protein 3	CHD3	1.88982	3.70589	0.215919	26	17	18.1	20.6484	17.542	18.3753	19.9712	21.5863	20.6777
Q12874	Splicing factor 3A subunit 3	SF3A3	1.44222	2.71739	0.0250435	17	17	29.7	24.4633	24.1975	24.7981	26.0527	25.7152	26.0176
Q12882	Dihydropyrimidine dehydrogenase [NADP(+)]	DPYD	-0.309261	-1.23907	0.666334	3	3	3.9	19.6371	19.0879	19.618	18.6558	18.8989	19.8605
[truncated: 2,522 more rows]

## Sheet: M16 NE
Majority protein IDs	Protein names	Gene names	T-test Difference (M16: CB3 vs. C)	Fold control (M16: CB3 vs. C)	T-test q-value (M16: CB3 vs. C)	Peptides	Unique peptides	Sequence coverage [%]	LFQ intensity M16-C_cyt_1	LFQ intensity M16-C_cyt_2	LFQ intensity M16-C_cyt_3	LFQ intensity M16-CB3_cyt_1	LFQ intensity M16-CB3_cyt_2	LFQ intensity M16-CB3_cyt_3
A0AVT1	Ubiquitin-like modifier-activating enzyme 6	UBA6	-0.210189	-1.15684	0.873122	20	20	22.4	21.0844	20.1437	22.0442	20.2452	21.0051	21.3915
A0FGR8	Extended synaptotagmin-2	ESYT2	0.645878	1.56469	0.0905382	20	20	28.4	24.0493	24.524	24.3893	24.9612	24.8341	25.1049
A0MZ66	Shootin-1	KIAA1598	0.445903	1.36217	0.658506	23	23	39.6	23.5885	23.6723	22.3743	23.0681	23.5031	24.4016
A1X283	SH3 and PX domain-containing protein 2B	SH3PXD2B	-0.932313	-1.90833	0.0959366	17	16	31.7	23.1946	23.1004	22.7844	21.9568	22.6	21.7257
A2RTX5	Probable threonine--tRNA ligase 2, cytoplasmic	TARSL2	1.47201	2.77408	0.105463	3	1	5.5	18.9947	17.2756	17.7489	19.8841	19.2599	19.2912
A3KN83	Protein strawberry notch homolog 1	SBNO1	2.14522	4.4236	0.10591	8	8	8.6	16.6993	19.5571	18.2651	20.6978	20.1836	20.0758
A4D1E9	GTP-binding protein 10	GTPBP10	1.22688	2.3406	0.107989	6	6	23.8	21.3743	20.8873	21.5871	22.4458	23.2262	21.8573
A5YKK6	CCR4-NOT transcription complex subunit 1	CNOT1	-0.533524	-1.44746	0.284343	21	21	10.5	25.128	24.854	24.9868	24.8232	23.9253	24.6196
Q9GZQ8	Microtubule-associated proteins 1A/1B light chain 3B;Microtubule-associated proteins 1A/1B light chain 3 beta 2	MAP1LC3B	0.353822	1.27794	0.578112	4	4	29.6	21.5204	21.1182	21.395	22.1549	21.0564	21.8838
A6NDG6	Phosphoglycolate phosphatase	PGP	0.884022	1.84551	0.591237	5	5	21.2	20.7933	18.5534	17.2178	19.8416	19.4087	19.9662
A6NE01	Protein FAM186A	FAM186A	2.00365	4.01013	0.235705	2	2	1.1	20.1698	23.8122	23.4559	24.8057	24.6754	23.9677
H0Y7S4	Putative PRAME family member 26;PRAME family member 25	PRAMEF26	-0.349782	-1.27437	0.658625	2	2	6.5	24.8593	23.8401	23.8475	23.9807	24.1979	23.3191
A6NHQ2	rRNA/tRNA 2-O-methyltransferase fibrillarin-like protein 1	FBLL1	0.132212	1.09597	0.846566	3	2	6.9	27.0761	26.1948	26.1596	26.7069	26.6582	26.4621
A6NHR9	Structural maintenance of chromosomes flexible hinge domain-containing protein 1	SMCHD1	-0.143845	-1.10485	0.686997	50	50	27.7	29.7399	29.5623	29.392	29.4889	29.5245	29.2492
A6NKF1	SAC3 domain-containing protein 1	SAC3D1	-0.441147	-1.35768	0.682853	3	3	6.7	21.8141	20.0055	21.554	21.123	20.4927	20.4344
A6NKT7	RanBP2-like and GRIP domain-containing protein 3;RanBP2-like and GRIP domain-containing protein 4;RANBP2-like and GRIP domain-containing protein 1;RANBP2-like and GRIP domain-containing protein 2	RGPD3	2.58979	6.02011	0.283448	26	1	15	20.2734	25.5861	25.4639	26.3207	26.57	26.2022
A8CG34	Nuclear envelope pore membrane protein POM 121C;Nuclear envelope pore membrane protein POM 121	POM121C	1.05754	2.08138	0.22223	8	8	9	22.7927	24.7004	23.7287	24.8494	24.9111	24.634
A8MW92	PHD finger protein 20-like protein 1	PHF20L1	-0.214533	-1.16033	0.578284	2	1	7.7	22.0117	21.8229	21.5226	21.738	21.3967	21.579
P62308	Small nuclear ribonucleoprotein G;Putative small nuclear ribonucleoprotein G-like protein 15	SNRPG	-1.06327	-2.08966	0.125723	2	2	17.1	23.3435	24.0055	24.662	22.8489	22.7491	23.2233
C9JLW8	Protein FAM195B	FAM195B	-0.86788	-1.82498	0.23737	3	3	41.2	21.8264	22.208	21.3169	21.1506	21.4276	20.1695
E9PAV3	Nascent polypeptide-associated complex subunit alpha, muscle-specific form;Nascent polypeptide-associated complex subunit alpha	NACA	-0.106088	-1.07631	0.798828	8	7	13.4	28.8515	28.4361	28.6942	28.7104	28.5579	28.3952
E9PRG8	Uncharacterized protein C11orf98	C11orf98	-0.919853	-1.89192	0.0643379	2	2	12.3	26.5179	26.7458	26.5922	25.8035	25.9758	25.317
O00116	Alkyldihydroxyacetonephosphate synthase, peroxisomal	AGPS	0.891219	1.85474	0.661394	14	14	30.2	17.8684	21.9391	20.9189	21.6222	21.1647	20.6132
O00139	Kinesin-like protein KIF2A	KIF2A	-0.466873	-1.38211	0.145942	23	20	36.7	27.4184	27.1469	27.1262	26.8336	26.8906	26.5666
O00148	ATP-dependent RNA helicase DDX39A	DDX39A	-0.312685	-1.24202	0.358421	23	9	55.3	26.2102	26.2033	26.6477	26.1392	26.0645	25.9193
O00151	PDZ and LIM domain protein 1	PDLIM1	-0.43821	-1.35492	0.586268	16	16	69.3	26.2738	24.9051	24.8542	24.9066	24.8269	24.9849
O00154	Cytosolic acyl coenzyme A thioester hydrolase	ACOT7	0.577312	1.49207	0.270153	16	1	50.3	25.4663	25.1851	24.7234	25.2931	25.9235	25.8901
O00159	Unconventional myosin-Ic	MYO1C	-0.491355	-1.40576	0.530164	27	2	28.5	23.9674	23.6789	25.0658	24.0345	23.4076	23.796
O00161	Synaptosomal-associated protein 23	SNAP23	0.0228837	1.01599	0.977041	12	12	64.9	23.5899	23.1343	24.0061	23.5786	23.7712	23.4492
O00170	AH receptor-interacting protein	AIP	-0.891472	-1.85507	0.0184681	17	17	50.6	26.0743	26.1025	25.99	25.1742	25.0752	25.243
O00178	GTP-binding protein 1	GTPBP1	0.59406	1.50949	0.23714	13	13	27.4	24.5383	23.8489	23.9704	24.4539	24.6072	25.0786
O00186	Syntaxin-binding protein 3	STXBP3	0.235691	1.17747	0.50305	5	5	10.1	21.0149	21.0049	20.7944	21.4344	20.9638	21.123
O00189	AP-4 complex subunit mu-1	AP4M1	0.0991046	1.07111	0.961942	2	2	8.2	24.0077	21.0567	22.898	22.5055	23.1239	22.6302
O00193	Small acidic protein	SMAP	0.695049	1.61894	0.464933	4	4	22.4	23.9152	22.4696	22.1876	23.5694	23.0661	24.0222
O00203	AP-3 complex subunit beta-1	AP3B1	0.0701427	1.04982	0.905231	18	16	21.8	26.6019	25.9455	26.2103	26.4653	26.4028	26.0999
O00217	NADH dehydrogenase [ubiquinone] iron-sulfur protein 8, mitochondrial	NDUFS8	0.478438	1.39323	0.364301	3	3	19	21.1638	20.5027	20.3259	20.8865	21.4511	21.09
O00231	26S proteasome non-ATPase regulatory subunit 11	PSMD11	-0.0649141	-1.04602	0.860651	26	26	58.1	29.6146	29.4762	29.8169	29.6196	29.6482	29.4452
O00232	26S proteasome non-ATPase regulatory subunit 12	PSMD12	-0.0120385	-1.00838	0.981938	22	22	43.2	27.8914	27.691	28.2051	27.9822	27.9156	27.8536
O00244	Copper transport protein ATOX1	ATOX1	-0.190969	-1.14153	0.856532	8	8	77.9	21.9702	23.6039	22.726	22.1562	22.8518	22.7192
O00255	Menin	MEN1	-0.417662	-1.33576	0.314722	5	5	10.8	23.9619	24.1185	24.4646	24.0735	23.6931	23.5256
O00257	E3 SUMO-protein ligase CBX4	CBX4	-0.281765	-1.21568	0.3522	7	7	14.3	25.7057	25.9127	26.033	25.7813	25.5234	25.5014
O00264	Membrane-associated progesterone receptor component 1	PGRMC1	0.51754	1.43151	0.652211	10	9	41	21.5431	21.4649	20.9319	22.4492	20.5409	22.5024
O00267	Transcription elongation factor SPT5	SUPT5H	-0.0373783	-1.02625	0.916277	38	38	37.4	29.1901	28.9713	29.1568	29.1138	29.1473	28.9451
O00268	Transcription initiation factor TFIID subunit 4	TAF4	0.365164	1.28803	0.6693	13	13	18.1	23.1508	24.5163	24.5259	24.603	24.374	24.3114
O00273	DNA fragmentation factor subunit alpha	DFFA	0.569161	1.48366	0.606901	15	15	56.5	21.3038	21.3813	19.3948	21.4568	20.9278	21.4028
O00287	Regulatory factor X-associated protein	RFXAP	-1.7035	-3.2569	0.117304	3	3	14.3	22.579	22.9902	21.9582	19.6833	20.9177	21.816
O00291	Huntingtin-interacting protein 1	HIP1	0.35937	1.28287	0.817673	9	9	13.1	24.5755	24.6647	25.0735	25.9756	25.9215	23.4947
O00299	Chloride intracellular channel protein 1	CLIC1	0.168142	1.12361	0.834147	21	21	76.3	26.5677	26.2362	25.8736	26.0142	26.1378	27.03
O00303	Eukaryotic translation initiation factor 3 subunit F	EIF3F	-0.334338	-1.2608	0.421612	12	12	35.6	27.2939	26.6796	27.2417	26.8863	26.6969	26.6289
O00400	Acetyl-coenzyme A transporter 1	SLC33A1	3.42248	10.7218	0.318889	3	3	7.5	26.3291	25.0519	18.2586	26.6599	25.8142	27.4329
O00401	Neural Wiskott-Aldrich syndrome protein	WASL	0.0632159	1.04479	0.932631	7	7	18.4	22.2692	21.5668	21.6828	21.7983	21.6123	22.2978
O00410	Importin-5	IPO5	0.318709	1.24721	0.764417	33	33	39.1	22.2365	21.6275	21.242	21.8466	21.2969	22.9187
O00422	Histone deacetylase complex subunit SAP18	SAP18	-0.819326	-1.76458	0.176916	2	2	12.4	27.1048	26.4525	26.1162	25.6953	26.0985	25.4217
O00425	Insulin-like growth factor 2 mRNA-binding protein 3	IGF2BP3	-0.0235011	-1.01642	0.938944	22	20	44.2	27.333	27.3498	27.3492	27.4466	27.3038	27.2111
O00429	Dynamin-1-like protein	DNM1L	0.159868	1.11718	0.831866	31	1	54.3	26.2172	26.8704	25.992	26.1654	26.947	26.4469
O00442	RNA 3-terminal phosphate cyclase	RTCA	0.705064	1.63022	0.0991541	8	8	24	23.1988	22.8184	22.6459	23.4512	23.8255	23.5016
O00461	Golgi integral membrane protein 4	GOLIM4	0.650641	1.56987	0.0862254	9	9	16.2	24.9351	24.8077	25.0857	25.852	25.4228	25.5057
O00468	Agrin;Agrin N-terminal 110 kDa subunit;Agrin C-terminal 110 kDa subunit;Agrin C-terminal 90 kDa fragment;Agrin C-terminal 22 kDa fragment	AGRN	-1.31669	-2.49094	0.439988	5	5	3.3	23.1618	20.7259	20.7239	19.6931	19.1146	21.8539
O00469	Procollagen-lysine,2-oxoglutarate 5-dioxygenase 2	PLOD2	-1.00282	-2.00391	0.684371	12	12	18.9	23.4789	22.586	20.5706	22.6425	22.2469	18.7375
O00471	Exocyst complex component 5	EXOC5	0.492328	1.40671	0.640498	7	7	15.8	22.9322	21.868	21.9261	21.85	23.6254	22.7279
O00483	Cytochrome c oxidase subunit NDUFA4	NDUFA4	4.66603	25.3872	0.0396727	2	2	24.7	18.0471	17.0198	20.4649	22.4929	23.3992	23.6378
O00487	26S proteasome non-ATPase regulatory subunit 14	PSMD14	-0.0460682	-1.03245	0.916123	10	10	34.8	27.0566	26.7934	27.1718	27.1025	26.9167	26.8644
O00488	Zinc finger protein 593	ZNF593	-0.0362542	-1.02545	0.947271	5	5	53	25.4463	25.0136	24.8391	25.0984	25.1455	24.9464
O00505	Importin subunit alpha-4	KPNA3	-0.0678202	-1.04813	0.801719	8	5	18	26.5351	26.6761	26.722	26.5753	26.5276	26.6269
O00506	Serine/threonine-protein kinase 25	STK25	-0.318817	-1.24731	0.801976	6	2	13.1	18.681	19.968	18.5381	17.9715	18.6213	19.6379
O00515	Ladinin-1	LAD1	2.39367	5.25492	0.0433606	18	18	38.5	20.9444	19.4163	20.2571	22.6528	21.977	23.1689
O00541	Pescadillo homolog	PES1	0.100131	1.07187	0.785291	19	19	29.9	28.2089	28.1242	28.4116	28.4627	28.4141	28.1683
O00559	Receptor-binding cancer antigen expressed on SiSo cells	EBAG9	2.60349	6.07755	0.0681535	2	2	17.4	19.2315	17.4259	19.7173	21.1733	20.8281	22.1838
O00560	Syntenin-1	SDCBP	-1.91347	-3.76714	0.0305538	10	10	47.7	25.4376	24.9344	24.5047	23.1488	22.8026	23.1848
O00566	U3 small nucleolar ribonucleoprotein protein MPP10	MPHOSPH10	0.813088	1.75697	0.516754	14	14	21	24.6261	26.6798	25.6563	26.8378	27.176	25.3878
O00567	Nucleolar protein 56	NOP56	0.225718	1.16936	0.548434	23	23	41.9	29.5514	29.0357	29.2293	29.6389	29.3909	29.4637
O00571	ATP-dependent RNA helicase DDX3X	DDX3X	0.358576	1.28216	0.199004	34	11	54.5	29.2944	29.0986	29.0314	29.4547	29.6449	29.4005
O00622	Protein CYR61	CYR61	-0.889819	-1.85294	0.696666	5	5	17.1	21.2113	21.7935	21.2254	21.4482	17.8166	22.2959
O00625	Pirin	PIR	0.62569	1.54295	0.276927	10	10	43.4	25.6788	25.0557	24.5844	25.5073	25.7605	25.9281
O00629	Importin subunit alpha-3	KPNA4	0.426777	1.34423	0.211566	8	5	24.8	26.531	26.136	26.0415	26.7288	26.5784	26.6816
O00712	Nuclear factor 1 B-type	NFIB	1.56056	2.94968	0.163751	5	4	14.5	23.1262	21.8191	22.1145	25.1458	23.3278	23.2679
O00743	Serine/threonine-protein phosphatase 6 catalytic subunit;Serine/threonine-protein phosphatase 6 catalytic subunit, N-terminally processed	PPP6C	0.227035	1.17043	0.647905	4	4	22.6	20.6052	20.3404	20.5548	20.5715	20.4462	21.1638
O00754	Lysosomal alpha-mannosidase;Lysosomal alpha-mannosidase A peptide;Lysosomal alpha-mannosidase B peptide;Lysosomal alpha-mannosidase C peptide;Lysosomal alpha-mannosidase D peptide;Lysosomal alpha-mannosidase E peptide	MAN2B1	-0.085001	-1.06069	0.887584	7	7	7.1	23.2082	23.9728	23.4283	23.3093	23.6145	23.4305
O00767	Acyl-CoA desaturase	SCD	1.00655	2.0091	0.59432	3	3	13.1	19.629	22.4891	18.6406	21.8945	20.4429	21.441
O14497	AT-rich interactive domain-containing protein 1A	ARID1A	0.442865	1.3593	0.276763	29	28	19.3	27.302	26.9469	26.935	27.8246	27.4618	27.2261
O14503	Class E basic helix-loop-helix protein 40	BHLHE40	0.0934442	1.06691	0.912219	3	3	8.7	22.0811	21.3852	21.9954	21.4248	22.3882	21.9291
O14530	Thioredoxin domain-containing protein 9	TXNDC9	-0.264328	-1.20108	0.389254	8	8	45.2	22.815	22.7871	22.4556	22.3085	22.5323	22.4239
O14562	Ubiquitin domain-containing protein UBFD1	UBFD1	-3.64412	-12.5023	0.163156	4	4	13.9	23.7974	24.1495	23.8706	18.2584	23.9595	18.6672
O14578	Citron Rho-interacting kinase	CIT	0.0834929	1.05958	0.846473	43	8	24.2	27.9402	27.8086	27.7705	28.1284	28.0097	27.6317
O14579	Coatomer subunit epsilon	COPE	0.875779	1.835	0.0584541	13	13	43.5	24.2187	24.199	24.5827	24.9323	25.3601	25.3353
O14617	AP-3 complex subunit delta-1	AP3D1	0.327222	1.2546	0.550371	23	23	23.6	24.9966	25.4309	25.8307	26.0472	25.4968	25.6959
O14618	Copper chaperone for superoxide dismutase	CCS	1.72316	3.30159	0.242591	6	6	20.8	21.1421	18.3094	19.2823	21.4045	20.2139	22.2849
O14646	Chromodomain-helicase-DNA-binding protein 1	CHD1	-0.0217552	-1.01519	0.980168	21	18	18.2	27.6034	27.0331	26.8701	27.4834	26.6847	27.2733
O14647	Chromodomain-helicase-DNA-binding protein 2	CHD2	-0.75138	-1.6834	0.762562	14	11	10.6	24.402	19.836	22.3575	21.6035	22.3159	20.4219
O14653	Golgi SNAP receptor complex member 2	GOSR2	2.53394	5.79151	0.0326275	3	3	23.6	20.181	19.0984	20.0752	22.6233	22.6075	21.7256
O14672	Disintegrin and metalloproteinase domain-containing protein 10	ADAM10	0.325795	1.25335	0.66184	15	15	28.6	21.8115	22.1978	20.9015	21.7662	22.0506	22.0713
O14686	Histone-lysine N-methyltransferase 2D	KMT2D	-0.513423	-1.42743	0.318266	6	6	1.8	24.8096	25.1437	24.4749	24.723	24.2065	23.9585
O14734	Acyl-coenzyme A thioesterase 8	ACOT8	0.195067	1.14478	0.885503	4	4	20.4	20.966	20.9516	22.6266	21.6034	22.4227	21.1033
O14735	CDP-diacylglycerol--inositol 3-phosphatidyltransferase	CDIPT	0.647727	1.5667	0.823429	2	2	16.7	18.1626	23.7181	20.6372	21.8781	21.2228	21.3602
O14737	Programmed cell death protein 5	PDCD5	-0.518855	-1.43282	0.306811	7	7	45.6	25.9897	25.8374	25.3131	24.8144	25.2451	25.5241
O14744	Protein arginine N-methyltransferase 5;Protein arginine N-methyltransferase 5, N-terminally processed	PRMT5	-0.213154	-1.15922	0.524778	13	13	23.7	24.8805	24.8224	25.0862	24.5011	24.7478	24.9008
O14745	Na(+)/H(+) exchange regulatory cofactor NHE-RF1	SLC9A3R1	0.309846	1.23958	0.876771	15	15	54.2	22.7152	22.3264	20.6101	20.8657	22.0376	23.6778
O14773	Tripeptidyl-peptidase 1	TPP1	0.332728	1.25939	0.754124	3	3	8.2	25.0688	24.9061	23.4972	24.3952	24.8373	25.2378
O14776	Transcription elongation regulator 1	TCERG1	-0.480351	-1.39508	0.188787	36	36	25.5	29.6247	29.2251	29.2068	29.0805	28.7638	28.7712
O14795	Protein unc-13 homolog B	UNC13B	0.0925903	1.06628	0.828448	2	1	1.4	22.4316	22.7865	22.8288	22.6105	22.8011	22.913
O14802	DNA-directed RNA polymerase III subunit RPC1	POLR3A	0.0953941	1.06836	0.928781	21	21	18.6	26.9714	26.1979	26.992	27.0843	27.3092	26.0541
O14818	Proteasome subunit alpha type-7	PSMA7	-0.0830345	-1.05924	0.696509	18	18	63.3	29.8373	29.9477	29.8811	29.8492	29.7851	29.7826
O14828	Secretory carrier-associated membrane protein 3	SCAMP3	-2.38685	-5.23014	0.0983472	7	7	27.7	21.8998	21.8778	21.285	18.8597	18.0285	21.0139
O14874	[3-methyl-2-oxobutanoate dehydrogenase [lipoamide]] kinase, mitochondrial	BCKDK	-0.174838	-1.12884	0.931406	3	3	12.2	24.3994	23.5676	23.8726	23.3964	22.3414	25.5773
O14879	Interferon-induced protein with tetratricopeptide repeats 3	IFIT3	0.421942	1.33973	0.84284	3	3	9.8	24.0036	20.7357	22.7744	24.2178	22.4204	22.1413
O14893	Gem-associated protein 2	GEMIN2	0.230829	1.17351	0.6613	4	4	16.4	22.1479	22.8025	22.9342	22.7927	22.9827	22.8018
O14907	Tax1-binding protein 3	TAX1BP3	-0.144473	-1.10533	0.903317	2	2	25	22.8872	23.0507	21.7014	21.7219	22.6263	22.8576
O14908	PDZ domain-containing protein GIPC1	GIPC1	-0.252698	-1.19143	0.728024	10	9	28.8	22.7241	22.6667	22.7847	22.0053	22.2322	23.1798
O14920	Inhibitor of nuclear factor kappa-B kinase subunit beta	IKBKB	0.417983	1.33606	0.394888	4	4	6.6	20.9946	21.3445	21.424	22.1162	21.3055	21.5953
O14929	Histone acetyltransferase type B catalytic subunit	HAT1	-0.38306	-1.3041	0.542036	8	8	24.8	21.7199	21.365	22.4444	21.1892	21.5172	21.6736
P19105	Myosin regulatory light chain 12A;Myosin regulatory light chain 12B	MYL12A	-0.326113	-1.25363	0.170585	13	7	66.7	27.7125	27.7224	27.618	27.2974	27.2833	27.494
O14964	Hepatocyte growth factor-regulated tyrosine kinase substrate	HGS	-0.539347	-1.45331	0.674603	13	13	20.1	22.48	21.4069	20.6344	20.5455	20.3482	22.0095
O14965	Aurora kinase A	AURKA	-0.618483	-1.53526	0.20729	6	5	25.1	24.8455	24.5462	24.1674	24.256	23.6645	23.7832
O14974	Protein phosphatase 1 regulatory subunit 12A	PPP1R12A	-0.216358	-1.1618	0.548158	31	31	38.7	28.5108	28.5835	28.1146	28.2539	28.233	28.0729
O14976	Cyclin-G-associated kinase	GAK	0.537767	1.45172	0.199045	10	10	10.1	20.4982	20.4692	20.5784	21.0569	20.6867	21.4156
O14979	Heterogeneous nuclear ribonucleoprotein D-like	HNRNPDL	-0.0399386	-1.02807	0.950954	15	2	34	28.0044	28.5149	28.6595	28.426	28.5239	28.109
O14979	Heterogeneous nuclear ribonucleoprotein D-like	HNRNPDL	0.0993048	1.07126	0.956956	14	1	48.4	23.6459	25.4367	26.0559	25.945	24.627	24.8644
O14980	Exportin-1	XPO1	-0.708281	-1.63386	0.552185	22	22	22.4	22.747	25.2648	23.9277	23.5661	22.9555	23.2932
O14981	TATA-binding protein-associated factor 172	BTAF1	2.07851	4.22371	0.224411	6	6	4.2	21.6089	20.4258	17.8557	21.6956	21.4809	22.9495
O15014	Zinc finger protein 609	ZNF609	-0.751826	-1.68392	0.0535958	5	5	6.8	23.8545	24.0184	23.841	23.3408	23.2031	22.9145
O15020	Spectrin beta chain, non-erythrocytic 2	SPTBN2	-1.31529	-2.48852	0.397017	30	19	16.3	24.1372	21.9668	22.3578	20.0971	21.4176	23.0013
O15042	U2 snRNP-associated SURP motif-containing protein	U2SURP	-0.0701472	-1.04982	0.856313	31	31	30.7	29.3024	29.3918	29.1405	29.2466	29.3651	29.0126
O15047	Histone-lysine N-methyltransferase SETD1A	SETD1A	-0.402353	-1.32166	0.333251	8	8	7.4	24.7303	24.0218	24.3479	24.1048	23.9643	23.8237
O15061	Synemin	SYNM	-2.67341	-6.37935	0.00606061	79	11	57.1	28.0802	28.2691	27.782	25.1366	25.6103	25.3641
O15066	Kinesin-like protein KIF3B;Kinesin-like protein KIF3B, N-terminally processed	KIF3B	0.103406	1.07431	0.953436	8	5	14.5	18.7446	21.3831	20.4839	20.1986	19.9576	20.7657
O15067	Phosphoribosylformylglycinamidine synthase	PFAS	1.15105	2.22075	0.215932	32	32	28.2	20.9836	20.9156	19.4534	21.7573	22.0881	20.9602
O15075	Serine/threonine-protein kinase DCLK1	DCLK1	0.916353	1.88734	0.696271	14	14	26.2	16.3429	19.9398	20.25	20.1585	20.7269	18.3964
O15083	ERC protein 2	ERC2	-1.96643	-3.908	0.299714	10	3	9.9	23.5917	23.648	23.5711	22.3753	23.5497	18.9865
O15084	Serine/threonine-protein phosphatase 6 regulatory ankyrin repeat subunit A	ANKRD28	1.27156	2.41422	0.080097	9	7	12.1	22.6261	21.8399	21.4314	22.9479	23.4218	23.3424
O15085	Rho guanine nucleotide exchange factor 11	ARHGEF11	0.624126	1.54128	0.635464	16	16	20	23.5156	23.6917	21.518	22.8248	23.6315	24.1415
O15116	U6 snRNA-associated Sm-like protein LSm1	LSM1	0.0234718	1.0164	0.98055	3	3	30.1	19.697	20.7497	20.6182	20.1568	20.4065	20.5721
O15118	Niemann-Pick C1 protein	NPC1	1.52009	2.86809	0.500197	6	6	5.6	23.4998	19.1448	23.2143	23.6716	22.2905	24.4571
O15143	Actin-related protein 2/3 complex subunit 1B	ARPC1B	0.167793	1.12334	0.603974	14	14	37.6	27.3789	26.9995	27.1923	27.4523	27.3799	27.242
O15144	Actin-related protein 2/3 complex subunit 2	ARPC2	0.593583	1.50899	0.0727601	16	16	43.7	26.894	26.5148	26.792	27.3176	27.3882	27.2758
O15145	Actin-related protein 2/3 complex subunit 3	ARPC3	0.168447	1.12385	0.859635	6	6	33.7	24.9843	24.7975	25.0663	24.2366	25.3837	25.7331
O15160	DNA-directed RNA polymerases I and III subunit RPAC1	POLR1C	0.196829	1.14618	0.484303	16	16	51.2	28.515	28.2135	28.3043	28.5608	28.6307	28.4319
O15164	Transcription intermediary factor 1-alpha	TRIM24	0.404283	1.32343	0.307261	6	6	8.1	24.807	24.7737	24.654	25.2996	25.3948	24.7531
O15182	Centrin-3	CETN3	0.547768	1.46182	0.0865918	3	3	19.2	23.2062	23.3125	22.9828	23.8328	23.7119	23.6
O15212	Prefoldin subunit 6	PFDN6	-0.233242	-1.17547	0.588225	9	9	56.6	24.4614	24.6806	24.0301	24.0712	24.1063	24.295
O15213	WD repeat-containing protein 46	WDR46	0.807913	1.75068	0.0504094	9	9	21.6	24.7776	24.7404	24.6477	25.2779	25.5473	25.7643
O15226	NF-kappa-B-repressing factor	NKRF	0.542397	1.45639	0.402647	24	24	36.2	28.131	27.4156	26.9423	27.7008	28.2989	28.1164
O15228	Dihydroxyacetone phosphate acyltransferase	GNPAT	0.0506814	1.03575	0.965607	2	2	4.2	23.6113	23.0113	23.0799	23.2083	22.5999	24.0463
O15240	Neurosecretory protein VGF;Neuroendocrine regulatory peptide-1;Neuroendocrine regulatory peptide-2;Antimicrobial peptide VGF[554-577]	VGF	0.57185	1.48643	0.236462	10	10	25.5	22.2246	22.7777	21.9345	22.6946	23.0557	22.902
O15258	Protein RER1	RER1	1.04621	2.0651	0.0776622	3	3	24	23.5354	23.7702	22.9739	24.7917	24.2175	24.4091
O15260	Surfeit locus protein 4	SURF4	0.661748	1.582	0.57391	3	3	25.8	20.6021	22.4757	22.5468	21.8005	22.863	22.9464
O15263	Beta-defensin 4A	DEFB4A	-0.531918	-1.44585	0.608114	2	2	35.9	20.0378	18.9893	19.2527	17.866	19.6907	19.1273
O15294	UDP-N-acetylglucosamine--peptide N-acetylglucosaminyltransferase 110 kDa subunit	OGT	-0.696321	-1.62037	0.0414016	13	13	14.6	25.9152	25.9044	26.0811	25.3446	25.3251	25.142
O15305	Phosphomannomutase 2	PMM2	0.824094	1.77042	0.635665	11	10	50.4	19.6061	19.3622	21.0898	21.1885	19.0742	22.2678
O15318	DNA-directed RNA polymerase III subunit RPC7	POLR3G	0.29837	1.22975	0.636804	3	3	14.3	22.2417	22.8652	23.3545	23.1968	22.9722	23.1874
O15321	Transmembrane 9 superfamily member 1	TM9SF1	-1.56164	-2.95189	0.215099	4	4	8.8	22.4774	22.8064	22.8905	21.5321	19.561	22.3963
O15327	Type II inositol 3,4-bisphosphate 4-phosphatase	INPP4B	2.50977	5.69529	0.038191	4	4	5.7	17.64	17.9209	19.2591	20.6394	20.743	20.9669
O15344	E3 ubiquitin-protein ligase Midline-1	MID1	-1.01219	-2.01697	0.230549	7	7	14.2	23.3005	23.0462	22.2513	22.7348	21.4667	21.3599
O15347	High mobility group protein B3	HMGB3	-0.767616	-1.70245	0.520226	6	6	24	24.6812	25.0103	25.4746	25.4316	24.4907	22.941
O15355	Protein phosphatase 1G	PPM1G	-0.165817	-1.1218	0.815278	14	14	35.5	23.9954	23.7699	23.3151	23.3752	24.0236	23.1841
O15357	Phosphatidylinositol 3,4,5-trisphosphate 5-phosphatase 2	INPPL1	2.45052	5.46613	0.117131	10	10	10.2	19.0057	21.2575	22.5144	23.3397	23.5258	23.2637
O15371	Eukaryotic translation initiation factor 3 subunit D	EIF3D	0.284101	1.21765	0.283899	28	28	48.9	27.9725	27.9244	28.2471	28.3819	28.3206	28.2938
O15372	Eukaryotic translation initiation factor 3 subunit H	EIF3H	0.103595	1.07445	0.78068	14	14	34.4	27.0215	26.7693	27.0034	27.2191	27.0092	26.8766
O15379	Histone deacetylase 3	HDAC3	-1.3982	-2.63573	0.173604	3	3	8.2	21.9203	22.8588	23.7584	22.0265	20.6868	21.6295
O15381	Nuclear valosin-containing protein-like	NVL	0.107173	1.07712	0.84778	11	11	19.2	23.6436	23.6804	23.7971	23.3938	23.8639	24.1848
O15397	Importin-8	IPO8	-1.09803	-2.14062	0.272918	6	5	6.6	19.8522	20.6553	20.5609	19.6552	18.0577	20.0614
O15400	Syntaxin-7	STX7	-1.40975	-2.65691	0.104249	9	9	46.9	22.5423	22.8917	21.6332	21.2185	20.2282	21.3912
O15446	DNA-directed RNA polymerase I subunit RPA34	CD3EAP	-0.131921	-1.09575	0.55716	18	18	53.9	28.5862	28.6841	28.5375	28.5276	28.3915	28.493
O15479	Melanoma-associated antigen B2	MAGEB2	-0.317198	-1.24591	0.697828	5	4	21.6	26.5851	25.4714	25.9492	26.2021	25.1938	25.6581
O15498	Synaptobrevin homolog YKT6	YKT6	1.3851	2.6119	0.247515	6	6	28.3	17.7642	19.8317	18.6684	19.1286	21.0285	20.2625
O15504	Nucleoporin-like protein 2	NUPL2	1.10418	2.14977	0.0371459	4	4	13.2	22.6993	22.9369	22.4101	23.8291	23.8634	23.6662
O15511	Actin-related protein 2/3 complex subunit 5	ARPC5	0.31103	1.24059	0.492718	9	8	70.2	26.4182	26.3208	25.6826	26.4647	26.4298	26.4602
O15514	DNA-directed RNA polymerase II subunit RPB4	POLR2D	-0.46722	-1.38244	0.504575	4	4	40.8	22.4253	23.5261	23.7378	22.7247	22.6985	22.8644
O15525	Transcription factor MafG;Transcription factor MafK	MAFG	-0.846519	-1.79816	0.0954952	4	3	25.3	23.684	23.3381	22.9685	22.754	22.2588	22.4383
O15533	Tapasin	TAPBP	0.272449	1.20786	0.860018	4	4	14.1	24.4219	21.9705	22.1677	22.9463	22.945	23.4861
O15540	Fatty acid-binding protein, brain	FABP7	0.0100838	1.00701	0.99493	7	7	58.3	18.7547	19.3157	18.6901	15.9791	18.7518	22.0599
O43143	Pre-mRNA-splicing factor ATP-dependent RNA helicase DHX15	DHX15	0.4871	1.40162	0.0861053	22	21	28.1	27.8398	27.5806	27.628	28.0924	28.2415	28.1758
O43148	mRNA cap guanine-N7 methyltransferase	RNMT	-0.525459	-1.43939	0.13716	12	12	32.1	25.2523	25.1086	25.6076	24.9113	24.7239	24.757
O43156	TELO2-interacting protein 1 homolog	TTI1	0.40634	1.32532	0.550879	2	2	2.5	22.1166	20.9261	22.0256	22.169	22.0992	22.019
O43159	Ribosomal RNA-processing protein 8	RRP8	0.29798	1.22942	0.503229	12	12	37.7	27.9729	27.7911	28.1683	28.6336	28.23	27.9626
O43169	Cytochrome b5 type B	CYB5B	0.295309	1.22715	0.79316	6	6	51.4	22.6404	21.5471	21.5729	22.4465	21.3272	22.8727
O43172	U4/U6 small nuclear ribonucleoprotein Prp4	PRPF4	-0.0625083	-1.04428	0.84021	24	24	47.8	28.5084	28.4151	28.64	28.5243	28.4953	28.3564
O43175	D-3-phosphoglycerate dehydrogenase	PHGDH	0.880886	1.84151	0.120824	26	26	47.8	25.7188	25.5745	25.1195	26.0838	26.1088	26.8628
O43237	Cytoplasmic dynein 1 light intermediate chain 2	DYNC1LI2	0.954988	1.93856	0.0676319	13	13	33.3	24.5511	23.9413	23.7748	25.0436	25.1045	24.9842
O43242	26S proteasome non-ATPase regulatory subunit 3	PSMD3	0.00637754	1.00443	0.985531	25	25	49.6	28.5816	28.4503	28.6699	28.7997	28.3443	28.577
O43251	RNA binding protein fox-1 homolog 2;RNA binding protein fox-1 homolog 1	RBFOX2	-0.994544	-1.99245	0.17402	5	5	17.1	24.7408	25.0975	25.5527	24.6813	24.3084	23.4174
O43252	Bifunctional 3-phosphoadenosine 5-phosphosulfate synthase 1;Sulfate adenylyltransferase;Adenylyl-sulfate kinase	PAPSS1	0.799135	1.74006	0.701483	10	9	21	20.1581	17.7152	21.5109	19.6514	20.4244	21.7058
O43264	Centromere/kinetochore protein zw10 homolog	ZW10	1.40545	2.649	0.484063	12	12	19.5	20.8017	17.1019	19.6167	18.9094	21.36	21.4673
O43290	U4/U6.U5 tri-snRNP-associated protein 1	SART1	-0.143822	-1.10483	0.6188	35	35	46.6	30.1956	30.0394	29.9118	29.9947	29.9197	29.8008
O43292	Glycosylphosphatidylinositol anchor attachment 1 protein	GPAA1	0.666457	1.58717	0.570459	3	3	5.6	20.2692	18.6997	20.3356	20.5075	21.2615	19.5349
O43293	Death-associated protein kinase 3	DAPK3	-0.466955	-1.38219	0.682878	5	5	11	24.1607	22.9053	21.9339	22.6134	22.4407	22.545
O43294	Transforming growth factor beta-1-induced transcript 1 protein	TGFB1I1	-1.23835	-2.35929	0.586303	3	3	10.1	23.1629	21.9971	22.7153	23.0149	22.6824	18.4629
O43301	Heat shock 70 kDa protein 12A	HSPA12A	-0.409366	-1.3281	0.325039	7	7	13.8	23.4017	23.1587	22.7339	22.5146	22.6821	22.8695
O43314	Inositol hexakisphosphate and diphosphoinositol-pentakisphosphate kinase 2	PPIP5K2	-0.295476	-1.22729	0.935724	9	6	9.3	21.3606	20.4999	20.736	19.0974	24.3069	18.3059
O43318	Mitogen-activated protein kinase kinase kinase 7	MAP3K7	0.680719	1.60294	0.781381	4	4	9	18.5597	22.2031	22.1254	21.9234	22.7553	20.2516
O43324	Eukaryotic translation elongation factor 1 epsilon-1	EEF1E1	-0.0972404	-1.06973	0.920454	3	3	23	26.3562	25.1682	25.5019	25.9438	25.6473	25.1434
O43390	Heterogeneous nuclear ribonucleoprotein R	HNRNPR	0.117348	1.08474	0.59339	36	3	51.5	32.4735	32.4043	32.5039	32.5753	32.6593	32.4991
O43395	U4/U6 small nuclear ribonucleoprotein Prp3	PRPF3	-0.368546	-1.29105	0.172263	25	25	42.5	29.3008	29.1317	29.1665	28.9976	28.7801	28.7156
O43396	Thioredoxin-like protein 1	TXNL1	0.206183	1.15363	0.696233	12	12	54.3	27.7171	27.8253	27.336	27.4666	27.8975	28.1329
O43399	Tumor protein D54	TPD52L2	0.312152	1.24156	0.517917	18	3	82.5	25.8078	25.5246	25.1974	25.6809	25.6138	26.1715
O43402	ER membrane protein complex subunit 8	EMC8	0.184097	1.13611	0.76468	4	4	28.1	22.9534	23.2137	23.7091	23.1336	23.6462	23.6487
O43432	Eukaryotic translation initiation factor 4 gamma 3	EIF4G3	-0.0950712	-1.06812	0.920762	19	13	15	22.7982	23.1842	22.9118	22.6577	22.308	23.6433
O43447	Peptidyl-prolyl cis-trans isomerase H	PPIH	-0.0692266	-1.04915	0.847915	5	5	26.6	25.863	25.9671	26.2301	25.9556	26.0154	25.8816
O43464	Serine protease HTRA2, mitochondrial	HTRA2	1.64964	3.13755	0.559834	4	4	9.4	18.4581	24.4257	23.6973	24.3863	23.814	23.3297
O43491	Band 4.1-like protein 2	EPB41L2	-1.50522	-2.83868	0.0401167	41	12	50.4	27.2932	27.0858	27.2743	26.2782	25.5079	25.3515
O43502	DNA repair protein RAD51 homolog 3	RAD51C	-0.462547	-1.37797	0.535018	2	2	25.2	19.4345	20.2138	20.4464	19.405	19.1364	20.1657
O43504	Ragulator complex protein LAMTOR5	LAMTOR5	0.0820217	1.0585	0.95412	2	2	48.4	21.4641	20.6763	20.5046	20.2878	20.5123	22.0909
O43567	E3 ubiquitin-protein ligase RNF13	RNF13	-2.58376	-5.995	0.136304	4	4	11.8	21.4953	22.0136	22.089	18.8282	21.4627	17.5558
O43583	Density-regulated protein	DENR	-0.139309	-1.10138	0.700204	9	9	40.9	25.0769	24.6395	25.0164	24.7777	24.7754	24.7618
O43592	Exportin-T	XPOT	0.6118	1.52816	0.846577	11	11	13.7	17.3825	22.7763	22.1714	21.9695	20.3289	21.8671
O43597	Protein sprouty homolog 2	SPRY2	-1.37217	-2.5886	0.272009	2	2	9.2	18.6378	20.821	18.5066	17.2602	18.6386	17.9501
O43615	Mitochondrial import inner membrane translocase subunit TIM44	TIMM44	-0.291766	-1.22414	0.89109	14	14	34.3	21.9873	19.958	20.1483	21.0788	18.6414	21.4981
O43617	Trafficking protein particle complex subunit 3	TRAPPC3	-0.0183843	-1.01282	0.985131	5	5	31.1	22.281	22.3717	21.5024	21.541	21.6145	22.9444
O43633	Charged multivesicular body protein 2a	CHMP2A	0.280918	1.21497	0.604759	9	9	25.7	23.1405	23.4535	23.57	24.1235	23.2728	23.6104
O43660	Pleiotropic regulator 1	PLRG1	0.174911	1.12889	0.781307	20	20	58.6	28.5298	28.1834	28.8704	28.9525	28.8656	28.2904
O43663	Protein regulator of cytokinesis 1	PRC1	-0.564407	-1.47878	0.274192	15	15	29.2	26.2419	25.5428	25.5633	24.8508	25.3998	25.4041
O43665	Regulator of G-protein signaling 10	RGS10	1.13545	2.19687	0.464556	6	6	33.5	22.5078	21.105	18.9573	22.3082	21.6569	22.0114
O43670	BUB3-interacting and GLEBS motif-containing protein ZNF207	ZNF207	0.40797	1.32682	0.147656	4	4	10.2	28.5947	28.512	28.6045	29.1837	28.9041	28.8473
O43676	NADH dehydrogenase [ubiquinone] 1 beta subcomplex subunit 3	NDUFB3	1.36267	2.57161	0.0861295	2	2	18.4	20.496	19.8043	20.1388	21.9478	20.7556	21.8237
O43678	NADH dehydrogenase [ubiquinone] 1 alpha subcomplex subunit 2	NDUFA2	1.19573	2.29061	0.155315	2	2	31.3	18.5805	18.4026	18.9997	18.9086	20.5305	20.131
O43681	ATPase ASNA1	ASNA1	-0.271166	-1.20678	0.515464	11	11	46.6	25.2751	24.6484	24.742	24.5824	24.719	24.5507
O43684	Mitotic checkpoint protein BUB3	BUB3	0.297983	1.22942	0.293832	10	10	30.7	29.0797	28.8942	29.1535	29.4429	29.4199	29.1587
O43707	Alpha-actinin-4	ACTN4	0.843503	1.7944	0.225395	72	46	68.1	31.3334	31.1966	30.7832	31.2227	32.0271	32.594
O43709	Probable 18S rRNA (guanine-N(7))-methyltransferase	WBSCR22	-0.334306	-1.26077	0.272681	6	6	27.8	24.4998	24.1888	24.1813	23.9983	24.0675	23.8011
O43719	HIV Tat-specific factor 1	HTATSF1	-0.133706	-1.09711	0.673755	28	28	47.2	28.7584	28.8079	29.0188	28.8776	28.6719	28.6345
O43747	AP-1 complex subunit gamma-1	AP1G1	1.04101	2.05767	0.119262	11	11	15.7	20.9519	20.3931	20.4429	20.9531	22.0099	21.948
O43765	Small glutamine-rich tetratricopeptide repeat-containing protein alpha	SGTA	-0.999686	-1.99956	0.0602967	9	9	27.2	25.1605	24.8596	24.3908	23.7605	23.8963	23.7551
O43768	Alpha-endosulfine	ENSA	-2.10201	-4.29307	0.0270957	5	4	52.1	25.0789	24.8371	25.0133	23.3719	22.3256	22.9258
O43776	Asparagine--tRNA ligase, cytoplasmic	NARS	1.37383	2.59158	0.099012	24	24	44.9	21.6339	22.2783	22.6237	22.9177	23.4712	24.2685
O43795	Unconventional myosin-Ib	MYO1B	0.404258	1.32341	0.763955	28	25	29.2	23.4066	22.119	22.6851	22.2471	22.8261	24.3502
O43809	Cleavage and polyadenylation specificity factor subunit 5	NUDT21	0.335023	1.2614	0.66597	4	4	22.5	25.4834	26.5651	26.7941	26.8032	26.5486	26.4958
O43815	Striatin	STRN	-0.243109	-1.18354	0.483475	13	12	26.3	23.0665	23.1212	22.665	22.6022	22.7233	22.7978
O43818	U3 small nucleolar RNA-interacting protein 2	RRP9	-0.0831153	-1.0593	0.857244	13	13	32.4	26.6513	26.7048	26.949	26.9663	26.6052	26.4844
O43819	Protein SCO2 homolog, mitochondrial	SCO2	0.587894	1.50305	0.264626	3	3	23.7	21.6492	21.6981	21.41	22.7373	21.9891	21.7946
O43823	A-kinase anchor protein 8	AKAP8	-0.318206	-1.24678	0.401474	18	18	41.8	27.6301	27.7684	27.622	27.1923	27.7145	27.159
O43824	Putative GTP-binding protein 6	GTPBP6	-2.20234	-4.60225	0.117321	3	3	6.2	23.0064	23.249	23.2151	19.1242	21.906	21.8333
O43837	Isocitrate dehydrogenase [NAD] subunit beta, mitochondrial	IDH3B	2.75655	6.75778	0.0651855	18	18	53	21.3164	18.9611	19.3144	22.5061	23.3404	22.015
O43847	Nardilysin	NRD1	1.48869	2.80634	0.4419	12	12	14.1	18.1882	21.4564	21.0221	22.7418	20.0103	22.3806
O43852	Calumenin	CALU	0.14534	1.10599	0.76314	28	8	71.4	29.184	28.91	28.568	28.9163	28.9916	29.1901
O43852	Calumenin	CALU	-0.259005	-1.19665	0.737861	22	2	63.5	24.1191	23.8584	23.3432	23.9822	22.9261	23.6353
O43865	Putative adenosylhomocysteinase 2	AHCYL1	1.87892	3.678	0.19597	14	7	30.2	21.7458	23.1726	20.1632	23.7703	24.2373	22.7108
O43913	Origin recognition complex subunit 5	ORC5	-1.15255	-2.22306	0.355355	2	2	4.1	21.6877	20.5243	21.2609	21.2294	18.5446	20.2413
O43929	Origin recognition complex subunit 4	ORC4	-0.138311	-1.10062	0.835485	5	5	14	24.2435	23.99	24.6874	24.5181	23.78	24.208
O60216	Double-strand-break repair protein rad21 homolog	RAD21	0.167859	1.12339	0.830124	19	19	37.2	27.6466	27.2766	28.0375	28.1148	28.1168	27.2327
O60220	Mitochondrial import inner membrane translocase subunit Tim8 A	TIMM8A	-0.430571	-1.34777	0.317721	3	3	34	24.3291	24.2264	23.8614	23.462	23.5951	24.068
O60231	Putative pre-mRNA-splicing factor ATP-dependent RNA helicase DHX16	DHX16	0.908091	1.87656	0.0393663	13	12	15.5	25.7947	25.734	25.9617	26.87	26.8081	26.5365
O60232	Sjoegren syndrome/scleroderma autoantigen 1	SSSCA1	1.23951	2.36118	0.118879	7	7	69.8	20.7696	21.4787	21.4037	22.1077	21.9691	23.2938
O60264	SWI/SNF-related matrix-associated actin-dependent regulator of chromatin subfamily A member 5	SMARCA5	0.676917	1.59872	0.0439475	52	38	47.9	30.1061	30.2383	30.2305	30.978	30.9229	30.7047
O60271	C-Jun-amino-terminal kinase-interacting protein 4	SPAG9	1.4555	2.74252	0.390818	39	1	36.6	21.3618	20.7696	18.3366	21.5652	20.3543	22.9149
O60287	Nucleolar pre-ribosomal-associated protein 1	URB1	-0.0106411	-1.0074	0.985431	12	12	6.5	23.905	24.8272	24.719	24.6178	24.3584	24.4431
O60293	Zinc finger C3H1 domain-containing protein	ZFC3H1	-0.467537	-1.38275	0.272126	17	17	13.2	26.2843	26.3861	26.2221	25.7006	26.2564	25.5329
O60306	Intron-binding protein aquarius	AQR	-0.335323	-1.26166	0.636361	20	20	17.2	26.0023	24.9797	26.0573	25.6156	25.0805	25.3372
O60313	Dynamin-like 120 kDa protein, mitochondrial;Dynamin-like 120 kDa protein, form S1	OPA1	0.615281	1.53186	0.687126	36	36	37.8	23.4452	22.9692	22.364	21.8597	24.5072	24.2574
O60315	Zinc finger E-box-binding homeobox 2	ZEB2	-2.76304	-6.78825	0.00706977	16	16	17.4	25.7315	26.2717	25.491	23.0203	22.8652	23.3196
O60318	Germinal-center associated nuclear protein	MCM3AP	-0.0227013	-1.01586	0.972441	5	5	3.5	23.4846	23.3392	22.8317	23.2622	23.2553	23.0699
O60333	Kinesin-like protein KIF1B	KIF1B	0.181559	1.13411	0.89306	7	1	5.3	23.1183	21.585	22.654	21.764	23.3874	22.7506
O60341	Lysine-specific histone demethylase 1A	KDM1A	-1.05846	-2.08271	0.228807	18	18	25.4	26.3318	26.0986	26.7617	25.7724	25.9699	24.2744
O60437	Periplakin	PPL	2.76282	6.78722	0.51518	36	36	25.9	20.4593	18.0931	19.0044	19.1955	18.9165	27.7332
O60443	Non-syndromic hearing impairment protein 5	DFNA5	2.23681	4.71354	0.0188718	15	15	35.7	17.716	18.1212	18.4442	20.0809	20.6808	20.23
O60462	Neuropilin-2	NRP2	-0.144096	-1.10504	0.916081	18	18	24.5	23.0782	23.2448	22.1088	22.1889	22.0842	23.7264
O60488	Long-chain-fatty-acid--CoA ligase 4	ACSL4	-0.214905	-1.16063	0.788654	17	14	35.4	22.7789	21.4428	22.2933	21.9919	21.915	21.9634
O60493	Sorting nexin-3	SNX3	-0.265847	-1.20234	0.764059	12	10	50.6	21.9432	23.2957	23.1013	22.2707	22.491	22.781
O60502	Protein O-GlcNAcase	MGEA5	1.33019	2.51436	0.53564	8	8	13.5	21.9423	20.6512	17.3686	21.3921	20.5093	22.0512
O60506	Heterogeneous nuclear ribonucleoprotein Q	SYNCRIP	-0.646219	-1.56506	0.0421585	32	3	50.9	30.9158	30.9563	31.1553	30.3293	30.397	30.3624
O60506	Heterogeneous nuclear ribonucleoprotein Q	SYNCRIP	-0.813748	-1.75777	0.0981963	30	1	49.8	26.3524	25.9436	25.5912	25.3496	25.1172	24.9792
O60508	Pre-mRNA-processing factor 17	CDC40	0.212019	1.15831	0.915922	4	4	8.3	19.445	21.8024	19.6845	19.3758	21.4878	20.7043
O60524	Nuclear export mediator factor NEMF	NEMF	0.0370661	1.02603	0.905303	8	8	10.3	24.4454	24.5216	24.3113	24.5231	24.4603	24.4061
O60547	GDP-mannose 4,6 dehydratase	GMDS	2.81828	7.05321	0.0363598	5	5	19	19.0599	20.5852	18.9051	22.0836	22.1691	22.7523
O60563	Cyclin-T1	CCNT1	-0.775253	-1.71149	0.117609	9	9	20.8	26.4149	26.5409	26.9285	26.2455	25.7685	25.5445
O60566	Mitotic checkpoint serine/threonine-protein kinase BUB1 beta	BUB1B	3.31778	9.97129	0.0507914	4	4	5.6	17.9577	20.46	18.7546	21.7268	23.526	21.873
O60568	Procollagen-lysine,2-oxoglutarate 5-dioxygenase 3	PLOD3	0.716372	1.64305	0.121947	25	25	31.6	27.4218	26.7987	27.3511	28.0539	28.0232	27.6436
O60583	Cyclin-T2	CCNT2	-0.894303	-1.85871	0.0978193	4	4	9	23.9038	23.564	23.8806	23.1202	22.3804	23.165
O60610	Protein diaphanous homolog 1	DIAPH1	1.00308	2.00427	0.09832	29	29	24.4	20.1369	20.1785	19.8484	20.9401	20.5927	21.6402
O60613	15 kDa selenoprotein	2015-09-01	-0.0585086	-1.04139	0.984912	3	3	27.2	21.6332	22.0275	18.0966	21.5736	17.789	22.2192
O60645	Exocyst complex component 3	EXOC3	0.30182	1.2327	0.32991	10	10	15.6	24.7585	24.9238	24.9449	25.3147	25.2902	24.9277
O60664	Perilipin-3	PLIN3	0.510872	1.42491	0.780645	18	18	60.4	22.1216	21.5616	20.8237	21.3492	20.8006	23.8896
O60678	Protein arginine N-methyltransferase 3	PRMT3	-3.07511	-8.42753	0.101864	6	2	11.7	22.949	23.7877	22.7302	19.1546	22.4332	18.6539
O60684	Importin subunit alpha-7	KPNA6	0.280736	1.21481	0.407505	17	11	31.5	26.2227	26.3194	26.6134	26.8395	26.6651	26.4932
O60701	UDP-glucose 6-dehydrogenase	UGDH	-0.82276	-1.76879	0.268361	20	20	54	25.1947	24.9587	24.5961	24.1823	23.3074	24.7915
O60716	Catenin delta-1	CTNND1	0.425765	1.34328	0.130106	29	29	40	26.7483	26.43	26.4812	26.996	27.0326	26.9082
O60739	Eukaryotic translation initiation factor 1b	EIF1B	-1.19417	-2.28813	0.0401116	6	1	65.5	18.3378	18.8643	18.7508	17.1902	17.6917	17.4886
O60749	Sorting nexin-2	SNX2	0.833708	1.78226	0.457464	20	18	40.5	22.8811	22.935	21.8532	22.1993	23.5677	24.4035
O60762	Dolichol-phosphate mannosyltransferase subunit 1	DPM1	0.360558	1.28392	0.6982	4	4	17.3	22.4536	21.8375	20.7278	21.9843	21.9641	22.1522
O60763	General vesicular transport factor p115	USO1	2.06892	4.19572	0.225501	35	35	43.1	21.0015	20.1569	17.4933	20.5538	21.811	22.4937
O60784	Target of Myb protein 1	TOM1	0.062741	1.04445	0.974637	12	12	42.3	21.7437	21.1474	19.8931	20.2461	20.5348	22.1915
P62807	Histone H2B type 1-C/E/F/G/I;Histone H2B type F-S;Histone H2B type 1-K;Histone H2B type 1-L;Histone H2B type 1-M;Histone H2B type 1-N;Histone H2B type 1-H;Histone H2B type 2-F;Histone H2B type 1-D	HIST1H2BC	-0.131602	-1.09551	0.886935	9	2	57.9	30.7829	30.755	29.7624	30.0337	30.84	30.0318
O60826	Coiled-coil domain-containing protein 22	CCDC22	0.858365	1.81298	0.29242	13	13	24.9	21.3387	21.9346	21.631	23.0307	21.4938	22.9549
O60828	Polyglutamine-binding protein 1	PQBP1	0.120106	1.08681	0.742148	7	7	58.8	26.2747	26.452	26.3279	26.6222	26.5499	26.2429
O60832	H/ACA ribonucleoprotein complex subunit 4	DKC1	0.173021	1.12742	0.502871	17	17	35.4	27.8731	28.1597	27.9497	28.1313	28.1736	28.1967
O60841	Eukaryotic translation initiation factor 5B	EIF5B	0.629096	1.5466	0.145435	35	35	31.3	27.4614	27.5652	26.9172	27.9448	28.0947	27.7916
O60861	Growth arrest-specific protein 7	GAS7	-0.370221	-1.29255	0.446506	14	14	43.5	22.7398	22.6193	22.0042	21.9563	22.3408	21.9556
O60869	Endothelial differentiation-related factor 1	EDF1	-0.331968	-1.25873	0.524596	7	7	46.8	25.7795	25.2238	24.9001	25.1462	24.9636	24.7977
O60870	DNA/RNA-binding protein KIN17	KIN	-0.651976	-1.57132	0.534654	8	8	14.8	23.7662	23.2465	25.0401	23.5165	23.9329	22.6474
O60884	DnaJ homolog subfamily A member 2	DNAJA2	0.968515	1.95683	0.106927	11	11	37.9	24.1799	23.2009	24.1438	24.901	24.885	24.6442
O60885	Bromodomain-containing protein 4	BRD4	-0.202382	-1.1506	0.722285	19	12	16.5	25.8464	25.9108	25.7844	25.8113	25.9903	25.1328
O60888	Protein CutA	CUTA	0.992123	1.98911	0.331065	3	3	25.6	17.4709	19.0196	17.0444	18.3533	18.6852	19.4727
O60925	Prefoldin subunit 1	PFDN1	0.491188	1.4056	0.452883	10	10	79.5	21.1312	22.3486	21.8451	22.0573	22.1679	22.5732
O60927	Protein phosphatase 1 regulatory subunit 11	PPP1R11	1.04363	2.06141	0.534836	5	5	54	17.9405	20.8435	17.4708	19.1763	20.3145	19.8949
O60934	Nibrin	NBN	-0.143002	-1.1042	0.627268	23	23	40.5	27.5175	27.6866	27.5339	27.2806	27.5759	27.4525
O60942	mRNA-capping enzyme;Polynucleotide 5-triphosphatase;mRNA guanylyltransferase	RNGTT	-0.293313	-1.22545	0.809574	5	5	11	22.4259	23.1275	22.8866	21.3244	23.1798	23.0559
O75027	ATP-binding cassette sub-family B member 7, mitochondrial	ABCB7	0.318731	1.24723	0.707739	3	3	6.3	22.4403	20.9924	22.2347	22.2567	22.2144	22.1525
O75030	Microphthalmia-associated transcription factor	MITF	0.951066	1.9333	0.352548	6	5	16.9	21.7005	23.7805	23.6078	23.9537	24.2513	23.7369
O75044	SLIT-ROBO Rho GTPase-activating protein 2	SRGAP2	-0.800235	-1.74138	0.385632	19	18	28.2	25.276	24.3745	23.2358	23.3977	23.7021	23.3859
O75083	WD repeat-containing protein 1	WDR1	-0.08778	-1.06273	0.795662	27	27	56.6	27.6392	27.5371	27.5193	27.3556	27.4024	27.6742
O75116	Rho-associated protein kinase 2	ROCK2	-0.583337	-1.49831	0.111755	46	40	36.2	24.6254	24.5355	24.8021	23.7854	24.2268	24.2007
O75122	CLIP-associating protein 2	CLASP2	-0.397917	-1.3176	0.37962	12	10	12.8	23.3658	23.8399	23.4298	23.0152	23.5278	22.8987
O75127	Pentatricopeptide repeat-containing protein 1, mitochondrial	PTCD1	1.05844	2.08268	0.0365532	4	4	6.6	20.8504	21.1084	21.3351	22.1155	22.2807	22.0731
O75129	Astrotactin-2	ASTN2	-0.512781	-1.4268	0.295796	2	2	1.9	25.7346	25.2561	25.1783	25.2089	24.9564	24.4653
O75131	Copine-3	CPNE3	0.344842	1.27001	0.799103	15	14	31.7	21.2248	21.5398	22.4833	21.6757	21.307	23.2998
O75143	Autophagy-related protein 13	ATG13	0.578373	1.49316	0.791845	2	2	7.7	15.6695	19.364	19.2469	19.0739	18.63	18.3116
O75146	Huntingtin-interacting protein 1-related protein	HIP1R	1.70489	3.26004	0.255643	14	14	17.5	19.2054	20.4775	22.1732	21.8727	21.5986	23.4994
O75147	Obscurin-like protein 1	OBSL1	-3.67258	-12.7514	0.0312464	9	9	11.3	22.832	22.582	22.6814	19.9868	17.7287	19.3622
O75150	E3 ubiquitin-protein ligase BRE1B	RNF40	-0.158606	-1.11621	0.635666	30	26	32.3	27.8422	27.8651	27.9784	27.9553	27.7161	27.5385
O75152	Zinc finger CCCH domain-containing protein 11A	ZC3H11A	0.31364	1.24284	0.411104	26	26	35.7	27.2257	26.9644	26.6415	27.377	27.2855	27.1101
O75153	Clustered mitochondria protein homolog	CLUH	0.382304	1.30342	0.398919	25	25	26.3	23.9829	24.4685	24.504	24.5467	24.5066	25.0491
O75165	DnaJ homolog subfamily C member 13	DNAJC13	-0.123823	-1.08962	0.687555	22	22	12.2	25.0136	25.0774	24.7512	24.8171	24.8023	24.8513
O75170	Serine/threonine-protein phosphatase 6 regulatory subunit 2	PPP6R2	0.395875	1.31574	0.288196	7	7	10.6	20.1833	20.4252	20.7833	20.8513	20.9817	20.7464
O75173	A disintegrin and metalloproteinase with thrombospondin motifs 4	ADAMTS4	1.065	2.09217	0.312098	2	2	4.8	18.4522	20.0665	18.5376	19.9944	19.2985	20.9583
O75175	CCR4-NOT transcription complex subunit 3	CNOT3	-0.10196	-1.07323	0.758593	9	9	12.4	24.4284	24.5588	24.7111	24.3337	24.5273	24.5315
O75177	Calcium-responsive transactivator	SS18L1	2.73412	6.65353	0.309617	2	2	5.8	17.2002	23.5905	22.2598	24.2668	23.1485	23.8375
O75179	Ankyrin repeat domain-containing protein 17	ANKRD17	-0.602865	-1.51873	0.513991	19	12	9.9	26.5303	24.9271	24.7435	24.8848	24.7818	24.7256
O75182	Paired amphipathic helix protein Sin3b	SIN3B	0.72754	1.65581	0.215758	6	6	7.4	21.4899	21.1296	22.2627	22.2118	22.4731	22.3798
O75190	DnaJ homolog subfamily B member 6	DNAJB6	-0.569843	-1.48436	0.220565	7	6	21.8	24.243	23.8354	24.1139	23.2448	23.3031	23.9349
O75223	Gamma-glutamylcyclotransferase	GGCT	-0.840029	-1.79009	0.842673	9	9	44.7	22.7888	21.161	21.3446	21.2805	16.71	24.7838
O75251	NADH dehydrogenase [ubiquinone] iron-sulfur protein 7, mitochondrial	NDUFS7	-0.338267	-1.26424	0.801863	4	4	16	23.3765	21.3826	23.0097	22.2289	22.89	21.6352
O75306	NADH dehydrogenase [ubiquinone] iron-sulfur protein 2, mitochondrial	NDUFS2	1.55801	2.94447	0.225632	10	10	22.5	20.8755	19.7198	22.7392	22.6534	22.6598	22.6954
O75312	Zinc finger protein ZPR1	ZPR1	0.0541827	1.03827	0.980242	15	15	44.2	19.8923	22.9558	22.5517	22.0426	21.504	22.0159
O75323	Protein NipSnap homolog 2	GBAS	-2.59693	-6.04998	0.125697	2	2	8.7	22.6674	22.133	21.6421	17.9928	21.6738	18.9851
O75330	Hyaluronan mediated motility receptor	HMMR	-0.341644	-1.2672	0.498057	15	15	24.8	25.8475	26.1643	25.4772	25.75	25.5688	25.1453
O75335	Liprin-alpha-4	PPFIA4	0.262993	1.19997	0.76267	3	1	6.9	24.1484	24.3441	23.6195	23.6467	24.9566	24.2976
O75347	Tubulin-specific chaperone A	TBCA	0.236635	1.17824	0.787453	12	12	55.6	26.3789	26.1644	25.2042	25.927	25.8902	26.6403
O75348	V-type proton ATPase subunit G 1	ATP6V1G1	-0.0041968	-1.00291	0.994445	5	5	33.1	24.4602	23.2168	23.63	23.7486	23.1112	24.4347
O75351	Vacuolar protein sorting-associated protein 4B	VPS4B	0.195823	1.14538	0.932921	8	7	27.5	21.5362	22.095	19.3016	20.1637	20.662	22.6947
O75367	Core histone macro-H2A.1	H2AFY	0.139033	1.10117	0.90928	15	14	39.6	24.4788	24.5827	23.4412	23.4707	24.8543	24.5948
O75368	SH3 domain-binding glutamic acid-rich-like protein	SH3BGRL	-2.15447	-4.45205	0.166202	6	6	46.5	22.9337	22.5924	21.8621	20.6588	18.4164	21.8496
O75369	Filamin-B	FLNB	-0.187393	-1.1387	0.411559	101	93	51.1	28.5142	28.5074	28.4018	28.2206	28.232	28.4085
O75376	Nuclear receptor corepressor 1	NCOR1	-1.61844	-3.07043	0.266263	16	16	9.6	26.6483	27.6398	29.7255	25.9093	27.2568	25.9921
O75380	NADH dehydrogenase [ubiquinone] iron-sulfur protein 6, mitochondrial	NDUFS6	1.3828	2.60774	0.126665	3	3	29.8	21.2484	20.1858	19.574	22.0998	21.1885	21.8684
O75381	Peroxisomal membrane protein PEX14	PEX14	3.43129	10.7875	0.0466332	4	4	28.4	18.8523	20.8749	17.8474	22.7936	22.349	22.7259
O75382	Tripartite motif-containing protein 3	TRIM3	0.866267	1.82294	0.208328	5	5	11	21.852	22.9	23.2078	23.6186	23.3959	23.5442
O75390	Citrate synthase, mitochondrial	CS	0.518967	1.43293	0.356971	13	13	23.4	26.0936	25.6818	26.6653	27.002	26.4732	26.5224
O75396	Vesicle-trafficking protein SEC22b	SEC22B	0.429911	1.34715	0.376481	9	9	34.4	24.2687	23.5795	24.0673	24.1158	24.3693	24.7201
O75400	Pre-mRNA-processing factor 40 homolog A	PRPF40A	-0.22024	-1.16493	0.530444	27	1	29	29.6465	29.703	29.835	29.623	29.6732	29.2275
O75410	Transforming acidic coiled-coil-containing protein 1	TACC1	-1.15768	-2.23098	0.103293	18	16	31.9	22.8126	23.6362	22.4957	21.3881	21.9681	22.1151
O75427	Leucine-rich repeat and calponin homology domain-containing protein 4	LRCH4	0.34389	1.26917	0.590998	5	5	13.6	22.7388	22.1188	21.5584	22.6385	22.4343	22.3748
O75431	Metaxin-2	MTX2	1.23315	2.3508	0.106345	5	5	20.9	22.4287	22.9998	23.2938	23.5034	24.7804	24.138
O75436	Vacuolar protein sorting-associated protein 26A	VPS26A	0.661747	1.582	0.686693	10	10	33	22.379	24.1671	20.9673	23.4041	22.591	23.5036
O75439	Mitochondrial-processing peptidase subunit beta	PMPCB	-0.623625	-1.54074	0.238241	18	17	39.9	23.5734	23.6953	22.961	22.6618	23.1813	22.5158
O75448	Mediator of RNA polymerase II transcription subunit 24	MED24	-0.327478	-1.25482	0.223614	6	6	8.6	23.521	23.4077	23.2971	23.0125	23.2438	22.987
O75475	PC4 and SFRS1-interacting protein	PSIP1	-0.404806	-1.32391	0.593201	14	13	28.1	28.0312	26.6717	27.295	26.5628	27.1357	27.0851
O75477	Erlin-1	ERLIN1	-0.0455894	-1.0321	0.963619	12	9	26.9	24.0673	23.788	23.8089	24.4619	23.8611	23.2044
O75489	NADH dehydrogenase [ubiquinone] iron-sulfur protein 3, mitochondrial	NDUFS3	-0.192063	-1.1424	0.801278	7	7	21.2	22.3996	21.2151	21.5846	21.3495	21.6511	21.6224
O75494	Serine/arginine-rich splicing factor 10	SRSF10	0.1119	1.08065	0.875392	7	7	35.8	24.8521	24.0345	23.8808	24.3001	24.3966	24.4065
O75506	Heat shock factor-binding protein 1	HSBP1	-1.23649	-2.35625	0.195681	3	3	48.7	19.8852	18.5275	19.6805	18.9895	17.5488	17.8453
O75521	Enoyl-CoA delta isomerase 2, mitochondrial	ECI2	0.0750783	1.05342	0.876877	9	9	34.8	26.3112	26.3218	25.9095	26.3649	26.3658	26.037
O75525	KH domain-containing, RNA-binding, signal transduction-associated protein 3	KHDRBS3	-0.559526	-1.47378	0.0989776	8	7	18.5	27.321	27.7116	27.6418	27.0728	27.0661	26.8569
O75528	Transcriptional adapter 3	TADA3	0.553748	1.46789	0.428187	7	7	18.1	23.3601	24.635	24.5125	24.5114	24.8987	24.7587
O75529	TAF5-like RNA polymerase II p300/CBP-associated factor-associated factor 65 kDa subunit 5L	TAF5L	-0.29373	-1.22581	0.73146	3	3	8.5	23.6099	23.2374	23.1588	23.5514	23.3615	22.2119
O75530	Polycomb protein EED	EED	0.556447	1.47064	0.27331	7	7	21.8	25.9082	24.9453	25.3851	25.9552	26.0947	25.858
O75531	Barrier-to-autointegration factor;Barrier-to-autointegration factor, N-terminally processed	BANF1	-0.311666	-1.24114	0.815098	7	7	58.4	22.7903	23.9574	24.103	22.4471	23.1155	24.3531
O75533	Splicing factor 3B subunit 1	SF3B1	0.342277	1.26776	0.17524	50	50	39.7	29.7113	29.7369	29.951	30.1528	30.211	30.0623
O75534	Cold shock domain-containing protein E1	CSDE1	0.856525	1.81067	0.198393	37	37	45.9	26.3924	26.6053	25.7069	26.527	27.266	27.4812
O75569	Interferon-inducible double-stranded RNA-dependent protein kinase activator A	PRKRA	-0.774956	-1.71114	0.0929951	8	8	27.2	25.1334	24.5453	24.8003	24.0859	23.8053	24.2628
O75586	Mediator of RNA polymerase II transcription subunit 6	MED6	-0.0294056	-1.02059	0.976026	5	5	21.1	22.8031	23.7525	23.4825	23.0594	23.7534	23.1371
O75607	Nucleoplasmin-3	NPM3	-0.334473	-1.26092	0.168222	4	4	36.5	29.2277	29.1638	29.0126	28.8749	28.7112	28.8147
O75616	GTPase Era, mitochondrial	ERAL1	-0.778514	-1.71536	0.358519	3	3	8.9	21.5552	22.0275	21.9435	21.2686	20.0607	21.8613
O75643	U5 small nuclear ribonucleoprotein 200 kDa helicase	SNRNP200	-0.230598	-1.17332	0.46544	82	82	38.6	30.6367	30.554	30.9031	30.6208	30.3387	30.4424
O75683	Surfeit locus protein 6	SURF6	0.214264	1.16011	0.851341	7	7	26.6	23.8435	25.7085	24.6243	25.0603	25.2117	24.547
O75688	Protein phosphatase 1B	PPM1B	-2.11731	-4.33884	0.213734	6	5	21.3	19.8522	22.0166	21.0988	20.7592	17.351	18.5055
O75691	Small subunit processome component 20 homolog	UTP20	0.750378	1.68223	0.222212	48	48	20.2	27.0456	27.5691	27.5251	28.7636	27.9442	27.683
O75694	Nuclear pore complex protein Nup155	NUP155	0.216799	1.16215	0.340179	24	24	27.8	27.9409	27.8543	28.0079	28.1518	28.0479	28.2539
O75717	WD repeat and HMG-box DNA-binding protein 1	WDHD1	-0.1685	-1.12389	0.483157	11	11	13.9	23.9618	24.0332	24.0778	23.7233	23.8923	23.9516
O75718	Cartilage-associated protein	CRTAP	-0.803221	-1.74499	0.0952	11	11	30.9	22.1744	22.7069	22.3397	21.9433	21.4693	21.3988
O75746	Calcium-binding mitochondrial carrier protein Aralar1	SLC25A12	1.43447	2.70283	0.279154	9	5	14	18.9787	21.7283	20.7614	22.2837	22.4345	21.0536
O75787	Renin receptor	ATP6AP2	1.87458	3.66695	0.315122	4	4	11.3	17.1003	19.6897	18.9432	19.493	19.2305	22.6335
O75792	Ribonuclease H2 subunit A	RNASEH2A	-0.513025	-1.42704	0.207209	10	10	40.5	23.9126	24.2922	23.9232	23.852	23.3446	23.3924
O75817	Ribonuclease P protein subunit p20	POP7	0.641109	1.55953	0.118423	3	3	18.6	24.2182	23.9063	23.6087	24.5796	24.6956	24.3814
O75818	Ribonuclease P protein subunit p40	RPP40	-0.636562	-1.55462	0.573402	3	3	17.6	22.0346	21.1036	21.4986	20.8828	19.8014	22.043
O75821	Eukaryotic translation initiation factor 3 subunit G	EIF3G	-0.2344	-1.17642	0.411441	19	19	63.4	27.174	27.0013	27.2007	27.0521	26.7237	26.8969
O75822	Eukaryotic translation initiation factor 3 subunit J	EIF3J	-0.607507	-1.52362	0.0380508	9	9	53.6	26.2825	26.3689	26.2231	25.6805	25.7216	25.6499
O75828	Carbonyl reductase [NADPH] 3	CBR3	1.1294	2.18768	0.585597	14	12	61.4	22.9931	22.2985	19.386	21.7179	22.0867	24.2612
O75832	26S proteasome non-ATPase regulatory subunit 10	PSMD10	1.40279	2.64412	0.17409	8	8	57.5	23.4451	22.0594	22.2001	24.0459	23.0727	24.7944
O75844	CAAX prenyl protease 1 homolog	ZMPSTE24	0.613176	1.52962	0.263965	5	5	13.3	19.8037	20.4805	20.5398	21.0267	20.4702	21.1667
O75874	Isocitrate dehydrogenase [NADP] cytoplasmic	IDH1	1.83373	3.56457	0.0664924	20	19	45.7	23.1757	23.7309	22.3609	24.5322	24.6148	25.6217
O75886	Signal transducing adapter molecule 2	STAM2	1.26534	2.40384	0.4219	8	7	18.1	21.3276	20.7329	19.3671	22.624	19.9313	22.6683
O75909	Cyclin-K	CCNK	-1.1727	-2.25433	0.0432806	5	5	10.2	24.8529	24.4981	25.1611	23.8586	23.6921	23.4434
O75915	PRA1 family protein 3	ARL6IP5	-1.52534	-2.87855	0.237502	5	5	25	22.7106	23.2786	23.108	22.3537	22.3976	19.7699
O75934	Pre-mRNA-splicing factor SPF27	BCAS2	-0.0203406	-1.0142	0.964265	13	13	69.8	28.135	27.767	27.8982	27.8954	27.9858	27.8581
O75935	Dynactin subunit 3	DCTN3	-0.182753	-1.13505	0.762671	7	7	41.1	24.3193	24.0092	23.4086	23.6777	23.666	23.8451
O75937	DnaJ homolog subfamily C member 8	DNAJC8	0.166406	1.12226	0.607159	12	12	44.7	26.6283	26.5591	26.274	26.5343	26.7551	26.6713
O75940	Survival of motor neuron-related-splicing factor 30	SMNDC1	-0.00516192	-1.00358	0.984999	7	7	39.1	26.8151	26.784	26.7656	26.8447	26.7183	26.7862
O75947	ATP synthase subunit d, mitochondrial	ATP5H	1.81468	3.51782	0.0506706	10	10	64	22.3414	23.4748	22.7692	24.0556	24.9621	25.0118
O75953	DnaJ homolog subfamily B member 5	DNAJB5	-0.95192	-1.93445	0.568271	2	2	8.3	20.7222	21.172	19.2044	20.8732	19.6109	17.7588
O75955	Flotillin-1	FLOT1	-0.64756	-1.56652	0.127106	17	17	43.8	25.9839	25.4981	25.2997	25.0144	24.8411	24.9835
O75962	Triple functional domain protein	TRIO	0.848706	1.80088	0.595918	10	10	7.3	20.5003	20.9184	20.2195	19.6532	23.132	21.3992
O75964	ATP synthase subunit g, mitochondrial	ATP5L	1.913	3.76591	0.0666376	5	5	45.6	21.3643	19.984	19.7168	21.826	22.5453	22.4329
O75970	Multiple PDZ domain protein	MPDZ	0.912547	1.88237	0.128794	8	8	5.6	26.6986	26.3168	26.5549	27.0167	28.0644	27.2268
O75976	Carboxypeptidase D	CPD	-1.78342	-3.44241	0.152803	15	15	13.6	21.642	22.1687	19.5965	19.8123	19.1167	19.1279
O76003	Glutaredoxin-3	GLRX3	-0.0422675	-1.02973	0.980627	16	16	48.4	23.0977	23.029	21.2957	22.0046	21.9109	23.3801
O76021	Ribosomal L1 domain-containing protein 1	RSL1D1	0.209164	1.15602	0.511043	21	21	39.6	30.6578	30.5524	30.4873	30.7519	30.9954	30.5775
O76024	Wolframin	WFS1	0.799532	1.74054	0.352071	2	2	2.9	18.4071	17.2389	17.4249	18.5808	19.1699	17.7189
O76027	Annexin A9	ANXA9	0.301645	1.23255	0.795128	2	2	7.2	23.0594	21.6112	22.3265	21.9912	22.4392	23.4716
O76031	ATP-dependent Clp protease ATP-binding subunit clpX-like, mitochondrial	CLPX	0.915923	1.88678	0.085474	12	12	23.4	24.034	23.6144	23.8442	24.4147	25.1888	24.6368
O76071	Probable cytosolic iron-sulfur protein assembly protein CIAO1	CIAO1	0.588704	1.5039	0.224595	6	6	18.6	20.8064	20.0878	20.721	20.8425	21.2641	21.2748
O76080	AN1-type zinc finger protein 5	ZFAND5	0.455097	1.37087	0.835964	2	2	20.2	19.2871	22.5996	23.023	22.0104	22.5771	21.6874
P0CL80	G antigen 12F;G antigen 4;G antigen 12I;G antigen 12G;G antigen 7;G antigen 1	GAGE12F	1.59879	3.02889	0.0543333	3	3	58.7	20.5103	21.7919	21.6161	22.7592	22.9843	22.9712
O76094	Signal recognition particle subunit SRP72	SRP72	0.427262	1.34468	0.119102	22	1	34.1	27.7566	27.7144	27.564	28.0073	28.2647	28.0447
O94762	ATP-dependent DNA helicase Q5	RECQL5	0.566814	1.48125	0.138555	6	6	6	24.1976	24.0598	23.7415	24.512	24.7963	24.3911
O94763	Unconventional prefoldin RPB5 interactor 1	URI1	-2.70544	-6.52257	0.277287	7	7	24.3	23.7731	23.6337	23.5886	23.6941	17.5467	21.6383
O94766	Galactosylgalactosylxylosylprotein 3-beta-glucuronosyltransferase 3	B3GAT3	1.62054	3.0749	0.228683	5	5	23.2	20.5863	23.5954	22.4266	24.3249	23.2894	23.8557
O94776	Metastasis-associated protein MTA2	MTA2	0.0335	1.02349	0.93974	27	23	39.2	29.4793	29.705	29.5816	29.8725	29.4402	29.5537
O94804	Serine/threonine-protein kinase 10	STK10	-0.175509	-1.12936	0.838237	23	22	26.8	23.5298	23.4587	23.3916	22.5042	23.8796	23.4699
O94806	Serine/threonine-protein kinase D3	PRKD3	0.780242	1.71742	0.0443636	4	2	5.7	19.2616	19.3462	19.0095	19.8802	19.9616	20.1162
O94826	Mitochondrial import receptor subunit TOM70	TOMM70A	0.276781	1.21149	0.70315	24	24	58.2	23.7098	24.1696	24.0331	24.4743	24.7026	23.5659
O94832	Unconventional myosin-Id	MYO1D	0.88552	1.84743	0.285827	19	18	22.7	19.562	20.3287	19.9354	21.3732	19.8473	21.2621
O94842	TOX high mobility group box family member 4	TOX4	-1.17477	-2.25757	0.0437794	9	9	17.5	26.3395	26.6981	26.1992	25.5572	25.1774	24.9779
O94855	Protein transport protein Sec24D	SEC24D	-1.42992	-2.69432	0.380743	12	12	15.3	20.8751	22.3289	22.8315	18.6333	21.5736	21.5388
O94864	STAGA complex 65 subunit gamma	SUPT7L	-0.254745	-1.19312	0.498461	2	2	6.3	22.7808	22.2928	22.2473	22.12	22.196	22.2406
O94874	E3 UFM1-protein ligase 1	UFL1	0.0633691	1.0449	0.962318	18	18	27.3	24.2711	22.9889	22.6287	22.9612	23.4542	23.6634
O94875	Sorbin and SH3 domain-containing protein 2	SORBS2	-0.943663	-1.92341	0.0846859	13	2	23.1	26.1538	25.892	25.5981	25.2335	25.0488	24.5307
O94880	PHD finger protein 14	PHF14	0.106489	1.0766	0.8402	22	3	29.4	26.5226	25.9945	25.893	26.344	26.3058	26.0798
O94880	PHD finger protein 14	PHF14	-0.363612	-1.28664	0.593166	21	2	37.4	22.6988	22.5898	21.6916	21.9502	22.3236	21.6156
O94885	SAM and SH3 domain-containing protein 1	SASH1	0.471021	1.38609	0.53708	13	12	15.6	23.4458	24.0189	23.0333	24.0717	24.5082	23.3312
O94887	FERM, RhoGEF and pleckstrin domain-containing protein 2	FARP2	-0.138628	-1.10086	0.933076	5	5	10.3	21.6459	19.5065	21.2211	19.7816	20.9135	21.2626
O94888	UBX domain-containing protein 7	UBXN7	-0.481691	-1.39638	0.38564	8	8	21.7	22.6935	23.6981	23.5629	22.8896	22.7105	22.9094
O94903	Proline synthase co-transcribed bacterial homolog protein	PROSC	-0.679613	-1.60171	0.629987	8	8	31.6	23.8806	22.8778	21.3832	22.943	21.7631	21.3967
O94905	Erlin-2	ERLIN2	0.801385	1.74277	0.101412	12	9	34.5	25.094	25.1989	25.6145	26.287	26.297	25.7276
O94906	Pre-mRNA-processing factor 6	PRPF6	0.417971	1.33605	0.180199	41	41	44.1	30.1673	30.2249	30.4607	30.835	30.7561	30.5158
O94913	Pre-mRNA cleavage complex 2 protein Pcf11	PCF11	-0.0250244	-1.0175	0.977364	14	14	11.4	25.9928	25.19	25.0884	25.6633	25.2469	25.2858
O94919	Endonuclease domain-containing 1 protein	ENDOD1	3.40716	10.6086	0.0658496	10	10	30	18.4503	17.7726	19.9171	20.6834	22.0492	23.6289
O94923	D-glucuronyl C5-epimerase	GLCE	0.61423	1.53074	0.586368	2	2	4.1	21.6859	19.6656	20.1742	20.9653	20.6291	21.774
O94925	Glutaminase kidney isoform, mitochondrial	GLS	1.13295	2.19307	0.103869	20	4	38.1	21.8115	22.7471	21.7374	22.8309	23.2391	23.6249
O94925	Glutaminase kidney isoform, mitochondrial	GLS	-1.42733	-2.68949	0.585165	18	2	35.5	22.0161	22.6084	22.1299	22.9558	22.1274	17.3893
O94964	Protein SOGA1;N-terminal form;C-terminal 80 kDa form	SOGA1	0.300672	1.23172	0.788147	24	24	18.7	23.2937	21.9119	21.3221	22.423	22.5499	22.4568
O94973	AP-2 complex subunit alpha-2	AP2A2	1.19797	2.29417	0.103744	15	10	18.8	22.8005	23.6354	22.6216	24.4191	24.5874	23.6448
O94979	Protein transport protein Sec31A	SEC31A	0.204421	1.15222	0.903457	21	21	25.6	21.3505	21.6807	21.4988	20.176	22.0723	22.895
O94992	Protein HEXIM1	HEXIM1	0.0113665	1.00791	0.978741	9	9	29	26.8396	26.7336	26.8986	26.9753	26.6644	26.8662
O95071	E3 ubiquitin-protein ligase UBR5	UBR5	-0.310825	-1.24042	0.343205	45	45	22.3	28.2339	27.9153	28.3347	28.0115	27.8032	27.7368
O95104	Splicing factor, arginine/serine-rich 15	SCAF4	-2.31174	-4.96482	0.0307907	14	11	16.8	26.1473	27.0925	27.0843	24.8164	24.4755	24.0969
O95139	NADH dehydrogenase [ubiquinone] 1 beta subcomplex subunit 6	NDUFB6	0.280108	1.21429	0.835089	4	4	41.4	20.5209	18.8291	18.7947	20.0116	18.8537	20.1198
O95140	Mitofusin-2	MFN2	2.0868	4.24805	0.132913	12	11	19.6	18.5068	20.3601	21.6063	21.9969	22.2459	22.4907
O95155	Ubiquitin conjugation factor E4 B	UBE4B	0.853018	1.80628	0.699105	10	10	11	18.4628	22.3074	22.2244	22.178	22.4072	20.9685
O95159	Zinc finger protein-like 1	ZFPL1	0.849979	1.80247	0.122956	2	2	5.5	20.9229	21.7571	21.6411	22.4153	21.9867	22.469
O95163	Elongator complex protein 1	IKBKAP	0.211688	1.15804	0.7616	16	16	16.3	23.2517	22.7271	23.1097	23.8187	22.9696	22.9352
O95166	Gamma-aminobutyric acid receptor-associated protein;Gamma-aminobutyric acid receptor-associated protein-like 1	GABARAP	1.201	2.29899	0.563059	2	2	19.7	18.1068	21.5151	18.0974	21.3602	18.9205	21.0414
O95168	NADH dehydrogenase [ubiquinone] 1 beta subcomplex subunit 4	NDUFB4	2.31288	4.96874	0.185743	3	3	34.2	20.7505	20.563	17.8122	20.7616	22.0229	23.2799
O95182	NADH dehydrogenase [ubiquinone] 1 alpha subcomplex subunit 7	NDUFA7	0.949554	1.93128	0.271345	2	2	24.8	20.5228	21.1521	19.4249	20.9931	21.1866	21.7688
O95197	Reticulon-3	RTN3	0.785908	1.72418	0.377447	4	4	8.5	21.5558	22.8951	23.4274	23.3722	23.6886	23.1753
O95202	LETM1 and EF-hand domain-containing protein 1, mitochondrial	LETM1	0.658227	1.57814	0.298302	19	19	34.6	22.2872	22.5448	22.9043	22.5452	23.559	23.6068
O95208	Epsin-2	EPN2	-0.679178	-1.60123	0.370133	3	3	5.5	19.7488	19.902	19.672	18.447	18.8213	20.0169
O95218	Zinc finger Ran-binding domain-containing protein 2	ZRANB2	0.448696	1.36481	0.222395	8	8	24.1	26.2025	26.2444	25.9218	26.2835	26.7684	26.663
O95219	Sorting nexin-4	SNX4	-0.575601	-1.4903	0.521917	7	7	13.6	24.6465	25.7936	23.9372	24.3181	24.3	24.0324
O95232	Luc7-like protein 3	LUC7L3	-0.11596	-1.0837	0.856384	7	7	16.9	27.0669	27.6275	27.776	27.0871	27.6737	27.3618
O95235	Kinesin-like protein KIF20A	KIF20A	-0.783169	-1.72091	0.0818434	18	18	29.7	26.6652	26.1719	26.2277	25.798	25.5479	25.3694
O95239	Chromosome-associated kinesin KIF4A	KIF4A	0.131021	1.09507	0.741846	33	20	33.2	27.4138	27.2607	27.2063	27.411	27.664	27.199
O95248	Myotubularin-related protein 5	SBF1	-0.290881	-1.22339	0.498304	10	10	6.9	22.7345	22.9332	22.6801	22.5116	22.1379	22.8256
O95249	Golgi SNAP receptor complex member 1	GOSR1	0.502515	1.41668	0.138459	2	2	8	21.9864	21.8505	21.6096	22.1636	22.2858	22.5047
O95251	Histone acetyltransferase KAT7	KAT7	0.169668	1.1248	0.764457	11	11	21.9	26.6555	26.0463	26.4886	26.8338	26.623	26.2426
O95260	Arginyl-tRNA--protein transferase 1	ATE1	-1.41983	-2.67554	0.482562	5	5	14.9	21.7858	24.342	24.9107	20.3316	22.7969	23.6505
O95292	Vesicle-associated membrane protein-associated protein B/C	VAPB	0.192429	1.14269	0.570542	9	8	40.7	26.8661	26.8072	26.6608	26.9302	26.7749	27.2063
O95299	NADH dehydrogenase [ubiquinone] 1 alpha subcomplex subunit 10, mitochondrial	NDUFA10	1.35508	2.55811	0.0866214	8	8	16.1	22.7618	22.0854	21.2639	23.2758	23.3594	23.5411
O95302	Peptidyl-prolyl cis-trans isomerase FKBP9	FKBP9	-0.0611134	-1.04327	0.982285	12	12	19.1	22.993	20.5934	20.6191	20.0979	20.6037	23.3207
O95319	CUGBP Elav-like family member 2	CELF2	-0.827075	-1.77408	0.177456	7	6	18.2	24.83	23.9402	23.8629	23.5345	23.0378	23.5796
O95336	6-phosphogluconolactonase	PGLS	0.735456	1.66492	0.747328	11	11	56.2	21.5297	20.1976	17.2288	20.7559	20.6813	19.7252
O95340	Bifunctional 3-phosphoadenosine 5-phosphosulfate synthase 2;Sulfate adenylyltransferase;Adenylyl-sulfate kinase	PAPSS2	-0.543047	-1.45705	0.477074	13	12	23	22.9689	22.7703	23.2143	23.171	22.5169	21.6364
O95347	Structural maintenance of chromosomes protein 2	SMC2	0.0781269	1.05565	0.806589	32	32	27.2	28.0289	28.1112	27.9834	28.2711	28.1108	27.9759
O95359	Transforming acidic coiled-coil-containing protein 2	TACC2	0.489506	1.40396	0.816025	11	9	5.1	18.7409	21.9782	22.2435	21.2344	22.0417	21.1551
O95365	Zinc finger and BTB domain-containing protein 7A	ZBTB7A	-0.377865	-1.29942	0.560616	6	6	19.9	24.3416	24.3098	24.3623	24.5934	23.9402	23.3464
O95373	Importin-7	IPO7	-1.03153	-2.04419	0.192859	22	21	19.3	25.1866	24.4405	24.5851	23.2572	23.2902	24.5703
O95391	Pre-mRNA-splicing factor SLU7	SLU7	0.274913	1.20992	0.698044	4	4	13.5	23.5489	22.356	22.9207	23.3369	22.9839	23.3295
O95394	Phosphoacetylglucosamine mutase	PGM3	1.65424	3.14757	0.0224314	17	17	36.7	19.424	19.5821	19.8634	21.3143	21.5359	20.982
O95400	CD2 antigen cytoplasmic tail-binding protein 2	CD2BP2	-0.0618261	-1.04379	0.859582	14	14	54.8	28.08	28.2248	28.1245	28.0798	28.2476	27.9164
O95402	Mediator of RNA polymerase II transcription subunit 26	MED26	-0.94371	-1.92347	0.285032	4	4	8.8	22.5077	21.6957	22.6859	20.4117	22.082	21.5643
O95425	Supervillin	SVIL	-0.11867	-1.08573	0.771218	41	41	25.6	27.0158	26.8197	26.7275	26.9651	26.7133	26.5285
O95433	Activator of 90 kDa heat shock protein ATPase homolog 1	AHSA1	-0.553212	-1.46735	0.787321	18	18	60.4	21.3648	19.2887	22.2429	18.9152	21.0737	21.2478
O95453	Poly(A)-specific ribonuclease PARN	PARN	-0.315964	-1.24484	0.650315	18	18	29.9	25.8435	26.224	26.5741	26.0874	26.3034	25.303
O95456	Proteasome assembly chaperone 1	PSMG1	-1.01667	-2.02324	0.592667	6	6	25.5	18.8879	22.4581	22.691	20.555	20.1068	20.3252
O95470	Sphingosine-1-phosphate lyase 1	SGPL1	-0.765399	-1.69984	0.134041	4	4	9.5	23.6613	22.918	22.9725	22.473	22.6096	22.1731
O95478	Ribosome biogenesis protein NSA2 homolog	NSA2	-0.375842	-1.2976	0.596199	10	10	38.1	26.1078	25.0789	24.99	25.1201	25.2513	24.6778
O95486	Protein transport protein Sec24A	SEC24A	0.322422	1.25043	0.836584	11	10	10.9	21.6498	20.1205	20.0232	20.1309	20.4356	22.1943
O95487	Protein transport protein Sec24B	SEC24B	2.97469	7.86088	0.0304361	5	4	5.8	18.4684	17.4221	18.9379	20.8963	21.7862	21.07
O95503	Chromobox protein homolog 6	CBX6	-0.31735	-1.24604	0.707107	4	3	13.3	23.1151	22.577	22.8515	23.0498	22.8453	21.6964
O95571	Persulfide dioxygenase ETHE1, mitochondrial	ETHE1	-0.341663	-1.26722	0.612501	5	5	24.8	20.9908	20.4438	20.7759	20.0289	20.0977	21.0589
O95573	Long-chain-fatty-acid--CoA ligase 3	ACSL3	0.357358	1.28108	0.186174	24	21	42.9	26.1905	26.1467	26.1072	26.5861	26.6193	26.3111
O95602	DNA-directed RNA polymerase I subunit RPA1	POLR1A	0.201964	1.15026	0.352313	41	41	28.4	29.2252	29.122	29.1337	29.4656	29.3542	29.2671
O95619	YEATS domain-containing protein 4	YEATS4	-0.103116	-1.07409	0.90936	5	5	25.1	24.9517	24.5116	23.6977	24.4167	24.0033	24.4316
O95630	STAM-binding protein	STAMBP	-1.544	-2.91602	0.0534555	9	9	27.8	24.5711	24.1513	23.9475	22.0211	22.8421	23.1746
O95639	Cleavage and polyadenylation specificity factor subunit 4	CPSF4	-0.0854797	-1.06104	0.91649	9	9	45	26.4662	27.1769	27.3707	26.8968	27.2591	26.6015
O95671	N-acetylserotonin O-methyltransferase-like protein	ASMTL	-2.39528	-5.26079	0.154662	7	7	19.3	20.4299	20.9503	20.8034	16.3232	18.45	20.2247
O95696	Bromodomain-containing protein 1	BRD1	0.188868	1.13987	0.684722	16	16	17.1	26.1943	26.0145	25.8562	25.9368	26.5464	26.1484
O95707	Ribonuclease P protein subunit p29	POP4	0.180793	1.13351	0.801817	4	4	18.6	24.2261	24.104	24.8214	24.8785	24.748	24.0674
O95721	Synaptosomal-associated protein 29	SNAP29	-0.36798	-1.29054	0.693001	9	9	46.5	21.8598	21.5413	21.9541	22.4032	20.9624	20.8856
O95747	Serine/threonine-protein kinase OSR1	OXSR1	0.460646	1.37616	0.273549	10	9	23.3	22.5488	22.4837	23.0476	23.4129	23.0466	23.0025
O95757	Heat shock 70 kDa protein 4L	HSPA4L	0.573075	1.48769	0.649524	14	11	21.2	19.5998	21.661	21.454	21.8375	20.7431	21.8534
O95758	Polypyrimidine tract-binding protein 3	PTBP3	0.237359	1.17883	0.791695	5	4	13.8	24.4542	23.1047	23.8193	23.9746	23.6787	24.437
O95777	U6 snRNA-associated Sm-like protein LSm8	LSM8	-0.657961	-1.57785	0.396869	4	4	61.5	23.2594	24.34	24.5292	22.8666	23.8441	23.4441
O95782	AP-2 complex subunit alpha-1	AP2A1	-0.195574	-1.14518	0.671712	21	16	25	25.6671	25.7654	26.3146	25.7484	25.654	25.758
O95785	Protein Wiz	WIZ	0.13526	1.09829	0.835355	10	10	20.2	25.2087	24.4124	24.5943	25.1459	24.861	24.6143
O95793	Double-stranded RNA-binding protein Staufen homolog 1	STAU1	0.0677554	1.04808	0.828604	27	25	49.4	29.1708	29.071	29.0537	29.3041	29.1638	29.0309
O95807	Transmembrane protein 50A	TMEM50A	-0.243669	-1.184	0.762884	2	2	5.7	18.9906	19.2549	20.2755	19.2061	19.2005	19.3834
O95816	BAG family molecular chaperone regulator 2	BAG2	-0.308905	-1.23877	0.54835	10	10	53.6	23.5068	23.9914	23.8721	23.5855	23.8037	23.0543
O95817	BAG family molecular chaperone regulator 3	BAG3	1.26707	2.40672	0.216003	14	14	36	21.8978	21.51	20.6864	21.8779	22.2693	23.7481
O95819	Mitogen-activated protein kinase kinase kinase kinase 4	MAP4K4	-0.279346	-1.21364	0.476867	15	7	13.1	24.4018	24.4598	23.8751	23.9431	24.0395	23.9161
O95831	Apoptosis-inducing factor 1, mitochondrial	AIFM1	0.992114	1.9891	0.0393364	22	22	39.6	27.2822	26.9932	26.8524	28.1401	28.0878	27.8761
O95834	Echinoderm microtubule-associated protein-like 2	EML2	0.433563	1.35056	0.904101	11	11	19.7	25.3044	19.5674	21.5765	21.2277	23.8394	22.6819
O95861	3(2),5-bisphosphate nucleotidase 1	BPNT1	-1.4671	-2.76466	0.390727	13	13	54.8	22.2775	20.8903	18.6487	19.128	18.1856	20.1015
O95865	N(G),N(G)-dimethylarginine dimethylaminohydrolase 2	DDAH2	0.597258	1.51284	0.628175	7	6	37.2	20.975	19.5275	21.5908	20.7079	21.0679	22.1093
O95926	Pre-mRNA-splicing factor SYF2	SYF2	0.30688	1.23703	0.651699	4	4	22.4	23.3265	24.1059	23.5964	24.1437	24.3585	23.4473
O95983	Methyl-CpG-binding domain protein 3	MBD3	0.00700251	1.00487	0.99009	7	6	25.1	24.8026	24.3256	25.2959	25.0275	24.5316	24.886
O96000	NADH dehydrogenase [ubiquinone] 1 beta subcomplex subunit 10	NDUFB10	1.15744	2.23061	0.0710255	5	5	33.7	22.6407	23.0161	22.1431	23.5429	24.1472	23.5822
O96008	Mitochondrial import receptor subunit TOM40 homolog	TOMM40	0.356876	1.28065	0.136466	10	10	32.1	22.0826	21.8689	22.0693	22.3945	22.3069	22.3901
O96013	Serine/threonine-protein kinase PAK 4	PAK4	0.388885	1.30938	0.360711	10	9	27.6	24.2278	23.7935	23.623	24.5246	24.0608	24.2256
O96019	Actin-like protein 6A	ACTL6A	0.192169	1.14248	0.469567	13	13	35.2	27.3057	27.0591	27.1827	27.4375	27.4422	27.2442
O96028	Histone-lysine N-methyltransferase NSD2	WHSC1	0.0434017	1.03054	0.938216	16	16	18.6	26.8883	26.4291	26.3939	26.8544	26.5872	26.3999
P00338	L-lactate dehydrogenase A chain	LDHA	0.223578	1.16763	0.767635	32	29	60.2	29.0881	28.4532	28.6072	28.6643	28.5866	29.5683
P00352	Retinal dehydrogenase 1	ALDH1A1	-1.92928	-3.80865	0.451446	17	14	41.7	21.8178	23.0372	23.7485	18.46	20.1273	24.2284
P00367	Glutamate dehydrogenase 1, mitochondrial	GLUD1	-0.168337	-1.12376	0.661502	25	1	45.9	29.4108	29.1157	29.241	29.2116	29.2239	28.827
P00387	NADH-cytochrome b5 reductase 3;NADH-cytochrome b5 reductase 3 membrane-bound form;NADH-cytochrome b5 reductase 3 soluble form	CYB5R3	-0.126727	-1.09181	0.877878	13	13	52.5	22.3188	23.3394	23.1	22.467	22.7381	23.1729
P00390	Glutathione reductase, mitochondrial	GSR	0.547831	1.46189	0.483935	14	14	36.5	22.7666	22.0393	21.9641	22.5225	22.2978	23.5932
P00403	Cytochrome c oxidase subunit 2	MT	0.692879	1.61651	0.161829	4	4	14.5	22.3459	22.0204	21.656	22.964	22.3595	22.7774
P00441	Superoxide dismutase [Cu-Zn]	SOD1	0.0848821	1.0606	0.930911	9	9	50.6	25.4293	25.5636	24.468	24.8906	25.1263	25.6986
P00492	Hypoxanthine-guanine phosphoribosyltransferase	HPRT1	-0.328228	-1.25547	0.566876	9	9	58.7	21.4651	21.4861	21.2824	20.6	21.0192	21.6297
P00505	Aspartate aminotransferase, mitochondrial	GOT2	1.22868	2.34352	0.0109677	16	16	39.3	23.9077	23.7836	23.7742	24.9149	25.0568	25.1797
P00558	Phosphoglycerate kinase 1	PGK1	0.405774	1.3248	0.385551	35	30	75.1	29.0751	29.0293	28.774	29.1722	29.0875	29.836
P00568	Adenylate kinase isoenzyme 1	AK1	-0.336157	-1.26239	0.785541	11	11	61.9	22.1578	22.4697	22.3262	21.4096	21.2567	23.279
P00750	Tissue-type plasminogen activator;Tissue-type plasminogen activator chain A;Tissue-type plasminogen activator chain B	PLAT	0.671048	1.59223	0.188411	9	9	22.6	25.9741	25.5065	25.1347	26.3014	26.3917	25.9354
P01011	Alpha-1-antichymotrypsin;Alpha-1-antichymotrypsin His-Pro-less	SERPINA3	-4.43058	-21.5644	0.0502414	11	11	25.3	22.9123	24.0396	24.7205	18.3109	18.3319	21.7378
P01034	Cystatin-C	CST3	-0.524306	-1.43824	0.790815	3	3	30.8	21.936	21.1518	21.2082	18.7559	22.0191	21.948
P01040	Cystatin-A;Cystatin-A, N-terminally processed	CSTA	3.11342	8.65432	0.224594	6	6	68.4	18.4035	20.4904	20.436	21.9149	20.5336	26.2215
P01111	GTPase NRas	NRAS	-0.362755	-1.28588	0.53055	7	2	39.2	22.6244	22.3292	22.9656	22.0835	21.9653	22.7821
P0DOX5	Ig gamma-1 chain C region;Ig gamma-3 chain C region	IGHG1	1.25509	2.38682	0.767571	8	6	22.5	18.0186	19.2286	21.855	18.383	18.9869	25.4976
P01903	HLA class II histocompatibility antigen, DR alpha chain	HLA	-6.10762	-68.9568	0.00752941	8	8	39.4	23.9997	24.4876	24.6374	16.8876	19.3671	18.5471
P02511	Alpha-crystallin B chain	CRYAB	2.54415	5.83264	0.0627506	9	9	50.9	22.0035	19.702	20.0804	22.9549	22.8924	23.5711
P02545	Prelamin-A/C;Lamin-A/C	LMNA	1.04876	2.06875	0.070127	80	1	81.9	31.7149	31.8057	31.0398	32.5178	32.8287	32.36
P02545	Prelamin-A/C;Lamin-A/C	LMNA	1.01696	2.02365	0.108416	76	2	81.3	25.665	26.8156	26.2631	27.1888	27.5048	27.1011
P02649	Apolipoprotein E	APOE	0.0926126	1.0663	0.925587	15	12	51.1	21.5118	22.0796	21.8706	22.3935	22.2211	21.1252
P02751	Fibronectin;Anastellin;Ugl-Y1;Ugl-Y2;Ugl-Y3	FN1	-3.49669	-11.2878	0.00675556	51	51	31.7	26.6884	26.2989	26.5335	23.3567	23.3605	22.3135
P02786	Transferrin receptor protein 1;Transferrin receptor protein 1, serum form	TFRC	0.712563	1.63871	0.191162	26	26	37.6	22.2189	21.3021	21.6727	22.1578	22.5111	22.6624
P02787	Serotransferrin	TF	0.526187	1.44012	0.801634	10	9	16.3	18.0439	20.8076	20.9281	19.7201	19.7813	21.8568
P02788	Lactotransferrin;Lactoferricin-H;Kaliocin-1;Lactoferroxin-A;Lactoferroxin-B;Lactoferroxin-C	LTF	-0.434246	-1.3512	0.612665	14	12	26.9	19.5062	19.019	19.8359	19.1133	18.2235	19.7216
P02792	Ferritin light chain	FTL	1.50486	2.83797	0.21191	6	6	41.1	17.827	17.6526	19.3421	20.9028	19.5906	18.8429
P02794	Ferritin heavy chain;Ferritin heavy chain, N-terminally processed	FTH1	1.07149	2.1016	0.0319506	10	10	68.3	22.3647	22.0387	21.9353	23.1592	23.1142	23.2797
P04040	Catalase	CAT	1.34072	2.53278	0.495901	19	19	37	20.1789	22.6058	19.9421	20.9914	21.4727	24.2849
P04075	Fructose-bisphosphate aldolase A	ALDOA	0.356915	1.28068	0.636368	26	24	79.7	28.3736	29.1828	29.6586	29.1268	29.4262	29.7327
P04080	Cystatin-B	CSTB	0.975954	1.96694	0.199279	6	6	86.7	24.4356	23.5781	24.0753	24.3314	24.9779	25.7077
P04083	Annexin A1	ANXA1	-5.29203	-39.1796	0.130082	31	31	77.5	27.7323	27.5876	26.9084	20.6512	18.8225	26.8786
P04179	Superoxide dismutase [Mn], mitochondrial	SOD2	1.63907	3.11465	0.330165	9	9	35.8	20.9987	19.9644	17.186	20.3952	21.0374	21.6338
P04181	Ornithine aminotransferase, mitochondrial;Ornithine aminotransferase, hepatic form;Ornithine aminotransferase, renal form	OAT	1.47403	2.77797	0.375989	15	15	33.7	18.7317	17.1531	16.7233	19.1249	17.2375	20.6678
P04183	Thymidine kinase, cytosolic	TK1	-0.490155	-1.4046	0.155249	6	6	36.3	20.1555	19.8856	20.0279	19.2831	19.734	19.5815
P04229	HLA class II histocompatibility antigen, DRB1-1 beta chain;HLA class II histocompatibility antigen, DRB1-16 beta chain;HLA class II histocompatibility antigen, DR beta 5 chain	HLA	-1.87712	-3.67341	0.0789213	8	2	32	21.2758	21.0211	21.1352	18.326	19.0891	20.3857
P04233	HLA class II histocompatibility antigen gamma chain	CD74	-4.93224	-30.5318	0.0357412	8	2	37.9	23.7056	23.1439	23.0933	16.3744	19.1695	19.6021
P04259	Keratin, type II cytoskeletal 6B	KRT6B	1.016	2.0223	0.844645	39	1	56.6	25.6458	19.8008	18.6177	21.5895	19.3021	26.2207
P04279	Semenogelin-1;Alpha-inhibin-92;Alpha-inhibin-31;Seminal basic protein	SEMG1	-0.0214411	-1.01497	0.988639	18	15	39.8	19.1607	21.8312	21.4119	21.1701	21.2677	19.9015
P04350	Tubulin beta-4A chain	TUBB4A	0.711559	1.63757	0.737787	29	3	61.7	21.9042	20.2356	21.5801	23.0658	23.0797	19.709
P04406	Glyceraldehyde-3-phosphate dehydrogenase	GAPDH	0.609719	1.52596	0.1436	24	24	76.4	30.524	30.3249	30.4973	30.7431	31.0096	31.4226
P04439	HLA class I histocompatibility antigen, A-3 alpha chain;HLA class I histocompatibility antigen, A-36 alpha chain;HLA class I histocompatibility antigen, A-1 alpha chain;HLA class I histocompatibility antigen, A-11 alpha chain	HLA	0.708056	1.6336	0.311805	18	4	53.4	23.4772	23.5515	23.3538	23.832	23.6421	25.0326
P04632	Calpain small subunit 1	CAPNS1	0.205064	1.15274	0.876378	9	7	48.9	20.7979	22.0254	20.901	20.9954	20.8592	22.485
P04792	Heat shock protein beta-1	HSPB1	0.860287	1.8154	0.36963	17	17	72.2	27.7394	27.5297	26.7054	27.5966	27.6799	29.2789
P04843	Dolichyl-diphosphooligosaccharide--protein glycosyltransferase subunit 1	RPN1	0.0163193	1.01138	0.979004	28	28	44.6	28.5568	28.6167	29.1767	28.8101	28.7816	28.8074
P04844	Dolichyl-diphosphooligosaccharide--protein glycosyltransferase subunit 2	RPN2	0.136097	1.09893	0.836035	12	12	28.3	26.1965	26.7634	27.1956	26.8766	26.9123	26.7749
P04899	Guanine nucleotide-binding protein G(i) subunit alpha-2	GNAI2	-0.275874	-1.21073	0.668061	13	8	41.1	25.8127	25.7406	26.6299	26.0451	25.5004	25.8101
P05023	Sodium/potassium-transporting ATPase subunit alpha-1	ATP1A1	-0.122999	-1.089	0.858321	41	28	40.4	26.2801	26.9733	26.4033	26.579	26.0022	26.7066
P05067	Amyloid beta A4 protein;N-APP;Soluble APP-alpha;Soluble APP-beta;C99;Beta-amyloid protein 42;Beta-amyloid protein 40;C83;P3(42);P3(40);C80;Gamma-secretase C-terminal fragment 59;Gamma-secretase C-terminal fragment 57;Gamma-secretase C-terminal fragment 50;C31	APP	0.309165	1.23899	0.801802	7	7	16	22.6484	21.4513	21.2144	22.0116	21.3122	22.9177
P05090	Apolipoprotein D	APOD	3.57847	11.9461	0.0373478	4	4	19.6	18.7058	20.4325	20.3032	23.3631	22.5258	24.2881
P05091	Aldehyde dehydrogenase, mitochondrial	ALDH2	1.52012	2.86815	0.543946	15	12	30.2	21.351	18.0033	18.7574	20.2019	18.9811	23.4891
P05109	Protein S100-A8;Protein S100-A8, N-terminally processed	S100A8	2.31034	4.96	0.631612	11	11	54.8	24.2247	23.0658	24.4546	24.5587	21.7896	32.3278
P05114	Non-histone chromosomal protein HMG-14	HMGN1	-0.736415	-1.66603	0.295974	2	2	21	25.5915	24.8723	24.054	24.0613	24.1043	24.143
P05120	Plasminogen activator inhibitor 2	SERPINB2	-0.326617	-1.25407	0.706785	5	5	16.1	21.504	21.965	21.4796	21.4789	20.4992	21.9907
P05141	ADP/ATP translocase 2;ADP/ATP translocase 2, N-terminally processed	SLC25A5	0.697996	1.62225	0.0503978	17	9	39.3	28.1727	28.2504	28.1926	29.0505	28.6776	28.9816
P05165	Propionyl-CoA carboxylase alpha chain, mitochondrial	PCCA	1.65796	3.1557	0.23781	4	4	7.8	19.0822	21.5845	21.8667	23.0607	21.7179	22.7287
P05198	Eukaryotic translation initiation factor 2 subunit 1	EIF2S1	0.445786	1.36206	0.379082	28	28	68.6	29.655	28.9995	28.7647	29.7256	29.6388	29.3921
P05362	Intercellular adhesion molecule 1	ICAM1	-4.11766	-17.3596	0.0184	15	15	32.9	24.797	25.5862	25.4467	21.9013	20.0877	21.4879
P05386	60S acidic ribosomal protein P1	RPLP1	-0.16739	-1.12302	0.909418	5	4	90.4	24.6929	26.6694	26.2176	25.116	26.3076	25.6541
P05387	60S acidic ribosomal protein P2	RPLP2	0.0618725	1.04382	0.88619	11	10	95.7	32.4156	32.2492	31.9822	32.3109	32.3905	32.1312
P05388	60S acidic ribosomal protein P0;60S acidic ribosomal protein P0-like	RPLP0	0.294259	1.22625	0.31818	17	17	57.7	30.4399	30.3343	30.401	30.7007	30.8923	30.465
P05412	Transcription factor AP-1	JUN	1.70283	3.25539	0.0191169	3	2	11.2	20.707	20.9898	20.5047	22.3324	22.2951	22.6823
P05423	DNA-directed RNA polymerase III subunit RPC4	POLR3D	0.603841	1.51976	0.445996	9	9	32.2	26.5712	25.9998	25.2613	27.1542	26.3254	26.1642
P05455	Lupus La protein	SSB	-0.00936063	-1.00651	0.985147	29	29	50	27.534	27.4575	27.9662	27.6797	27.5204	27.7295
P05549	Transcription factor AP-2-alpha;Transcription factor AP-2-epsilon;Transcription factor AP-2-beta	TFAP2A	-0.370227	-1.29256	0.513367	10	7	28.8	23.7193	24.3985	24.6377	23.9858	24.0619	23.5971
P05556	Integrin beta-1	ITGB1	-1.51626	-2.86049	0.136449	18	18	23.8	23.8571	23.1359	23.3698	22.9824	20.8769	21.9547
P05783	Keratin, type I cytoskeletal 18	KRT18	0.849235	1.80155	0.604142	17	9	50.7	15.3661	18.5153	17.5051	18.0102	18.7868	17.1372
P05976	Myosin light chain 1/3, skeletal muscle isoform;Myosin light chain 3	MYL1	-0.143254	-1.10439	0.842467	2	2	10.7	24.9418	24.2068	24.5576	24.4487	23.9843	24.8434
P05997	Collagen alpha-2(V) chain	COL5A2	-2.45466	-5.48184	0.125891	3	3	2.8	21.8044	22.7308	22.7558	20.6826	21.286	17.9584
P06132	Uroporphyrinogen decarboxylase	UROD	1.94718	3.8562	0.101261	8	8	24.3	16.5235	18.7267	18.4717	20.2747	19.3675	19.9212
P06239	Tyrosine-protein kinase Lck	LCK	0.973817	1.96403	0.20735	9	8	22.2	17.5101	17.9423	18.1271	19.3142	17.9532	19.2337
P06396	Gelsolin	GSN	-1.46621	-2.76295	0.0663318	36	16	48	27.7983	27.2464	26.9621	25.4881	25.631	26.489
P06400	Retinoblastoma-associated protein	RB1	-0.501223	-1.41541	0.228151	11	11	14.2	24.0914	23.6273	23.8544	23.6102	23.0333	23.4258
P06454	Prothymosin alpha;Prothymosin alpha, N-terminally processed;Thymosin alpha-1	PTMA	-0.264534	-1.20125	0.823179	3	3	17.3	26.7331	26.1441	25.0443	26.09	26.0104	25.0276
P06493	Cyclin-dependent kinase 1	CDK1	-0.795822	-1.73607	0.131701	12	10	41.8	26.0199	25.0531	25.37	24.6591	24.6904	24.7061
P06576	ATP synthase subunit beta, mitochondrial	ATP5B	0.687041	1.60998	0.0958013	29	29	68.1	28.0572	27.8553	27.6658	28.278	28.5753	28.7861
P06702	Protein S100-A9	S100A9	1.87349	3.66418	0.706043	9	9	67.5	25.8002	25.2303	25.7118	26.3226	22.7073	33.3329
P06703	Protein S100-A6	S100A6	2.00465	4.01291	0.111827	7	7	34.4	21.3344	21.6036	19.1026	22.4039	22.8191	22.8316
P06730	Eukaryotic translation initiation factor 4E	EIF4E	0.152253	1.1113	0.579623	8	8	43.3	26.1231	26.2226	25.9682	26.2662	26.3552	26.1493
P06733	Alpha-enolase	ENO1	0.565153	1.47954	0.29419	45	42	90.8	30.0975	29.9842	29.5579	30.075	30.2885	30.9716
P06737	Glycogen phosphorylase, liver form	PYGL	0.485924	1.40048	0.827799	35	27	41.5	21.2792	19.4587	19.7135	18.5994	21.007	22.3029
P06744	Glucose-6-phosphate isomerase	GPI	0.896053	1.86097	0.245622	23	18	44.8	26.6859	26.6399	25.6162	26.6368	27.1728	27.8206
P06746	DNA polymerase beta	POLB	-0.886138	-1.84822	0.0680996	10	10	34.3	25.1927	25.1455	24.634	23.9562	24.334	24.0238
P06748	Nucleophosmin	NPM1	-0.509347	-1.42341	0.57672	17	17	72.5	32.5273	34.04	34.2531	33.0175	33.2081	33.0668
P06753	Tropomyosin alpha-3 chain	TPM3	0.0853062	1.06091	0.92071	23	1	57.2	24.1946	25.3968	25.0445	25.0462	24.9501	24.8955
P06753	Tropomyosin alpha-3 chain	TPM3	-0.583609	-1.49859	0.103761	37	5	76.2	32.9925	32.8218	32.5623	32.3756	32.202	32.0482
P06756	Integrin alpha-V;Integrin alpha-V heavy chain;Integrin alpha-V light chain	ITGAV	-0.34424	-1.26948	0.833865	30	30	39.7	20.0625	19.7851	20.3103	17.9844	20.5712	20.5695
P07093	Glia-derived nexin	SERPINE2	-1.7529	-3.37035	0.19746	14	1	36.4	22.7181	22.7512	22.7369	22.6476	20.7919	19.5079
P07093	Glia-derived nexin	SERPINE2	-1.21118	-2.31527	0.0440669	15	2	36.3	27.6823	27.7219	27.7342	26.7194	26.7733	26.0121
P07099	Epoxide hydrolase 1	EPHX1	-1.31054	-2.48034	0.46263	8	8	14.9	21.0412	20.4115	20.5275	17.7724	21.711	18.5651
P07108	Acyl-CoA-binding protein	DBI	-0.08693	-1.06211	0.98028	5	5	63.2	22.448	22.0042	22.3393	20.9593	20.2069	25.3644
P07195	L-lactate dehydrogenase B chain	LDHB	0.298349	1.22974	0.586396	29	26	59.6	28.5103	27.8935	27.5575	28.2768	28.1771	28.4024
P07196	Neurofilament light polypeptide	NEFL	2.45832	5.49576	0.03914	7	6	14.2	20.9426	22.0637	21.5477	23.433	24.7153	23.7806
P07199	Major centromere autoantigen B	CENPB	0.044906	1.03162	0.929879	8	8	15.2	27.2563	26.7584	26.8599	27.079	27.0852	26.8452
P07237	Protein disulfide-isomerase	P4HB	-0.0929324	-1.06654	0.90481	44	44	68.5	28.8242	28.8745	28.3603	28.2788	28.348	29.1534
P07305	Histone H1.0;Histone H1.0, N-terminally processed	H1F0	-0.861673	-1.81714	0.0858662	6	6	21.1	28.2015	28.9014	28.671	27.8733	27.8358	27.4799
P07339	Cathepsin D;Cathepsin D light chain;Cathepsin D heavy chain	CTSD	0.914644	1.8851	0.429662	20	20	48.3	25.0824	25.2846	25.0261	25.3687	25.2061	27.5623
P07355	Annexin A2;Putative annexin A2-like protein	ANXA2	-0.469258	-1.3844	0.225213	46	46	77.9	31.1471	31.3573	31.0097	30.4407	30.6524	31.0132
P07384	Calpain-1 catalytic subunit	CAPN1	1.45426	2.74016	0.116715	19	19	32.6	20.167	19.8042	20.2088	21.6744	20.4855	22.3829
P07437	Tubulin beta chain	TUBB	0.216266	1.16172	0.598391	32	6	59.2	28.5278	28.0813	28.1946	28.3424	28.7489	28.3611
P07602	Prosaposin;Saposin-A;Saposin-B-Val;Saposin-B;Saposin-C;Saposin-D	PSAP	0.097585	1.06998	0.95863	27	27	45.6	24.7934	24.4686	22.5573	23.1619	24.6521	24.2981
P07686	Beta-hexosaminidase subunit beta;Beta-hexosaminidase subunit beta chain B;Beta-hexosaminidase subunit beta chain A	HEXB	-1.07272	-2.1034	0.0399344	15	15	29.3	22.0739	22.0558	22.4833	20.903	21.2054	21.2865
P07711	Cathepsin L1;Cathepsin L1 heavy chain;Cathepsin L1 light chain	CTSL	1.02631	2.03681	0.0341348	4	4	12.6	22.8715	23.1939	22.7669	23.8891	23.9531	24.0691
P07737	Profilin-1	PFN1	0.470451	1.38554	0.311554	15	15	77.9	27.5026	27.7581	27.4842	27.6852	27.9622	28.509
P07741	Adenine phosphoribosyltransferase	APRT	0.366305	1.28905	0.855943	7	7	43.9	22.4264	22.5232	19.788	21.1868	21.4885	23.1613
P07814	Bifunctional glutamate/proline--tRNA ligase;Glutamate--tRNA ligase;Proline--tRNA ligase	EPRS	0.255296	1.19358	0.445542	58	58	41.9	29.2455	28.825	29.055	29.4393	29.3085	29.1436
P07858	Cathepsin B;Cathepsin B light chain;Cathepsin B heavy chain	CTSB	2.09271	4.26549	0.0197273	15	15	43.1	24.6344	24.7657	24.7113	26.4712	26.5986	27.3198
P07900	Heat shock protein HSP 90-alpha	HSP90AA1	0.169087	1.12435	0.590806	66	45	64.9	30.1506	30.2266	30.5057	30.401	30.4133	30.5759
P07910	Heterogeneous nuclear ribonucleoproteins C1/C2	HNRNPC	-0.0534528	-1.03775	0.918749	15	9	47.4	30.4107	30.711	30.4629	30.4123	30.77	30.242
P07919	Cytochrome b-c1 complex subunit 6, mitochondrial	UQCRH	-1.07311	-2.10396	0.40245	6	6	71.4	18.6513	20.572	19.9944	17.8378	18.2053	19.9553
P07942	Laminin subunit beta-1	LAMB1	-3.19711	-9.1712	0.00625	49	49	34.6	25.5376	25.925	25.8336	22.9534	22.5665	22.185
P07951	Tropomyosin beta chain	TPM2	-3.81809	-14.1046	0.0172973	23	1	50.7	23.7883	22.5444	23.0485	18.7494	20.0595	19.118
P07951	Tropomyosin beta chain	TPM2	-1.30347	-2.46822	0.0351243	25	2	54.9	30.1071	29.9183	29.6541	28.7312	28.7444	28.2935
P07954	Fumarate hydratase, mitochondrial	FH	1.0505	2.07125	0.411338	13	13	34.5	22.2436	24.0453	23.5414	24.1985	23.2367	25.5466
P07996	Thrombospondin-1	THBS1	-4.35462	-20.4584	0.00688889	29	13	29.5	25.8724	25.5535	25.4459	20.7516	21.7283	21.3282
P08047	Transcription factor Sp1	SP1	-1.08566	-2.12235	0.280273	4	4	10.4	26.4473	24.4139	24.897	24.7062	23.8165	23.9785
P08133	Annexin A6	ANXA6	-1.72865	-3.31418	0.0186329	45	45	64.3	27.0292	26.8806	26.5917	24.929	25.3866	25
P08134	Rho-related GTP-binding protein RhoC	RHOC	1.03677	2.05163	0.206123	10	3	40.9	21.9234	21.6249	22.2981	22.9722	22.1708	23.8137
P08195	4F2 cell-surface antigen heavy chain	SLC3A2	-0.161755	-1.11865	0.906346	23	1	37.7	24.1766	22.8204	22.2291	22.9106	22.4026	23.4277
P08237	ATP-dependent 6-phosphofructokinase, muscle type	PFKM	1.40925	2.65599	0.032097	21	19	32.7	24.8047	24.505	24.4	25.8444	26.3352	25.7579
P08238	Heat shock protein HSP 90-beta	HSP90AB1	0.16773	1.12329	0.50373	67	42	64.1	31.8198	31.691	31.9445	32.0223	31.9102	32.026
P08240	Signal recognition particle receptor subunit alpha	SRPR	0.574055	1.4887	0.0584776	18	18	32.3	26.0632	25.8627	26.1406	26.6214	26.5511	26.6161
P08311	Cathepsin G	CTSG	0.241848	1.18251	0.801918	2	2	11.4	23.0523	24.6169	24.2698	24.0318	24.3607	24.2721
P08559	Pyruvate dehydrogenase E1 component subunit alpha, somatic form, mitochondrial	PDHA1	0.972673	1.96247	0.465078	13	11	37	19.9622	22.1933	19.8143	20.8912	21.6142	22.3824
P08572	Collagen alpha-2(IV) chain;Canstatin	COL4A2	-0.0257517	-1.01801	0.979253	5	5	4	24.8727	24.9246	24.5188	25.1334	25.0077	24.0978
P08574	Cytochrome c1, heme protein, mitochondrial	CYC1	1.58007	2.98984	0.085636	6	6	22.5	21.1617	21.9013	21.9388	24.0766	22.5549	23.1105
P08579	U2 small nuclear ribonucleoprotein B	SNRPB2	-0.521409	-1.43536	0.295781	7	6	32.4	26.3872	27.1073	27.2878	26.4441	26.5165	26.2575
P08582	Melanotransferrin	MFI2	-0.485867	-1.40043	0.706626	21	21	35.4	21.4867	23.556	23.8291	22.5436	22.3718	22.4987
P08621	U1 small nuclear ribonucleoprotein 70 kDa	SNRNP70	-0.0874647	-1.0625	0.840371	23	23	44.4	29.9347	29.7613	30.1562	30.0473	29.8704	29.6721
P08648	Integrin alpha-5;Integrin alpha-5 heavy chain;Integrin alpha-5 light chain	ITGA5	-0.0740776	-1.05269	0.932847	9	9	11.1	21.5427	21.0897	21.2054	20.5823	21.2766	21.7566
P08651	Nuclear factor 1 C-type	NFIC	-0.423049	-1.34076	0.138716	4	3	12.3	25.5591	25.6819	25.6228	25.3739	25.2054	25.0153
P08670	Vimentin	VIM	-0.740031	-1.67021	0.125735	74	70	92.9	35.2003	35.3821	34.972	34.2522	34.8901	34.1921
P08708	40S ribosomal protein S17	RPS17	-0.074475	-1.05298	0.845197	11	11	44.4	29.3526	29.6522	29.2404	29.3696	29.3786	29.2737
P08758	Annexin A5	ANXA5	0.432976	1.35002	0.381824	32	32	75.6	28.3267	27.8998	27.6791	28.1847	28.2193	28.8005
P08865	40S ribosomal protein SA	RPSA	0.111135	1.08008	0.713474	12	12	51.2	31.0474	30.8755	30.8304	31.1272	31.0622	30.8972
P08962	CD63 antigen	CD63	-0.882757	-1.8439	0.210456	2	2	20.5	23.0212	23.1122	23.2597	22.0458	21.6401	23.0589
P09001	39S ribosomal protein L3, mitochondrial	MRPL3	2.92685	7.60448	0.0584752	3	3	12.1	17.3046	17.7551	18.4423	21.9014	19.2658	21.1154
P09012	U1 small nuclear ribonucleoprotein A	SNRPA	0.211999	1.15829	0.687776	7	6	33	28.2861	28.2038	28.9532	28.8018	28.6709	28.6064
P09104	Gamma-enolase	ENO2	-0.708901	-1.63456	0.508583	22	19	65.2	24.746	24.3849	23.386	22.3948	24.1848	23.8106
P09110	3-ketoacyl-CoA thiolase, peroxisomal	ACAA1	0.00650342	1.00452	0.992203	13	13	37.5	23.436	23.7439	23.1071	22.8658	23.468	23.9726
P09211	Glutathione S-transferase P	GSTP1	-0.053175	-1.03755	0.962046	19	19	73.8	27.5631	27.4261	27.2474	26.819	27.0747	28.1833
P09234	U1 small nuclear ribonucleoprotein C	SNRPC	-0.0639388	-1.04532	0.937827	3	3	19.5	27.2467	26.9616	27.7698	26.971	27.776	27.0392
P09382	Galectin-1	LGALS1	-0.244293	-1.18451	0.753029	10	10	67.4	29.0055	28.776	28.2928	27.8815	28.4892	28.9707
P09417	Dihydropteridine reductase	QDPR	1.75279	3.3701	0.112005	17	17	71.3	23.8721	22.7231	21.4814	24.4787	24.425	24.4312
P09429	High mobility group protein B1;Putative high mobility group protein B1-like 1	HMGB1	-0.358121	-1.28176	0.735219	12	10	31.2	30.9013	30.8292	31.8655	31.7232	30.604	30.1945
P09471	Guanine nucleotide-binding protein G(o) subunit alpha	GNAO1	2.20352	4.60602	0.196454	8	5	26.8	19.5023	18.5995	22.3757	22.2722	22.8583	21.9575
P09486	SPARC	SPARC	-1.74121	-3.34315	0.0788743	14	14	45.2	24.2002	23.9572	23.5946	22.9689	22.3772	21.1822
P09493			-0.681061	-1.60332	0.0691864	20	3	49	28.3358	28.5518	28.1231	27.6361	27.792	27.5393
P09496	Clathrin light chain A	CLTA	0.0938492	1.06721	0.687375	8	8	31.7	24.5703	24.4533	24.591	24.654	24.5721	24.6701
P09497	Clathrin light chain B	CLTB	3.33941	10.1219	0.114728	7	7	23.2	22.5353	17.6422	19.584	23.3429	23.0118	23.425
P09525	Annexin A4	ANXA4	1.33722	2.52664	0.321087	23	23	63.9	22.989	22.9627	21.3299	22.8418	23.1744	25.2771
P09543	2,3-cyclic-nucleotide 3-phosphodiesterase	CNP	-0.630052	-1.54762	0.276098	24	24	49.6	25.0804	25.3356	25.7707	24.5649	24.4199	25.3118
P09601	Heme oxygenase 1	HMOX1	2.19501	4.57893	0.228794	7	7	28.8	17.1442	20.766	19.4847	21.4155	20.011	22.5535
P09622	Dihydrolipoyl dehydrogenase, mitochondrial	DLD	0.707787	1.6333	0.57739	15	15	34.1	23.1263	25.5429	25.1504	25.4151	24.7866	25.7412
P09651	Heterogeneous nuclear ribonucleoprotein A1;Heterogeneous nuclear ribonucleoprotein A1, N-terminally processed;Heterogeneous nuclear ribonucleoprotein A1-like 2	HNRNPA1	-0.15062	-1.11005	0.76448	23	23	63.4	32.7745	33.4047	33.3192	32.9337	33.1634	32.9496
P09661	U2 small nuclear ribonucleoprotein A	SNRPA1	-0.0841103	-1.06003	0.826205	20	20	56.1	29.4127	29.6913	29.686	29.4086	29.6875	29.4416
P09874	Poly [ADP-ribose] polymerase 1	PARP1	-0.396345	-1.31617	0.145562	55	55	49.1	32.3639	32.0561	32.2022	31.8889	31.8217	31.7225
P09884	DNA polymerase alpha catalytic subunit	POLA1	-0.311321	-1.24084	0.548183	7	7	7.5	25.8251	25.3445	25.1765	25.0712	25.4888	24.8522
P09936	Ubiquitin carboxyl-terminal hydrolase isozyme L1	UCHL1	3.45979	11.0027	0.00496	9	9	51.6	23.143	22.5195	22.3072	25.9935	26.2267	26.1289
P09960	Leukotriene A-4 hydrolase	LTA4H	0.396662	1.31646	0.910959	19	19	41.6	22.4561	19.9309	20.6275	18.9577	20.6971	24.5496
P09972	Fructose-bisphosphate aldolase C	ALDOC	0.353352	1.27753	0.560559	23	21	60.2	26.9598	27.2011	27.9715	27.6981	27.5311	27.9633
Q71UI9	Histone H2A.V;Histone H2A.Z	H2AFV	-0.710682	-1.63658	0.552081	5	3	31.2	26.8228	26.3508	24.963	24.6616	26.3192	25.0238
Q99878	Histone H2A type 1-J;Histone H2A type 1-H;Histone H2A.J;Histone H2A type 2-C;Histone H2A type 2-A;Histone H2A type 1-D;Histone H2A type 1	HIST1H2AJ	-0.272514	-1.20791	0.782447	9	2	41.4	29.3079	30.4666	29.4668	28.9677	30.1547	29.3013
P0C1Z6	TCF3 fusion partner	TFPT	-0.209197	-1.15604	0.672346	2	2	10.2	23.122	22.4411	22.4856	22.4773	22.5694	22.3744
P0CAP2	DNA-directed RNA polymerase II subunit GRINL1A	POLR2M	-0.539541	-1.45351	0.494511	3	3	8.8	19.8916	20.0104	20.3065	18.6489	19.7485	20.1926
P0CG39	POTE ankyrin domain family member J	POTEJ	-0.66551	-1.58613	0.873688	6	1	6.3	21.1832	20.3479	22.1399	16.137	22.7856	22.752
P0DMU9	Cancer/testis antigen family 45 member A10	CT45A10	-0.270156	-1.20594	0.509016	12	2	58.2	23.8121	23.1725	23.6264	23.3226	23.1574	23.3205
P0DMV9	Heat shock 70 kDa protein 1B;Heat shock 70 kDa protein 1A	HSPA1B	0.47683	1.39168	0.155499	38	25	57.3	29.8385	29.8491	30.2108	30.5222	30.2801	30.5265
P0DN76	Splicing factor U2AF 35 kDa subunit;Splicing factor U2AF 26 kDa subunit	U2AF1	-0.216284	-1.16174	0.706885	7	7	29.6	24.5383	24.2956	24.6998	24.024	24.7897	24.0712
P0DP25			-0.293149	-1.22531	0.592658	15	13	67.8	28.5565	28.3176	28.7429	27.9682	28.008	28.7613
P0DP91	DNA excision repair protein ERCC-6	ERCC6	-0.389193	-1.30966	0.801532	5	5	6.8	23.1253	23.0784	23.3313	24.4428	21.7694	22.1553
P0DPB6			0.102163	1.07338	0.836054	6	4	50.4	27.3618	27.0079	27.298	27.2874	27.619	27.0678
P10155	60 kDa SS-A/Ro ribonucleoprotein	TROVE2	-0.532753	-1.44669	0.481833	12	12	26.3	24.2293	24.7268	25.6652	24.5888	24.0021	24.4322
P10412	Histone H1.4	HIST1H1E	-0.563053	-1.47739	0.157222	19	4	42	35.5773	35.3764	34.9526	34.7814	34.6181	34.8177
P10515	Dihydrolipoyllysine-residue acetyltransferase component of pyruvate dehydrogenase complex, mitochondrial	DLAT	0.361259	1.28455	0.855416	11	11	18.5	19.3379	20.0328	18.0137	17.7868	19.8629	20.8185
P10599	Thioredoxin	TXN	0.0216344	1.01511	0.984785	5	5	41.9	26.76	26.7915	26.0981	26.0529	26.1087	27.5529
P10606	Cytochrome c oxidase subunit 5B, mitochondrial	COX5B	1.3462	2.54242	0.0504379	5	5	30.2	23.724	23.8056	22.9674	24.7325	24.6506	25.1525
P10619	Lysosomal protective protein;Lysosomal protective protein 32 kDa chain;Lysosomal protective protein 20 kDa chain	CTSA	0.218884	1.16383	0.430272	5	5	11.7	24.6607	24.6306	24.845	24.8859	24.8146	25.0924
P10636	Microtubule-associated protein tau	MAPT	-0.00984319	-1.00685	0.991799	7	1	30.4	22.9148	21.7828	21.3979	21.5666	22.8479	21.6515
P10644	cAMP-dependent protein kinase type I-alpha regulatory subunit;cAMP-dependent protein kinase type I-alpha regulatory subunit, N-terminally processed	PRKAR1A	1.44865	2.72953	0.0903838	20	19	46.7	22.2272	23.1587	21.5047	23.8734	23.7314	23.6318
P10768	S-formylglutathione hydrolase	ESD	0.877504	1.83719	0.662829	10	10	49.6	22.3943	21.7989	19.7803	20.4375	22.4483	23.7203
P10809	60 kDa heat shock protein, mitochondrial	HSPD1	0.440292	1.35688	0.276513	53	53	78.7	29.2729	29.1126	28.5849	29.3744	29.4374	29.4794
P11021	78 kDa glucose-regulated protein	HSPA5	-0.658255	-1.57817	0.114122	59	58	63.5	31.3324	31.2785	30.8885	30.3132	30.4224	30.7892
P11047	Laminin subunit gamma-1	LAMC1	-2.41171	-5.32105	0.0111475	45	45	34.4	26.8498	26.5007	26.4834	24.6598	23.8857	24.0532
P11055	Myosin-3	MYH3	1.0014	2.00194	0.706791	2	1	1.2	24.0653	19.3526	24.1676	22.9101	24.2295	23.4501
P11137	Microtubule-associated protein 2	MAP2	-1.54416	-2.91634	0.0339441	4	4	2.6	19.5145	20.0431	20.1231	18.4189	18.6132	18.016
P11142	Heat shock cognate 71 kDa protein	HSPA8	-0.0783081	-1.05578	0.815151	49	38	65	32.8365	32.8694	33.0707	32.9799	32.7563	32.8055
P11166	Solute carrier family 2, facilitated glucose transporter member 1	SLC2A1	-0.443077	-1.3595	0.788054	3	3	7.1	19.7799	19.1323	20.3444	17.8596	19.3009	20.7669
P11171	Protein 4.1	EPB41	-0.501992	-1.41617	0.634771	10	9	14.8	25.0547	24.6057	23.3392	24.4795	23.7044	23.3098
P11172	Uridine 5-monophosphate synthase;Orotate phosphoribosyltransferase;Orotidine 5-phosphate decarboxylase	UMPS	0.824334	1.77072	0.412358	12	12	30.9	20.0898	22.0895	21.3576	22.5816	21.6295	21.7987
P11177	Pyruvate dehydrogenase E1 component subunit beta, mitochondrial	PDHB	0.287322	1.22037	0.816159	10	10	33.4	22.5927	21.4017	22.1206	21.6507	21.9419	23.3843
P11182	Lipoamide acyltransferase component of branched-chain alpha-keto acid dehydrogenase complex, mitochondrial	DBT	2.82272	7.07495	0.0158182	6	6	13.7	22.4183	22.9814	22.0013	25.4722	25.4905	24.9064
P11216	Glycogen phosphorylase, brain form	PYGB	0.261192	1.19847	0.405884	57	46	58.6	27.0466	26.7155	26.6255	27.0073	27.0148	27.149
P11233	Ras-related protein Ral-A	RALA	1.37076	2.58607	0.285036	6	4	23.8	21.6332	22.0391	24.0963	24.2322	23.0734	24.5753
P11279	Lysosome-associated membrane glycoprotein 1	LAMP1	0.704789	1.62991	0.421767	7	7	17.3	23.6421	23.0878	22.0453	23.7926	23.0493	24.0478
P11310	Medium-chain specific acyl-CoA dehydrogenase, mitochondrial	ACADM	0.511613	1.42564	0.629483	14	14	29.2	24.6024	23.4674	22.4567	23.8935	24.0559	24.1118
P11387	DNA topoisomerase 1	TOP1	0.147083	1.10733	0.588197	42	42	47.1	31.9195	31.698	31.6996	31.9925	31.9517	31.8142
P11388	DNA topoisomerase 2-alpha	TOP2A	0.0200106	1.01397	0.966188	65	51	39.7	30.9715	30.6128	30.9616	30.8924	30.7941	30.9195
P11413	Glucose-6-phosphate 1-dehydrogenase	G6PD	-0.936036	-1.91326	0.566176	22	22	46.8	23.9764	23.0573	22.6547	22.5843	20.4728	23.8232
P11441	Ubiquitin-like protein 4A	UBL4A	-1.8345	-3.56648	0.0390566	7	7	46.5	24.442	24.7049	24.6099	22.2639	22.5603	23.4292
P11474	Steroid hormone receptor ERR1	ESRRA	0.696461	1.62052	0.535737	2	2	6.4	21.5904	20.4497	19.3586	20.6166	21.5668	21.3047
P11498	Pyruvate carboxylase, mitochondrial	PC	0.920784	1.89314	0.221079	36	36	36.6	19.3232	18.8533	18.9493	19.2945	20.8115	19.7821
P11586	C-1-tetrahydrofolate synthase, cytoplasmic;Methylenetetrahydrofolate dehydrogenase;Methenyltetrahydrofolate cyclohydrolase;Formyltetrahydrofolate synthetase;C-1-tetrahydrofolate synthase, cytoplasmic, N-terminally processed	MTHFD1	0.185291	1.13705	0.858325	37	36	40.6	29.5989	29.4802	30.1508	30.6169	30.1271	29.0417
P11717	Cation-independent mannose-6-phosphate receptor	IGF2R	0.410927	1.32954	0.817736	53	53	27.8	23.732	22.4532	20.6217	21.9675	22.9612	23.1109
P11766	Alcohol dehydrogenase class-3	ADH5	1.73723	3.33394	0.108568	12	12	37.2	19.9846	20.8815	20.3612	21.3877	21.6652	23.386
P11908	Ribose-phosphate pyrophosphokinase 2	PRPS2	0.306475	1.23668	0.840244	11	5	43.1	21.6356	22.2884	22.5824	21.1491	23.7473	22.5295
P11940	Polyadenylate-binding protein 1;Polyadenylate-binding protein 3	PABPC1	-0.0414753	-1.02917	0.893298	31	21	46.2	30.2918	30.1935	30.3895	30.3134	30.1601	30.2769
P12004	Proliferating cell nuclear antigen	PCNA	-0.0793298	-1.05653	0.807014	16	16	56.3	28.7926	29.0318	29.02	28.9231	28.9283	28.755
P12081	Histidine--tRNA ligase, cytoplasmic	HARS	0.238011	1.17937	0.778365	24	18	41.9	24.1604	24.4297	24.1106	23.9594	24.175	25.2802
P12236	ADP/ATP translocase 3;ADP/ATP translocase 3, N-terminally processed	SLC25A6	0.652116	1.57147	0.16629	16	6	39.9	25.4908	25.6693	25.9665	26.4459	25.9671	26.6699
P12259	Coagulation factor V;Coagulation factor V heavy chain;Coagulation factor V light chain	F5	0.509782	1.42384	0.587575	2	1	1	20.5852	20.6077	21.9222	21.6991	22.0589	20.8865
P12268	Inosine-5-monophosphate dehydrogenase 2	IMPDH2	1.10732	2.15445	0.0153529	33	32	57.6	26.6289	26.5135	26.3905	27.6749	27.5952	27.5846
P12270	Nucleoprotein TPR	TPR	0.0935885	1.06702	0.763773	106	106	44	32.2492	32.0922	31.9694	32.284	32.1642	32.1433
P12271	Retinaldehyde-binding protein 1	RLBP1	0.828783	1.77619	0.651482	7	7	28.1	19.4296	18.3258	16.3356	17.4942	19.6616	19.4216
P12273	Prolactin-inducible protein	PIP	-1.82614	-3.54587	0.212259	6	6	37	19.3757	20.2957	21.3924	16.9156	19.3452	19.3245
P12277	Creatine kinase B-type	CKB	-0.990816	-1.98731	0.69298	8	8	32	20.4453	22.3481	17.1645	19.2097	19.3161	18.4597
P12429	Annexin A3	ANXA3	1.41171	2.66052	0.292908	14	14	41.5	19.9868	20.9272	19.8024	20.85	20.7172	23.3844
P12532	Creatine kinase U-type, mitochondrial	CKMT1A	-2.44395	-5.44129	0.31665	15	15	44.8	25.0172	24.3386	24.239	18.8248	22.5606	24.8776
P12755	Ski oncogene	SKI	-1.20892	-2.31165	0.0860749	5	5	9.9	23.6129	23.0042	24.274	22.4889	22.448	22.3274
P12814	Alpha-actinin-1	ACTN1	0.376298	1.29801	0.535738	67	41	71.7	29.8353	29.607	29.4362	29.445	30.0352	30.5273
P12931	Proto-oncogene tyrosine-protein kinase Src	SRC	-0.915752	-1.88655	0.284465	10	6	21.8	22.4598	23.4219	23.6586	22.0946	23.0629	21.6356
P12955	Xaa-Pro dipeptidase	PEPD	2.23857	4.71929	0.198823	17	17	45.6	21.5323	18.7908	18.9271	20.5573	22.0754	23.3333
P12956	X-ray repair cross-complementing protein 6	XRCC6	-0.0651455	-1.04619	0.832342	45	45	54.7	31.9439	31.7398	31.9367	31.8257	31.8846	31.7146
P13010	X-ray repair cross-complementing protein 5	XRCC5	-0.109545	-1.07889	0.734721	44	44	48.2	31.3863	31.3834	31.6257	31.4107	31.4291	31.227
P13073	Cytochrome c oxidase subunit 4 isoform 1, mitochondrial	COX4I1	1.93503	3.82386	0.00919298	5	5	26.6	23.3262	23.3544	23.1262	25.3598	24.8757	25.3764
P13473	Lysosome-associated membrane glycoprotein 2	LAMP2	0.942678	1.92209	0.104894	6	6	16.6	21.1725	20.7486	21.0483	21.8626	21.4688	22.4662
P13489	Ribonuclease inhibitor	RNH1	0.640987	1.5594	0.542069	27	27	71.6	26.1714	25.4594	25.0604	25.5425	25.7463	27.3253
P13591	Neural cell adhesion molecule 1	NCAM1	0.0691261	1.04908	0.925392	8	8	14.5	21.4727	22.3965	22.2616	22.0765	22.2072	22.0544
P13639	Elongation factor 2	EEF2	0.303091	1.23378	0.269876	61	60	61.7	29.9796	29.8691	29.9315	30.163	30.0925	30.4339
P13667	Protein disulfide-isomerase A4	PDIA4	-0.486298	-1.40085	0.183216	51	51	62.8	28.7475	28.5056	28.4726	27.8831	28.0097	28.374
P13674	Prolyl 4-hydroxylase subunit alpha-1	P4HA1	-0.687584	-1.61058	0.0857686	27	27	45.3	25.1684	24.9667	25.5374	24.6046	24.5062	24.4991
P13686	Tartrate-resistant acid phosphatase type 5	ACP5	0.477201	1.39204	0.629833	2	2	7.7	20.7615	22.5747	22.1401	22.0461	22.6541	22.2078
P13693	Translationally-controlled tumor protein	TPT1	-0.167868	-1.1234	0.74896	7	7	40.1	27.4781	27.406	27.7509	27.1603	27.197	27.774
P13760	HLA class II histocompatibility antigen, DRB1-4 beta chain	HLA	-3.81944	-14.1178	0	9	4	36.1	24.6346	24.358	24.3977	20.7325	20.666	20.5335
P13796	Plastin-2	LCP1	0.284813	1.21825	0.647971	35	30	58.1	25.5078	24.629	24.8485	25.2089	25.0069	25.6239
P13797	Plastin-3	PLS3	0.483152	1.39779	0.237413	27	20	43	28.1671	27.7418	27.5608	28.0872	28.3723	28.4597
P13798	Acylamino-acid-releasing enzyme	APEH	1.33387	2.52078	0.137766	15	15	25.4	21.9122	22.4951	21.9808	22.8425	23.0342	24.513
P13804	Electron transfer flavoprotein subunit alpha, mitochondrial	ETFA	-0.140088	-1.10197	0.916247	12	12	45.3	24.9709	24.4009	23.2297	23.7158	23.706	24.7595
P13807	Glycogen [starch] synthase, muscle	GYS1	-0.292331	-1.22462	0.904189	8	8	10.5	23.5303	23.5513	19.8725	22.2558	22.0739	21.7474
P13861	cAMP-dependent protein kinase type II-alpha regulatory subunit	PRKAR2A	0.435888	1.35274	0.50461	20	17	64.7	23.874	25.0976	24.3457	24.6491	24.9375	25.0384
P13984	General transcription factor IIF subunit 2	GTF2F2	-0.476929	-1.39178	0.0585639	8	8	44.6	25.8792	25.7054	25.7723	25.2857	25.3569	25.2835
P13987	CD59 glycoprotein	CD59	-0.801735	-1.7432	0.311357	6	6	38.3	25.0201	25.7766	26.404	25.3094	24.305	25.1812
P13995	Bifunctional methylenetetrahydrofolate dehydrogenase/cyclohydrolase, mitochondrial;NAD-dependent methylenetetrahydrofolate dehydrogenase;Methenyltetrahydrofolate cyclohydrolase	MTHFD2	-0.334728	-1.26114	0.616468	6	6	22.9	25.2416	25.9083	25.0185	25.5345	24.7264	24.9032
P14174	Macrophage migration inhibitory factor	MIF	0.892769	1.85674	0.151252	4	4	20	25.9177	25.8368	26.2169	26.5429	26.5458	27.561
P14314	Glucosidase 2 subunit beta	PRKCSH	-0.0418072	-1.0294	0.967808	21	21	42.7	25.829	25.5029	24.6891	24.9354	25.2513	25.7088
P14324	Farnesyl pyrophosphate synthase	FDPS	1.89679	3.72384	0.12205	7	7	21	21.5804	19.8247	21.2231	22.4989	21.9231	23.8966
P14543	Nidogen-1	NID1	-0.842096	-1.79265	0.571298	5	5	5.2	20.4915	22.134	22.3974	19.3433	21.618	21.5352
P14550	Alcohol dehydrogenase [NADP(+)]	AKR1A1	0.406885	1.32582	0.829764	18	18	59.1	22.0718	22.0053	20.6323	20.3271	22.101	23.5019
P14618	Pyruvate kinase PKM	PKM	0.388338	1.30888	0.430784	49	5	75.7	30.2309	30.318	29.7858	30.176	30.4286	30.8952
P14618	Pyruvate kinase PKM	PKM	-0.459581	-1.37514	0.581091	48	4	72.1	21.7936	20.7023	20.2482	20.1727	20.4192	20.7735
P14625	Endoplasmin	HSP90B1	-0.136396	-1.09916	0.734467	61	59	57.8	29.3237	29.1077	28.9051	28.7896	29.0558	29.0819
P14635	G2/mitotic-specific cyclin-B1	CCNB1	-0.235839	-1.17759	0.826796	5	5	17.8	23.5264	22.6575	21.9367	21.9156	22.8349	22.6626
P14678	Small nuclear ribonucleoprotein-associated proteins B and B;Small nuclear ribonucleoprotein-associated protein N	SNRPB	-0.372354	-1.29446	0.452137	9	9	31.6	28.9558	29.6799	29.7696	28.9585	29.216	29.1137
P14735	Insulin-degrading enzyme	IDE	2.52373	5.75067	0.42479	22	22	22.4	22.2689	21.0864	20.3498	22.186	21.0063	28.084
P14854	Cytochrome c oxidase subunit 6B1	COX6B1	2.95071	7.73129	0.0404315	3	3	41.9	20.1551	19.3021	17.8669	22.2105	22.0695	21.8962
P14859	POU domain, class 2, transcription factor 1	POU2F1	-2.63022	-6.1912	0.136544	5	4	12.9	20.1262	23.2772	23.6652	18.9294	20.1895	20.059
P14866	Heterogeneous nuclear ribonucleoprotein L	HNRNPL	-0.0445913	-1.03139	0.921616	23	22	49.9	31.5214	31.2966	31.5899	31.3092	31.6535	31.3115
P14868	Aspartate--tRNA ligase, cytoplasmic	DARS	0.264009	1.20081	0.680387	31	31	61.7	28.5989	27.6266	28.3579	28.7065	28.4054	28.2635
P14923	Junction plakoglobin	JUP	2.22051	4.66058	0.655171	24	20	40.8	19.535	18.8612	19.1945	19.0701	17.3677	27.8144
P15104	Glutamine synthetase	GLUL	2.26251	4.79826	0.488457	8	8	21.7	17.4153	20.0069	18.4028	18.7508	18.6671	25.1947
P15121	Aldose reductase	AKR1B1	-0.204652	-1.15241	0.625149	10	9	40.8	21.5872	21.8844	21.8442	21.2544	21.6536	21.7939
P15144	Aminopeptidase N	ANPEP	-1.38043	-2.60346	0.298109	14	14	17.2	20.5582	20.7746	22.297	19.7777	18.56	21.1508
P15170	Eukaryotic peptide chain release factor GTP-binding subunit ERF3A	GSPT1	0.683955	1.60654	0.605622	23	12	37.1	23.2468	22.552	21.5812	23.0406	22.0419	24.3493
P15311	Ezrin	EZR	0.530383	1.44431	0.307106	30	16	43.5	26.2176	26.1658	25.481	26.2511	26.3554	26.8491
P15336	Cyclic AMP-dependent transcription factor ATF-2	ATF2	-1.14879	-2.21728	0.305985	3	3	8	24.0059	23.812	23.7978	23.7596	23.1719	21.2378
P15407	Fos-related antigen 1	FOSL1	0.505071	1.41919	0.391572	3	3	11.1	22.6092	23.7217	23.3369	23.5318	23.7145	23.9367
P15531	Nucleoside diphosphate kinase A	NME1	2.62734	6.17886	0.0984074	12	1	59.9	19.3366	21.8917	18.7692	22.3948	22.228	23.2567
P15559	NAD(P)H dehydrogenase [quinone] 1	NQO1	-1.49964	-2.82772	0.0206667	12	12	34.3	25.4012	25.295	25.8023	24.0545	23.9222	24.0229
P15586	N-acetylglucosamine-6-sulfatase	GNS	0.422178	1.33995	0.892981	7	7	13.5	19.7767	21.0102	21.3868	23.5074	18.148	21.7848
P15880	40S ribosomal protein S2	RPS2	-0.041729	-1.02935	0.931133	16	16	49.1	30.7377	30.2455	30.3884	30.5127	30.3285	30.4052
P15924	Desmoplakin	DSP	4.31177	19.8597	0.292029	108	108	37.9	21.2853	19.7854	20.1813	22.8983	20.6579	30.6312
P15927	Replication protein A 32 kDa subunit	RPA2	1.21351	2.31901	0.0388732	4	4	25.9	24.1993	24.7101	24.5055	25.4182	25.883	25.7542
P16070	CD44 antigen	CD44	0.236333	1.17799	0.34091	13	13	37.4	27.109	26.8851	27.0422	27.2679	27.1342	27.3432
P16152	Carbonyl reductase [NADPH] 1	CBR1	-0.467258	-1.38248	0.710169	15	13	63.9	25.3019	25.3144	24.9135	23.6252	24.4789	26.0238
P16220	Cyclic AMP-responsive element-binding protein 1	CREB1	0.288509	1.22138	0.847305	3	2	15.6	23.9595	26.2892	26.3277	25.7853	26.0878	25.5688
P16278	Beta-galactosidase	GLB1	-0.719348	-1.64644	0.292162	6	6	15.1	21.9647	21.914	22.2532	20.5247	21.5474	21.9017
P16333	Cytoplasmic protein NCK1	NCK1	-0.446979	-1.36318	0.487378	4	3	10.1	20.7955	21.4173	21.1985	20.4595	20.2814	21.3295
P16401	Histone H1.5	HIST1H1B	0.870654	1.82849	0.0322532	16	14	40.3	33.448	33.2255	33.2157	34.2645	34.0839	34.1527
P16402	Histone H1.3	HIST1H1D	-4.51138	-22.8066	0	18	3	41.2	31.2606	31.1717	30.7449	26.5846	26.6105	26.448
P16403	Histone H1.2	HIST1H1C	-4.53524	-23.1869	0	18	4	42.7	31.8486	31.8328	31.432	27.5244	26.8795	27.1037
P16455	Methylated-DNA--protein-cysteine methyltransferase	MGMT	5.012	32.2673	0.00768	4	4	26.1	18.238	19.4773	17.5231	23.7742	23.3184	23.1817
P16615	Sarcoplasmic/endoplasmic reticulum calcium ATPase 2	ATP2A2	0.678834	1.60085	0.0441216	35	28	41.4	25.8163	25.9125	25.8471	26.4283	26.4702	26.7139
P16885	1-phosphatidylinositol 4,5-bisphosphate phosphodiesterase gamma-2	PLCG2	-2.58491	-5.99978	0.240849	3	3	4	25.0143	25.3501	25.3177	24.8597	23.4796	19.5881
P16930	Fumarylacetoacetase	FAH	1.36091	2.56847	0.120977	7	7	19.8	20.6126	19.0236	19.2375	20.7362	20.8314	21.3889
P16949	Stathmin	STMN1	0.359075	1.2826	0.688662	14	10	43.6	24.1411	25.2239	23.7504	24.6415	24.429	25.1221
P16989	Y-box-binding protein 3	YBX3	0.198304	1.14735	0.422108	20	13	69.9	29.3735	29.2602	29.2583	29.6455	29.4369	29.4046
P17010	Zinc finger X-chromosomal protein;Zinc finger Y-chromosomal protein	ZFX	-0.561185	-1.47548	0.162987	6	6	10.3	24.9777	24.9654	24.9322	24.6881	24.485	24.0187
P17026	Zinc finger protein 22	ZNF22	-0.783077	-1.7208	0.166401	2	2	11.2	24.7435	25.2902	24.2736	23.8171	24.2343	23.9067
P17028	Zinc finger protein 24	ZNF24	-0.60328	-1.51917	0.534296	4	4	19.6	23.8361	23.6795	23.7955	24.3482	22.5421	22.6109
P17066	Heat shock 70 kDa protein 6;Putative heat shock 70 kDa protein 7	HSPA6	-5.01446	-32.3223	0.136706	9	2	12.6	24.804	26.4639	24.9841	18.5041	24.9803	17.7243
P17096	High mobility group protein HMG-I/HMG-Y	HMGA1	0.703328	1.62826	0.21222	7	3	41.1	31.2937	30.8375	30.2862	31.7372	31.5272	31.263
P17174	Aspartate aminotransferase, cytoplasmic	GOT1	1.19655	2.29191	0.224655	16	16	43.6	20.7732	21.1486	21.1278	21.4009	21.7696	23.4688
P17252	Protein kinase C alpha type	PRKCA	-1.18768	-2.27786	0.68686	10	10	18.9	21.4751	18.6908	19.9899	15.7952	19.4241	21.3734
P17275	Transcription factor jun-B	JUNB	0.0594317	1.04206	0.885061	4	4	21	24.0056	24.3214	24.0446	24.3558	24.1475	24.0466
P17480	Nucleolar transcription factor 1	UBTF	0.285905	1.21917	0.352319	31	31	41.1	29.9332	30.1379	30.2111	30.5595	30.3881	30.1923
P17535	Transcription factor jun-D	JUND	1.13549	2.19693	0.132754	3	2	10.7	23.6401	23.0762	22.1355	24.2484	24.1118	23.898
P17544	Cyclic AMP-dependent transcription factor ATF-7	ATF7	-1.34565	-2.54145	0.0438706	6	6	35.5	25.474	24.6798	25.1478	23.4996	24.0803	23.6847
P17568	NADH dehydrogenase [ubiquinone] 1 beta subcomplex subunit 7	NDUFB7	0.951992	1.93454	0.182107	2	2	8	18.8093	19.5568	18.5982	20.2237	19.3106	20.2859
P17612	cAMP-dependent protein kinase catalytic subunit alpha	PRKACA	-1.17158	-2.25258	0.42115	6	4	19.1	20.5018	21.921	21.5693	19.925	18.7493	21.8031
P17643	5,6-dihydroxyindole-2-carboxylic acid oxidase	TYRP1	0.00411161	1.00285	0.992912	14	14	23.5	18.3519	18.8444	19.4555	18.8705	18.8993	18.8943
P17655	Calpain-2 catalytic subunit	CAPN2	0.359887	1.28333	0.754063	17	17	31.3	23.9505	23.094	22.8188	23.3886	22.9308	24.6235
P17676	CCAAT/enhancer-binding protein beta	CEBPB	1.94646	3.85428	0.0181728	7	4	39.1	23.9905	24.09	23.5069	25.7373	26.0886	25.601
P17676	CCAAT/enhancer-binding protein beta	CEBPB	0.619484	1.53633	0.546378	4	1	34	19.9911	20.2666	18.6256	20.1801	20.9275	19.6342
P17706	Tyrosine-protein phosphatase non-receptor type 2	PTPN2	-0.774384	-1.71046	0.662157	3	3	12.7	20.8687	20.4076	20.9964	21.7393	20.1547	18.0556
P17812	CTP synthase 1	CTPS1	0.565315	1.47971	0.476523	22	21	40.6	21.9911	21.7404	21.5933	22.771	21.3977	22.8521
P17844	Probable ATP-dependent RNA helicase DDX5	DDX5	0.515179	1.42917	0.0681667	42	29	54.6	31.9939	31.963	32.0515	32.5987	32.5928	32.3623
P17858	ATP-dependent 6-phosphofructokinase, liver type	PFKL	-0.129992	-1.09429	0.8197	19	16	27.4	22.9517	22.6571	22.804	22.3629	22.5468	23.1131
P17931	Galectin-3	LGALS3	0.963842	1.9505	0.069288	9	9	40	27.8852	28.4218	28.2343	28.7874	29.4281	29.2173
P17936	Insulin-like growth factor-binding protein 3	IGFBP3	3.30037	9.85168	0.00588235	11	11	44.3	18.8745	18.2257	19.1105	22.1422	21.9878	21.9818
P17980	26S protease regulatory subunit 6A	PSMC3	-0.175184	-1.12911	0.491119	28	28	65.1	29.1468	29.1424	29.3637	28.9551	29.1051	29.0671
P17987	T-complex protein 1 subunit alpha	TCP1	-0.0920238	-1.06586	0.809401	34	34	66.4	29.1966	28.9161	29.2184	29.0439	29.1535	28.8577
P18031	Tyrosine-protein phosphatase non-receptor type 1	PTPN1	2.01223	4.03405	0.0233462	14	14	38.6	22.8901	22.5013	23.1802	24.8856	24.5294	25.1932
P18074	TFIIH basal transcription factor complex helicase XPD subunit	ERCC2	0.028827	1.02018	0.983707	13	13	18.6	24.1479	25.0149	26.0725	25.3349	24.745	25.2419
P18077	60S ribosomal protein L35a	RPL35A	0.231234	1.17384	0.671412	8	8	30.9	27.764	26.985	27.1278	27.6466	27.6016	27.3223
P18124	60S ribosomal protein L7	RPL7	0.289436	1.22216	0.432445	21	21	44.8	31.9854	31.637	31.7102	32.3283	31.8538	32.0188
P18206	Vinculin	VCL	-0.538679	-1.45264	0.106538	65	65	64	27.4308	27.4016	27.5395	26.7268	26.8548	27.1742
P18583	Protein SON	SON	-0.144965	-1.1057	0.809686	31	7	20.2	25.5348	26.138	25.9067	25.3404	26.0014	25.8028
P18615	Negative elongation factor E	NELFE	-0.0215842	-1.01507	0.978806	14	14	37.4	25.3384	25.8918	25.9953	25.8796	25.9501	25.3311
P18621	60S ribosomal protein L17	RPL17	0.155511	1.11382	0.636709	13	13	52.2	29.6333	29.8763	29.9267	30.1379	29.8921	29.8729
P18669	Phosphoglycerate mutase 1	PGAM1	0.0153103	1.01067	0.985013	21	21	63.4	25.7682	25.3547	25.4746	25.0242	25.2291	26.3901
P18754	Regulator of chromosome condensation	RCC1	0.340364	1.26608	0.212028	15	15	47.5	27.7518	27.5535	27.8	28.0356	28.1701	27.9207
P18827	Syndecan-1	SDC1	1.21985	2.32922	0.0408571	2	2	11.9	21.293	20.6183	21.1543	22.3903	22.0736	22.2613
P18858	DNA ligase 1	LIG1	0.0104485	1.00727	0.984995	14	14	19.3	24.0585	23.92	23.6071	24.0403	24.1231	23.4536
P18887	DNA repair protein XRCC1	XRCC1	-0.250446	-1.18957	0.558381	13	13	27.5	27.026	27.2221	26.6486	26.5824	26.9421	26.6208
P19022	Cadherin-2	CDH2	-0.241767	-1.18244	0.816236	7	7	15.9	20.5565	21.8893	22.1784	21.4486	20.9922	21.458
P19174	1-phosphatidylinositol 4,5-bisphosphate phosphodiesterase gamma-1	PLCG1	-3.57272	-11.8986	0.0983988	26	26	27	25.1136	20.8643	23.5573	20.1802	18.2662	20.3708
P19338	Nucleolin	NCL	0.00825246	1.00574	0.983539	37	37	44.4	33.379	33.6415	33.6106	33.6511	33.4883	33.5165
P19367	Hexokinase-1	HK1	-0.915134	-1.88574	0.166462	38	34	44.1	26.6019	26.1342	27.4147	25.9342	25.5802	25.8909
P19387	DNA-directed RNA polymerase II subunit RPB3	POLR2C	0.550854	1.46495	0.431587	8	8	36.7	23.7432	24.4136	25.1413	24.9732	24.775	25.2025
P19388	DNA-directed RNA polymerases I, II, and III subunit RPABC1	POLR2E	0.115014	1.08299	0.774824	6	6	29	27.3509	27.3244	27.7363	27.6237	27.6766	27.4563
P19404	NADH dehydrogenase [ubiquinone] flavoprotein 2, mitochondrial	NDUFV2	1.04648	2.06548	0.0504824	6	6	26.1	22.7279	22.0864	22.0657	23.3176	23.3214	23.3805
P19447	TFIIH basal transcription factor complex helicase XPB subunit	ERCC3	0.115414	1.08329	0.834921	19	19	30.4	27.931	27.8603	27.2896	27.9994	27.6306	27.7972
P19525	Interferon-induced, double-stranded RNA-activated protein kinase	EIF2AK2	0.0895042	1.064	0.827828	16	16	29.6	25.8414	25.491	25.4401	25.7854	25.7082	25.5475
P19623	Spermidine synthase	SRM	0.404296	1.32344	0.578317	16	16	59.9	23.6476	22.9211	22.8338	22.8889	23.8158	23.9107
P19784	Casein kinase II subunit alpha	CSNK2A2	0.354299	1.27836	0.434853	9	9	26.9	26.127	25.4541	26.1694	26.1699	26.3465	26.297
P19838	Nuclear factor NF-kappa-B p105 subunit;Nuclear factor NF-kappa-B p50 subunit	NFKB1	1.05226	2.07378	0.469438	7	7	10.7	18.7525	20.8796	18.8546	19.2212	21.5231	20.8992
P19971	Thymidine phosphorylase	TYMP	0.913911	1.88415	0.815971	16	16	45.4	19.1391	21.5365	20.9747	19.421	19.2567	25.7143
P20042	Eukaryotic translation initiation factor 2 subunit 2	EIF2S2	0.148677	1.10855	0.774967	31	31	71.5	29.0278	28.5256	28.3782	28.9669	28.7972	28.6136
P20073	Annexin A7	ANXA7	0.397363	1.3171	0.780791	19	18	41.6	22.3866	20.8761	20.7658	21.127	21.2125	22.881
P20265	POU domain, class 3, transcription factor 2;POU domain, class 5, transcription factor 1;Putative POU domain, class 5, transcription factor 1B;POU domain, class 3, transcription factor 3	POU3F2	-0.0913239	-1.06535	0.904592	2	1	10.7	23.0524	23.1447	22.3703	22.7407	23.1256	22.427
P20290	Transcription factor BTF3	BTF3	-0.500436	-1.41464	0.350278	7	7	38.3	26.7841	25.7956	26.0424	25.8762	25.649	25.5956
P20339	Ras-related protein Rab-5A	RAB5A	1.57557	2.98053	0.288613	6	4	39.8	18.6228	20.325	19.6168	19.752	20.6832	22.8562
P20340	Ras-related protein Rab-6A	RAB6A	-0.364466	-1.28741	0.763002	9	6	44.7	20.3834	20.1641	21.7455	20.0204	19.9636	21.2156
P20585	DNA mismatch repair protein Msh3	MSH3	0.234355	1.17638	0.876496	8	8	8.6	22.9039	23.4123	25.0364	24.5471	23.2533	24.2554
P20592	Interferon-induced GTP-binding protein Mx2;Interferon-induced GTP-binding protein Mx1;Interferon-induced GTP-binding protein Mx1, N-terminally processed	MX2	3.8199	14.1223	0.120401	3	3	20.4	17.5068	22.4501	18.1912	22.3913	22.671	24.5456
P20618	Proteasome subunit beta type-1	PSMB1	-0.214387	-1.16021	0.535689	9	9	43.2	29.0386	29.1958	29.5375	29.0746	29.0417	29.0125
P20645	Cation-dependent mannose-6-phosphate receptor	M6PR	0.377476	1.29907	0.332517	5	5	19.1	21.4599	21.7674	21.4604	22.2148	21.9815	21.6238
P20674	Cytochrome c oxidase subunit 5A, mitochondrial	COX5A	0.984738	1.97895	0.333125	4	4	24.7	22.4102	20.554	20.3974	21.914	21.8519	22.5499
P20700	Lamin-B1	LMNB1	0.300632	1.23168	0.881642	47	43	66	27.0211	27.3924	24.7069	25.5088	27.7142	26.7993
P20810	Calpastatin	CAST	0.319534	1.24793	0.876718	24	2	52.9	21.2062	23.1095	21.0459	21.6253	20.9502	23.7446
P20810	Calpastatin	CAST	-2.39431	-5.25726	0.484625	23	1	55.9	23.4403	17.2627	15.542	16.012	16.9245	16.1256
P20839	Inosine-5-monophosphate dehydrogenase 1	IMPDH1	-0.514032	-1.42804	0.561843	15	14	35	20.7192	22.0043	21.9274	21.5317	21.1519	20.4252
P20962	Parathymosin	PTMS	-0.338002	-1.264	0.928095	4	4	18.6	18.5031	22.9558	18.8301	18.186	22.1848	18.9041
P21281	V-type proton ATPase subunit B, brain isoform	ATP6V1B2	0.659079	1.57907	0.355374	23	23	47	23.8965	23.7209	23.9416	24.4559	23.7781	25.3023
P21283	V-type proton ATPase subunit C 1	ATP6V1C1	1.48269	2.79469	0.558999	15	15	40.1	16.451	21.163	21.5623	21.8307	20.3745	21.4192
P21291	Cysteine and glycine-rich protein 1	CSRP1	-0.203641	-1.1516	0.605141	11	11	56	30.287	30.5155	30.0345	29.8691	30.2223	30.1346
P21333	Filamin-A	FLNA	0.0953318	1.06831	0.75458	138	131	60.8	33.7308	33.8467	33.7804	33.8868	34.0201	33.7371
P21589	5-nucleotidase	NT5E	-1.468	-2.76638	0.152771	20	20	44.3	22.625	24.2664	24.5659	22.607	22.6072	21.839
P21741	Midkine	MDK	-3.57987	-11.9577	0.038441	2	2	27.6	23.0286	23.6371	23.4599	18.3965	20.0591	20.9304
P21796	Voltage-dependent anion-selective channel protein 1	VDAC1	0.927013	1.90134	0.0959048	18	18	76	28.1909	27.8551	28.8276	29.2745	29.2085	29.1717
P21964	Catechol O-methyltransferase	COMT	1.06274	2.0889	0.488557	13	13	59.7	18.3367	20.3042	18.4851	20.6889	18.5146	21.1108
P21980	Protein-glutamine gamma-glutamyltransferase 2	TGM2	-1.83247	-3.56146	0.174538	26	25	42.6	24.8121	23.5886	21.7167	21.6396	21.4591	21.5213
P22033	Methylmalonyl-CoA mutase, mitochondrial	MUT	0.655905	1.5756	0.291968	8	8	12.5	23.1791	22.3106	22.8016	23.7922	23.6061	22.8608
P22059	Oxysterol-binding protein 1	OSBP	1.11227	2.16186	0.0925149	15	15	22.7	21.9172	22.4109	22.2356	22.6799	23.7642	23.4564
P22061	Protein-L-isoaspartate(D-aspartate) O-methyltransferase	PCMT1	-0.423038	-1.34075	0.587642	13	13	65.2	23.2838	24.2607	24.2282	22.9987	23.4192	24.0856
P22087	rRNA 2-O-methyltransferase fibrillarin	FBL	0.363888	1.28689	0.225683	18	17	50.5	29.9235	30.1144	29.7798	30.2582	30.4666	30.1846
P22102	Trifunctional purine biosynthetic protein adenosine-3;Phosphoribosylamine--glycine ligase;Phosphoribosylformylglycinamidine cyclo-ligase;Phosphoribosylglycinamide formyltransferase	GART	0.365	1.28788	0.828388	33	33	38.2	21.1371	20.0846	19.4824	19.6135	20.0971	22.0885
P22234	Multifunctional protein ADE2;Phosphoribosylaminoimidazole-succinocarboxamide synthase;Phosphoribosylaminoimidazole carboxylase	PAICS	0.785239	1.72338	0.27614	25	25	51.1	26.1322	25.6984	24.6276	26.1756	26.2583	26.38
P22307	Non-specific lipid-transfer protein	SCP2	0.376346	1.29805	0.881245	22	22	39.1	19.222	22.1327	21.895	20.1045	20.9522	23.322
P22314	Ubiquitin-like modifier-activating enzyme 1	UBA1	0.0397822	1.02796	0.966511	39	39	42.4	27.4591	26.7545	26.4809	26.749	26.7292	27.3356
P22392	Nucleoside diphosphate kinase B;Putative nucleoside diphosphate kinase	NME2	-0.101128	-1.07261	0.893008	13	1	65.8	28.1246	27.8096	27.6566	27.4084	27.5417	28.3374
P22415	Upstream stimulatory factor 1	USF1	0.383463	1.30447	0.75394	4	3	19.5	22.4927	24.2835	24.5708	24.2315	24.2651	24.0008
P22492	Histone H1t	HIST1H1T	-4.3776	-20.7869	0	7	2	24.2	23.3394	23.5255	23.391	19.1462	19.0103	18.9667
P22528	Cornifin-B	SPRR1B	3.22979	9.38131	0.199707	4	2	61.8	17.3445	18.8786	19.6119	20.4784	19.9169	25.1291
P22570	NADPH:adrenodoxin oxidoreductase, mitochondrial	FDXR	1.81952	3.52964	0.029973	15	15	38	21.1172	21.7636	21.9651	23.668	23.4555	23.1811
P22612	cAMP-dependent protein kinase catalytic subunit gamma	PRKACG	2.13113	4.3806	0.312028	2	1	4.8	17.7115	21.5063	22.6717	23.2185	22.2425	22.8219
P22626	Heterogeneous nuclear ribonucleoproteins A2/B1	HNRNPA2B1	0.174155	1.1283	0.579919	30	30	60.9	33.808	33.7399	33.5336	33.8526	34.0337	33.7177
P22670	MHC class II regulatory factor RFX1	RFX1	-1.08388	-2.11973	0.172097	7	7	10.6	25.3937	24.9247	25.6545	25.1116	23.7138	23.8958
P22695	Cytochrome b-c1 complex subunit 2, mitochondrial	UQCRC2	1.11075	2.15958	0.0447468	12	12	33.3	22.7713	22.3624	22.226	23.4783	23.3603	23.8533
P22735	Protein-glutamine gamma-glutamyltransferase K	TGM1	3.46148	11.0156	0.222499	11	11	17.7	18.5176	17.7161	16.1863	18.5482	19.4982	24.758
P22830	Ferrochelatase, mitochondrial	FECH	0.298085	1.22951	0.330009	8	8	29.6	21.8106	22.0741	22.1904	22.3404	22.184	22.445
[truncated: 3,107 more rows]

## Sheet: M16 SN
Majority protein IDs	Protein names	Gene names	T-test Difference (M16: CB3 vs. C)	Fold control (M16: CB3 vs. C)	T-test q-value (M16: CB3 vs. C)	Peptides	Unique peptides	Sequence coverage [%]	LFQ intensity M16-C_cyt_1	LFQ intensity M16-C_cyt_2	LFQ intensity M16-C_cyt_3	LFQ intensity M16-CB3_cyt_1	LFQ intensity M16-CB3_cyt_2	LFQ intensity M16-CB3_cyt_3
[truncated: 1,140 more rows]
