# Supplementary material for: The Challenge of Classifying Metastatic Cell Properties by Molecular Profiling Exemplified with Cutaneous Melanoma Cells and Their Cerebral Metastasis from Patient Derived Mouse Xenografts
Source: Mol Cell Proteomics. 2019 Dec 31;19(3):478–89. doi: 10.1074/mcp.RA119.001886 (PMC7050108; doi:10.1074/mcp.RA119.001886)
Supplement: Supplementary Table S8 [file 157378_0_supp_434658_q1jjwj.xlsx]

## Sheet: YDFR CYT
Majority protein IDs	Protein names	Gene names	T-test Difference (YDFR: CB3 vs. C)	Fold control YDFR: CB3 vs. C)	T-test q-value (YDFR: CB3 vs. C)	Peptides	Unique peptides	Sequence coverage [%]	LFQ intensity YDFR-C_1	LFQ intensity YDFR-C_2	LFQ intensity YDFR-C_3	LFQ intensity YDFR-CB_1	LFQ intensity YDFR-CB_2	LFQ intensity YDFR-CB_3
A0AVT1	Ubiquitin-like modifier-activating enzyme 6	UBA6	-0.0834204	-1.05953	0.817974	20	20	22.4	24.9855	24.9934	25.4038	25.2571	25.2684	25.1502
A0FGR8	Extended synaptotagmin-2	ESYT2	0.213012	1.15911	0.645096	20	20	28.4	25.1907	25.2636	25.4544	24.8695	25.779	25.2569
A0MZ66	Shootin-1	KIAA1598	-0.501372	-1.41556	0.102991	23	23	39.6	26.6967	27.1486	27.4692	27.3939	26.8529	26.9579
A1L0T0	Acetolactate synthase-like protein	ILVBL	-1.05151	-2.0727	0.259539	8	8	17.6	21.819	23.8937	21.5534	22.6497	21.7306	21.3928
A1X283	SH3 and PX domain-containing protein 2B	SH3PXD2B	0.984429	1.97853	0.0242	17	16	31.7	25.1434	24.1016	23.9413	24.2717	25.0573	25.0672
A2RRP1	Neuroblastoma-amplified sequence	NBAS	0.0332597	1.02332	0.935622	5	5	2.7	21.7099	21.8031	21.3987	21.7699	21.8084	21.5532
A2RTX5	Probable threonine--tRNA ligase 2, cytoplasmic	TARSL2	-0.315615	-1.24454	0.623753	3	1	5.5	20.2496	19.8704	20.1578	20.1646	20.0098	18.9866
A3KN83	Protein strawberry notch homolog 1	SBNO1	-0.137815	-1.10024	0.715361	8	8	8.6	22.977	22.7644	23.1533	22.7985	22.78	22.5457
A4D1E9	GTP-binding protein 10	GTPBP10	-1.26235	-2.39886	0.0314491	6	6	23.8	22.096	22.9068	23.1821	23.5645	21.9214	21.8489
A4D1P6	WD repeat-containing protein 91	WDR91	-0.0668914	-1.04746	0.873438	6	6	11.8	21.6884	21.4923	21.6447	21.6345	21.1856	21.6969
A5YKK6	CCR4-NOT transcription complex subunit 1	CNOT1	-0.535093	-1.44904	0.165185	21	21	10.5	23.8241	24.1982	23.9083	24.3268	23.7331	23.2707
Q9GZQ8	Microtubule-associated proteins 1A/1B light chain 3B;Microtubule-associated proteins 1A/1B light chain 3 beta 2	MAP1LC3B	0.989747	1.98584	0.0355117	4	4	29.6	23.6965	22.9153	22.4795	22.5682	23.7712	23.4646
A6NDG6	Phosphoglycolate phosphatase	PGP	-0.0197334	-1.01377	0.969411	5	5	21.2	22.8567	23.2984	23.2909	22.9119	23.3148	23.2705
A6NHR9	Structural maintenance of chromosomes flexible hinge domain-containing protein 1	SMCHD1	0.909757	1.87873	0.435929	50	50	27.7	20.2544	18.8456	19.2929	21.5617	20.9875	21.1875
A6NIH7	Protein unc-119 homolog B	UNC119B	0.705242	1.63042	0.0566477	2	2	15.1	21.8312	20.9358	21.3519	21.1885	21.9751	21.7856
A8K2U0	Alpha-2-macroglobulin-like protein 1	A2ML1	2.49005	5.61797	0.184815	12	12	12.4	23.7999	18.8424	18.5238	18.1482	19.1386	20.0462
A8MT65	Zinc finger protein 891	ZNF891	1.25089	2.37988	0.523276	2	1	6.6	22.2182	23.6347	18.701	20.8611	23.1539	21.5774
A8MXV4	Nucleoside diphosphate-linked moiety X motif 19, mitochondrial	NUDT19	0.00978915	1.00681	0.980138	4	4	13.9	22.6073	22.5551	22.5249	22.234	22.2701	22.4661
B1ANS9	WD repeat-containing protein 64	WDR64	-0.235475	-1.17729	0.399254	2	2	3	22.9882	22.9589	22.945	23.1892	22.592	22.8064
B2RTY4	Unconventional myosin-IXa	MYO9A	-0.279175	-1.2135	0.711877	2	1	4.4	22.7595	23.773	24.087	22.8674	23.5746	23.5559
C4AMC7	Putative WAS protein family homolog 3;WAS protein family homolog 2;WAS protein family homolog 1;WAS protein family homolog 6	WASH3P	0.1737	1.12795	0.501948	8	8	20.1	23.1069	22.8631	23.0075	23.1834	23.3195	23.1487
C9JLW8	Protein FAM195B	FAM195B	-0.369431	-1.29184	0.428707	3	3	41.2	21.3046	21.6396	21.8749	21.1079	21.4119	20.7976
E9PAV3	Nascent polypeptide-associated complex subunit alpha, muscle-specific form;Nascent polypeptide-associated complex subunit alpha	NACA	-0.117987	-1.08522	0.510136	8	7	13.4	28.7425	28.7527	28.8774	28.7833	28.6477	28.6693
E9PRG8	Uncharacterized protein C11orf98	C11orf98	0.037995	1.02669	0.952794	2	2	12.3	20.2831	20.2537	20.9216	20.1777	20.5417	20.6422
L0R6Q1		SLC35A4	0.297977	1.22942	0.395501	3	3	27.2	21.4884	21.2446	20.8969	20.7727	21.0024	21.3172
O00115	Deoxyribonuclease-2-alpha	DNASE2	0.504261	1.4184	0.268533	3	3	8.5	22.1077	21.808	22.3605	21.5778	22.467	22.6845
O00116	Alkyldihydroxyacetonephosphate synthase, peroxisomal	AGPS	-2.40863	-5.3097	0	14	14	30.2	23.7249	26.4702	26.2737	26.2976	24.039	24.0516
O00139	Kinesin-like protein KIF2A	KIF2A	-0.600318	-1.51605	0.331498	23	20	36.7	22.8759	23.5924	24.5476	24.2053	23.6795	23.9889
O00148	ATP-dependent RNA helicase DDX39A	DDX39A	-0.0654023	-1.04638	0.888947	23	9	55.3	25.1108	24.7591	24.9901	25.1596	25.0449	24.5569
O00151	PDZ and LIM domain protein 1	PDLIM1	0.371061	1.2933	0.216373	16	16	69.3	25.7471	25.1821	25.662	25.4139	25.9063	25.7179
O00154	Cytosolic acyl coenzyme A thioester hydrolase	ACOT7	0.594746	1.51021	0.0580851	16	1	44.2	23.2949	22.8219	22.9448	22.856	23.4948	23.6171
O00154	Cytosolic acyl coenzyme A thioester hydrolase	ACOT7	0.037152	1.02609	0.868232	16	1	50.3	30.6645	30.5906	30.5424	30.5705	30.523	30.6274
O00159	Unconventional myosin-Ic	MYO1C	-0.537915	-1.45187	0.0644729	27	2	28.5	26.6927	27.1469	27.0171	27.0809	26.419	26.5194
O00161	Synaptosomal-associated protein 23	SNAP23	-0.00389608	-1.0027	0.990047	12	12	64.9	26.7514	26.6666	26.6077	26.7914	26.7212	26.5814
O00165	HCLS1-associated protein X-1	HAX1	-0.621628	-1.53861	0.711153	2	2	10.4	18.5379	21.6752	21.0013	21.4715	21.926	21.8192
O00170	AH receptor-interacting protein	AIP	0.239199	1.18034	0.171405	17	17	50.6	26.9168	26.6214	26.7644	26.6798	26.9372	26.9291
O00178	GTP-binding protein 1	GTPBP1	0.474694	1.38962	0.0832121	13	13	27.4	25.4658	24.8968	25.1709	25.1159	25.5734	25.5686
O00186	Syntaxin-binding protein 3	STXBP3	0.261567	1.19878	0.31961	5	5	10.1	23.6165	23.0185	23.2791	23.2338	23.2852	23.4144
O00189	AP-4 complex subunit mu-1	AP4M1	0.540484	1.45446	0.699034	2	2	8.2	23.6066	21.6236	24.3079	23.7431	23.0767	24.6128
O00193	Small acidic protein	SMAP	0.15818	1.11588	0.664745	4	4	22.4	26.4142	26.4056	26.6725	26.6087	26.8137	26.9334
O00203	AP-3 complex subunit beta-1	AP3B1	0.0650965	1.04615	0.860183	18	16	21.8	26.2044	25.9275	26.1468	25.8615	25.8302	26.0966
O00213	Amyloid beta A4 precursor protein-binding family B member 1	APBB1	1.3448	2.53995	0.0263704	7	7	14.5	24.6748	22.9547	22.985	22.9964	24.3095	23.9862
O00217	NADH dehydrogenase [ubiquinone] iron-sulfur protein 8, mitochondrial	NDUFS8	-0.373768	-1.29573	0.261804	3	3	19	23.9319	24.1545	24.5446	24.6306	24.2857	23.9908
O00221	NF-kappa-B inhibitor epsilon	NFKBIE	-0.277267	-1.2119	0.505909	3	3	10.6	21.8274	22.6958	21.9298	22.1307	21.9952	22.102
O00231	26S proteasome non-ATPase regulatory subunit 11	PSMD11	-0.14535	-1.106	0.565235	26	26	58.1	28.4791	28.4281	28.4841	28.5464	28.1537	28.3896
O00232	26S proteasome non-ATPase regulatory subunit 12	PSMD12	0.0152601	1.01063	0.96445	22	22	43.2	27.1579	26.9001	27.0225	27.0464	26.8253	27.0315
O00233	26S proteasome non-ATPase regulatory subunit 9	PSMD9	-0.298137	-1.22956	0.344333	7	7	37.2	24.2891	24.5777	24.9924	24.8341	24.5005	24.72
O00244	Copper transport protein ATOX1	ATOX1	0.0219371	1.01532	0.973966	8	8	77.9	27.9946	28.2128	28.3201	27.8634	28.6354	27.8322
O00264	Membrane-associated progesterone receptor component 1	PGRMC1	0.519582	1.43354	0.105307	10	9	41	26.2673	25.8982	25.9277	25.9736	26.3853	26.7056
O00267	Transcription elongation factor SPT5	SUPT5H	-0.050937	-1.03594	0.872975	38	38	37.4	26.3091	26.4482	26.6444	26.4384	26.463	26.6061
O00273	DNA fragmentation factor subunit alpha	DFFA	-0.355892	-1.27978	0.307856	15	15	56.5	26.3835	26.4802	26.8835	26.5446	26.4812	25.9758
O00287	Regulatory factor X-associated protein	RFXAP	-0.184467	-1.1364	0.941267	3	3	14.3	22.1519	19.161	23.6144	21.567	20.3646	21.2725
O00291	Huntingtin-interacting protein 1	HIP1	-0.461212	-1.3767	0.317356	9	9	13.1	24.5659	25.0451	25.4721	25.7466	25.3031	25.0112
O00299	Chloride intracellular channel protein 1	CLIC1	-0.081557	-1.05816	0.687562	21	21	76.3	30.4533	30.4261	30.4604	30.5326	30.4058	30.3152
O00303	Eukaryotic translation initiation factor 3 subunit F	EIF3F	-0.277204	-1.21184	0.499933	12	12	35.6	26.9865	26.9806	27.0592	26.7358	26.2418	26.7156
O00330	Pyruvate dehydrogenase protein X component, mitochondrial	PDHX	0.649181	1.56828	0.14058	7	7	17.5	24.0421	23.5145	24.0627	23.4742	24.4411	24.5157
O00400	Acetyl-coenzyme A transporter 1	SLC33A1	0.695442	1.61938	0.373793	3	3	7.5	27.8927	26.2899	27.6278	26.2309	26.7365	27.6057
O00401	Neural Wiskott-Aldrich syndrome protein	WASL	-0.375191	-1.29701	0.297084	7	7	18.4	23.5954	23.8528	23.4403	23.8079	23.03	23.35
O00410	Importin-5	IPO5	0.464207	1.37956	0.182152	33	33	39.1	27.7494	27.2529	27.5287	26.8993	27.6393	27.6847
O00418	Eukaryotic elongation factor 2 kinase	EEF2K	0.42296	1.34068	0.573793	5	5	8.3	23.2674	21.9221	23.5963	23.111	23.1819	23.449
O00425	Insulin-like growth factor 2 mRNA-binding protein 3	IGF2BP3	-0.209988	-1.15668	0.24953	22	20	44.2	26.4587	26.7794	26.7495	26.7879	26.6258	26.6024
O00429	Dynamin-1-like protein	DNM1L	-0.107145	-1.07709	0.796936	31	1	53.7	22.8653	23.2774	22.8332	23.2793	23.2337	22.9694
O00429	Dynamin-1-like protein	DNM1L	-0.0438124	-1.03083	0.882731	31	1	54.3	27.6886	27.965	27.6589	27.7184	27.728	27.7943
O00442	RNA 3-terminal phosphate cyclase	RTCA	0.352887	1.27711	0.15234	8	8	24	23.3652	22.9551	22.9683	22.9092	23.4142	23.1119
O00443	Phosphatidylinositol 4-phosphate 3-kinase C2 domain-containing subunit alpha	PIK3C2A	-0.0103823	-1.00722	0.978038	4	4	3.3	21.9733	21.8641	22.2516	21.9842	21.9776	22.1179
O00461	Golgi integral membrane protein 4	GOLIM4	-0.888009	-1.85062	0.0555568	9	9	16.2	23.4497	24.332	24.379	24.8209	23.8503	23.5678
O00468	Agrin;Agrin N-terminal 110 kDa subunit;Agrin C-terminal 110 kDa subunit;Agrin C-terminal 90 kDa fragment;Agrin C-terminal 22 kDa fragment	AGRN	-0.0339692	-1.02383	0.969684	5	5	3.3	20.94	20.7449	19.8196	20.9788	20.2746	20.2269
O00469	Procollagen-lysine,2-oxoglutarate 5-dioxygenase 2	PLOD2	1.28585	2.43826	0.0264308	12	12	18.9	26.5275	24.7623	25.2503	25.0075	26.1639	26.1864
O00471	Exocyst complex component 5	EXOC5	-0.569906	-1.48443	0.118768	7	7	15.8	22.631	23.5869	23.0528	23.1337	22.6455	22.7872
O00487	26S proteasome non-ATPase regulatory subunit 14	PSMD14	-0.276416	-1.21118	0.518811	10	10	34.8	25.8449	25.6645	25.7472	25.5984	24.9919	25.344
O00499	Myc box-dependent-interacting protein 1	BIN1	1.30656	2.47351	0.0296389	9	9	34.7	26.4751	24.8457	25.1496	25.1803	26.5901	26.03
O00505	Importin subunit alpha-4	KPNA3	0.0841923	1.06009	0.661447	8	5	18	26.3266	26.26	26.1268	26.1973	26.2442	26.2659
O00506	Serine/threonine-protein kinase 25	STK25	-0.364587	-1.28751	0.503053	6	2	13.1	21.1951	20.9106	21.914	21.0135	20.768	20.7814
O00515	Ladinin-1	LAD1	4.76952	27.2752	0	18	18	38.5	22.7671	17.9634	18.3293	18.0357	23.0117	22.8582
O00534	von Willebrand factor A domain-containing protein 5A	VWA5A	-1.13708	-2.19935	0.0438587	2	2	3.4	19.9949	20.746	21.4993	20.9667	20.0124	19.7934
O00541	Pescadillo homolog	PES1	0.479548	1.39431	0.101898	19	19	29.9	25.984	25.6272	25.7984	25.5281	26.1486	26.2598
O00560	Syntenin-1	SDCBP	-1.37777	-2.59866	0.0355	10	10	47.7	25.6891	27.3427	27.519	27.6758	26.248	26.4672
O00567	Nucleolar protein 56	NOP56	-0.256519	-1.19459	0.613134	23	23	41.9	23.6301	24.5958	24.4112	23.9768	24.4134	24.1707
O00571	ATP-dependent RNA helicase DDX3X	DDX3X	-0.384064	-1.30501	0.120506	34	11	54.5	26.9627	27.2942	27.3196	27.1867	26.7316	26.954
O00625	Pirin	PIR	-0.260384	-1.1978	0.261004	10	10	43.4	28.5619	28.8696	28.605	28.7462	28.3686	28.5091
O00629	Importin subunit alpha-3	KPNA4	-0.188177	-1.13932	0.322276	8	5	24.8	26.2415	26.348	26.2625	26.3506	26.1039	26.0511
O00743	Serine/threonine-protein phosphatase 6 catalytic subunit;Serine/threonine-protein phosphatase 6 catalytic subunit, N-terminally processed	PPP6C	-0.24836	-1.18786	0.321943	4	4	22.6	23.7722	24.0978	24.2605	24.2055	23.9129	24.1337
O00754	Lysosomal alpha-mannosidase;Lysosomal alpha-mannosidase A peptide;Lysosomal alpha-mannosidase B peptide;Lysosomal alpha-mannosidase C peptide;Lysosomal alpha-mannosidase D peptide;Lysosomal alpha-mannosidase E peptide	MAN2B1	-1.24245	-2.366	0.570101	7	7	7.1	23.1556	23.1401	22.3621	20.5939	18.0696	21.1436
O00762	Ubiquitin-conjugating enzyme E2 C	UBE2C	0.263928	1.20074	0.388687	2	2	18	24.3067	24.2716	24.3668	24.3544	24.6197	24.8581
O00764	Pyridoxal kinase	PDXK	0.0379721	1.02667	0.949894	7	7	32.7	26.3345	26.3424	25.6993	26.0083	26.0736	25.7557
O00767	Acyl-CoA desaturase	SCD	-1.19632	-2.29154	0.26179	3	3	13.1	21.9048	23.7391	24.6692	22.8398	23.7598	21.9945
O14530	Thioredoxin domain-containing protein 9	TXNDC9	0.60192	1.51774	0.134005	8	8	45.2	25.9705	25.7524	25.8369	25.4451	26.5639	26.3058
O14556	Glyceraldehyde-3-phosphate dehydrogenase, testis-specific	GAPDHS	-1.4478	-2.72792	0.0111	7	7	19.6	26.3254	27.707	27.8582	27.5297	26.1554	26.2706
O14562	Ubiquitin domain-containing protein UBFD1	UBFD1	1.48719	2.80342	0.0438316	4	4	13.9	23.8937	21.5873	22.4211	22.6053	23.4505	23.7311
O14578	Citron Rho-interacting kinase	CIT	-0.5734	-1.48803	0.0935405	43	8	24.2	24.243	25.1775	25.0004	24.8753	24.6428	24.4472
O14579	Coatomer subunit epsilon	COPE	-0.172529	-1.12703	0.468737	13	13	43.5	26.9761	27.0121	27.0223	27.023	26.6515	26.9122
O14617	AP-3 complex subunit delta-1	AP3D1	-0.0538336	-1.03802	0.897436	23	23	23.6	26.3458	26.3075	26.2604	25.9349	26.1177	25.8779
O14618	Copper chaperone for superoxide dismutase	CCS	0.12801	1.09279	0.755198	6	6	20.8	24.9446	24.5727	24.4566	24.6547	24.3411	24.7823
O14653	Golgi SNAP receptor complex member 2	GOSR2	-0.0371685	-1.0261	0.917192	3	3	23.6	22.5377	22.7465	22.6901	22.916	22.88	22.8233
O14662	Syntaxin-16	STX16	-0.138014	-1.10039	0.7845	6	6	28.6	22.3295	22.4093	22.2799	22.676	22.6939	21.9278
O14672	Disintegrin and metalloproteinase domain-containing protein 10	ADAM10	0.167962	1.12347	0.768914	15	15	28.6	25.2064	25.7657	25.2589	25.1544	25.9966	25.4799
O14734	Acyl-coenzyme A thioesterase 8	ACOT8	-0.702931	-1.62781	0.161483	4	4	20.4	21.4381	22.3718	22.7921	21.8348	21.5878	21.8641
O14735	CDP-diacylglycerol--inositol 3-phosphatidyltransferase	CDIPT	-0.0461604	-1.03251	0.920793	2	2	16.7	22.1161	21.8647	22.5207	22.2134	22.1536	22.1907
O14737	Programmed cell death protein 5	PDCD5	0.102552	1.07367	0.743199	7	7	45.6	26.8785	26.7902	27.0871	26.9708	27.1145	27.1627
O14744	Protein arginine N-methyltransferase 5;Protein arginine N-methyltransferase 5, N-terminally processed	PRMT5	-0.0400403	-1.02814	0.923638	13	13	23.7	25.2262	25.1683	25.5683	25.3259	25.5372	25.1788
O14745	Na(+)/H(+) exchange regulatory cofactor NHE-RF1	SLC9A3R1	-0.675902	-1.5976	0.0599276	15	15	54.2	25.9551	26.666	26.8428	26.9581	26.1939	26.2903
O14773	Tripeptidyl-peptidase 1	TPP1	0.0791893	1.05642	0.778546	3	3	8.2	24.3511	24.5052	24.3929	24.2637	24.4683	24.58
O14776	Transcription elongation regulator 1	TCERG1	-0.140175	-1.10204	0.886755	36	36	25.5	23.368	22.3332	22.9407	24.029	22.5271	22.9873
O14787	Transportin-2	TNPO2	0.0646324	1.04582	0.869017	5	2	6.7	22.4964	22.398	22.4781	22.2918	22.182	22.6835
O14802	DNA-directed RNA polymerase III subunit RPC1	POLR3A	-0.106653	-1.07673	0.925052	21	21	18.6	20.9459	20.6543	22.5285	21.5702	21.6109	21.8764
O14818	Proteasome subunit alpha type-7	PSMA7	-0.0246213	-1.01721	0.929573	18	18	63.3	28.5307	28.5154	28.6071	28.7169	28.5677	28.6671
O14828	Secretory carrier-associated membrane protein 3	SCAMP3	-0.0137418	-1.00957	0.980282	7	7	27.7	26.1551	26.7246	26.572	26.1381	26.694	26.5443
O14874	[3-methyl-2-oxobutanoate dehydrogenase [lipoamide]] kinase, mitochondrial	BCKDK	0.293267	1.22541	0.489657	3	3	12.2	24.1347	24.3144	23.7153	23.4711	24.0703	24.1757
O14879	Interferon-induced protein with tetratricopeptide repeats 3	IFIT3	1.02746	2.03843	0.379722	3	3	9.8	22.3395	21.4387	19.0762	21.8629	21.4965	21.6241
O14893	Gem-associated protein 2	GEMIN2	-0.331704	-1.2585	0.784276	4	4	16.4	20.256	19.9378	20.2691	19.3324	20.1472	18.141
O14907	Tax1-binding protein 3	TAX1BP3	-0.201818	-1.15015	0.655542	2	2	25	23.2451	23.0296	23.8718	23.3996	23.2069	23.2435
O14908	PDZ domain-containing protein GIPC1	GIPC1	-0.31267	-1.242	0.440846	10	9	28.8	27.0697	26.9141	27.0133	27.2225	26.836	26.3062
O14920	Inhibitor of nuclear factor kappa-B kinase subunit beta	IKBKB	0.165056	1.12121	0.695108	4	4	6.6	21.3459	21.02	21.1597	20.7528	20.7939	21.2878
O14925	Mitochondrial import inner membrane translocase subunit Tim23;Putative mitochondrial import inner membrane translocase subunit Tim23B	TIMM23	-0.558598	-1.47284	0.393166	2	2	17.7	22.0107	23.0581	22.7234	21.5705	21.7054	21.96
O14929	Histone acetyltransferase type B catalytic subunit	HAT1	-0.0243365	-1.01701	0.927904	8	8	24.8	26.1367	26.1206	26.0684	26.0608	26.1056	25.9345
O14949	Cytochrome b-c1 complex subunit 8	UQCRQ	2.58927	6.01794	0.0628816	2	2	26.8	22.0011	18.8272	20.6996	18.0492	21.5921	21.7507
P19105	Myosin regulatory light chain 12A;Myosin regulatory light chain 12B	MYL12A	0.0113481	1.0079	0.976354	13	7	66.7	28.9416	28.8506	28.8465	28.5609	28.6678	28.6826
O14964	Hepatocyte growth factor-regulated tyrosine kinase substrate	HGS	1.0805	2.11477	0.0394142	13	13	20.1	26.4226	25.0512	25.5503	25.0597	26.0848	26.3952
O14965	Aurora kinase A	AURKA	-0.831631	-1.7797	0.111868	6	5	25.1	21.6368	21.7418	21.9455	22.1027	20.8107	20.8476
O14966	Ras-related protein Rab-7L1	RAB29	-0.624075	-1.54122	0.122623	2	1	10.8	20.6402	21.7618	21.6215	21.5745	21.2879	21.1575
O14972	Down syndrome critical region protein 3	DSCR3	-0.206655	-1.15401	0.657732	3	3	13.7	19.0243	19.6132	19.7472	19.3953	19.8164	19.2951
O14974	Protein phosphatase 1 regulatory subunit 12A	PPP1R12A	-0.278404	-1.21285	0.622347	31	31	38.7	24.1302	25.0523	24.9474	25.201	25.1713	25.064
O14976	Cyclin-G-associated kinase	GAK	-0.281159	-1.21517	0.337771	10	10	10.1	22.0503	22.5008	22.3659	22.398	22.4305	21.9403
O14979	Heterogeneous nuclear ribonucleoprotein D-like	HNRNPDL	0.0827414	1.05903	0.879007	15	2	34	24.3497	23.8034	23.7087	24.3813	23.9489	23.8431
O14980	Exportin-1	XPO1	-0.256715	-1.19476	0.39922	22	22	22.4	27.1023	27.5464	27.3907	27.0121	27.0616	27.0152
O14981	TATA-binding protein-associated factor 172	BTAF1	-0.280479	-1.2146	0.249694	6	6	4.2	22.2206	22.6894	22.6854	22.7414	22.5552	22.499
O15020	Spectrin beta chain, non-erythrocytic 2	SPTBN2	2.3774	5.19599	0.217598	30	19	16.3	22.955	20.3625	19.0938	16.8515	21.3604	19.1246
O15027	Protein transport protein Sec16A	SEC16A	-0.711681	-1.63771	0.0769314	15	15	12.3	23.8957	24.8515	24.8164	24.8711	24.4713	24.0369
O15031	Plexin-B2	PLXNB2	0.683346	1.60586	0.0630404	12	12	8.5	24.9014	24.2302	24.3552	24.3384	25.2484	24.824
O15042	U2 snRNP-associated SURP motif-containing protein	U2SURP	-1.02467	-2.03449	0.469159	31	31	30.7	19.7769	22.1095	22.419	19.5168	21.4731	19.7213
O15061	Synemin	SYNM	0.778397	1.71522	0.871778	79	11	57.1	24.207	21.5865	17.7127	15.7319	16.5105	16.6487
O15066	Kinesin-like protein KIF3B;Kinesin-like protein KIF3B, N-terminally processed	KIF3B	0.126742	1.09183	0.801688	8	5	14.5	22.5157	22.6487	22.7296	23.0273	23.0245	23.2457
O15067	Phosphoribosylformylglycinamidine synthase	PFAS	-0.35416	-1.27824	0.107221	32	32	28.2	26.6891	26.9397	27.0216	27.0581	26.5545	26.7133
O15083	ERC protein 2	ERC2	1.36428	2.57448	0.523342	10	3	9.9	20.6176	18.0814	22.7702	17.7359	20.5919	21.4707
O15084	Serine/threonine-protein phosphatase 6 regulatory ankyrin repeat subunit A	ANKRD28	-0.330677	-1.2576	0.250105	9	7	12.1	24.5463	24.8315	24.9573	24.5301	24.3226	24.458
O15085	Rho guanine nucleotide exchange factor 11	ARHGEF11	0.139652	1.10164	0.439698	16	16	20	24.61	24.6017	24.4533	24.4653	24.6889	24.6403
O15116	U6 snRNA-associated Sm-like protein LSm1	LSM1	0.43047	1.34767	0.255451	3	3	30.1	21.06	20.2445	20.901	20.6891	20.8534	21.2126
O15118	Niemann-Pick C1 protein	NPC1	0.495634	1.40994	0.519722	6	6	5.6	24.3682	23.632	25.0815	23.4451	24.5007	24.7766
O15126	Secretory carrier-associated membrane protein 1	SCAMP1	0.472384	1.3874	0.203171	7	7	35.5	24.5612	24.4216	24.0714	24.2756	25.0888	24.5357
O15127	Secretory carrier-associated membrane protein 2	SCAMP2	0.0667451	1.04735	0.85923	4	4	10.6	24.6534	24.8681	24.7695	24.7482	25.1281	24.8046
O15143	Actin-related protein 2/3 complex subunit 1B	ARPC1B	0.00901731	1.00627	0.979886	14	14	37.6	28.1738	28.1239	27.9663	28.0166	27.816	28.1441
O15144	Actin-related protein 2/3 complex subunit 2	ARPC2	-0.0286191	-1.02004	0.925901	16	16	43.7	28.184	28.1069	28.1973	28.2185	27.9839	28.269
O15145	Actin-related protein 2/3 complex subunit 3	ARPC3	0.287733	1.22072	0.179567	6	6	33.7	26.163	25.8715	25.9045	25.7768	26.2369	26.0161
O15160	DNA-directed RNA polymerases I and III subunit RPAC1	POLR1C	-0.42752	-1.34492	0.135323	16	16	51.2	24.2119	24.9603	24.7282	24.7852	24.4315	24.5479
O15162	Phospholipid scramblase 1	PLSCR1	-0.32814	-1.25539	0.164348	4	4	21.9	24.7592	25.2636	25.3001	25.112	24.9761	24.9559
O15173	Membrane-associated progesterone receptor component 2	PGRMC2	0.354237	1.27831	0.224046	6	5	30	23.7967	23.3292	23.3206	23.3817	23.4165	23.8808
O15212	Prefoldin subunit 6	PFDN6	-0.136218	-1.09902	0.651284	9	9	56.6	26.5675	26.4122	26.7954	26.7846	26.4622	26.5538
O15213	WD repeat-containing protein 46	WDR46	0.852089	1.80511	0.640462	9	9	21.6	22.6542	18.465	22.2787	21.6103	20.7341	21.5219
O15226	NF-kappa-B-repressing factor	NKRF	0.859894	1.8149	0.439374	24	24	36.2	18.4445	18.1774	16.2081	17.0453	16.7871	18.7788
O15235	28S ribosomal protein S12, mitochondrial	MRPS12	-1.01377	-2.01918	0.363023	3	3	35.5	20.2412	20.5417	22.3109	20.4795	18.9633	21.0863
O15240	Neurosecretory protein VGF;Neuroendocrine regulatory peptide-1;Neuroendocrine regulatory peptide-2;Antimicrobial peptide VGF[554-577]	VGF	-1.56749	-2.96389	0.02	10	10	25.5	24.066	26.1164	25.9453	25.9123	24.5599	24.6456
O15258	Protein RER1	RER1	-0.200862	-1.14938	0.755358	3	3	24	24.0549	24.8952	25.1648	24.6306	24.9856	25.0474
O15260	Surfeit locus protein 4	SURF4	-0.0286312	-1.02004	0.961552	3	3	25.8	24.809	25.4663	24.9688	24.958	25.329	25.1694
O15263	Beta-defensin 4A	DEFB4A	2.99322	7.96249	0.270694	2	2	35.9	26.0435	19.141	19.6096	17.6451	19.3203	20.0115
O15269	Serine palmitoyltransferase 1	SPTLC1	0.0281245	1.01969	0.963243	9	9	20.1	24.192	24.6246	23.878	23.9922	24.348	24.0391
O15294	UDP-N-acetylglucosamine--peptide N-acetylglucosaminyltransferase 110 kDa subunit	OGT	-0.493934	-1.40828	0.200566	13	13	14.6	24.067	23.9695	24.3722	24.2838	23.4604	23.6163
O15305	Phosphomannomutase 2	PMM2	-0.0523523	-1.03695	0.864738	11	10	50.4	26.6287	26.6033	26.4665	26.4961	26.3174	26.4627
O15318	DNA-directed RNA polymerase III subunit RPC7	POLR3G	0.379049	1.30048	0.553398	3	3	14.3	21.3424	20.8976	21.885	21.4337	21.6412	22.3699
O15320	cTAGE family member 5;Melanoma inhibitory activity protein 2	CTAGE5	-0.339544	-1.26536	0.659194	8	7	16.9	23.3903	23.4385	23.0937	23.3717	23.4775	22.0175
O15321	Transmembrane 9 superfamily member 1	TM9SF1	-0.857978	-1.8125	0.125867	4	4	8.8	21.0801	21.9197	22.2347	21.5807	20.5741	21.5069
O15327	Type II inositol 3,4-bisphosphate 4-phosphatase	INPP4B	0.00385539	1.00268	0.990229	4	4	5.7	21.9731	21.9945	21.9485	22.0265	21.864	22.1439
O15344	E3 ubiquitin-protein ligase Midline-1	MID1	-0.0874354	-1.06248	0.893506	7	7	14.2	23.1619	23.3142	22.8139	23.8236	23.0127	23.5148
O15347	High mobility group protein B3	HMGB3	0.391213	1.3115	0.160713	6	6	24	25.3006	24.7338	24.6585	24.7388	24.8825	25.1217
O15355	Protein phosphatase 1G	PPM1G	0.073782	1.05247	0.752507	14	14	35.5	27.4453	27.4145	27.4682	27.2747	27.4165	27.5169
O15357	Phosphatidylinositol 3,4,5-trisphosphate 5-phosphatase 2	INPPL1	-0.0251052	-1.01755	0.960053	10	10	10.2	23.5025	23.8981	23.75	23.6	23.6698	24.0005
O15371	Eukaryotic translation initiation factor 3 subunit D	EIF3D	-0.24227	-1.18285	0.196358	28	28	48.9	27.9203	28.094	28.1684	28.0425	27.7815	27.8763
O15372	Eukaryotic translation initiation factor 3 subunit H	EIF3H	-0.381826	-1.30299	0.106785	14	14	34.4	26.107	26.4921	26.3628	26.3101	25.958	25.9544
O15379	Histone deacetylase 3	HDAC3	1.19661	2.292	0.112022	3	3	8.2	21.2203	19.5609	19.3651	19.78	21.1971	19.8784
O15381	Nuclear valosin-containing protein-like	NVL	-0.510528	-1.42457	0.602478	11	11	19.2	20.3308	20.6395	21.8442	22.4175	21.2585	21.7804
O15382	Branched-chain-amino-acid aminotransferase, mitochondrial	BCAT2	-0.0738347	-1.05251	0.896377	5	5	19	20.4225	21.0294	20.581	21.0857	20.8404	21.2117
O15397	Importin-8	IPO8	-0.689643	-1.61288	0.620189	6	5	6.6	19.4227	22.8526	20.5466	20.4031	21.1049	21.2059
O15400	Syntaxin-7	STX7	0.413116	1.33156	0.221816	9	9	46.9	27.2028	27.1704	26.6706	26.8807	27.5425	27.2157
O15403	Monocarboxylate transporter 7	SLC16A6	0.83603	1.78513	0.151241	4	4	10.5	23.8142	23.1626	23.7959	22.8608	24.563	23.9502
O15439	Multidrug resistance-associated protein 4	ABCC4	1.9915	3.9765	0.102833	2	2	1.5	21.1854	20.3521	20.0809	17.9172	21.7224	21.4169
O15440	Multidrug resistance-associated protein 5	ABCC5	-0.918879	-1.89065	0.257302	3	3	2.9	18.4785	20.325	20.6458	20.6435	20.0534	20.3258
O15446	DNA-directed RNA polymerase I subunit RPA34	CD3EAP	-1.146	-2.21299	0.374741	18	18	53.9	17.1088	18.2655	18.9845	19.1155	19.5378	16.2809
O15460	Prolyl 4-hydroxylase subunit alpha-2	P4HA2	1.50728	2.84274	0.0221205	13	13	28.3	27.2128	25.5507	25.9888	25.3877	27.0501	27.1861
O15498	Synaptobrevin homolog YKT6	YKT6	-0.36881	-1.29129	0.250854	6	6	28.3	24.925	25.6022	25.0417	25.2681	25.0296	24.851
O15511	Actin-related protein 2/3 complex subunit 5	ARPC5	-0.0185464	-1.01294	0.956195	9	8	70.2	26.9882	27.2357	27.0961	27.1572	27.2342	27.2109
O15514	DNA-directed RNA polymerase II subunit RPB4	POLR2D	-0.198538	-1.14753	0.824468	4	4	40.8	21.8148	21.8462	21.5171	22.029	20.6789	22.3031
O15523	ATP-dependent RNA helicase DDX3Y	DDX3Y	0.699375	1.6238	0.263633	27	4	41.8	22.9487	21.4912	22.3122	22.9453	23.1147	22.7834
O15533	Tapasin	TAPBP	0.324448	1.25219	0.345069	4	4	14.1	23.5674	23.6603	23.2668	23.0566	23.5603	23.8293
O15540	Fatty acid-binding protein, brain	FABP7	1.29829	2.45937	0.0305316	7	7	58.3	24.8461	23.0861	23.3004	23.4764	24.2546	24.657
O15541	RING finger protein 113A	RNF113A	0.218125	1.16322	0.489293	2	2	7	21.7238	21.5865	21.9086	21.4434	22.017	21.8521
O43143	Pre-mRNA-splicing factor ATP-dependent RNA helicase DHX15	DHX15	-0.117838	-1.08511	0.484473	22	21	28.1	26.3072	26.3644	26.404	26.3913	26.1926	26.3063
O43148	mRNA cap guanine-N7 methyltransferase	RNMT	0.00224495	1.00156	0.994853	12	12	32.1	24.971	24.9897	25.0772	25.2063	25.1602	25.1488
O43149	Zinc finger ZZ-type and EF-hand domain-containing protein 1	ZZEF1	-0.803344	-1.74514	0.11249	2	2	0.9	21.4717	21.7644	21.6446	21.7802	20.6963	20.611
O43150	Arf-GAP with SH3 domain, ANK repeat and PH domain-containing protein 2	ASAP2	-0.572421	-1.48702	0.321966	5	5	8	22.2037	22.7832	22.5741	23.7042	22.8285	22.312
O43156	TELO2-interacting protein 1 homolog	TTI1	-2.07383	-4.21003	0.108293	2	2	2.5	19.202	21.0718	22.0763	21.9968	18.5481	21.1732
O43164	E3 ubiquitin-protein ligase Praja-2	PJA2	1.1412	2.20564	0.120226	2	2	4.8	22.3689	21.1679	22.2116	22.0738	23.4398	23.0682
O43169	Cytochrome b5 type B	CYB5B	-0.469739	-1.38486	0.269816	6	6	51.4	26.0494	26.8166	26.1866	26.0574	25.9413	25.6608
O43172	U4/U6 small nuclear ribonucleoprotein Prp4	PRPF4	-1.31444	-2.48706	0.035134	24	24	47.8	18.6693	19.9919	19.9611	20.3291	19.1775	18.4921
O43175	D-3-phosphoglycerate dehydrogenase	PHGDH	-0.000442505	-1.00031	0.998723	26	26	47.8	30.2299	30.355	30.2288	30.4358	30.3585	30.43
O43237	Cytoplasmic dynein 1 light intermediate chain 2	DYNC1LI2	-0.100617	-1.07223	0.76739	13	13	33.3	26.3266	26.3408	26.4874	26.5735	26.1821	26.5912
O43242	26S proteasome non-ATPase regulatory subunit 3	PSMD3	0.000640233	1.00044	0.998493	25	25	49.6	27.5235	27.4477	27.4923	27.3721	27.3608	27.4297
O43252	Bifunctional 3-phosphoadenosine 5-phosphosulfate synthase 1;Sulfate adenylyltransferase;Adenylyl-sulfate kinase	PAPSS1	-0.0687218	-1.04879	0.780185	10	9	21	25.2606	25.4382	25.4964	25.3212	25.432	25.357
O43264	Centromere/kinetochore protein zw10 homolog	ZW10	0.0398636	1.02802	0.9668	12	12	19.5	25.1832	25.4989	24.6396	24.6816	25.4835	24.273
O43290	U4/U6.U5 tri-snRNP-associated protein 1	SART1	0.0297387	1.02083	0.980621	35	35	46.6	20.873	19.5887	21.6432	20.3128	19.874	20.887
O43292	Glycosylphosphatidylinositol anchor attachment 1 protein	GPAA1	0.116304	1.08395	0.812595	3	3	5.6	22.2561	22.4809	22.6364	22.2851	22.9659	22.5293
O43294	Transforming growth factor beta-1-induced transcript 1 protein	TGFB1I1	1.07415	2.10548	0.146344	3	3	10.1	21.4318	20.023	21.3407	21.1742	22.1429	22.1858
O43301	Heat shock 70 kDa protein 12A	HSPA12A	0.356311	1.28015	0.25694	7	7	13.8	23.8707	23.5847	23.7464	23.9592	24.2265	24.2619
O43314	Inositol hexakisphosphate and diphosphoinositol-pentakisphosphate kinase 2	PPIP5K2	-0.543418	-1.45742	0.0760084	9	6	9.3	22.6838	23.3509	23.0919	23.2522	22.5562	22.8248
O43318	Mitogen-activated protein kinase kinase kinase 7	MAP3K7	0.316758	1.24553	0.142152	4	4	9	22.2475	21.9044	21.7743	21.9943	22.2034	22.1724
O43324	Eukaryotic translation elongation factor 1 epsilon-1	EEF1E1	-0.441129	-1.35767	0.132853	3	3	23	25.649	25.9654	25.9158	26.3066	25.646	25.5694
O43353	Receptor-interacting serine/threonine-protein kinase 2	RIPK2	-0.00247637	-1.00172	0.998605	3	2	8.4	20.9339	19.9619	20.781	20.5863	19.6551	20.7328
O43390	Heterogeneous nuclear ribonucleoprotein R	HNRNPR	0.190571	1.14122	0.446354	36	3	51.5	27.7176	27.2818	27.5703	27.6319	27.709	27.6291
O43395	U4/U6 small nuclear ribonucleoprotein Prp3	PRPF3	-2.55559	-5.87908	0.0742601	25	25	42.5	14.8084	19.3335	18.4562	18.1905	15.9395	17.5656
O43396	Thioredoxin-like protein 1	TXNL1	0.164437	1.12073	0.342759	12	12	54.3	27.7445	27.6238	27.6364	27.6692	27.7763	27.902
O43399	Tumor protein D54	TPD52L2	0.174099	1.12826	0.461113	18	3	82.5	28.6575	28.555	28.5678	28.7488	28.8207	28.9158
O43399	Tumor protein D54	TPD52L2	0.626446	1.54376	0.143704	17	2	83.3	21.6676	21.3775	21.4591	21.1735	21.8346	22.3872
O43402	ER membrane protein complex subunit 8	EMC8	-0.414707	-1.33303	0.219675	4	4	28.1	23.155	23.8328	23.2965	23.3384	23.1105	22.958
O43432	Eukaryotic translation initiation factor 4 gamma 3	EIF4G3	0.185581	1.13727	0.641684	19	13	15	23.362	23.5358	23.2484	23.6544	23.9382	23.6951
O43447	Peptidyl-prolyl cis-trans isomerase H	PPIH	0.0662289	1.04698	0.753286	5	5	26.6	23.5802	23.5349	23.4959	23.419	23.588	23.4803
O43464	Serine protease HTRA2, mitochondrial	HTRA2	-0.435968	-1.35282	0.14604	4	4	9.4	24.8599	25.6767	25.4185	25.4126	25.1904	25.1497
O43488	Aflatoxin B1 aldehyde reductase member 2	AKR7A2	0.156289	1.11442	0.833027	7	7	20.6	25.7726	24.8033	24.6585	25.2153	24.6387	24.7347
O43491	Band 4.1-like protein 2	EPB41L2	-0.0677617	-1.04809	0.847592	41	12	50.4	25.2517	25.2335	25.605	25.5317	25.4727	25.4425
O43502	DNA repair protein RAD51 homolog 3	RAD51C	-0.723996	-1.65175	0.347066	2	2	25.2	18.3945	20.3356	18.8851	19.9573	19.6557	18.9559
O43504	Ragulator complex protein LAMTOR5	LAMTOR5	-0.102003	-1.07326	0.744485	2	2	48.4	24.2938	24.4128	24.7145	24.4255	24.5469	24.4061
O43516	WAS/WASL-interacting protein family member 1	WIPF1	0.483204	1.39784	0.32886	4	4	12.4	23.1113	22.4937	23.3536	23.176	23.7652	23.5964
O43567	E3 ubiquitin-protein ligase RNF13	RNF13	-0.038072	-1.02674	0.96318	4	4	11.8	21.928	22.8323	22.3888	22.0454	22.9606	22.2636
O43583	Density-regulated protein	DENR	-0.157034	-1.11499	0.616495	9	9	40.9	25.3969	25.2698	25.5901	25.7111	25.2539	25.449
O43592	Exportin-T	XPOT	-0.146618	-1.10697	0.800943	11	11	13.7	24.1268	24.0275	23.9166	23.5016	23.6135	23.2656
O43597	Protein sprouty homolog 2	SPRY2	0.0236708	1.01654	0.975996	2	2	9.2	19.8258	20.6354	20.326	20.2937	20.9989	20.5014
O43598	2-deoxynucleoside 5-phosphate N-hydrolase 1	DNPH1	1.57088	2.97086	0.00262069	4	4	33.3	23.6815	21.969	22.2215	21.9813	23.499	23.7039
O43615	Mitochondrial import inner membrane translocase subunit TIM44	TIMM44	-0.205537	-1.15312	0.618936	14	14	34.3	26.2007	26.7439	26.9852	26.6172	26.6868	26.8422
O43617	Trafficking protein particle complex subunit 3	TRAPPC3	-0.196663	-1.14604	0.609415	5	5	31.1	25.6184	25.352	25.7165	25.4697	25.0289	25.3009
O43633	Charged multivesicular body protein 2a	CHMP2A	0.275071	1.21005	0.562564	9	9	25.7	25.0949	24.2782	25.1065	25.1346	25.175	25.0745
O43660	Pleiotropic regulator 1	PLRG1	-0.802589	-1.74423	0.155183	20	20	58.6	18.6797	19.9723	20.0061	19.0274	18.7714	19.1469
O43663	Protein regulator of cytokinesis 1	PRC1	0.516902	1.43088	0.0553882	15	15	29.2	22.2346	21.8213	21.6355	21.7318	22.1778	22.3268
O43665	Regulator of G-protein signaling 10	RGS10	0.00263659	1.00183	0.994507	6	6	33.5	25.512	25.3832	25.6741	25.3563	25.511	25.3986
O43670	BUB3-interacting and GLEBS motif-containing protein ZNF207	ZNF207	0.116325	1.08397	0.755673	4	4	10.2	24.8664	24.5496	24.7378	24.9947	24.7081	25.0566
O43676	NADH dehydrogenase [ubiquinone] 1 beta subcomplex subunit 3	NDUFB3	-0.312254	-1.24165	0.63882	2	2	18.4	21.7547	22.3957	23.0707	22.2562	22.8705	22.1606
O43678	NADH dehydrogenase [ubiquinone] 1 alpha subcomplex subunit 2	NDUFA2	-0.725576	-1.65356	0.452054	2	2	31.3	20.1712	20.7873	22.7201	21.6591	21.6822	21.1365
O43681	ATPase ASNA1	ASNA1	-0.156267	-1.1144	0.658897	11	11	46.6	26.1682	26.1505	26.0511	25.9815	25.6119	25.9342
O43684	Mitotic checkpoint protein BUB3	BUB3	-0.244865	-1.18498	0.379671	10	10	30.7	25.7755	25.707	25.8298	25.9893	25.3875	25.6286
O43707	Alpha-actinin-4	ACTN4	-0.0753498	-1.05362	0.752339	72	46	68.1	31.5182	31.4173	31.5904	31.5915	31.4617	31.3932
O43708	Maleylacetoacetate isomerase	GSTZ1	-0.113753	-1.08204	0.763224	2	2	9.3	22.1227	22.2364	22.0635	21.9055	21.6875	22.0539
O43709	Probable 18S rRNA (guanine-N(7))-methyltransferase	WBSCR22	-0.396523	-1.31633	0.817898	6	6	27.8	21.3992	20.8577	24.0985	21.093	22.02	21.4405
O43719	HIV Tat-specific factor 1	HTATSF1	-0.84381	-1.79478	0.0822397	28	28	47.2	22.9979	23.9047	24.2012	23.9239	22.9104	23.5901
O43734	Adapter protein CIKS	TRAF3IP2	0.481845	1.39653	0.218114	2	2	7.1	22.0204	21.8125	21.1264	21.7599	21.9702	22.1536
O43739	Cytohesin-3	CYTH3	-0.130706	-1.09483	0.717395	5	3	18.8	22.4418	22.241	22.1886	22.4608	22.0723	21.9842
O43747	AP-1 complex subunit gamma-1	AP1G1	-0.571171	-1.48573	0.307482	11	11	15.7	25.1211	25.171	25.2572	24.8262	24.5292	23.8906
O43752	Syntaxin-6	STX6	-0.255607	-1.19384	0.704733	5	5	30.2	22.9122	22.5048	22.4348	22.7055	22.393	21.5732
O43765	Small glutamine-rich tetratricopeptide repeat-containing protein alpha	SGTA	0.0799306	1.05697	0.818147	9	9	27.2	26.536	26.6155	26.7843	26.7179	26.8862	26.9353
O43768	Alpha-endosulfine	ENSA	-0.354801	-1.27881	0.309018	5	4	52.1	23.706	24.6058	24.1087	24.265	24.1424	24.0667
O43776	Asparagine--tRNA ligase, cytoplasmic	NARS	-0.431834	-1.34895	0.0776437	24	24	44.9	28.2912	28.5857	28.638	28.5645	28.1151	28.0865
O43795	Unconventional myosin-Ib	MYO1B	0.160386	1.11759	0.392768	28	25	29.2	27.0916	26.937	26.8834	26.8602	27.127	26.9432
O43805	Sjoegren syndrome nuclear autoantigen 1	SSNA1	0.114649	1.08271	0.938636	3	3	33.6	21.8712	20.0388	22.187	22.1494	20.8744	21.9734
O43809	Cleavage and polyadenylation specificity factor subunit 5	NUDT21	0.26988	1.20571	0.518196	4	4	22.5	23.9736	23.7669	23.6951	23.083	23.7827	23.5983
O43813	LanC-like protein 1	LANCL1	-0.00659561	-1.00458	0.990164	4	4	9.8	23.685	23.5897	23.5996	23.2669	23.6171	23.1344
O43815	Striatin	STRN	-0.00143814	-1.001	0.998535	13	12	26.3	25.7631	25.5112	25.3701	25.7683	25.7435	25.1386
O43818	U3 small nucleolar RNA-interacting protein 2	RRP9	-2.26545	-4.80804	0.0245	13	13	32.4	19.5715	20.9661	20.9699	21.4331	18.3617	18.6396
O43819	Protein SCO2 homolog, mitochondrial	SCO2	-0.734591	-1.66393	0.0529906	3	3	23.7	21.541	22.3908	22.4271	22.029	21.6267	21.4754
O43824	Putative GTP-binding protein 6	GTPBP6	-1.18232	-2.26941	0.0194737	3	3	6.2	21.4094	22.6701	22.4795	22.6278	21.2279	21.5931
O43837	Isocitrate dehydrogenase [NAD] subunit beta, mitochondrial	IDH3B	-0.389875	-1.31028	0.225842	18	18	53	27.7617	27.9982	27.9845	27.9033	27.239	27.7157
O43847	Nardilysin	NRD1	-0.101873	-1.07317	0.868618	12	12	14.1	25.6793	25.6998	25.6992	24.9733	25.0703	25.3171
O43852	Calumenin	CALU	0.438279	1.35499	0.0887305	28	8	71.4	31.4048	30.8595	31.0885	30.9134	31.3129	31.4585
O43852	Calumenin	CALU	0.495583	1.40989	0.0991949	22	2	63.5	24.7709	24.2849	24.5675	24.4642	25.0396	24.9928
O43865	Putative adenosylhomocysteinase 2	AHCYL1	-0.285159	-1.21854	0.245776	14	7	30.2	27.3683	27.7175	27.6842	27.6255	27.2232	27.5802
O43924	Retinal rod rhodopsin-sensitive cGMP 3,5-cyclic phosphodiesterase subunit delta	PDE6D	-0.275613	-1.21051	0.681006	2	2	16	21.5897	21.2339	21.3468	21.0188	20.2437	20.9394
O60216	Double-strand-break repair protein rad21 homolog	RAD21	0.804757	1.74685	0.54474	19	19	37.2	18.2794	16.1801	18.5084	16.8131	18.9777	16.6587
O60220	Mitochondrial import inner membrane translocase subunit Tim8 A	TIMM8A	0.0956434	1.06854	0.878344	3	3	34	24.0229	23.8536	24.724	23.824	24.2912	24.3743
O60231	Putative pre-mRNA-splicing factor ATP-dependent RNA helicase DHX16	DHX16	-0.383643	-1.30463	0.296204	13	12	15.5	22.9419	23.5511	23.8791	23.5301	23.5773	23.2901
O60232	Sjoegren syndrome/scleroderma autoantigen 1	SSSCA1	-0.0747007	-1.05314	0.731406	7	7	69.8	24.947	25.057	24.8926	25.0556	24.8933	24.9409
O60256	Phosphoribosyl pyrophosphate synthase-associated protein 2	PRPSAP2	-0.353381	-1.27755	0.291906	7	6	35.3	22.103	22.5757	22.0014	22.3704	21.975	21.8094
O60264	SWI/SNF-related matrix-associated actin-dependent regulator of chromatin subfamily A member 5	SMARCA5	0.0301921	1.02115	0.962818	52	38	47.9	17.5448	17.7616	17.0745	16.9359	17.2134	17.1045
O60271	C-Jun-amino-terminal kinase-interacting protein 4	SPAG9	-0.00386238	-1.00268	0.992698	39	1	36.6	28.1525	28.2359	27.9507	28.4457	28.2849	28.1833
O60293	Zinc finger C3H1 domain-containing protein	ZFC3H1	-0.495816	-1.41012	0.301168	17	17	13.2	23.5396	24.1916	24.6954	23.6706	23.8756	23.6549
O60306	Intron-binding protein aquarius	AQR	-0.134389	-1.09763	0.961438	20	20	17.2	19.3566	20.3519	21.6491	17.4223	21.2271	18.4364
O60313	Dynamin-like 120 kDa protein, mitochondrial;Dynamin-like 120 kDa protein, form S1	OPA1	-0.224678	-1.16852	0.260915	36	36	37.8	28.2719	28.3961	28.3793	28.3444	28.1336	28.0403
O60315	Zinc finger E-box-binding homeobox 2	ZEB2	2.0867	4.24775	0.107181	16	16	17.4	20.1056	17.1759	18.6417	19.7311	20.2979	21.4053
O60333	Kinesin-like protein KIF1B	KIF1B	0.00523822	1.00364	0.988106	7	1	5.3	23.5875	23.3952	23.7325	23.5954	23.6439	23.5073
O60341	Lysine-specific histone demethylase 1A	KDM1A	-0.408745	-1.32753	0.627971	18	18	25.4	20.7538	20.3312	20.527	20.6761	19.0256	20.5286
O60343	TBC1 domain family member 4	TBC1D4	-0.255995	-1.19416	0.221997	6	6	7.3	21.999	22.422	22.4227	22.3261	22.2206	22.1832
O60437	Periplakin	PPL	3.5036	11.342	0.341124	36	36	25.9	26.2125	16.0135	17.0477	16.6572	17.1174	16.8992
O60443	Non-syndromic hearing impairment protein 5	DFNA5	-1.00273	-2.00379	0.155806	15	15	35.7	24.5912	25.2304	25.1429	24.9966	24.569	23.2015
O60447	Ecotropic viral integration site 5 protein homolog	EVI5	0.475222	1.39013	0.365533	2	2	2.8	21.1954	21.1447	20.8449	19.9991	21.2492	20.9698
O60462	Neuropilin-2	NRP2	0.764124	1.69834	0.0490097	18	18	24.5	24.2662	23.6549	23.8569	23.7111	24.5652	24.6838
O60488	Long-chain-fatty-acid--CoA ligase 4	ACSL4	-0.274249	-1.20936	0.212006	17	14	35.4	25.8408	25.9242	26.0095	25.9667	25.5693	25.6675
O60493	Sorting nexin-3	SNX3	0.634769	1.55269	0.0519497	12	10	50.6	26.7731	25.9645	26.2782	26.0135	26.7171	26.6702
O60499	Syntaxin-10	STX10	0.315476	1.24442	0.696178	6	6	32.5	22.2768	23.3137	22.2364	22.2038	22.9719	23.4517
O60502	Protein O-GlcNAcase	MGEA5	-0.538961	-1.45293	0.177134	8	8	13.5	23.093	23.9471	23.6018	24.0752	23.68	23.2342
O60506	Heterogeneous nuclear ribonucleoprotein Q	SYNCRIP	0.285297	1.21866	0.262447	32	3	50.9	28.2784	27.7014	28.0424	28.021	28.188	28.1543
O60506	Heterogeneous nuclear ribonucleoprotein Q	SYNCRIP	0.135952	1.09882	0.661492	30	1	49.8	24.1195	23.8375	24.1016	24.2772	24.2642	24.2405
O60513	Beta-1,4-galactosyltransferase 4;N-acetyllactosamine synthase;Lactotriaosylceramide beta-1,4-galactosyltransferase	B4GALT4	0.582433	1.49737	0.176504	2	2	5.2	22.8622	22.9386	22.494	22.6989	23.5537	23.4629
O60524	Nuclear export mediator factor NEMF	NEMF	-0.0567334	-1.04011	0.896363	8	8	10.3	22.9062	23.2441	23.3842	23.3171	23.5334	23.3356
O60547	GDP-mannose 4,6 dehydratase	GMDS	0.0737896	1.05248	0.931059	5	5	19	23.8985	23.3696	24.644	23.6694	24.3115	23.6944
O60566	Mitotic checkpoint serine/threonine-protein kinase BUB1 beta	BUB1B	0.0995731	1.07146	0.867613	4	4	5.6	22.1457	22.3895	21.8497	22.5754	22.2276	22.7401
O60568	Procollagen-lysine,2-oxoglutarate 5-dioxygenase 3	PLOD3	0.136511	1.09924	0.554398	25	25	31.6	27.3311	26.9955	27.0273	27.0458	27.0675	27.0795
O60573	Eukaryotic translation initiation factor 4E type 2	EIF4E2	-0.726454	-1.65457	0.639185	2	2	15	20.5348	23.5819	23.3365	22.6219	22.6669	24.1593
O60610	Protein diaphanous homolog 1	DIAPH1	-0.182278	-1.13467	0.541872	29	29	24.4	26.8133	26.6409	26.942	27.0425	26.5514	26.7139
O60613	15 kDa selenoprotein	42248	0.987053	1.98213	0.193758	3	3	27.2	24.3639	22.3019	23.2454	22.2446	23.4108	22.9782
O60645	Exocyst complex component 3	EXOC3	-0.450656	-1.36666	0.168764	10	10	15.6	23.1232	23.3786	23.4494	23.9015	23.1649	23.0895
O60664	Perilipin-3	PLIN3	-0.131461	-1.0954	0.709759	18	18	60.4	28.1627	28.2478	28.606	28.6181	28.4071	28.5077
O60678	Protein arginine N-methyltransferase 3	PRMT3	-0.149228	-1.10898	0.570815	6	2	11.7	23.015	23.3821	23.3282	23.0979	23.0932	23.2524
O60684	Importin subunit alpha-7	KPNA6	-0.0909723	-1.06509	0.70249	17	11	31.5	26.4942	26.5552	26.4201	26.5261	26.2848	26.4494
O60701	UDP-glucose 6-dehydrogenase	UGDH	-0.950224	-1.93217	0.028586	20	20	54	27.9778	29.0477	28.6664	28.7872	27.7924	27.8805
O60711	Leupaxin	LPXN	0.224503	1.16837	0.335761	7	7	23.3	24.3627	24.3282	24.0293	24.0373	24.3982	24.3075
O60716	Catenin delta-1	CTNND1	-0.284988	-1.2184	0.115633	29	29	40	26.905	27.1413	27.2539	27.1599	26.901	26.8941
O60749	Sorting nexin-2	SNX2	-0.0562382	-1.03975	0.876905	20	18	40.5	27.7962	27.8134	28.0883	28.0769	27.8678	28.1458
O60762	Dolichol-phosphate mannosyltransferase subunit 1	DPM1	0.784859	1.72292	0.586383	4	4	17.3	22.5309	22.6397	22.1954	19.3519	22.2303	21.7803
O60763	General vesicular transport factor p115	USO1	0.343062	1.26845	0.107186	35	35	43.1	27.8112	27.5496	27.4276	27.4403	27.8856	27.75
O60784	Target of Myb protein 1	TOM1	0.140731	1.10246	0.562307	12	12	42.3	26.5897	26.2054	26.4455	26.4771	26.4445	26.516
P62807	Histone H2B type 1-C/E/F/G/I;Histone H2B type F-S;Histone H2B type 1-K;Histone H2B type 1-L;Histone H2B type 1-M;Histone H2B type 1-N;Histone H2B type 1-H;Histone H2B type 2-F;Histone H2B type 1-D	HIST1H2BC	0.0604089	1.04276	0.962868	9	2	57.9	28.1135	26.4875	27.056	26.7838	25.8358	26.5593
O60825	6-phosphofructo-2-kinase/fructose-2,6-bisphosphatase 2;6-phosphofructo-2-kinase;Fructose-2,6-bisphosphatase	PFKFB2	-2.80367	-6.98214	0.03015	5	1	12.7	21.5452	23.6332	23.4432	23.7089	19.6968	21.1322
O60825	6-phosphofructo-2-kinase/fructose-2,6-bisphosphatase 2;6-phosphofructo-2-kinase;Fructose-2,6-bisphosphatase	PFKFB2	-0.478568	-1.39336	0.402967	5	1	13.6	19.4434	19.7626	19.3441	18.9519	18.3722	18.8073
O60826	Coiled-coil domain-containing protein 22	CCDC22	0.449776	1.36583	0.192685	13	13	24.9	24.6538	23.8541	23.937	23.8367	24.0335	24.2899
O60828	Polyglutamine-binding protein 1	PQBP1	-0.280264	-1.21442	0.527372	7	7	58.8	23.3621	24.2547	23.9126	24.1983	24.0466	24.116
O60831	PRA1 family protein 2	PRAF2	0.30926	1.23907	0.371549	3	3	23	24.5174	24.5366	24.7074	24.5037	25.1121	25.046
O60832	H/ACA ribonucleoprotein complex subunit 4	DKC1	-0.21238	-1.1586	0.519563	17	17	35.4	22.7524	22.7266	22.6934	22.5678	22.4063	22.192
O60841	Eukaryotic translation initiation factor 5B	EIF5B	0.223322	1.16742	0.313429	35	35	31.3	27.5973	27.2807	27.5406	27.2896	27.6445	27.539
O60861	Growth arrest-specific protein 7	GAS7	0.307662	1.2377	0.663427	14	14	43.5	23.6851	23.2939	22.8653	23.4153	24.0831	22.7292
O60869	Endothelial differentiation-related factor 1	EDF1	-0.233854	-1.17597	0.487003	7	7	46.8	26.2413	26.3539	26.813	26.7865	26.5847	26.4258
O60879	Protein diaphanous homolog 2	DIAPH2	0.806318	1.74874	0.0581432	6	6	7.7	23.6485	22.4256	22.9154	22.6977	23.5008	23.3083
O60884	DnaJ homolog subfamily A member 2	DNAJA2	0.345675	1.27075	0.329426	11	11	37.9	24.7152	24.4916	24.0647	23.9095	24.4216	24.3661
O60885	Bromodomain-containing protein 4	BRD4	-0.980046	-1.97253	0.0564315	19	12	16.5	19.3147	20.3852	20.8554	20.1679	19.6146	19.5391
O60888	Protein CutA	CUTA	-0.661362	-1.58158	0.0818254	3	3	25.6	24.3105	24.5955	24.8663	24.7184	24.0603	23.8253
O60925	Prefoldin subunit 1	PFDN1	-0.263487	-1.20038	0.250874	10	10	79.5	26.1916	26.3758	26.6114	26.6186	26.2639	26.3598
O60927	Protein phosphatase 1 regulatory subunit 11	PPP1R11	-0.121235	-1.08767	0.866014	5	5	54	22.9875	23.9878	23.7405	23.2147	23.9574	23.6344
O60936	Nucleolar protein 3	NOL3	1.21188	2.31639	0.140872	4	4	26	22.1754	20.3441	21.9045	21.7863	22.7472	22.748
O60942	mRNA-capping enzyme;Polynucleotide 5-triphosphatase;mRNA guanylyltransferase	RNGTT	1.25822	2.392	0.400807	5	5	11	21.1456	18.8676	21.9839	21.7323	21.9071	23.3057
O75027	ATP-binding cassette sub-family B member 7, mitochondrial	ABCB7	-0.0138353	-1.00964	0.979934	3	3	6.3	20.7836	21.3165	21.0313	21.1963	21.5696	21.1495
O75030	Microphthalmia-associated transcription factor	MITF	0.0484575	1.03416	0.877867	6	5	16.9	24.0508	24.1345	24.1554	24.2886	24.3488	24.3243
O75044	SLIT-ROBO Rho GTPase-activating protein 2	SRGAP2	-0.274811	-1.20984	0.385349	19	18	28.2	24.1864	24.3002	24.686	24.7317	24.2005	24.5066
O75056	Syndecan-3	SDC3	-0.244678	-1.18483	0.395161	2	2	8.1	23.1264	23.1097	23.4757	23.4792	22.9639	23.2402
O75071	EF-hand calcium-binding domain-containing protein 14	EFCAB14	2.31573	4.97857	0.111808	2	2	6.3	23.8545	20.4513	20.457	20.1399	23.4155	20.7253
O75083	WD repeat-containing protein 1	WDR1	-0.104486	-1.07511	0.752106	27	27	56.6	29.1792	29.0828	29.0337	29.0061	28.7276	28.9024
O75093	Slit homolog 1 protein	SLIT1	-0.55412	-1.46827	0.318495	2	2	1.6	22.8874	23.7258	23.1442	23.0462	22.1567	23.2097
O75110	Probable phospholipid-transporting ATPase IIA	ATP9A	-1.63458	-3.10497	0.143554	2	2	2.3	17.9102	18.6695	21.1009	19.8477	17.9245	18.8796
O75113	NEDD4-binding protein 1	N4BP1	-1.23963	-2.36138	0.193266	3	3	5.5	20.7198	23.5642	22.081	21.5219	21.7331	20.9953
O75116	Rho-associated protein kinase 2	ROCK2	1.04725	2.06659	0.0286443	46	40	36.2	27.219	26.348	26.2763	26.2933	27.6347	27.2056
O75122	CLIP-associating protein 2	CLASP2	0.246073	1.18597	0.30978	12	10	12.8	23.1074	23.0789	22.7578	22.7701	23.1621	23.0755
O75127	Pentatricopeptide repeat-containing protein 1, mitochondrial	PTCD1	-0.557306	-1.47152	0.03925	4	4	6.6	20.7605	21.3135	21.3579	21.3208	20.6907	20.8692
O75129	Astrotactin-2	ASTN2	-0.608995	-1.5252	0.143503	2	2	1.9	23.3223	24.0674	24.0408	24.5691	23.7863	23.7417
O75131	Copine-3	CPNE3	-0.398755	-1.31837	0.263698	15	14	31.7	27.3687	27.4	27.2997	27.5633	26.722	26.9759
O75143	Autophagy-related protein 13	ATG13	-0.237624	-1.17905	0.712316	2	2	7.7	20.5228	21.3488	21.6708	21.3173	21.7075	21.3937
O75146	Huntingtin-interacting protein 1-related protein	HIP1R	-0.780148	-1.71731	0.538638	14	14	17.5	22.4138	21.8678	20.8904	21.5354	19.5674	19.972
O75147	Obscurin-like protein 1	OBSL1	-0.643618	-1.56224	0.0646667	9	9	11.3	22.9275	23.6695	23.76	23.402	22.874	23.0991
O75150	E3 ubiquitin-protein ligase BRE1B	RNF40	-1.04954	-2.06987	0.0116842	30	26	32.3	23.4666	24.6087	24.5442	24.4846	23.5654	23.4569
O75152	Zinc finger CCCH domain-containing protein 11A	ZC3H11A	0.429802	1.34705	0.868502	26	26	35.7	18.2191	17.8402	16.7249	19.2531	16.0077	20.8809
O75153	Clustered mitochondria protein homolog	CLUH	-0.170275	-1.12527	0.440432	25	25	26.3	26.5746	26.8589	26.6755	26.7783	26.4968	26.7305
O75157	TSC22 domain family protein 2	TSC22D2	-0.255697	-1.19391	0.384582	2	1	2.8	20.0861	20.6583	20.6447	20.4263	20.5474	20.3287
O75165	DnaJ homolog subfamily C member 13	DNAJC13	-0.639818	-1.55813	0.0860659	22	22	12.2	23.93	24.904	24.9225	24.5998	24.3318	24.245
O75170	Serine/threonine-protein phosphatase 6 regulatory subunit 2	PPP6R2	0.205346	1.15296	0.689494	7	7	10.6	22.8509	23.026	22.1333	22.7192	23.0065	22.6371
O75173	A disintegrin and metalloproteinase with thrombospondin motifs 4	ADAMTS4	3.08632	8.49327	0.120077	2	2	4.8	23.3737	16.8592	18.5568	20.8972	20.921	21.2774
O75175	CCR4-NOT transcription complex subunit 3	CNOT3	-0.316492	-1.2453	0.314661	9	9	12.4	22.7972	23.2277	23.2651	23.4832	22.9286	23.3008
O75179	Ankyrin repeat domain-containing protein 17	ANKRD17	-0.148453	-1.10838	0.808489	19	12	9.9	24.0597	24.3619	24.9267	24.8688	24.8979	24.7544
O75190	DnaJ homolog subfamily B member 6	DNAJB6	0.101322	1.07276	0.747496	7	6	21.8	23.45	23.2635	23.0236	23.3878	23.2732	23.2557
O75191	Xylulose kinase	XYLB	0.951284	1.93359	0.152141	4	4	18.8	21.7361	20.8571	19.7533	20.2519	21.2177	20.7623
O75208	Ubiquinone biosynthesis protein COQ9, mitochondrial	COQ9	-0.470433	-1.38553	0.0842836	3	3	17.3	22.9775	23.2481	23.4007	23.3176	22.7068	22.8709
O75223	Gamma-glutamylcyclotransferase	GGCT	-0.211458	-1.15786	0.471037	9	9	44.7	27.4876	27.2919	27.6084	27.6075	27.1601	27.2258
O75251	NADH dehydrogenase [ubiquinone] iron-sulfur protein 7, mitochondrial	NDUFS7	-0.137	-1.09962	0.616546	4	4	16	24.4033	24.3168	24.3579	24.3675	24.2134	24.0146
O75306	NADH dehydrogenase [ubiquinone] iron-sulfur protein 2, mitochondrial	NDUFS2	-1.04327	-2.06089	0.107867	10	10	22.5	23.8774	24.0242	24.909	24.3331	23.3315	22.9276
O75312	Zinc finger protein ZPR1	ZPR1	0.0758343	1.05397	0.893122	15	15	44.2	24.7916	25.0424	24.9152	25.3716	25.1722	25.593
O75323	Protein NipSnap homolog 2	GBAS	-0.0981191	-1.07038	0.77269	2	2	8.7	24.456	24.2712	24.5765	24.406	24.1147	24.3888
O75330	Hyaluronan mediated motility receptor	HMMR	-0.0847842	-1.06053	0.828058	15	15	24.8	22.6101	22.6977	22.9627	23.0329	22.7795	23.0493
O75335	Liprin-alpha-4	PPFIA4	0.503378	1.41753	0.71266	3	1	6.9	21.906	21.4782	22.2107	23.8633	23.4809	23.6754
O75340	Programmed cell death protein 6	PDCD6	0.376146	1.29787	0.230612	4	4	24.6	23.9083	23.689	23.2954	23.2732	23.8654	23.6125
O75347	Tubulin-specific chaperone A	TBCA	0.104955	1.07546	0.640053	12	12	55.6	29.3179	29.1698	29.3202	29.3744	29.4463	29.4151
O75348	V-type proton ATPase subunit G 1	ATP6V1G1	-0.208361	-1.15537	0.299133	5	5	33.1	26.9406	26.9794	27.2039	27.1232	26.8375	26.9034
O75351	Vacuolar protein sorting-associated protein 4B	VPS4B	-1.05096	-2.07191	0.0237727	8	7	27.5	25.025	26.2638	25.9484	25.9569	24.9823	25.009
O75367	Core histone macro-H2A.1	H2AFY	0.963957	1.95065	0.865819	15	14	39.6	22.8564	12.5615	20.475	16.3494	13.6782	15.7432
O75368	SH3 domain-binding glutamic acid-rich-like protein	SH3BGRL	0.261856	1.19902	0.325792	6	6	46.5	25.8096	25.5389	25.7614	25.6626	25.7977	26.1411
O75369	Filamin-B	FLNB	1.10681	2.15369	0.0310769	101	93	51.1	27.2155	25.8158	26.374	26.2056	27.2128	27.2875
O75376	Nuclear receptor corepressor 1	NCOR1	0.616501	1.53315	0.779253	16	16	9.6	21.4547	18.3035	22.6679	20.6317	22.141	19.8569
O75380	NADH dehydrogenase [ubiquinone] iron-sulfur protein 6, mitochondrial	NDUFS6	-0.316949	-1.24569	0.566575	3	3	29.8	21.7794	22.1104	23.0421	22.3077	22.3581	22.3719
O75381	Peroxisomal membrane protein PEX14	PEX14	0.409767	1.32847	0.217245	4	4	28.4	23.4381	23.2511	23.2424	23.4904	23.8018	23.9733
O75382	Tripartite motif-containing protein 3	TRIM3	-1.69149	-3.2299	0.287315	5	5	11	23.2184	22.7557	23.2677	24.5599	19.5622	22.7282
O75390	Citrate synthase, mitochondrial	CS	0.126494	1.09164	0.46367	13	13	23.4	27.881	27.7759	27.711	27.8081	27.8379	27.9555
O75391	Sperm-associated antigen 7	SPAG7	-0.312378	-1.24175	0.424191	3	3	19.8	22.0601	22.657	22.7918	22.9569	22.7273	22.681
O75396	Vesicle-trafficking protein SEC22b	SEC22B	0.159048	1.11655	0.68104	9	9	34.4	26.9079	27.2103	26.7533	26.8464	27.3387	27.0406
O75400	Pre-mRNA-processing factor 40 homolog A	PRPF40A	-0.141794	-1.10328	0.920767	27	1	29	18.02	19.4688	18.0459	16.7581	18.1862	17.6413
O75410	Transforming acidic coiled-coil-containing protein 1	TACC1	0.0843124	1.06018	0.830231	18	16	31.9	25.3356	25.0271	25.2866	24.845	25.0908	24.9852
O75427	Leucine-rich repeat and calponin homology domain-containing protein 4	LRCH4	-1.0846	-2.12079	0.276815	5	5	13.6	19.4886	20.5642	22.0239	21.4295	19.7922	21.4831
O75431	Metaxin-2	MTX2	0.0320638	1.02247	0.929334	5	5	20.9	24.0716	24.3397	24.1217	24.163	24.2201	24.429
O75436	Vacuolar protein sorting-associated protein 26A	VPS26A	0.1984	1.14743	0.50288	10	10	33	26.695	26.3982	26.18	26.1807	26.3721	26.2869
O75439	Mitochondrial-processing peptidase subunit beta	PMPCB	-0.324059	-1.25185	0.182951	18	17	39.9	26.9343	27.1278	27.1024	27.2058	26.6333	26.8962
O75443	Alpha-tectorin	TECTA	0.13916	1.10126	0.854911	2	2	1.6	23.1004	22.095	22.3945	23.2304	22.5861	22.4509
O75475	PC4 and SFRS1-interacting protein	PSIP1	0.872761	1.83116	0.341703	14	13	28.1	19.1144	16.9048	19.1579	17.5678	18.4956	18.6388
O75477	Erlin-1	ERLIN1	-0.363239	-1.28631	0.0894073	12	9	26.9	24.0543	24.3738	24.4428	24.4915	24.1476	24.0165
O75489	NADH dehydrogenase [ubiquinone] iron-sulfur protein 3, mitochondrial	NDUFS3	-0.476177	-1.39105	0.261652	7	7	21.2	25.6026	25.4696	25.5442	25.756	24.8445	24.8941
O75506	Heat shock factor-binding protein 1	HSBP1	1.12206	2.17658	0.123352	3	3	48.7	22.8986	20.9529	20.7766	21.5258	22.181	21.5419
O75521	Enoyl-CoA delta isomerase 2, mitochondrial	ECI2	-0.358229	-1.28185	0.24529	9	9	34.8	25.083	25.6267	25.7232	25.7517	25.3279	25.6161
O75531	Barrier-to-autointegration factor;Barrier-to-autointegration factor, N-terminally processed	BANF1	-0.733232	-1.66236	0.233377	7	7	58.4	22.8013	23.6585	23.082	23.1441	23.0566	21.827
O75533	Splicing factor 3B subunit 1	SF3B1	0.958952	1.9439	0.299807	50	50	39.7	23.1011	20.4634	20.9684	21.1272	20.8879	21.4469
O75534	Cold shock domain-containing protein E1	CSDE1	-0.216749	-1.16211	0.224968	37	37	45.9	27.8195	27.9412	28.093	28.0302	27.8346	27.7601
O75569	Interferon-inducible double-stranded RNA-dependent protein kinase activator A	PRKRA	0.232037	1.17449	0.296251	8	8	27.2	24.6018	24.2073	24.5203	24.3399	24.5797	24.582
O75582	Ribosomal protein S6 kinase alpha-5	RPS6KA5	-0.548433	-1.4625	0.0966548	6	6	10.1	22.0391	22.9535	22.7197	22.8027	22.4054	22.3862
O75600	2-amino-3-ketobutyrate coenzyme A ligase, mitochondrial	GCAT	0.974191	1.96454	0.329787	3	3	5.5	22.4279	21.0814	19.9564	21.3217	22.3604	20.4937
O75607	Nucleoplasmin-3	NPM3	-0.72283	-1.65042	0.105279	4	4	36.5	25.3381	26.2276	25.5283	26.1053	25.2228	25.1318
O75608	Acyl-protein thioesterase 1	LYPLA1	0.0276515	1.01935	0.961617	4	4	20.1	23.863	23.4054	24.1442	23.623	23.6637	23.7289
O75616	GTPase Era, mitochondrial	ERAL1	-0.825445	-1.77208	0.0997921	3	3	8.9	22.3141	23.6183	23.1763	23.7677	22.8333	22.9386
O75643	U5 small nuclear ribonucleoprotein 200 kDa helicase	SNRNP200	-0.504683	-1.41881	0.258209	82	82	38.6	25.6916	26.237	25.9137	25.5302	25.4292	25.0461
O75663	TIP41-like protein	TIPRL	-0.448209	-1.36435	0.244863	9	9	32.4	24.5874	25.4364	25.0344	25.4195	24.7634	25.1949
O75665	Oral-facial-digital syndrome 1 protein	OFD1	-1.09428	-2.13507	0.166489	2	2	5.7	19.3644	21.4785	21.6228	21.4892	21.0286	20.9146
O75676	Ribosomal protein S6 kinase alpha-4	RPS6KA4	-0.457069	-1.37275	0.193686	2	2	3	20.1751	20.311	20.356	20.3372	19.9276	19.5303
O75683	Surfeit locus protein 6	SURF6	-0.345966	-1.271	0.704871	7	7	26.6	20.0583	19.8938	21.2212	21.2473	20.1042	21.1618
O75688	Protein phosphatase 1B	PPM1B	0.280589	1.21469	0.343073	6	5	21.3	22.6279	22.513	22.7362	22.4318	22.8286	23.0662
O75691	Small subunit processome component 20 homolog	UTP20	-0.092207	-1.066	0.961492	48	48	20.2	18.3813	19.0726	18.8185	17.6821	17.0275	19.8878
O75694	Nuclear pore complex protein Nup155	NUP155	-0.0247205	-1.01728	0.930539	24	24	27.8	25.5553	25.7114	25.6315	25.7044	25.7936	25.6244
O75695	Protein XRP2	RP2	0.352521	1.27679	0.160423	2	2	4.9	21.0638	20.9413	20.6779	20.7054	21.2424	21.0759
O75717	WD repeat and HMG-box DNA-binding protein 1	WDHD1	-0.348697	-1.27341	0.412804	11	11	13.9	22.5204	22.5129	23.0942	23.1153	22.2807	22.8753
O75718	Cartilage-associated protein	CRTAP	0.485795	1.40036	0.42312	11	11	30.9	26.0829	24.949	25.3641	24.7935	24.8003	25.6808
O75746	Calcium-binding mitochondrial carrier protein Aralar1	SLC25A12	-0.22077	-1.16536	0.717567	9	5	14	22.5989	22.3507	23.4148	22.5894	22.7613	22.3324
O75787	Renin receptor	ATP6AP2	-0.156242	-1.11438	0.869	4	4	11.3	21.085	22.405	22.2535	21.7828	22.7028	22.1848
O75792	Ribonuclease H2 subunit A	RNASEH2A	0.313566	1.24278	0.111655	10	10	40.5	24.8035	24.4549	24.4493	24.5362	24.7245	24.853
O75817	Ribonuclease P protein subunit p20	POP7	-0.194437	-1.14428	0.703143	3	3	18.6	21.1253	21.0255	21.5519	21.9128	21.4591	21.3224
O75821	Eukaryotic translation initiation factor 3 subunit G	EIF3G	-0.271507	-1.20707	0.182696	19	19	63.4	26.6882	26.8218	26.9509	26.8812	26.6466	26.5046
O75822	Eukaryotic translation initiation factor 3 subunit J	EIF3J	0.159064	1.11656	0.405877	9	9	53.6	27.2846	27.0577	27.2565	27.0773	27.281	27.3031
O75828	Carbonyl reductase [NADPH] 3	CBR3	0.172134	1.12672	0.388269	14	12	61.4	27.9827	27.7156	27.8834	27.7174	27.8562	27.9939
O75832	26S proteasome non-ATPase regulatory subunit 10	PSMD10	-0.412526	-1.33101	0.47802	8	8	57.5	26.0477	26.7236	26.1309	26.798	25.6335	26.7337
O75844	CAAX prenyl protease 1 homolog	ZMPSTE24	-0.196639	-1.14603	0.772843	5	5	13.3	23.9999	24.9506	25.0188	24.7044	25.2029	24.8812
O75874	Isocitrate dehydrogenase [NADP] cytoplasmic	IDH1	-0.612242	-1.52863	0.0439143	20	19	45.7	27.977	28.4648	28.6932	28.5911	27.8937	28.0417
O75880	Protein SCO1 homolog, mitochondrial	SCO1	-0.659032	-1.57902	0.10512	3	3	16.3	23.8503	24.7432	24.2275	24.8347	23.9567	24.0214
O75882	Attractin	ATRN	0.281444	1.21541	0.332066	5	5	6	23.0037	22.5978	23.034	22.7303	23.2228	22.98
O75884	Putative hydrolase RBBP9	RBBP9	-0.0435117	-1.03062	0.983737	2	2	17.9	21.7553	19.89	21.5035	19.5486	20.8326	18.2235
O75886	Signal transducing adapter molecule 2	STAM2	0.604603	1.52056	0.151395	8	7	18.1	25.7141	24.9652	24.8967	25.6034	25.6887	25.8763
O75915	PRA1 family protein 3	ARL6IP5	0.267315	1.20357	0.650191	5	5	25	22.8948	23.1631	23.4936	22.7939	23.4798	23.878
O75934	Pre-mRNA-splicing factor SPF27	BCAS2	-0.575033	-1.48971	0.249782	13	13	69.8	19.1341	19.2615	20.3155	19.7834	19.0907	19.4104
O75935	Dynactin subunit 3	DCTN3	-0.28101	-1.21505	0.321952	7	7	41.1	24.3776	24.4597	24.4288	24.8452	24.1969	24.3161
O75937	DnaJ homolog subfamily C member 8	DNAJC8	-0.259497	-1.19706	0.412238	12	12	44.7	25.4431	25.4965	25.7422	25.4665	25.4661	25.0175
O75940	Survival of motor neuron-related-splicing factor 30	SMNDC1	-0.120804	-1.08734	0.868936	7	7	39.1	23.0627	23.5453	24.1545	23.8244	24.118	23.9811
O75947	ATP synthase subunit d, mitochondrial	ATP5H	-0.159722	-1.11707	0.544955	10	10	64	28.1408	28.4193	28.3633	28.07	28.057	28.1757
O75955	Flotillin-1	FLOT1	-0.563786	-1.47814	0.082968	17	17	43.8	24.7482	25.2438	25.4487	25.4206	25.0194	24.6541
O75962	Triple functional domain protein	TRIO	-0.560231	-1.47451	0.251914	10	10	7.3	21.9437	22.1379	21.896	22.8735	21.6991	21.5839
O75964	ATP synthase subunit g, mitochondrial	ATP5L	-0.0135396	-1.00943	0.980325	5	5	45.6	25.7331	25.6127	25.3534	25.1648	25.1929	25.1642
O75970	Multiple PDZ domain protein	MPDZ	0.53012	1.44405	0.425065	8	8	5.6	24.0256	24.7423	23.9648	24.092	25.0183	25.3455
O75976	Carboxypeptidase D	CPD	-0.393875	-1.31392	0.143589	15	15	13.6	25.1707	25.4962	25.7067	25.3539	25.1672	25.0372
O76003	Glutaredoxin-3	GLRX3	-0.402511	-1.32181	0.249861	16	16	48.4	26.9454	27.2229	27.0323	27.646	26.7599	26.9883
O76021	Ribosomal L1 domain-containing protein 1	RSL1D1	-1.05453	-2.07704	0.370357	21	21	39.6	16.5185	17.0787	19.6839	18.5019	17.2703	18.3121
O76024	Wolframin	WFS1	0.0393759	1.02767	0.958826	2	2	2.9	20.8923	21.2523	21.1418	20.6309	21.5267	20.7242
O76031	ATP-dependent Clp protease ATP-binding subunit clpX-like, mitochondrial	CLPX	-0.305594	-1.23593	0.0977657	12	12	23.4	25.4901	25.729	25.8212	25.7421	25.448	25.4374
O76054	SEC14-like protein 2	SEC14L2	1.04977	2.0702	0.0422727	7	7	27	24.4301	23.707	23.0755	23.4048	24.3133	24.5933
O76071	Probable cytosolic iron-sulfur protein assembly protein CIAO1	CIAO1	-0.63544	-1.55341	0.169763	6	6	18.6	24.9156	25.327	25.195	25.375	24.1236	24.9514
O76080	AN1-type zinc finger protein 5	ZFAND5	-0.203079	-1.15115	0.424186	2	2	20.2	23.0843	23.1587	23.2605	23.4933	23.0063	23.2125
O76094	Signal recognition particle subunit SRP72	SRP72	0.0204856	1.0143	0.959687	22	1	34.1	26.9653	26.9342	27.2418	26.8955	27.1002	27.0675
O76094	Signal recognition particle subunit SRP72	SRP72	0.997192	1.99611	0.198665	22	1	37.7	23.6656	23.421	22.8589	24.0885	25.0319	24.6625
O94762	ATP-dependent DNA helicase Q5	RECQL5	-0.979221	-1.9714	0.548572	6	6	6	22.9819	24.1131	21.8993	23.1753	23.2551	20.0131
O94763	Unconventional prefoldin RPB5 interactor 1	URI1	0.762363	1.69627	0.210465	7	7	24.3	22.2212	22.2812	22.1883	21.2149	22.9375	22.8128
O94766	Galactosylgalactosylxylosylprotein 3-beta-glucuronosyltransferase 3	B3GAT3	0.0694065	1.04928	0.939749	5	5	23.2	23.4186	23.1077	22.3161	22.4126	22.1841	22.4419
O94776	Metastasis-associated protein MTA2	MTA2	-0.615515	-1.5321	0.338003	27	23	39.2	21.7751	21.8949	22.8758	21.5248	21.0683	21.6056
O94804	Serine/threonine-protein kinase 10	STK10	0.582865	1.49782	0.0937756	23	22	26.8	26.857	26.4871	26.5106	26.6596	27.2683	27.2807
O94806	Serine/threonine-protein kinase D3	PRKD3	-0.0611235	-1.04328	0.786776	4	2	5.7	22.4751	22.5898	22.6342	22.4557	22.4905	22.5307
O94808	Glutamine--fructose-6-phosphate aminotransferase [isomerizing] 2	GFPT2	0.351724	1.27608	0.311453	13	8	24.2	22.5804	21.7744	22.2955	21.9759	22.1389	22.3816
O94822	E3 ubiquitin-protein ligase listerin	LTN1	-0.135802	-1.0987	0.882976	2	2	1.5	19.7751	19.6396	20.0362	20.7905	20.7894	19.4944
O94826	Mitochondrial import receptor subunit TOM70	TOMM70A	-0.224252	-1.16817	0.273638	24	24	58.2	27.3599	27.4998	27.6618	27.718	27.3723	27.4746
O94829	Importin-13	IPO13	-0.193228	-1.14332	0.821314	4	4	6.2	21.3039	20.5277	21.3053	20.5122	20.5318	19.9298
O94832	Unconventional myosin-Id	MYO1D	-1.7951	-3.4704	0.0395726	19	18	22.7	23.8746	24.9096	25.178	25.2807	23.4997	22.6087
O94842	TOX high mobility group box family member 4	TOX4	-0.459932	-1.37548	0.762997	9	9	17.5	20.2474	19.8777	20.4189	18.5817	17.5888	19.6623
O94855	Protein transport protein Sec24D	SEC24D	1.21969	2.32897	0.0644851	12	12	15.3	25.3606	23.9253	23.4983	23.485	24.3502	24.8569
O94874	E3 UFM1-protein ligase 1	UFL1	0.367577	1.29018	0.487104	18	18	27.3	25.4841	24.7661	25.697	24.8364	25.7337	25.1844
O94880	PHD finger protein 14	PHF14	-0.364334	-1.28729	0.890986	22	3	29.4	19.7867	18.0173	18.5515	22.7276	18.0335	20.3833
O94885	SAM and SH3 domain-containing protein 1	SASH1	2.00171	4.00474	0	13	12	15.6	25.9869	23.869	24.1332	23.9304	26.1181	25.8327
O94887	FERM, RhoGEF and pleckstrin domain-containing protein 2	FARP2	-0.436703	-1.35351	0.762085	5	5	10.3	21.8488	22.2122	22.3534	20.6433	22.1983	19.8517
O94888	UBX domain-containing protein 7	UBXN7	-0.261968	-1.19911	0.350438	8	8	21.7	23.1529	23.4731	23.7234	23.4237	23.1837	23.4977
O94903	Proline synthase co-transcribed bacterial homolog protein	PROSC	0.219371	1.16423	0.468043	8	8	31.6	25.1595	24.9657	25.3429	24.9232	25.3138	25.4167
O94905	Erlin-2	ERLIN2	0.0563246	1.03981	0.864512	12	9	34.5	25.8166	25.7167	25.84	25.9575	26.075	25.7916
O94906	Pre-mRNA-processing factor 6	PRPF6	-0.79197	-1.73144	0.569685	41	41	44.1	17.7337	20.25	17.3613	17.6736	16.8206	18.3547
O94919	Endonuclease domain-containing 1 protein	ENDOD1	0.780339	1.71753	0.0895625	10	10	30	25.7465	25.3	25.1124	24.5664	25.8709	25.7023
O94923	D-glucuronyl C5-epimerase	GLCE	-0.0382423	-1.02686	0.950533	2	2	4.1	19.8917	19.9605	19.9565	20.2108	20.467	19.6544
O94925	Glutaminase kidney isoform, mitochondrial	GLS	-0.317916	-1.24653	0.325854	20	4	38.1	28.0323	28.4727	28.6781	28.0965	28.0548	28.2065
O94925	Glutaminase kidney isoform, mitochondrial	GLS	0.0670726	1.04759	0.908852	18	2	35.5	24.4276	24.418	25.0696	24.8016	25.0903	24.9727
O94964	Protein SOGA1;N-terminal form;C-terminal 80 kDa form	SOGA1	-0.47886	-1.39364	0.340098	24	24	18.7	21.7386	21.5538	22.279	21.5149	21.1774	20.9951
O94973	AP-2 complex subunit alpha-2	AP2A2	0.82609	1.77287	0.0400851	15	10	18.8	24.7688	24.0146	23.7824	23.7137	24.7311	24.489
O94979	Protein transport protein Sec31A	SEC31A	0.000796636	1.00055	0.998635	21	21	25.6	26.3128	25.8597	26.4058	26.2868	26.1184	26.1236
O94986	Centrosomal protein of 152 kDa	CEP152	-0.0560188	-1.03959	0.948219	2	2	1.5	17.9962	18.0812	17.0012	18.1655	17.58	17.5037
O94992	Protein HEXIM1	HEXIM1	-0.358328	-1.28194	0.262688	9	9	29	24.8787	25.3127	25.612	25.5761	25.174	25.3732
O95071	E3 ubiquitin-protein ligase UBR5	UBR5	-0.235406	-1.17724	0.732135	45	45	22.3	20.1882	19.5964	19.6455	20.0302	19.4796	18.8982
O95104	Splicing factor, arginine/serine-rich 15	SCAF4	-0.117133	-1.08458	0.944862	14	11	16.8	19.573	18.4834	21.3554	20.537	20.5252	19.9261
O95139	NADH dehydrogenase [ubiquinone] 1 beta subcomplex subunit 6	NDUFB6	0.0141646	1.00987	0.990348	4	4	41.4	23.9992	23.0394	23.6933	22.686	23.1334	22.3286
O95140	Mitofusin-2	MFN2	0.168931	1.12423	0.639248	12	11	19.6	24.2	24.1478	24.4034	23.87	24.2472	24.4808
O95155	Ubiquitin conjugation factor E4 B	UBE4B	0.328453	1.25567	0.148774	10	10	11	24.6677	24.4305	24.1915	24.2368	24.5709	24.6055
O95163	Elongator complex protein 1	IKBKAP	-0.464091	-1.37945	0.435949	16	16	16.3	24.7898	24.6923	24.1956	24.93	23.6388	23.9971
O95166	Gamma-aminobutyric acid receptor-associated protein;Gamma-aminobutyric acid receptor-associated protein-like 1	GABARAP	0.797442	1.73802	0.726752	2	2	19.7	24.0837	19.6421	24.5863	21.9892	22.3945	22.1318
O95168	NADH dehydrogenase [ubiquinone] 1 beta subcomplex subunit 4	NDUFB4	-0.140617	-1.10238	0.663984	3	3	34.2	24.4084	24.5504	24.4832	24.8151	24.3386	24.6799
O95169	NADH dehydrogenase [ubiquinone] 1 beta subcomplex subunit 8, mitochondrial	NDUFB8	0.0582924	1.04123	0.900894	2	2	20.6	22.9301	22.9915	22.9693	22.5456	23.1342	22.617
O95182	NADH dehydrogenase [ubiquinone] 1 alpha subcomplex subunit 7	NDUFA7	-1.7724	-3.41622	0.0914403	2	2	24.8	20.8257	22.7473	23.5773	22.4511	22.2281	20.4047
O95183	Vesicle-associated membrane protein 5	VAMP5	1.14128	2.20577	0.0972516	3	3	28.4	22.6687	21.6661	22.3778	22.1144	23.821	23.0925
O95197	Reticulon-3	RTN3	0.191857	1.14223	0.737185	4	4	8.5	25.424	25.7288	26.0324	25.4765	26.3211	26.0681
O95202	LETM1 and EF-hand domain-containing protein 1, mitochondrial	LETM1	0.210779	1.15731	0.294268	19	19	34.6	26.2643	26.0937	26.0295	26.0891	26.4096	26.1708
O95218	Zinc finger Ran-binding domain-containing protein 2	ZRANB2	0.222263	1.16656	0.332387	8	8	24.1	24.5846	24.609	24.3778	24.4713	24.7079	24.8323
O95219	Sorting nexin-4	SNX4	-0.0781193	-1.05564	0.818298	7	7	13.6	23.1128	23.2359	23.4405	23.4828	23.4705	23.3414
O95229	ZW10 interactor	ZWINT	-0.252133	-1.19097	0.574399	3	3	13.4	22.7911	23.1447	22.8137	23.1202	22.3545	23.1766
O95232	Luc7-like protein 3	LUC7L3	-0.231084	-1.17372	0.475485	7	7	16.9	24.8051	25.0316	25.0626	24.9829	25.0809	24.4978
O95235	Kinesin-like protein KIF20A	KIF20A	1.22177	2.33233	0.245011	18	18	29.7	21.2767	19.359	19.1291	19.4885	18.9962	21.3689
O95239	Chromosome-associated kinesin KIF4A	KIF4A	-0.134199	-1.09748	0.838866	33	20	33.2	22.3714	23.1588	22.4703	23.2166	23.22	22.8516
O95248	Myotubularin-related protein 5	SBF1	0.318326	1.24688	0.420127	10	10	6.9	21.6609	21.7669	21.5161	21.3715	22.2797	21.6688
O95249	Golgi SNAP receptor complex member 1	GOSR1	-0.208911	-1.15582	0.5909	2	2	8	22.3892	22.4172	22.8565	22.9697	22.4393	22.7882
O95260	Arginyl-tRNA--protein transferase 1	ATE1	-1.02841	-2.03977	0.252658	5	5	14.9	22.7361	25.0355	23.0379	23.1124	22.8157	22.5488
O95273	Cyclin-D1-binding protein 1	CCNDBP1	-0.781289	-1.71867	0.123501	3	3	13.9	22.4937	22.8451	22.9292	22.524	21.8008	21.66
O95292	Vesicle-associated membrane protein-associated protein B/C	VAPB	0.153769	1.11247	0.560019	9	8	40.7	26.5857	26.7455	26.5289	26.5492	26.8754	26.8237
O95295	SNARE-associated protein Snapin	SNAPIN	-0.303787	-1.23438	0.439414	4	4	41.9	22.2524	22.0592	22.7295	22.2477	21.8386	22.034
O95298	NADH dehydrogenase [ubiquinone] 1 subunit C2	NDUFC2	0.14776	1.10785	0.744954	3	3	28.1	24.008	24.0529	23.5321	23.9712	23.7294	24.2621
O95299	NADH dehydrogenase [ubiquinone] 1 alpha subcomplex subunit 10, mitochondrial	NDUFA10	0.101597	1.07296	0.680292	8	8	16.1	25.0273	24.9021	25.095	25.092	25.1533	25.2132
O95302	Peptidyl-prolyl cis-trans isomerase FKBP9	FKBP9	0.389972	1.31037	0.164376	12	12	19.1	26.9469	26.5843	26.235	26.5026	26.7069	26.838
O95319	CUGBP Elav-like family member 2	CELF2	0.800535	1.74175	0.0768724	7	6	18.2	23.8427	23.2671	23.2058	23.5235	24.079	24.4763
O95336	6-phosphogluconolactonase	PGLS	-0.105587	-1.07593	0.734514	11	11	56.2	27.3965	27.3519	27.3308	27.2579	26.9814	27.246
O95340	Bifunctional 3-phosphoadenosine 5-phosphosulfate synthase 2;Sulfate adenylyltransferase;Adenylyl-sulfate kinase	PAPSS2	-0.746915	-1.6782	0.34695	13	12	23	24.6161	25.0067	23.8443	24.3452	23.2118	23.1275
O95347	Structural maintenance of chromosomes protein 2	SMC2	-0.239475	-1.18056	0.320427	32	32	27.2	26.5047	26.7139	26.6676	26.9925	26.533	26.6179
O95359	Transforming acidic coiled-coil-containing protein 2	TACC2	0.0460065	1.0324	0.962661	11	9	5.1	20.4988	20.9405	20.3741	21.3654	20.6821	21.6371
O95372	Acyl-protein thioesterase 2	LYPLA2	0.0771402	1.05492	0.914747	4	4	22.5	25.4471	25.3578	25.3022	24.3973	24.9804	24.8613
O95373	Importin-7	IPO7	-0.051981	-1.03669	0.870759	22	21	19.3	26.945	26.8568	26.9088	26.7064	26.6486	26.7224
O95376	E3 ubiquitin-protein ligase ARIH2	ARIH2	0.202464	1.15066	0.640229	4	4	11.2	23.1535	22.503	23.2866	22.8664	22.9811	23.1288
O95391	Pre-mRNA-splicing factor SLU7	SLU7	-0.704608	-1.6297	0.487143	4	4	13.5	18.4436	20.3279	20.4752	19.3701	20.6227	18.993
O95394	Phosphoacetylglucosamine mutase	PGM3	1.48855	2.80607	0.0257143	17	17	36.7	26.0646	24.9313	24.6903	24.3097	26.2529	26.0795
O95396	Adenylyltransferase and sulfurtransferase MOCS3;Molybdopterin-synthase adenylyltransferase;Molybdopterin-synthase sulfurtransferase	MOCS3	-0.366774	-1.28947	0.150416	5	5	18.9	22.3022	22.7115	22.4707	22.807	22.3005	22.2862
O95400	CD2 antigen cytoplasmic tail-binding protein 2	CD2BP2	-0.250167	-1.18934	0.863906	14	14	54.8	18.207	20	19.7929	20.4811	20.821	20.4955
O95402	Mediator of RNA polymerase II transcription subunit 26	MED26	-2.54495	-5.83588	0.0885352	4	4	8.8	19.2277	22.7736	22.3576	23.2522	19.4375	22.0834
O95425	Supervillin	SVIL	1.92604	3.80011	0.0160645	41	41	25.6	25.3667	23.6641	23.7531	23.8336	26.1183	25.5439
O95433	Activator of 90 kDa heat shock protein ATPase homolog 1	AHSA1	0.271085	1.20672	0.579525	18	18	60.4	27.1069	26.432	26.325	26.1383	26.4271	26.1746
O95453	Poly(A)-specific ribonuclease PARN	PARN	-0.942105	-1.92133	0.36541	18	18	29.9	22.2684	24.4983	25.3006	23.8326	24.076	24.4608
O95456	Proteasome assembly chaperone 1	PSMG1	0.0203425	1.0142	0.94429	6	6	25.5	25.0502	25.1471	24.9364	25.0215	25.12	24.9958
O95470	Sphingosine-1-phosphate lyase 1	SGPL1	-1.08461	-2.1208	0.12323	4	4	9.5	22.5925	23.1557	22.8582	22.9753	21.1284	22.0145
O95479	GDH/6PGL endoplasmic bifunctional protein;Glucose 1-dehydrogenase;6-phosphogluconolactonase	H6PD	-0.0810731	-1.0578	0.907866	5	5	7.5	22.3982	22.6197	22.3878	22.1849	22.8456	21.7054
O95486	Protein transport protein Sec24A	SEC24A	0.384314	1.30524	0.228777	11	10	10.9	24.1043	23.7453	23.5363	23.2957	23.8888	23.7372
O95487	Protein transport protein Sec24B	SEC24B	-0.0237376	-1.01659	0.947618	5	4	5.8	21.926	22.0245	22.2502	22.1163	22.1757	22.2181
O95571	Persulfide dioxygenase ETHE1, mitochondrial	ETHE1	0.274939	1.20994	0.555745	5	5	24.8	26.9933	25.9806	26.2898	26.5181	26.3662	26.2537
O95573	Long-chain-fatty-acid--CoA ligase 3	ACSL3	-0.185575	-1.13727	0.635801	24	21	42.9	28.0698	28.7253	28.5294	28.2746	28.6026	28.3001
O95602	DNA-directed RNA polymerase I subunit RPA1	POLR1A	0.292709	1.22494	0.73304	41	41	28.4	18.6166	17.6642	18.5989	19.2896	18.5627	19.2515
O95619	YEATS domain-containing protein 4	YEATS4	-1.82713	-3.5483	0.159262	5	5	25.1	17.6539	21.1394	20.5634	21.6775	20.6799	19.5651
O95628	CCR4-NOT transcription complex subunit 4	CNOT4	-0.406488	-1.32546	0.484516	3	3	6.5	21.6632	21.8393	22.0594	22.3646	21.0836	22.2969
O95630	STAM-binding protein	STAMBP	-0.183393	-1.13555	0.720593	9	9	27.8	25.2103	25.858	24.9728	25.3698	25.3846	25.0555
O95639	Cleavage and polyadenylation specificity factor subunit 4	CPSF4	-0.855237	-1.80906	0.329328	9	9	45	19.3767	18.8223	19.3462	18.7698	17.5806	17.4154
O95671	N-acetylserotonin O-methyltransferase-like protein	ASMTL	1.30418	2.46943	0.0360635	7	7	19.3	25.3854	23.9576	23.7299	23.9252	25.4048	24.7351
O95674	Phosphatidate cytidylyltransferase 2	CDS2	-0.608669	-1.52485	0.553194	2	2	7	20.6104	22.5025	23.0716	22.1813	22.6099	22.7091
O95684	FGFR1 oncogene partner	FGFR1OP	-0.216656	-1.16204	0.684992	7	7	29	22.1054	22.7131	22.2446	22.3951	22.7432	21.8542
O95685	Protein phosphatase 1 regulatory subunit 3D	PPP1R3D	-0.468915	-1.38407	0.250083	4	4	21.4	23.6038	23.8511	23.7643	23.6224	22.8229	23.4043
O95707	Ribonuclease P protein subunit p29	POP4	-0.130716	-1.09484	0.923948	4	4	18.6	18.4289	20.321	19.2915	17.9345	19.2716	19.4543
O95721	Synaptosomal-associated protein 29	SNAP29	-0.0406291	-1.02856	0.929669	9	9	46.5	26.57	26.7454	27.0518	26.9006	26.8784	27.1275
O95747	Serine/threonine-protein kinase OSR1	OXSR1	0.241552	1.18226	0.485428	10	9	23.3	25.7127	25.3527	25.5632	25.0623	25.3343	25.6559
O95757	Heat shock 70 kDa protein 4L	HSPA4L	-0.323109	-1.25102	0.123258	14	11	21.2	22.2408	22.3972	22.5357	22.5397	22.1317	22.1308
O95758	Polypyrimidine tract-binding protein 3	PTBP3	0.218364	1.16341	0.65074	5	4	13.8	22.2317	21.6067	22.2288	22.4933	22.377	22.3751
O95777	U6 snRNA-associated Sm-like protein LSm8	LSM8	-0.692966	-1.6166	0.583819	4	4	61.5	20.3604	21.4681	19.0271	21.1286	18.8587	20.3257
O95782	AP-2 complex subunit alpha-1	AP2A1	0.0583032	1.04124	0.818075	21	16	25	26.5082	26.4263	26.4562	26.2609	26.4278	26.3823
O95793	Double-stranded RNA-binding protein Staufen homolog 1	STAU1	-0.0996749	-1.07153	0.80256	27	25	49.4	26.5457	26.6606	27.0532	26.9662	26.9163	26.919
O95801	Tetratricopeptide repeat protein 4	TTC4	-0.195803	-1.14536	0.365269	6	6	28.4	24.7568	24.8534	24.8388	25.0299	24.7875	24.5903
O95807	Transmembrane protein 50A	TMEM50A	-0.101329	-1.07276	0.870558	2	2	5.7	22.035	22.609	22.2791	22.2375	22.8384	21.9483
O95816	BAG family molecular chaperone regulator 2	BAG2	0.165178	1.1213	0.410762	10	10	53.6	26.4	26.1942	26.3233	26.3738	26.5542	26.4327
O95817	BAG family molecular chaperone regulator 3	BAG3	0.681824	1.60417	0.0395798	14	14	36	27.0632	26.323	26.5255	26.543	27.2395	27.1343
O95819	Mitogen-activated protein kinase kinase kinase kinase 4	MAP4K4	-0.177694	-1.13107	0.480264	15	7	13.1	23.7067	24.1572	23.928	24.0021	23.844	24.0036
O95831	Apoptosis-inducing factor 1, mitochondrial	AIFM1	-0.503471	-1.41762	0.042677	22	22	39.6	27.5216	27.9683	28.0539	28.0864	27.4968	27.5796
O95834	Echinoderm microtubule-associated protein-like 2	EML2	0.00775019	1.00539	0.983673	11	11	19.7	25.7747	25.7613	25.8435	25.5492	25.5493	25.8532
O95861	3(2),5-bisphosphate nucleotidase 1	BPNT1	-0.799699	-1.74074	0.0316591	13	13	54.8	25.8061	26.531	26.6123	26.3692	25.5843	25.7229
O95865	N(G),N(G)-dimethylarginine dimethylaminohydrolase 2	DDAH2	-1.07129	-2.10131	0.0454086	7	6	37.2	22.6838	23.4746	23.2059	23.417	22.2414	21.9584
O95881	Thioredoxin domain-containing protein 12	TXNDC12	0.452197	1.36812	0.101452	6	6	36	26.401	25.74	26.0538	25.8946	26.3784	26.2655
O95926	Pre-mRNA-splicing factor SYF2	SYF2	0.813498	1.75747	0.28788	4	4	22.4	21.2625	20.9782	20.9998	19.9152	22.2587	20.8125
O95983	Methyl-CpG-binding domain protein 3	MBD3	1.23374	2.35176	0.399736	7	6	25.1	20.1431	21.0494	20.0879	17.388	20.6719	21.4115
O95989	Diphosphoinositol polyphosphate phosphohydrolase 1	NUDT3	-0.382285	-1.3034	0.591965	5	5	34.3	22.8989	24.0528	23.3263	23.0334	22.5845	23.7822
O95999	B-cell lymphoma/leukemia 10	BCL10	0.153426	1.11221	0.560523	3	3	18	22.2999	21.8673	21.9675	22.0695	21.9702	22.0945
O96000	NADH dehydrogenase [ubiquinone] 1 beta subcomplex subunit 10	NDUFB10	-0.389754	-1.31017	0.270573	5	5	33.7	25.1542	25.2306	25.565	25.2847	25.1316	24.6252
O96005	Cleft lip and palate transmembrane protein 1	CLPTM1	0.131462	1.0954	0.894879	4	4	13.4	23.0932	23.6318	24.4636	23.0245	24.1803	24.2409
O96007	Molybdopterin synthase catalytic subunit	MOCS2	-0.311691	-1.24116	0.46219	4	4	23.9	24.5789	24.3817	25.1688	24.5689	24.2698	24.3356
O96008	Mitochondrial import receptor subunit TOM40 homolog	TOMM40	0.0112826	1.00785	0.975859	10	10	32.1	25.4816	25.21	25.4413	25.2239	25.1717	25.2559
O96013	Serine/threonine-protein kinase PAK 4	PAK4	-0.141444	-1.10301	0.711225	10	9	27.6	24.6085	24.3202	24.4805	24.8067	24.2552	24.3194
O96017	Serine/threonine-protein kinase Chk2	CHEK2	-0.0337722	-1.02369	0.96191	3	3	10.3	22.4149	22.1716	22.3493	22.885	22.7974	22.0923
O96019	Actin-like protein 6A	ACTL6A	-0.029946	-1.02097	0.945085	13	13	35.2	25.1907	24.9924	24.9002	24.8772	24.8141	24.6751
O96028	Histone-lysine N-methyltransferase NSD2	WHSC1	5.70308	52.0953	0.0553187	16	16	18.6	21.9489	17.2824	18.2903	16.9467	26.6844	20.9954
P00167	Cytochrome b5	CYB5A	-0.18907	-1.14003	0.760371	2	2	35.7	23.1385	22.8129	23.2758	22.5318	22.2484	22.6665
P00338	L-lactate dehydrogenase A chain	LDHA	0.5067	1.4208	0.0748996	32	29	60.2	32.9205	32.3931	32.1737	32.2798	32.7128	32.7334
P00352	Retinal dehydrogenase 1	ALDH1A1	0.235184	1.17706	0.80166	17	14	41.7	28.2402	28.0143	29.1492	29.1485	29.3447	29.4327
P00367	Glutamate dehydrogenase 1, mitochondrial	GLUD1	-0.111945	-1.08068	0.582171	25	1	45.9	27.9499	27.9154	28.072	27.9626	27.8053	27.859
P00374	Dihydrofolate reductase	DHFR	-0.262984	-1.19996	0.320195	3	3	27.4	23.7636	24.1318	24.0683	23.7822	23.5997	23.8299
P00387	NADH-cytochrome b5 reductase 3;NADH-cytochrome b5 reductase 3 membrane-bound form;NADH-cytochrome b5 reductase 3 soluble form	CYB5R3	0.309611	1.23937	0.561748	13	13	52.5	27.2469	27.4567	27.6395	26.7735	27.9312	27.6204
P00390	Glutathione reductase, mitochondrial	GSR	0.558468	1.4727	0.07685	14	14	36.5	28.4304	28.0269	27.782	27.7952	28.2815	28.5676
P00403	Cytochrome c oxidase subunit 2	MT	-0.827093	-1.77411	0.108594	4	4	14.5	23.5917	24.9776	25.0467	24.5459	24.1087	24.3884
P00441	Superoxide dismutase [Cu-Zn]	SOD1	0.0765419	1.05449	0.794761	9	9	50.6	29.3416	29.4163	29.1461	29.1561	29.3841	29.2225
P00491	Purine nucleoside phosphorylase	PNP	5.80144	55.7709	0.00606061	11	11	53.6	25.8058	20.2929	18.3376	20.05	24.7947	25.4844
P00492	Hypoxanthine-guanine phosphoribosyltransferase	HPRT1	0.327313	1.25467	0.216481	9	9	58.7	27.1285	26.8428	26.6487	26.5028	26.9532	26.8945
P00505	Aspartate aminotransferase, mitochondrial	GOT2	0.0161165	1.01123	0.961219	16	16	39.3	28.3988	28.3872	28.4285	28.501	28.3567	28.6094
P00519	Tyrosine-protein kinase ABL1	ABL1	-0.475795	-1.39068	0.22802	2	2	3.5	20.9018	21.3736	21.4978	21.7363	21.4658	20.8128
P00558	Phosphoglycerate kinase 1	PGK1	0.31065	1.24027	0.130132	35	30	75.1	33.4456	33.0956	33.1708	33.2734	33.4924	33.5337
P00568	Adenylate kinase isoenzyme 1	AK1	0.534945	1.44889	0.221442	11	11	61.9	26.668	25.7431	25.589	25.9928	26.4011	25.8606
P00750	Tissue-type plasminogen activator;Tissue-type plasminogen activator chain A;Tissue-type plasminogen activator chain B	PLAT	0.180808	1.13352	0.681942	9	9	22.6	23.4612	23.4492	23.6441	23.8798	23.9622	24.0921
P00813	Adenosine deaminase	ADA	0.786713	1.72514	0.0400866	19	19	47.7	24.4746	23.4276	23.7151	23.7001	24.4609	24.2675
P01011	Alpha-1-antichymotrypsin;Alpha-1-antichymotrypsin His-Pro-less	SERPINA3	1.53737	2.90265	0.1185	11	11	25.3	24.0675	21.2972	21.0053	21.6185	22.2626	22.203
P01024	Complement C3;Complement C3 beta chain;C3-beta-c;Complement C3 alpha chain;C3a anaphylatoxin;Acylation stimulating protein;Complement C3b alpha chain;Complement C3c alpha chain fragment 1;Complement C3dg fragment;Complement C3g fragment;Complement C3d fragment;Complement C3f fragment;Complement C3c alpha chain fragment 2	C3	0.365086	1.28796	0.747376	25	19	17.1	24.9912	23.0871	24.2266	25.2444	23.911	24.7512
P01033	Metalloproteinase inhibitor 1	TIMP1	3.16035	8.94047	0.0817087	4	4	30	23.0406	18.5912	22.133	18.7424	22.9956	22.9115
P01034	Cystatin-C	CST3	0.871412	1.82945	0.0832817	3	3	30.8	24.0747	23.0824	23.4251	22.7896	23.6374	24.1992
P01037	Cystatin-SN;Cystatin-S;Cystatin-SA	CST1	1.14361	2.20933	0.0378433	2	2	20.6	22.3142	21.1	21.5647	20.9972	22.212	22.5666
P01040	Cystatin-A;Cystatin-A, N-terminally processed	CSTA	1.42814	2.691	0.690525	6	6	68.4	24.458	22.7384	16.1835	22.1319	21.6106	19.2697
P01111	GTPase NRas	NRAS	-0.504985	-1.41911	0.0741667	7	2	39.2	24.9402	25.2582	25.2861	25.3832	24.6561	24.8163
P01112	GTPase HRas;GTPase HRas, N-terminally processed	HRAS	0.101816	1.07312	0.800051	7	2	41.8	21.0826	20.9532	20.6277	20.7005	20.9135	20.5907
P0DOX5	Ig gamma-1 chain C region;Ig gamma-3 chain C region	IGHG1	2.3416	5.06864	0.73149	8	6	22.5	28.9994	19.3459	18.636	14.5613	15.9884	14.5803
P01892	HLA class I histocompatibility antigen, A-2 alpha chain	HLA	0.0178019	1.01242	0.962136	15	1	46.8	28.3785	28.2308	28.2227	28.1513	28.2601	28.0195
P01903	HLA class II histocompatibility antigen, DR alpha chain	HLA	1.61335	3.05961	0.0245424	8	8	39.4	28.8184	26.9511	26.5287	26.9294	28.1975	28.2333
P02511	Alpha-crystallin B chain	CRYAB	0.459249	1.37483	0.121366	9	9	50.9	26.4163	25.8331	25.769	25.6247	26.0863	26.102
P02545	Prelamin-A/C;Lamin-A/C	LMNA	-0.532072	-1.446	0.0844601	80	1	81.9	29.1155	29.4776	29.4677	29.7522	28.8978	29.088
P02545	Prelamin-A/C;Lamin-A/C	LMNA	-1.05231	-2.07385	0.0416	76	2	81.3	23.883	25.2917	25.2684	25.3801	24.3869	24.5134
P02649	Apolipoprotein E	APOE	-1.22834	-2.34297	0.0446373	15	12	51.1	25.1304	26.1079	26.9043	26.2602	25.0447	25.4121
P02686	Myelin basic protein	MBP	-1.68268	-3.21024	0.270299	2	2	15	17.2111	20.5698	19.4849	20.5948	17.5845	20.8059
P02749	Beta-2-glycoprotein 1	APOH	-0.63665	-1.55471	0.302278	2	1	6.7	20.3691	21.6852	21.4906	20.3554	20.7543	20.4978
P02751	Fibronectin;Anastellin;Ugl-Y1;Ugl-Y2;Ugl-Y3	FN1	1.7066	3.26391	0.00571429	51	51	31.7	28.1623	26.5468	26.8026	26.4261	28.3108	28.4221
P02786	Transferrin receptor protein 1;Transferrin receptor protein 1, serum form	TFRC	0.124198	1.0899	0.585061	26	26	37.6	27.8933	27.997	27.8342	27.856	28.0705	28.0959
P02787	Serotransferrin	TF	2.21591	4.64575	0.0857518	10	9	16.3	23.8369	22.203	19.6897	21.7938	23.2001	23.2974
P02792	Ferritin light chain	FTL	0.544638	1.45865	0.577742	6	6	41.1	22.3192	20.7059	20.3739	20.6226	21.0339	19.9832
P02794	Ferritin heavy chain;Ferritin heavy chain, N-terminally processed	FTH1	-0.0686696	-1.04875	0.860098	10	10	68.3	26.2869	26.2061	26.3264	26.2089	26.3652	25.8833
P04040	Catalase	CAT	0.296666	1.2283	0.217285	19	19	37	27.4083	27.2426	27.0617	27.2974	27.4446	27.6388
P04049	RAF proto-oncogene serine/threonine-protein kinase	RAF1	0.123113	1.08908	0.755894	6	5	11.4	22.431	22.4706	22.0246	22.6037	22.5736	22.4636
P04062	Glucosylceramidase	GBA	0.0904229	1.06468	0.887928	6	6	16.3	23.5455	23.2003	23.2324	23.8213	23.9297	23.0501
P04066	Tissue alpha-L-fucosidase	FUCA1	0.826886	1.77385	0.268557	2	2	4.7	18.8341	18.0439	19.3957	17.9842	19.2984	19.772
P04075	Fructose-bisphosphate aldolase A	ALDOA	0.177645	1.13104	0.319377	26	24	79.7	32.6875	32.5727	32.4106	32.4844	32.6173	32.6958
P04080	Cystatin-B	CSTB	-0.298008	-1.22945	0.275497	6	6	86.7	29.221	29.3557	29.3799	29.3161	29.1444	28.7923
P04083	Annexin A1	ANXA1	0.606162	1.5222	0.0351784	31	31	77.5	31.3994	30.7925	30.7711	30.9082	31.4004	31.4905
P04114	Apolipoprotein B-100;Apolipoprotein B-48	APOB	-0.224278	-1.16819	0.586204	5	4	1.3	21.4601	21.8135	22.3065	21.7256	21.7691	21.9435
P04179	Superoxide dismutase [Mn], mitochondrial	SOD2	0.317649	1.2463	0.134857	9	9	35.8	26.1683	25.7232	25.8717	25.8439	26.1813	26.0421
P04181	Ornithine aminotransferase, mitochondrial;Ornithine aminotransferase, hepatic form;Ornithine aminotransferase, renal form	OAT	-0.868467	-1.82572	0.0938007	15	15	33.7	27.3117	27.7826	28.179	27.7325	26.572	27.2051
P04183	Thymidine kinase, cytosolic	TK1	-0.577925	-1.4927	0.205635	6	6	36.3	22.9896	23.727	23.9681	24.2502	23.424	23.798
P04222	HLA class I histocompatibility antigen, Cw-3 alpha chain	HLA	1.56605	2.96093	0.125808	7	1	29.8	22.5525	22.2729	22.6629	21.3994	24.4002	24.0807
P04229	HLA class II histocompatibility antigen, DRB1-1 beta chain;HLA class II histocompatibility antigen, DRB1-16 beta chain;HLA class II histocompatibility antigen, DR beta 5 chain	HLA	-5.3843	-41.7672	0.00588235	8	2	32	19.0727	24.402	24.2196	24.3145	19.9496	17.7609
P04233	HLA class II histocompatibility antigen gamma chain	CD74	-0.381803	-1.30297	0.13323	8	2	37.9	26.5489	26.8385	26.9271	26.7158	26.304	26.483
P04259	Keratin, type II cytoskeletal 6B	KRT6B	3.96085	15.5717	0.0820784	39	1	56.6	22.9935	22.5989	19.9565	19.4683	26.7307	24.1821
P04271	Protein S100-B	S100B	-0.584407	-1.49942	0.710139	4	4	44.6	27.4366	26.9035	25.6709	25.7368	24.8462	24.2751
P04350	Tubulin beta-4A chain	TUBB4A	-3.24075	-9.45285	0.0499425	29	3	61.7	25.161	27.2109	26.7911	26.1598	23.0099	22.2688
P04406	Glyceraldehyde-3-phosphate dehydrogenase	GAPDH	-0.0314547	-1.02204	0.927954	24	24	76.4	34.0559	33.9755	33.9061	33.7873	33.7373	33.7813
P04424	Argininosuccinate lyase	ASL	-0.144622	-1.10544	0.489158	4	4	9.6	23.2177	23.464	23.2662	23.2849	23.244	23.1195
P04439	HLA class I histocompatibility antigen, A-3 alpha chain;HLA class I histocompatibility antigen, A-36 alpha chain;HLA class I histocompatibility antigen, A-1 alpha chain;HLA class I histocompatibility antigen, A-11 alpha chain	HLA	-0.209426	-1.15623	0.585774	18	4	53.4	27.3308	27.6482	27.398	27.0946	27.2715	26.9102
P04440	HLA class II histocompatibility antigen, DP beta 1 chain	HLA	2.95259	7.74138	0	6	5	23.6	25.5853	22.3142	22.5404	22.195	25.0544	25.2677
P04632	Calpain small subunit 1	CAPNS1	0.528947	1.44288	0.0857835	9	7	48.9	26.3302	25.8868	25.9821	25.9808	26.6957	26.4106
P04792	Heat shock protein beta-1	HSPB1	-0.987612	-1.9829	0.0189444	17	17	72.2	30.1338	30.9836	30.9441	30.9816	29.8596	29.953
P04818	Thymidylate synthase	TYMS	0.050649	1.03573	0.869428	9	9	32.3	25.2676	25.4681	25.1908	25.1735	25.3448	25.372
P04843	Dolichyl-diphosphooligosaccharide--protein glycosyltransferase subunit 1	RPN1	0.0120233	1.00837	0.974331	28	28	44.6	28.4911	28.7403	28.3843	28.493	28.6669	28.4956
P04844	Dolichyl-diphosphooligosaccharide--protein glycosyltransferase subunit 2	RPN2	-0.0270863	-1.01895	0.955539	12	12	28.3	26.5024	26.8948	26.8073	26.4467	26.8427	26.7225
P04899	Guanine nucleotide-binding protein G(i) subunit alpha-2	GNAI2	0.0486215	1.03428	0.869262	13	8	41.1	27.3074	27.3587	27.1189	27.3918	27.4033	27.3045
P04920	Anion exchange protein 2	SLC4A2	-0.389469	-1.30991	0.49328	11	10	16.6	23.0942	24.3179	24.2406	24.0471	24.2416	24.1014
P04921	Glycophorin-C	GYPC	-0.388004	-1.30858	0.309187	2	2	25.2	23.8597	24.6375	24.3652	24.459	24.5229	23.9151
P05023	Sodium/potassium-transporting ATPase subunit alpha-1	ATP1A1	0.207531	1.15471	0.66458	41	28	40.4	30.0928	30.5292	30.3262	30.1945	30.9193	30.6606
P05026	Sodium/potassium-transporting ATPase subunit beta-1	ATP1B1	-0.203114	-1.15118	0.397481	5	5	16.9	24.8237	25.204	25.1045	24.8665	24.8204	24.9215
P05067	Amyloid beta A4 protein;N-APP;Soluble APP-alpha;Soluble APP-beta;C99;Beta-amyloid protein 42;Beta-amyloid protein 40;C83;P3(42);P3(40);C80;Gamma-secretase C-terminal fragment 59;Gamma-secretase C-terminal fragment 57;Gamma-secretase C-terminal fragment 50;C31	APP	0.31208	1.2415	0.239349	7	7	16	25.0495	24.9066	24.879	24.9113	25.4512	25.1324
P05089	Arginase-1	ARG1	0.949418	1.93109	0.489285	7	7	27	21.3008	18.9408	18.1247	18.6725	17.7971	19.4883
P05090	Apolipoprotein D	APOD	1.8727	3.66217	0.0155625	4	4	19.6	26.1598	24.1654	24.5577	24.7588	26.2771	26.6631
P05106	Integrin beta-3	ITGB3	1.46612	2.76278	0.0307135	21	21	32.9	27.3701	26.3378	26.459	26.2214	28.2174	27.829
P05109	Protein S100-A8;Protein S100-A8, N-terminally processed	S100A8	6.64961	100.4	0.097095	11	11	54.8	31.1995	21.5483	18.8226	17.9178	23.8422	23.1959
P05114	Non-histone chromosomal protein HMG-14	HMGN1	-0.0728474	-1.05179	0.919587	2	2	21	20.1841	19.9712	21.049	20.0457	20.2601	20.403
P05141	ADP/ATP translocase 2;ADP/ATP translocase 2, N-terminally processed	SLC25A5	-0.0306136	-1.02145	0.925067	17	9	39.3	30.0693	30.2387	30.0579	29.9904	30.1864	29.9395
P05165	Propionyl-CoA carboxylase alpha chain, mitochondrial	PCCA	0.958401	1.94316	0.580621	4	4	7.8	21.8884	21.1228	20.0119	18.0176	21.2532	18.8859
P05166	Propionyl-CoA carboxylase beta chain, mitochondrial	PCCB	0.276112	1.21093	0.243436	6	6	15.4	23.1249	22.9149	23.0246	22.8809	23.1303	23.3935
P05198	Eukaryotic translation initiation factor 2 subunit 1	EIF2S1	-0.267093	-1.20338	0.216336	28	28	68.6	28.2418	28.3198	28.414	28.3466	27.9957	28.0416
P05362	Intercellular adhesion molecule 1	ICAM1	0.241299	1.18206	0.32339	15	15	32.9	27.2365	27.0341	27.1607	27.2649	27.5404	27.4067
P05386	60S acidic ribosomal protein P1	RPLP1	-0.0386836	-1.02718	0.959332	5	4	90.4	26.0251	26.419	25.9944	25.6137	26.2861	25.5999
P05387	60S acidic ribosomal protein P2	RPLP2	-0.291761	-1.22413	0.319438	11	10	95.7	30.3793	30.6062	30.9545	30.9836	30.6811	30.6087
P05388	60S acidic ribosomal protein P0;60S acidic ribosomal protein P0-like	RPLP0	-0.25295	-1.19164	0.195856	17	17	57.7	29.3197	29.5449	29.5654	29.5514	29.1874	29.3958
P05423	DNA-directed RNA polymerase III subunit RPC4	POLR3D	-0.512702	-1.42672	0.51631	9	9	32.2	19.3833	20.5973	21.1887	21.0121	20.8986	20.9781
P05455	Lupus La protein	SSB	0.639446	1.55773	0.0430476	29	29	50	28.8685	28.2436	28.4345	28.3728	29.0872	29.0135
P05549	Transcription factor AP-2-alpha;Transcription factor AP-2-epsilon;Transcription factor AP-2-beta	TFAP2A	0.564608	1.47899	0.569491	10	7	28.8	18.2799	19.5683	18.1929	17.6371	19.615	19.1973
P05556	Integrin beta-1	ITGB1	0.918831	1.89058	0.0655192	18	18	23.8	27.3137	26.8785	26.4581	26.8042	27.9519	27.6316
P05783	Keratin, type I cytoskeletal 18	KRT18	1.34169	2.53448	0.125028	17	9	50.7	19.066	18.144	17.6554	19.2504	20.0527	19.9563
P05976	Myosin light chain 1/3, skeletal muscle isoform;Myosin light chain 3	MYL1	-0.0148888	-1.01037	0.980321	2	2	10.7	24.9728	24.9391	25.1877	24.908	24.5831	25.4344
P06132	Uroporphyrinogen decarboxylase	UROD	-0.484027	-1.39864	0.185209	8	8	24.3	26.0076	25.9581	26.3195	26.1891	25.541	25.466
P06239	Tyrosine-protein kinase Lck	LCK	-0.806944	-1.7495	0.616396	9	8	22.2	16.4692	19.5065	19.3306	16.6402	18.8527	17.7346
P06276	Cholinesterase	BCHE	0.832523	1.7808	0.088629	2	2	4.2	25.7182	25.0817	24.7035	24.5898	25.9034	25.2509
P06280	Alpha-galactosidase A	GLA	0.245181	1.18524	0.332486	2	2	8.2	23.3645	23.1792	22.9188	22.9468	23.325	23.0909
P06396	Gelsolin	GSN	-0.145988	-1.10649	0.555639	36	16	48	31.8494	31.7722	31.8566	31.7785	31.5712	31.5486
P06400	Retinoblastoma-associated protein	RB1	-0.410387	-1.32904	0.332439	11	11	14.2	23.1991	24.2677	23.8184	23.8047	23.5105	23.9501
P06454	Prothymosin alpha;Prothymosin alpha, N-terminally processed;Thymosin alpha-1	PTMA	0.165464	1.12153	0.759984	3	3	17.3	28.7819	28.7011	28.42	29.2993	28.9662	29.1687
P06493	Cyclin-dependent kinase 1	CDK1	-0.295271	-1.22712	0.319392	12	10	41.8	26.1603	26.5124	26.7945	26.4667	26.2018	26.5257
P06576	ATP synthase subunit beta, mitochondrial	ATP5B	-0.0684916	-1.04862	0.796612	29	29	68.1	31.8588	31.8089	31.7638	31.7539	31.5854	31.6769
P06702	Protein S100-A9	S100A9	3.8704	14.6254	0.168565	9	9	67.5	31.3867	24.7194	22.0176	23.63	25.4422	25.1493
P06703	Protein S100-A6	S100A6	1.71032	3.27233	0.0552065	7	7	34.4	25.4233	24.3871	24.4476	24.9346	26.6896	26.7873
P06730	Eukaryotic translation initiation factor 4E	EIF4E	-0.0634505	-1.04496	0.739454	8	8	43.3	25.9109	25.9892	26.0538	25.9574	25.9151	25.9841
P06733	Alpha-enolase	ENO1	0.134394	1.09763	0.552662	45	42	90.8	34.17	34.1341	33.8554	34.0214	34.1018	34.1423
P06737	Glycogen phosphorylase, liver form	PYGL	-0.64362	-1.56224	0.100195	35	27	41.5	27.5692	28.328	28.2006	28.1382	27.2818	27.885
P06744	Glucose-6-phosphate isomerase	GPI	0.441607	1.35812	0.103032	23	18	44.8	30.9999	30.8248	30.5999	30.6511	31.1765	31.2243
P06746	DNA polymerase beta	POLB	-0.797836	-1.73849	0.195099	10	10	34.3	21.0381	21.0605	21.177	21.0437	19.649	20.2006
P06748	Nucleophosmin	NPM1	-0.302689	-1.23344	0.307565	17	17	72.5	29.2083	29.2767	29.233	29.1966	28.9075	28.6824
P06753	Tropomyosin alpha-3 chain	TPM3	-0.537675	-1.45163	0.133055	23	1	57.2	23.2625	23.5785	23.707	24.1126	23.3817	23.1409
P06753	Tropomyosin alpha-3 chain	TPM3	-0.424155	-1.34179	0.0995316	37	5	76.2	31.1536	31.4232	31.6295	31.7076	31.19	31.1442
P06756	Integrin alpha-V;Integrin alpha-V heavy chain;Integrin alpha-V light chain	ITGAV	0.695425	1.61936	0.0418626	30	30	39.7	27.2276	26.4052	26.7312	26.4873	27.235	27.2474
P06865	Beta-hexosaminidase subunit alpha	HEXA	-0.0305449	-1.0214	0.901603	4	4	7.4	22.1816	22.0926	22.1409	22.0711	22.0529	21.9785
P07093	Glia-derived nexin	SERPINE2	0.934778	1.9116	0.0405323	15	2	36.3	26.8254	26.1402	26.1138	26.2684	27.1501	27.3513
P07099	Epoxide hydrolase 1	EPHX1	-0.205367	-1.15298	0.758394	8	8	14.9	26.0525	27.2682	26.567	26.5598	27.0335	26.6929
P07108	Acyl-CoA-binding protein	DBI	-0.22787	-1.1711	0.695692	5	5	63.2	28.1018	27.6409	27.8005	27.6059	27.2031	27.0586
P07195	L-lactate dehydrogenase B chain	LDHB	0.0490564	1.03459	0.82926	29	26	59.6	31.8433	31.7266	31.6755	31.747	31.675	31.778
P07203	Glutathione peroxidase 1	GPX1	1.16554	2.24317	0.0216	4	4	29.1	24.0127	22.8505	22.8393	22.9205	24.2536	23.8406
P07225	Vitamin K-dependent protein S	PROS1	0.169275	1.12449	0.534279	5	5	10.5	24.7417	24.346	24.7259	24.6763	24.8015	24.7129
P07237	Protein disulfide-isomerase	P4HB	0.636041	1.55406	0.0344689	44	44	68.5	32.7103	32.0242	32.1033	32.2309	32.7474	32.8089
P07311	Acylphosphatase-1	ACYP1	0.0251198	1.01756	0.96297	3	3	30.3	22.7038	22.5562	23.0086	22.2529	22.6856	22.5037
P07339	Cathepsin D;Cathepsin D light chain;Cathepsin D heavy chain	CTSD	-0.344302	-1.26954	0.250105	20	20	48.3	30.5026	30.742	30.6306	30.4476	30.2051	30.0795
P07355	Annexin A2;Putative annexin A2-like protein	ANXA2	0.269656	1.20552	0.163084	46	46	77.9	33.7354	33.3691	33.4064	33.5283	33.6479	33.7295
P07384	Calpain-1 catalytic subunit	CAPN1	0.445585	1.36187	0.143273	19	19	32.6	26.6971	26.5261	26.0664	26.2093	26.74	26.7015
P07437	Tubulin beta chain	TUBB	-0.11917	-1.08611	0.693095	32	6	59.2	31.2712	31.3811	31.0577	31.3025	31.1052	31.0074
P07602	Prosaposin;Saposin-A;Saposin-B-Val;Saposin-B;Saposin-C;Saposin-D	PSAP	0.361868	1.28509	0.149059	27	27	45.6	29.9935	29.6775	29.7803	29.4707	30.0672	29.9533
P07686	Beta-hexosaminidase subunit beta;Beta-hexosaminidase subunit beta chain B;Beta-hexosaminidase subunit beta chain A	HEXB	-0.381947	-1.3031	0.511471	15	15	29.3	26.0877	25.8951	26.3842	25.5908	25.0541	25.5824
P07711	Cathepsin L1;Cathepsin L1 heavy chain;Cathepsin L1 light chain	CTSL	0.556723	1.47092	0.101487	4	4	12.6	24.3985	24.1648	23.8469	24.1399	24.7193	24.7041
P07737	Profilin-1	PFN1	-0.29542	-1.22724	0.362187	15	15	77.9	31.2074	31.5513	31.4888	31.031	30.9991	30.9785
P07741	Adenine phosphoribosyltransferase	APRT	-0.180253	-1.13308	0.523496	7	7	43.9	26.5918	26.756	26.7942	26.4328	26.4788	26.3716
P07814	Bifunctional glutamate/proline--tRNA ligase;Glutamate--tRNA ligase;Proline--tRNA ligase	EPRS	-0.352569	-1.27683	0.0772735	58	58	41.9	28.5973	28.8651	28.8742	28.9033	28.4889	28.4987
P07858	Cathepsin B;Cathepsin B light chain;Cathepsin B heavy chain	CTSB	-0.557997	-1.47222	0.123502	15	15	43.1	28.0342	28.3682	28.4536	28.1685	27.781	27.5012
P07900	Heat shock protein HSP 90-alpha	HSP90AA1	-0.268491	-1.20455	0.225228	66	45	64.9	31.8319	31.9309	32.0896	32.0285	31.6045	31.8071
P07910	Heterogeneous nuclear ribonucleoproteins C1/C2	HNRNPC	-0.125675	-1.09102	0.832914	15	9	47.4	25.5889	25.5305	25.1334	25.215	25.268	24.6449
P07919	Cytochrome b-c1 complex subunit 6, mitochondrial	UQCRH	0.458051	1.37368	0.126101	6	6	71.4	26.0319	25.544	25.9098	25.7115	26.2682	26.2394
P07942	Laminin subunit beta-1	LAMB1	0.681898	1.60425	0.0552258	49	49	34.6	26.3815	25.4299	25.4635	25.6817	26.1816	26.0577
P07947	Tyrosine-protein kinase Yes	YES1	0.449754	1.36581	0.0518354	7	3	13.3	22.2958	21.7984	21.9091	21.9166	22.3608	22.3168
P07948	Tyrosine-protein kinase Lyn	LYN	-0.356921	-1.28069	0.64847	3	1	5.7	19.9152	20.9555	21.4246	20.2289	20.4844	21.1386
P07951	Tropomyosin beta chain	TPM2	0.548262	1.46232	0.120542	25	2	54.9	27.1048	26.8529	26.9565	26.77	27.4838	27.6355
P07954	Fumarate hydratase, mitochondrial	FH	-0.448729	-1.36484	0.0553855	13	13	34.5	28.165	28.5608	28.6432	28.5065	28.1034	28.0959
P07996	Thrombospondin-1	THBS1	0.660935	1.58111	0.12563	29	13	29.5	24.9484	24.1847	24.6649	24.4596	24.8817	25.4619
P08047	Transcription factor Sp1	SP1	-0.083498	-1.05958	0.882532	4	4	10.4	21.8878	21.5088	21.9336	22.1142	22.057	21.3614
P08123	Collagen alpha-2(I) chain	COL1A2	-0.239374	-1.18048	0.927717	3	3	3.3	23.1421	23.4377	19.2726	23.2894	21.0161	21.1233
P08133	Annexin A6	ANXA6	-0.0372709	-1.02617	0.914041	45	45	64.3	31.1516	30.9825	31.0704	30.9963	30.7558	31.03
P08134	Rho-related GTP-binding protein RhoC	RHOC	0.489013	1.40348	0.198696	10	3	40.9	28.7811	28.2244	27.8946	27.9656	28.6204	28.1501
P08138	Tumor necrosis factor receptor superfamily member 16	NGFR	2.16416	4.48205	0	11	1	42.9	23.509	21.7003	21.2048	21.3361	23.5358	23.6889
P08174	Complement decay-accelerating factor	CD55	0.564417	1.47879	0.650605	4	4	11.3	21.871	19.4794	19.5227	19.9295	19.5382	19.2156
P08195	4F2 cell-surface antigen heavy chain	SLC3A2	0.295364	1.22719	0.308478	23	1	37.7	28.3172	28.3257	28.0035	27.8751	28.4907	28.2826
P08195	4F2 cell-surface antigen heavy chain	SLC3A2	0.234219	1.17627	0.667352	23	1	44.4	23.4642	23.9589	23.4907	23.4424	24.3665	23.764
P08236	Beta-glucuronidase	GUSB	-0.207686	-1.15483	0.856514	2	2	4.4	21.8387	20.5048	21.2689	20.7806	20.1605	19.9319
P08237	ATP-dependent 6-phosphofructokinase, muscle type	PFKM	-0.372454	-1.29455	0.192691	21	19	32.7	27.2821	27.4464	27.451	27.3108	26.8978	26.911
P08238	Heat shock protein HSP 90-beta	HSP90AB1	-0.103926	-1.07469	0.684854	67	42	64.1	34.1954	34.1408	34.2169	34.1969	33.9072	34.1401
P08240	Signal recognition particle receptor subunit alpha	SRPR	-0.276011	-1.21084	0.140422	18	18	32.3	24.8399	25.2335	25.1171	25.1137	24.8846	24.9117
P08243	Asparagine synthetase [glutamine-hydrolyzing]	ASNS	1.15449	2.22606	0.0182353	13	13	33.3	24.3057	23.4399	23.1802	23.1985	24.4373	24.5391
P08397	Porphobilinogen deaminase	HMBS	-0.0962944	-1.06902	0.87241	5	5	16.3	22.0978	22.5974	22.6517	22.9253	23.0184	22.7693
P08559	Pyruvate dehydrogenase E1 component subunit alpha, somatic form, mitochondrial	PDHA1	-0.081569	-1.05817	0.894531	13	11	37	25.5284	25.0875	25.1285	24.8607	24.6084	24.6951
P08572	Collagen alpha-2(IV) chain;Canstatin	COL4A2	0.288549	1.22141	0.663975	5	5	4	22.0244	22.3167	21.2247	22.4115	22.4594	22.3348
P08574	Cytochrome c1, heme protein, mitochondrial	CYC1	0.492224	1.40661	0.350339	6	6	22.5	25.2737	24.8982	25.3013	24.0951	25.1613	25.3363
P08579	U2 small nuclear ribonucleoprotein B	SNRPB2	0.250346	1.18949	0.852865	7	6	32.4	21.6255	19.2715	21.436	20.9951	20.5939	20.2342
P08582	Melanotransferrin	MFI2	-0.440251	-1.35684	0.216444	21	21	35.4	26.66	27.3199	27.2482	27.2521	27.2236	26.6159
P08621	U1 small nuclear ribonucleoprotein 70 kDa	SNRNP70	0.734388	1.66369	0.538666	23	23	44.4	22.9151	20.1328	21.2588	22.4134	20.9416	22.1515
P08648	Integrin alpha-5;Integrin alpha-5 heavy chain;Integrin alpha-5 light chain	ITGA5	2.86099	7.26514	0.0859086	9	9	11.1	21.9707	19.4556	21.377	21.3702	23.9555	24.8595
P08670	Vimentin	VIM	-0.374781	-1.29664	0.523028	74	70	92.9	30.791	31.9461	31.7925	31.7892	32.0948	31.5178
P08708	40S ribosomal protein S17	RPS17	-0.29626	-1.22796	0.4215	11	11	44.4	27.9669	28.004	28.2622	27.9071	27.9248	27.3928
P08754	Guanine nucleotide-binding protein G(k) subunit alpha	GNAI3	-0.385536	-1.30635	0.237795	10	5	28.2	23.3487	23.6363	23.7891	23.3531	23.3007	22.9725
P08758	Annexin A5	ANXA5	-0.00836945	-1.00582	0.980479	32	32	75.6	32.0854	31.9023	31.9513	32.1054	31.8238	32.0247
P08865	40S ribosomal protein SA	RPSA	-0.490539	-1.40497	0.0862368	12	12	51.2	29.7216	29.9961	30.1947	29.9993	29.4739	29.523
P08962	CD63 antigen	CD63	0.600674	1.51642	0.261712	2	2	20.5	27.1225	27.2557	27.2885	26.7916	28.2047	27.8107
P09001	39S ribosomal protein L3, mitochondrial	MRPL3	-0.233754	-1.17589	0.729138	3	3	12.1	22.0757	21.6414	22.3766	21.4011	21.2747	21.3674
P09012	U1 small nuclear ribonucleoprotein A	SNRPA	-0.0849126	-1.06062	0.893787	7	6	33	24.7922	23.9813	24.5408	24.6235	23.9767	24.1219
P09104	Gamma-enolase	ENO2	-0.59445	-1.5099	0.0445926	22	19	65.2	29.2435	29.7239	29.7736	29.6238	29.0335	29.0609
P09110	3-ketoacyl-CoA thiolase, peroxisomal	ACAA1	0.188939	1.13993	0.436969	13	13	37.5	26.6538	26.2726	26.2312	26.2643	26.3254	26.3557
P09211	Glutathione S-transferase P	GSTP1	0.573193	1.48781	0.18353	19	19	73.8	30.9338	30.1149	29.8862	29.7357	30.1838	30.3388
P09382	Galectin-1	LGALS1	0.562608	1.47694	0.0738222	10	10	67.4	32.6459	31.8992	32.0225	31.8586	32.52	32.3022
P09417	Dihydropteridine reductase	QDPR	-0.155928	-1.11414	0.573698	17	17	71.3	28.5176	28.4771	28.434	28.3976	28.1949	28.1285
P09429	High mobility group protein B1;Putative high mobility group protein B1-like 1	HMGB1	0.296378	1.22806	0.243284	12	10	31.2	30.4871	30.2174	30.4194	30.2422	30.5049	30.7762
P09471	Guanine nucleotide-binding protein G(o) subunit alpha	GNAO1	-0.620558	-1.53747	0.229334	8	5	26.8	23.7979	23.5888	23.9483	23.8869	23.0124	22.7521
P09486	SPARC	SPARC	0.858484	1.81313	0.0358737	14	14	45.2	28.2478	27.1913	27.3432	27.0865	27.9577	27.991
P09488	Glutathione S-transferase Mu 1;Glutathione S-transferase Mu 4	GSTM1	0.154092	1.11272	0.640769	4	2	28.2	19.9068	19.6704	19.9812	20.0962	20.1035	20.1997
P09493			1.38727	2.61583	0.131604	20	3	49	24.4251	24.3382	23.0808	24.1731	25.3102	26.0187
P09496	Clathrin light chain A	CLTA	-0.0552743	-1.03906	0.879416	8	8	31.7	26.7645	26.7771	27.0909	27.1231	27.0458	27.0149
P09497	Clathrin light chain B	CLTB	0.610091	1.52636	0.0940201	7	7	23.2	24.9144	24.3194	24.3896	24.7055	25.2813	25.0491
P09525	Annexin A4	ANXA4	-0.202118	-1.15039	0.435057	23	23	63.9	28.6029	28.4816	28.7591	28.6706	28.3189	28.3832
P09543	2,3-cyclic-nucleotide 3-phosphodiesterase	CNP	-0.174269	-1.12839	0.326635	24	24	49.6	28.199	28.2985	28.2588	28.297	28.1114	28.021
P09601	Heme oxygenase 1	HMOX1	-0.638166	-1.55635	0.326528	7	7	28.8	23.4591	23.2949	23.0289	23.3074	21.9828	22.2748
P09622	Dihydrolipoyl dehydrogenase, mitochondrial	DLD	-1.27897	-2.42666	0.0100909	15	15	34.1	26.7297	28.0362	27.888	28.102	26.6264	26.8333
P09651	Heterogeneous nuclear ribonucleoprotein A1;Heterogeneous nuclear ribonucleoprotein A1, N-terminally processed;Heterogeneous nuclear ribonucleoprotein A1-like 2	HNRNPA1	-0.357328	-1.28105	0.406171	23	23	63.4	28.0159	27.6285	28.1628	28.1701	27.519	27.3545
P09661	U2 small nuclear ribonucleoprotein A	SNRPA1	0.772974	1.70879	0.183817	20	20	56.1	24.0311	22.392	23.2444	23.5972	23.622	23.8995
P09874	Poly [ADP-ribose] polymerase 1	PARP1	-1.18054	-2.26662	0.00965217	55	55	49.1	27.1091	28.0909	28.3131	28.2651	26.9742	27.0442
P09884	DNA polymerase alpha catalytic subunit	POLA1	-2.00443	-4.0123	0.236548	7	7	7.5	25.4649	25.3641	25.7218	25.4961	24.0913	21.0126
P09960	Leukotriene A-4 hydrolase	LTA4H	-0.108646	-1.07822	0.775139	19	19	41.6	26.8195	26.5856	26.5664	26.792	26.4821	26.3165
P09972	Fructose-bisphosphate aldolase C	ALDOC	-0.044707	-1.03147	0.869222	23	21	60.2	30.2168	30.2864	30.3739	30.3422	30.4346	30.217
Q71UI9	Histone H2A.V;Histone H2A.Z	H2AFV	-0.553482	-1.46762	0.268779	5	3	31.2	19.7599	20.5695	20.7915	20.6281	19.8252	20.7435
Q99878	Histone H2A type 1-J;Histone H2A type 1-H;Histone H2A.J;Histone H2A type 2-C;Histone H2A type 2-A;Histone H2A type 1-D;Histone H2A type 1	HIST1H2AJ	-0.335762	-1.26204	0.723357	9	2	41.4	27.7024	26.7453	26.82	27.0705	26.0087	25.9174
P0CAP2	DNA-directed RNA polymerase II subunit GRINL1A	POLR2M	0.0315787	1.02213	0.94327	3	3	8.8	20.7268	20.8629	21.032	21.0623	21.1203	21.2049
P0CG39	POTE ankyrin domain family member J	POTEJ	-0.220205	-1.1649	0.713515	6	1	6.3	21.824	21.6499	21.6331	21.8939	20.8485	21.8437
P0DMV9	Heat shock 70 kDa protein 1B;Heat shock 70 kDa protein 1A	HSPA1B	-0.0910257	-1.06513	0.649756	38	25	57.3	30.6578	30.6531	30.6619	30.7033	30.485	30.6024
P0DN76	Splicing factor U2AF 35 kDa subunit;Splicing factor U2AF 26 kDa subunit	U2AF1	-0.238905	-1.1801	0.730563	7	7	29.6	22.7478	22.785	22.6771	22.7129	23.0106	21.6999
P0DN79	Cystathionine beta-synthase	CBS	1.14017	2.20407	0.0313103	8	8	19.6	24.6526	23.8395	23.4686	23.9078	24.951	25.0328
P0DOX7			-1.38347	-2.60895	0.280395	5	1	38.3	17.2817	20.1507	20.213	20.9306	19.2515	20.6106
P0DP25			-0.152495	-1.11149	0.634917	15	13	67.8	30.8025	30.6205	30.9074	30.7261	30.3825	30.6114
P0DP91	DNA excision repair protein ERCC-6	ERCC6	-1.5953	-3.02157	0.379409	5	5	6.8	16.5005	21.4072	21.0159	20.4194	20.5931	20.963
P0DPB6			1.47647	2.78267	0.474788	6	4	50.4	20.7265	16.9482	22.023	19.7305	22.3681	20.0365
P10109	Adrenodoxin, mitochondrial	FDX1	-0.251966	-1.19083	0.800007	3	3	25.5	21.9172	22.5321	22.0992	22.0644	22.9764	21.0461
P10155	60 kDa SS-A/Ro ribonucleoprotein	TROVE2	-0.303888	-1.23447	0.143791	12	12	26.3	26.0986	26.3662	26.4356	26.5592	26.1567	26.1941
P10253	Lysosomal alpha-glucosidase;76 kDa lysosomal alpha-glucosidase;70 kDa lysosomal alpha-glucosidase	GAA	0.459893	1.37544	0.154518	5	5	7.2	25.1869	24.7797	24.8276	24.3494	25.0415	25.1079
P10301	Ras-related protein R-Ras	RRAS	0.357985	1.28163	0.295493	6	4	39.4	23.6186	23.0132	22.7417	23.0783	23.0678	23.2208
P10321	HLA class I histocompatibility antigen, Cw-7 alpha chain	HLA	1.17619	2.25979	0.0423475	11	2	41.5	23.0449	21.3204	21.6484	21.4942	22.642	22.3047
P10398	Serine/threonine-protein kinase A-Raf	ARAF	-0.140526	-1.10231	0.495427	4	3	8.1	22.35	22.5529	22.6764	22.6004	22.5425	22.5156
P10412	Histone H1.4	HIST1H1E	-0.172059	-1.12667	0.879995	19	4	42	27.1178	25.6759	27.472	26.5493	25.7113	26.3519
P10515	Dihydrolipoyllysine-residue acetyltransferase component of pyruvate dehydrogenase complex, mitochondrial	DLAT	0.105452	1.07583	0.831298	11	11	18.5	25.9329	25.3153	25.3801	25.4796	25.3945	25.1639
P10586	Receptor-type tyrosine-protein phosphatase F	PTPRF	1.63392	3.10355	0.0288794	5	5	3.4	21.1924	19.3786	19.1363	19.964	20.8962	21.292
P10599	Thioredoxin	TXN	0.245539	1.18554	0.284248	5	5	41.9	29.2516	29.0924	29.1706	29.1911	29.5665	29.3726
P10606	Cytochrome c oxidase subunit 5B, mitochondrial	COX5B	-0.528991	-1.44292	0.15659	5	5	30.2	25.6977	26.0593	26.5878	26.4747	25.761	26.0761
P10619	Lysosomal protective protein;Lysosomal protective protein 32 kDa chain;Lysosomal protective protein 20 kDa chain	CTSA	-0.0699673	-1.04969	0.874774	5	5	11.7	24.7883	25.216	25.0149	25.0217	25.3678	24.8866
P10636	Microtubule-associated protein tau	MAPT	-1.12601	-2.18254	0.0402609	6	1	11.6	19.6844	21.1592	21.2342	21.1399	20.0758	20.3951
P10636	Microtubule-associated protein tau	MAPT	-1.17783	-2.26236	0.0163279	7	1	30.4	20.1111	21.2589	21.1689	21.2006	19.8399	20.1438
P10636	Microtubule-associated protein tau	MAPT	0.0919488	1.06581	0.954683	7	1	29.7	18.7769	19.319	20.9088	19.6854	20.6615	20.7507
P10644	cAMP-dependent protein kinase type I-alpha regulatory subunit;cAMP-dependent protein kinase type I-alpha regulatory subunit, N-terminally processed	PRKAR1A	-0.449755	-1.36581	0.135187	20	19	46.7	27.0898	27.8719	27.7322	27.7677	27.4877	27.4451
P10746	Uroporphyrinogen-III synthase	UROS	-1.3061	-2.47272	0.0347451	2	2	15.5	19.0216	20.6585	20.5489	20.0622	18.9137	19.416
P10768	S-formylglutathione hydrolase	ESD	0.0137628	1.00959	0.979314	10	10	49.6	28.1227	27.867	27.5639	27.7369	27.5248	27.5617
P10809	60 kDa heat shock protein, mitochondrial	HSPD1	0.276491	1.21125	0.173292	53	53	78.7	33.0461	32.9106	32.7323	32.8365	33.0842	33.1786
P11021	78 kDa glucose-regulated protein	HSPA5	0.0462761	1.0326	0.871684	59	58	63.5	32.9803	32.9023	32.9663	33.154	33.0437	33.1375
P11047	Laminin subunit gamma-1	LAMC1	0.445073	1.36138	0.059626	45	45	34.4	26.3775	25.9063	26.0274	25.9157	26.4612	26.346
P11117	Lysosomal acid phosphatase	ACP2	0.479436	1.3942	0.370216	4	4	9.5	20.0006	20.1181	20.464	19.8952	21.0277	20.8873
P11142	Heat shock cognate 71 kDa protein	HSPA8	-0.0827293	-1.05902	0.672528	49	38	65	33.6843	33.7892	33.7824	33.8696	33.7036	33.8051
P11166	Solute carrier family 2, facilitated glucose transporter member 1	SLC2A1	0.958879	1.9438	0.236105	3	3	7.1	22.2153	21.5686	22.8499	21.7246	23.1863	23.6182
P11171	Protein 4.1	EPB41	-1.09576	-2.13726	0.483796	10	9	14.8	23.711	25.108	24.8646	27.2538	26.4957	23.7323
P11172	Uridine 5-monophosphate synthase;Orotate phosphoribosyltransferase;Orotidine 5-phosphate decarboxylase	UMPS	-1.00402	-2.00558	0.055369	12	12	30.9	26.2934	27.4062	26.9846	26.801	25.8154	26.0709
P11177	Pyruvate dehydrogenase E1 component subunit beta, mitochondrial	PDHB	0.0392628	1.02759	0.882265	10	10	33.4	26.9505	26.7245	26.8231	26.7707	26.7109	26.7747
P11182	Lipoamide acyltransferase component of branched-chain alpha-keto acid dehydrogenase complex, mitochondrial	DBT	1.24292	2.36677	0.0237255	6	6	13.7	23.3048	21.7078	22.0377	21.8405	22.8961	23.1139
P11216	Glycogen phosphorylase, brain form	PYGB	0.0859814	1.06141	0.774983	57	46	58.6	30.8867	30.5632	30.6519	30.5577	30.5701	30.5738
P11217	Glycogen phosphorylase, muscle form	PYGM	-0.127321	-1.09226	0.612909	12	1	13.1	19.4749	19.7779	19.6054	19.706	19.7331	19.4994
P11233	Ras-related protein Ral-A	RALA	-0.35456	-1.2786	0.207585	6	4	23.8	26.0388	26.3597	26.4924	26.072	25.872	25.9495
P11234	Ras-related protein Ral-B	RALB	-1.00455	-2.00632	0.0235056	4	2	22.3	25.3474	26.088	26.3034	26.3429	25.1923	25.181
P11274	Breakpoint cluster region protein	BCR	-1.17134	-2.25221	0.517005	4	3	5.9	17.8515	22.2906	21.2728	21.3494	22.3153	21.2319
P11277	Spectrin beta chain, erythrocytic	SPTB	-0.343655	-1.26897	0.507238	10	2	5.1	20.9397	20.863	20.6677	20.7635	20.49	19.8334
P11279	Lysosome-associated membrane glycoprotein 1	LAMP1	0.534266	1.44821	0.0425797	7	7	17.3	27.9532	27.4218	27.4987	27.4388	27.9231	28.0858
P11310	Medium-chain specific acyl-CoA dehydrogenase, mitochondrial	ACADM	-2.25931	-4.78762	0	14	14	29.2	24.7426	27.0368	27.1248	27.0028	24.7695	24.8744
P11387	DNA topoisomerase 1	TOP1	-0.177892	-1.13123	0.920079	42	42	47.1	17.7811	16.063	19.5354	18.0619	17.5183	17.8273
P11388	DNA topoisomerase 2-alpha	TOP2A	-0.144931	-1.10568	0.882096	65	51	39.7	20.5	20.2006	20.1137	19.0856	19.1989	19.2662
P11413	Glucose-6-phosphate 1-dehydrogenase	G6PD	0.813627	1.75762	0.0292329	22	22	46.8	29.5736	28.6471	28.7808	28.5572	29.3691	29.4832
P11441	Ubiquitin-like protein 4A	UBL4A	-0.571882	-1.48646	0.124206	7	7	46.5	23.4851	24.1275	24.541	24.1196	23.8983	23.6891
P11498	Pyruvate carboxylase, mitochondrial	PC	1.366	2.57755	0.00822222	36	36	36.6	28.447	27.09	26.8964	27.0937	28.2079	28.5233
P11586	C-1-tetrahydrofolate synthase, cytoplasmic;Methylenetetrahydrofolate dehydrogenase;Methenyltetrahydrofolate cyclohydrolase;Formyltetrahydrofolate synthetase;C-1-tetrahydrofolate synthase, cytoplasmic, N-terminally processed	MTHFD1	-0.263227	-1.20016	0.210318	37	36	40.6	28.9884	29.1224	29.1111	29.214	28.7583	28.911
P11717	Cation-independent mannose-6-phosphate receptor	IGF2R	2.61298	6.11766	0.144241	53	53	27.8	22.9973	18.2168	17.0191	19.7353	19.6233	20.1895
P11766	Alcohol dehydrogenase class-3	ADH5	0.0141869	1.00988	0.970473	12	12	37.2	27.9797	28.0774	27.8201	27.8761	27.7734	28.063
P11802	Cyclin-dependent kinase 4	CDK4	-0.705848	-1.6311	0.205638	3	2	10.9	23.1355	23.5829	23.5844	23.6358	22.1853	23.3649
P11908	Ribose-phosphate pyrophosphokinase 2	PRPS2	0.0973771	1.06983	0.7244	11	5	43.1	27.5157	27.3059	27.395	27.3085	27.2427	27.5431
P11940	Polyadenylate-binding protein 1;Polyadenylate-binding protein 3	PABPC1	-0.234083	-1.17616	0.221297	31	21	46.2	29.6983	29.8966	30.0369	30.0323	29.738	29.8274
P12004	Proliferating cell nuclear antigen	PCNA	-0.382477	-1.30358	0.118005	16	16	56.3	29.3196	29.6891	29.541	29.5226	29.1013	29.1844
P12081	Histidine--tRNA ligase, cytoplasmic	HARS	0.00730133	1.00507	0.976513	24	18	41.9	27.7458	27.6872	27.6611	27.6313	27.5928	27.6629
P12107	Collagen alpha-1(XI) chain	COL11A1	0.186492	1.13799	0.780218	2	2	2.1	22.2241	22.263	22.8634	22.608	23.3357	22.734
P12109	Collagen alpha-1(VI) chain	COL6A1	-0.565463	-1.47986	0.221902	7	7	11.2	21.2387	21.3219	21.9338	21.7356	20.6597	21.3965
P12235	ADP/ATP translocase 1	SLC25A4	-0.168136	-1.12361	0.881543	10	2	30.2	22.229	23.0404	21.1741	22.2397	21.2723	22.4486
P12236	ADP/ATP translocase 3;ADP/ATP translocase 3, N-terminally processed	SLC25A6	-0.0845064	-1.06032	0.812362	16	6	39.9	27.6991	28.0366	27.6916	27.8346	27.9626	27.6476
P12259	Coagulation factor V;Coagulation factor V heavy chain;Coagulation factor V light chain	F5	-0.613138	-1.52958	0.397441	2	1	1	20.9508	22.604	22.6761	22.5194	22.5	22.5093
P12268	Inosine-5-monophosphate dehydrogenase 2	IMPDH2	-0.418695	-1.33672	0.0746468	33	32	57.6	28.5378	28.9242	28.9109	28.792	28.4363	28.397
P12270	Nucleoprotein TPR	TPR	-0.557224	-1.47144	0.335649	106	106	44	20.5673	20.3281	20.8832	21.4261	20.5676	19.8308
P12271	Retinaldehyde-binding protein 1	RLBP1	-3.60681	-12.1831	0	7	7	28.1	23.0452	27.0884	26.8643	27.2231	23.625	23.6851
P12277	Creatine kinase B-type	CKB	1.31925	2.49536	0.278318	8	8	32	22.2444	19.4398	18.5714	19.3738	19.5764	19.5219
P12429	Annexin A3	ANXA3	-3.18574	-9.0992	0.0911081	14	14	41.5	22.6641	23.7928	23.6365	23.7151	18.3787	20.5443
P12532	Creatine kinase U-type, mitochondrial	CKMT1A	-0.63968	-1.55798	0.532428	15	15	44.8	24.575	23.4041	24.7178	24.1136	22.3949	23.3466
P12814	Alpha-actinin-1	ACTN1	-0.0469329	-1.03307	0.831193	67	41	71.7	30.2109	30.149	30.206	30.2161	30.1562	30.0632
P12931	Proto-oncogene tyrosine-protein kinase Src	SRC	0.69254	1.61613	0.112486	10	6	21.8	25.4177	24.1304	24.4453	24.3783	24.8008	24.8131
P12955	Xaa-Pro dipeptidase	PEPD	0.207418	1.15462	0.439461	17	17	45.6	28.0611	27.5586	27.7565	27.6149	27.677	27.8142
P12956	X-ray repair cross-complementing protein 6	XRCC6	-0.0400352	-1.02814	0.871961	45	45	54.7	30.0499	29.9573	30.0407	30.0755	29.8817	30.0217
P13010	X-ray repair cross-complementing protein 5	XRCC5	-0.0396519	-1.02787	0.905792	44	44	48.2	29.5469	29.5648	29.3667	29.3179	29.2345	29.349
P13073	Cytochrome c oxidase subunit 4 isoform 1, mitochondrial	COX4I1	-0.370894	-1.29315	0.0773552	5	5	26.6	27.3578	27.6329	27.6846	27.6726	27.301	27.2187
P13473	Lysosome-associated membrane glycoprotein 2	LAMP2	0.224761	1.16858	0.523137	6	6	16.6	26.8873	26.3332	26.5329	26.5156	26.3324	26.8363
P13489	Ribonuclease inhibitor	RNH1	0.0810159	1.05776	0.794593	27	27	71.6	29.8086	29.5166	29.5062	29.4911	29.4481	29.5004
P13533	Myosin-6	MYH6	-0.607641	-1.52377	0.299962	2	1	1.3	20.5757	20.4394	20.4852	20.4921	19.182	19.8361
P13639	Elongation factor 2	EEF2	0.0829989	1.05922	0.648489	61	60	61.7	32.5799	32.5332	32.5634	32.5823	32.6435	32.7045
P13667	Protein disulfide-isomerase A4	PDIA4	0.0232569	1.01625	0.896907	51	51	62.8	31.0544	31.0446	31.0535	31.0118	31.089	31.0363
P13674	Prolyl 4-hydroxylase subunit alpha-1	P4HA1	0.753733	1.68615	0.0531677	27	27	45.3	28.9696	27.9955	28.1126	28.0674	28.5397	28.9274
P13688	Carcinoembryonic antigen-related cell adhesion molecule 1	CEACAM1	-2.32887	-5.02412	0.00888889	4	3	15.3	25.3933	28.0706	28.1443	27.826	25.5886	26.0723
P13693	Translationally-controlled tumor protein	TPT1	0.0164757	1.01149	0.960355	7	7	40.1	29.5499	29.3688	29.4951	29.3612	29.3988	29.3258
P13716	Delta-aminolevulinic acid dehydratase	ALAD	-0.406588	-1.32555	0.749441	3	3	8.8	19.0765	21.2032	21.2788	20.5359	21.5071	21.2145
P13760	HLA class II histocompatibility antigen, DRB1-4 beta chain	HLA	1.52745	2.88276	0.0247521	9	4	36.1	28.3276	26.6334	26.4876	26.8111	27.7659	28.421
P13762	HLA class II histocompatibility antigen, DR beta 4 chain	HLA	1.67872	3.20144	0.0148657	4	4	22.9	26.1204	23.9957	24.0792	24.4019	25.5888	25.8038
P13796	Plastin-2	LCP1	-0.453667	-1.36952	0.0554711	35	30	58.1	30.3891	30.8189	30.7595	30.9104	30.4142	30.3244
P13797	Plastin-3	PLS3	0.223602	1.16765	0.253579	27	20	43	28.7309	28.3429	28.4621	28.5393	28.6617	28.6225
P13798	Acylamino-acid-releasing enzyme	APEH	-0.218775	-1.16375	0.31413	15	15	25.4	27.5452	27.6936	27.537	27.616	27.3195	27.3256
P13804	Electron transfer flavoprotein subunit alpha, mitochondrial	ETFA	0.131173	1.09518	0.523423	12	12	45.3	28.8063	28.6008	28.6275	28.7914	28.7466	28.8602
P13807	Glycogen [starch] synthase, muscle	GYS1	0.417806	1.33589	0.126852	8	8	10.5	25.3384	24.7065	24.6831	24.7169	25.0133	25.0082
P13861	cAMP-dependent protein kinase type II-alpha regulatory subunit	PRKAR2A	0.138954	1.10111	0.435899	20	17	64.7	26.4627	26.2091	26.2724	26.3331	26.3421	26.4266
Q5VT79	Annexin A8-like protein 2;Annexin A8	ANXA8L2	1.76724	3.40402	0.344073	4	4	11	23.7608	18.6979	23.2379	23.131	22.9513	23.6565
P13984	General transcription factor IIF subunit 2	GTF2F2	-0.0879637	-1.06287	0.828704	8	8	44.6	24.5156	24.7307	24.7977	25.0695	24.8242	24.9943
P13987	CD59 glycoprotein	CD59	0.481028	1.39574	0.234575	6	6	38.3	26.7893	26.7036	26.6111	26.3874	27.4875	26.8684
P13995	Bifunctional methylenetetrahydrofolate dehydrogenase/cyclohydrolase, mitochondrial;NAD-dependent methylenetetrahydrofolate dehydrogenase;Methenyltetrahydrofolate cyclohydrolase	MTHFD2	-0.355309	-1.27926	0.0888881	6	6	22.9	25.0196	25.3376	25.3416	25.249	24.9462	24.8965
P14174	Macrophage migration inhibitory factor	MIF	0.0355072	1.02492	0.929389	4	4	20	30.7126	30.297	30.5848	30.4112	30.3354	30.3515
P14209	CD99 antigen	CD99	0.549553	1.46363	0.427228	3	3	29.6	25.6732	24.1168	24.8927	24.3853	25.1658	24.2045
P14314	Glucosidase 2 subunit beta	PRKCSH	0.0146961	1.01024	0.961326	21	21	42.7	29.2004	29.1199	29.1008	29.2291	29.0563	29.2371
P14324	Farnesyl pyrophosphate synthase	FDPS	-0.347367	-1.27224	0.222258	7	7	21	26.4801	26.8579	26.6039	26.6046	26.4192	26.1249
P14406	Cytochrome c oxidase subunit 7A2, mitochondrial	COX7A2	-0.389214	-1.30968	0.317857	2	2	27.7	21.7575	22.0474	22.4796	22.1636	22.2137	21.5518
P14543	Nidogen-1	NID1	-0.708523	-1.63413	0.374201	5	5	5.2	20.9014	21.2195	21.2036	20.8285	20.9937	19.231
P14550	Alcohol dehydrogenase [NADP(+)]	AKR1A1	-2.42354	-5.36486	0	18	18	59.1	27.6032	29.815	29.7372	29.7335	27.3393	27.0726
P14618	Pyruvate kinase PKM	PKM	0.287272	1.22033	0.244684	49	5	75.7	34.5747	34.3446	34.2071	34.0164	34.4475	34.4077
P14618	Pyruvate kinase PKM	PKM	0.497807	1.41207	0.270979	48	4	72.1	26.4764	25.8775	25.4919	25.4998	25.6255	26.2607
P14625	Endoplasmin	HSP90B1	0.0963103	1.06904	0.673069	61	59	57.8	32.1288	31.9156	31.9573	31.9701	31.907	32.0961
P14635	G2/mitotic-specific cyclin-B1	CCNB1	0.23067	1.17338	0.760179	5	5	17.8	21.9002	21.1856	21.3226	22.4112	22.1873	21.524
P14678	Small nuclear ribonucleoprotein-associated proteins B and B;Small nuclear ribonucleoprotein-associated protein N	SNRPB	0.231064	1.1737	0.514818	9	9	31.6	24.9582	24.4756	24.6233	25.0995	24.9104	25.0229
P14735	Insulin-degrading enzyme	IDE	-0.203391	-1.1514	0.875346	22	22	22.4	27.6213	26.5149	26.3383	26.1588	25.4663	25.3143
P14854	Cytochrome c oxidase subunit 6B1	COX6B1	-0.484052	-1.39867	0.237539	3	3	41.9	22.2048	23.3134	23.1068	22.9628	22.803	22.9229
P14859	POU domain, class 2, transcription factor 1	POU2F1	-0.356116	-1.27998	0.682147	5	4	12.9	21.2711	22.2587	21.5486	22.8246	22.6366	21.6558
P14866	Heterogeneous nuclear ribonucleoprotein L	HNRNPL	-0.259218	-1.19683	0.894871	23	22	49.9	25.459	22.7704	23.7827	25.5417	23.2146	22.6436
P14868	Aspartate--tRNA ligase, cytoplasmic	DARS	0.156347	1.11446	0.653982	31	31	61.7	28.9509	28.5196	28.6535	28.5077	28.4139	28.785
P14923	Junction plakoglobin	JUP	1.47234	2.77472	0.665319	24	20	40.8	25.9048	22.8104	19.6548	20.1695	23.0382	18.1087
P14927	Cytochrome b-c1 complex subunit 7	UQCRB	0.3338	1.26033	0.738085	5	5	49.5	23.7939	22.9547	23.9642	21.9985	23.0011	23.1237
P15121	Aldose reductase	AKR1B1	-0.171267	-1.12605	0.429524	10	9	40.8	27.5198	27.5287	27.7119	27.6479	27.3301	27.5248
P15144	Aminopeptidase N	ANPEP	0.144056	1.10501	0.946966	14	14	17.2	20.3626	19.1318	17.9474	19.588	16.9439	19.7929
P15151	Poliovirus receptor	PVR	0.44504	1.36135	0.164347	3	3	7.4	23.0662	22.9934	22.7052	22.7284	23.4987	23.1971
P15170	Eukaryotic peptide chain release factor GTP-binding subunit ERF3A	GSPT1	-0.0139879	-1.00974	0.960133	23	12	37.1	27.5897	27.5925	27.4793	27.5172	27.4697	27.4877
P15289	Arylsulfatase A;Arylsulfatase A component B;Arylsulfatase A component C	ARSA	-0.408789	-1.32757	0.777165	3	3	10.9	21.8703	23.3339	20.7512	21.3988	21.9104	20.4768
P15311	Ezrin	EZR	0.228604	1.1717	0.297116	30	16	43.5	26.5636	26.2609	26.2615	26.5108	26.5262	26.6292
P15374	Ubiquitin carboxyl-terminal hydrolase isozyme L3	UCHL3	0.239169	1.18031	0.684433	9	9	44.8	25.8794	25.171	26.1657	25.8912	26.301	25.765
P15531	Nucleoside diphosphate kinase A	NME1	0.222652	1.16688	0.592189	12	1	59.9	26.3061	25.9968	26.3741	25.777	26.5165	25.9933
P15559	NAD(P)H dehydrogenase [quinone] 1	NQO1	-2.03462	-4.09715	0.00271429	12	12	34.3	26.7612	29.0113	28.6493	28.4935	26.6092	26.6799
P15586	N-acetylglucosamine-6-sulfatase	GNS	-0.0797227	-1.05681	0.820597	7	7	13.5	26.125	25.89	25.9421	25.9927	25.7744	25.6862
P15735	Phosphorylase b kinase gamma catalytic chain, liver/testis isoform	PHKG2	0.884138	1.84566	0.145824	2	2	8.3	20.7813	20.4449	19.4885	19.2637	20.4149	20.6532
P15848	Arylsulfatase B	ARSB	1.7698	3.41007	0.193471	4	4	10.1	22.319	20.5635	21.9051	18.5121	21.6073	22.3637
P15880	40S ribosomal protein S2	RPS2	-0.113784	-1.08206	0.782138	16	16	49.1	28.8121	28.6704	29.3	29.0174	28.9023	28.9321
P15924	Desmoplakin	DSP	5.8583	58.0128	0.089438	108	108	37.9	28.927	20.3511	18.8172	20.276	26.8321	21.2601
P15927	Replication protein A 32 kDa subunit	RPA2	-0.446213	-1.36246	0.0657799	4	4	25.9	25.6058	26.174	26.0394	26.1502	25.6711	25.7481
P16070	CD44 antigen	CD44	0.697585	1.62179	0.0425373	13	13	37.4	28.0161	27.551	27.4741	27.4742	28.3519	28.2241
P16083	Ribosyldihydronicotinamide dehydrogenase [quinone]	NQO2	0.857163	1.81147	0.0560223	7	7	33.8	24.8876	24.2539	23.8947	24.412	25.2424	25.0022
P16152	Carbonyl reductase [NADPH] 1	CBR1	0.164567	1.12083	0.428582	15	13	63.9	30.0705	29.7324	29.7898	29.7725	29.9	29.818
P16219	Short-chain specific acyl-CoA dehydrogenase, mitochondrial	ACADS	-0.543331	-1.45733	0.174809	5	5	13.6	22.474	22.6751	23.3726	22.7604	22.3031	22.401
P16220	Cyclic AMP-responsive element-binding protein 1	CREB1	0.0133247	1.00928	0.991951	3	2	15.6	20.5006	19.9894	21.8337	21.5747	21.4844	21.4528
P16278	Beta-galactosidase	GLB1	0.525519	1.43945	0.1567	6	6	15.1	23.0692	22.1269	22.666	22.246	22.6931	22.8533
P16333	Cytoplasmic protein NCK1	NCK1	0.0966333	1.06928	0.772788	4	3	10.1	23.3746	23.0951	23.4594	23.243	23.4946	23.2182
P16401	Histone H1.5	HIST1H1B	1.46049	2.75202	0.734667	16	14	40.3	24.6879	15.9693	20.1403	17.1393	16.6709	16.2716
P16403	Histone H1.2	HIST1H1C	-0.54003	-1.454	0.548792	18	4	42.7	24.2526	23.3807	24.9555	24.0529	22.7748	23.7416
P16435	NADPH--cytochrome P450 reductase	POR	-0.225861	-1.16947	0.544039	17	17	28.5	24.5631	24.8113	24.3804	24.3872	24.0711	24.2671
P16455	Methylated-DNA--protein-cysteine methyltransferase	MGMT	-2.13999	-4.40759	0.0107797	4	4	26.1	21.0543	23.3778	23.3924	22.907	21.4473	20.7556
P16615	Sarcoplasmic/endoplasmic reticulum calcium ATPase 2	ATP2A2	-0.241116	-1.18191	0.52361	35	28	41.4	27.772	28.4076	28.3098	28.0425	28.3598	27.9048
P16885	1-phosphatidylinositol 4,5-bisphosphate phosphodiesterase gamma-2	PLCG2	-1.01044	-2.01453	0.246076	3	3	4	25.3757	25.8892	25.0472	25.8503	23.477	24.9027
P16930	Fumarylacetoacetase	FAH	0.521754	1.4357	0.192836	7	7	19.8	26.2679	25.5655	25.5868	25.2132	26.0514	25.6114
P16949	Stathmin	STMN1	-0.348014	-1.27281	0.144333	14	10	43.6	27.4802	27.7321	27.7712	27.9714	27.3953	27.5552
P16989	Y-box-binding protein 3	YBX3	0.271168	1.20678	0.245125	20	13	69.9	29.0813	28.7656	29.0182	28.9527	29.184	29.2848
P17028	Zinc finger protein 24	ZNF24	-0.211034	-1.15752	0.630647	4	4	19.6	20.7326	21.3033	21.3805	21.3742	21.5572	21.1351
P17050	Alpha-N-acetylgalactosaminidase	NAGA	0.363598	1.28663	0.16561	3	3	9.5	23.2976	23.0796	22.8892	23.0888	23.5645	23.2863
P17066	Heat shock 70 kDa protein 6;Putative heat shock 70 kDa protein 7	HSPA6	0.659924	1.58	0.591814	9	2	12.6	25.7536	26.1539	25.2903	27.4329	27.8589	27.2443
P17096	High mobility group protein HMG-I/HMG-Y	HMGA1	1.13689	2.19906	0.153406	7	3	41.1	24.8359	22.9328	24.4892	23.0452	24.7792	24.2628
P17174	Aspartate aminotransferase, cytoplasmic	GOT1	-0.424004	-1.34165	0.144056	16	16	43.6	27.8065	27.9423	28.0168	27.9826	27.4481	27.4151
P17252	Protein kinase C alpha type	PRKCA	2.45466	5.48184	0.0665674	10	10	18.9	22.2575	20.6985	20.976	18.5262	22.6982	22.6091
P17480	Nucleolar transcription factor 1	UBTF	-0.357013	-1.28077	0.652369	31	31	41.1	17.6729	18.5681	19.2099	18.7238	19.2883	18.4696
P17544	Cyclic AMP-dependent transcription factor ATF-7	ATF7	-1.12461	-2.18043	0.193535	6	6	35.5	19.6719	19.534	20.3696	20.7776	19.5042	18.1314
P17568	NADH dehydrogenase [ubiquinone] 1 beta subcomplex subunit 7	NDUFB7	-0.39782	-1.31752	0.650407	2	2	8	22.5311	21.3417	22.6823	22.3554	21.3599	21.295
P17612	cAMP-dependent protein kinase catalytic subunit alpha	PRKACA	0.276645	1.21137	0.866253	6	4	19.1	22.9525	24.0001	21.2328	23.7596	24.036	22.834
P17643	5,6-dihydroxyindole-2-carboxylic acid oxidase	TYRP1	0.132356	1.09608	0.961129	14	14	23.5	19.798	19.4017	16.6453	20.2435	17.0814	19.8082
P17655	Calpain-2 catalytic subunit	CAPN2	0.192209	1.14251	0.719536	17	17	31.3	27.1538	27.2297	26.3793	26.5822	26.9272	26.6868
P17706	Tyrosine-protein phosphatase non-receptor type 2	PTPN2	-0.411379	-1.32996	0.516768	3	3	12.7	20.6335	20.2233	21.3823	21.4333	20.8345	20.3367
P17812	CTP synthase 1	CTPS1	-0.3999	-1.31942	0.168094	22	21	40.6	27.8468	28.2519	28.1183	28.1931	27.5406	27.9761
P17813	Endoglin	ENG	0.18869	1.13973	0.513802	7	7	15	22.3046	22.177	22.4522	22.0906	22.5852	22.3961
P17844	Probable ATP-dependent RNA helicase DDX5	DDX5	-0.398259	-1.31792	0.250194	42	29	54.6	26.6294	26.5448	26.7025	26.7811	26.1579	26.0463
P17858	ATP-dependent 6-phosphofructokinase, liver type	PFKL	0.422963	1.34068	0.0758491	19	16	27.4	27.1675	26.7688	26.882	26.6996	27.1813	27.2705
P17931	Galectin-3	LGALS3	-0.780791	-1.71807	0.063066	9	9	40	29.398	29.94	30.1132	29.7252	29.0202	29.0179
P17980	26S protease regulatory subunit 6A	PSMC3	0.0791893	1.05642	0.768077	28	28	65.1	27.7923	27.7578	27.5213	27.6166	27.7329	27.6081
P17987	T-complex protein 1 subunit alpha	TCP1	0.37223	1.29435	0.123121	34	34	66.4	29.9849	29.5805	29.4662	29.4719	29.7352	29.9152
P18031	Tyrosine-protein phosphatase non-receptor type 1	PTPN1	-0.53064	-1.44457	0.124799	14	14	38.6	27.138	27.3243	27.3353	27.406	26.6031	26.7325
P18074	TFIIH basal transcription factor complex helicase XPD subunit	ERCC2	-0.783518	-1.72132	0.399381	13	13	18.6	18.4869	18.4381	18.9862	20.4658	17.9331	19.1196
P18077	60S ribosomal protein L35a	RPL35A	-0.256957	-1.19496	0.586873	8	8	30.9	25.238	25.3178	25.9451	25.3018	25.5898	24.9661
P18084	Integrin beta-5	ITGB5	1.39658	2.63277	0.370938	8	8	13.3	21.7784	18.436	21.3509	22.3512	22.9424	21.607
P18085	ADP-ribosylation factor 4	ARF4	0.0866826	1.06193	0.917023	7	5	49.4	26.282	25.7017	25.1637	25.3349	25.1598	25.0184
P18124	60S ribosomal protein L7	RPL7	-0.332275	-1.259	0.219625	21	21	44.8	29.6088	29.9905	30.2465	29.9159	29.6813	29.8661
P18206	Vinculin	VCL	0.190599	1.14124	0.280587	65	65	64	30.1128	29.8299	29.9352	30.0008	30.1358	30.089
P18583	Protein SON	SON	0.858552	1.81322	0.477235	31	7	20.2	22.0721	21.6438	21.3406	22.3403	24.3136	21.5145
P18615	Negative elongation factor E	NELFE	-1.32308	-2.502	0.151323	14	14	37.4	21.3332	21.6815	23.4654	23.5791	21.6508	21.7726
P18621	60S ribosomal protein L17	RPL17	-0.0608966	-1.04311	0.875077	13	13	52.2	27.6113	27.9039	28.0173	27.586	27.8257	27.8875
P18669	Phosphoglycerate mutase 1	PGAM1	0.030412	1.0213	0.960904	21	21	63.4	30.1509	29.7348	29.6591	29.6275	29.3707	29.591
P18754	Regulator of chromosome condensation	RCC1	-1.31525	-2.48845	0.0720809	15	15	47.5	23.5801	24.9336	25.1961	24.7365	24.3052	23.0352
P18846	Cyclic AMP-dependent transcription factor ATF-1	ATF1	0.202542	1.15072	0.752876	2	1	24.3	20.4846	20.6374	20.5949	19.5823	20.6049	20.3327
P18858	DNA ligase 1	LIG1	-0.103005	-1.07401	0.827078	14	14	19.3	23.1194	23.7738	23.5226	23.5165	23.5824	23.8021
P18859	ATP synthase-coupling factor 6, mitochondrial	ATP5J	0.306103	1.23636	0.51333	3	3	28.7	24.4883	24.0377	24.8442	24.5882	24.9248	24.9753
P18887	DNA repair protein XRCC1	XRCC1	-0.143716	-1.10475	0.828362	13	13	27.5	23.0714	23.5214	22.6825	22.5572	22.4809	22.7777
P19022	Cadherin-2	CDH2	0.247756	1.18736	0.710474	7	7	15.9	23.2149	23.8276	23.51	23.3023	24.4474	23.7209
P19174	1-phosphatidylinositol 4,5-bisphosphate phosphodiesterase gamma-1	PLCG1	-0.94005	-1.91859	0.176441	26	26	27	26.7418	26.838	26.6543	26.8778	25.6126	25.1956
P19338	Nucleolin	NCL	0.0130539	1.00909	0.969543	37	37	44.4	30.8393	30.5854	30.8932	30.7434	30.7539	30.6679
P19367	Hexokinase-1	HK1	0.073274	1.0521	0.841955	38	34	44.1	29.2747	29.0451	28.89	28.8882	28.8163	28.9522
P19387	DNA-directed RNA polymerase II subunit RPB3	POLR2C	-0.709196	-1.63489	0.154595	8	8	36.7	22.7308	23.9756	23.8634	23.8435	23.737	23.0871
P19388	DNA-directed RNA polymerases I, II, and III subunit RPABC1	POLR2E	-0.189703	-1.14053	0.664304	6	6	29	23.4248	23.6052	23.1377	23.9187	23.2858	23.3819
P19404	NADH dehydrogenase [ubiquinone] flavoprotein 2, mitochondrial	NDUFV2	-0.67806	-1.59999	0.335477	6	6	26.1	23.7548	24.5885	25.6763	25.2844	24.6522	25.1081
P19474	E3 ubiquitin-protein ligase TRIM21	TRIM21	0.28208	1.21595	0.793571	2	2	5.7	22.0716	22.1168	20.3538	22.3241	21.6558	21.9136
P19525	Interferon-induced, double-stranded RNA-activated protein kinase	EIF2AK2	-0.33945	-1.26527	0.158135	16	16	29.6	25.488	25.6316	25.6581	25.672	25.2802	25.1751
P19623	Spermidine synthase	SRM	0.181006	1.13367	0.666777	16	16	59.9	27.9211	27.6351	27.3755	27.3887	27.2554	27.7658
P19634	Sodium/hydrogen exchanger 1	SLC9A1	-0.286544	-1.21971	0.77174	2	2	2.7	19.0812	20.2868	20.2462	20.6093	20.1339	21.0676
P19784	Casein kinase II subunit alpha	CSNK2A2	-0.191811	-1.1422	0.828053	9	9	26.9	22.0627	22.2914	23.2977	22.027	22.9656	22.0122
P19838	Nuclear factor NF-kappa-B p105 subunit;Nuclear factor NF-kappa-B p50 subunit	NFKB1	-0.23044	-1.17319	0.513378	7	7	10.7	23.0716	23.0555	23.4527	22.9524	22.9931	22.7046
P19971	Thymidine phosphorylase	TYMP	4.34916	20.3811	0.0558405	16	16	45.4	25.489	19.044	18.5285	19.1966	23.4098	20.9178
P20020	Plasma membrane calcium-transporting ATPase 1	ATP2B1	-0.353272	-1.27745	0.579677	22	11	23.7	22.234	23.5866	22.4647	22.6094	22.9347	22.4322
P20036	HLA class II histocompatibility antigen, DP alpha 1 chain	HLA	2.43333	5.40139	0	2	2	11.2	22.7468	20.5519	20.7116	20.5505	23.2433	23.1238
P20042	Eukaryotic translation initiation factor 2 subunit 2	EIF2S2	-0.127011	-1.09203	0.701098	31	31	71.5	27.803	27.7327	28.2133	27.8658	27.8378	27.79
P20073	Annexin A7	ANXA7	-0.522605	-1.43655	0.152269	19	18	41.6	27.396	27.6567	27.6523	27.6247	26.7599	27.2099
P20290	Transcription factor BTF3	BTF3	-0.319327	-1.24775	0.0885624	7	7	38.3	26.7554	27.0168	27.1278	27.0611	26.7509	26.7414
P20339	Ras-related protein Rab-5A	RAB5A	0.868685	1.826	0.120231	6	4	39.8	24.2234	23.8922	23.0713	23.007	24.4334	23.9197
P20340	Ras-related protein Rab-6A	RAB6A	-0.00535583	-1.00372	0.992638	9	6	44.7	27.8628	28.389	27.8045	27.6114	28.0915	27.8344
P20585	DNA mismatch repair protein Msh3	MSH3	-0.035792	-1.02512	0.979333	8	8	8.6	23.076	21.5963	22.0926	23.1787	22.4767	21.2076
P20592	Interferon-induced GTP-binding protein Mx2;Interferon-induced GTP-binding protein Mx1;Interferon-induced GTP-binding protein Mx1, N-terminally processed	MX2	0.294575	1.22652	0.332521	3	3	20.4	24.8449	24.8076	24.6808	24.9776	25.2963	25.2086
P20618	Proteasome subunit beta type-1	PSMB1	-0.0443598	-1.03123	0.860172	9	9	43.2	27.8685	27.7653	27.8651	27.7869	27.6764	27.7394
P20645	Cation-dependent mannose-6-phosphate receptor	M6PR	-0.637534	-1.55567	0.0817391	5	5	19.1	26.7045	27.1124	27.2833	27.2223	26.283	26.7179
P20674	Cytochrome c oxidase subunit 5A, mitochondrial	COX5A	-0.41271	-1.33118	0.271874	4	4	24.7	24.8527	25.116	25.4281	24.7644	24.7334	24.4843
P20700	Lamin-B1	LMNB1	0.20462	1.15238	0.859352	47	43	66	22.9181	21.3749	22.4355	23.0784	22.9229	21.6617
P20810	Calpastatin	CAST	-0.354471	-1.27852	0.176135	24	2	52.9	27.2235	27.5606	27.5402	27.4792	27.3338	26.9592
P20839	Inosine-5-monophosphate dehydrogenase 1	IMPDH1	-0.0464815	-1.03274	0.929993	15	14	35	25.6753	25.4763	25.5764	25.0881	25.2041	25.122
P20936	Ras GTPase-activating protein 1	RASA1	-0.44849	-1.36461	0.216476	4	4	7.7	21.4742	21.989	22.1939	21.7381	21.8139	21.2875
P21266	Glutathione S-transferase Mu 3	GSTM3	4.17531	18.0673	0	3	2	13.8	23.1401	18.192	19.5121	19.2132	23.1097	23.1935
P21281	V-type proton ATPase subunit B, brain isoform	ATP6V1B2	-0.267143	-1.20342	0.123449	23	23	47	28.1635	28.4094	28.4227	28.5069	28.1931	28.1809
P21283	V-type proton ATPase subunit C 1	ATP6V1C1	-0.137422	-1.09994	0.722645	15	15	40.1	26.9348	27.2406	26.8011	26.7584	26.8401	26.613
P21291	Cysteine and glycine-rich protein 1	CSRP1	0.517614	1.43159	0.161448	11	11	56	28.6042	28.1401	28.5693	28.4159	28.9519	29.1219
P21333	Filamin-A	FLNA	0.39427	1.31428	0.0890386	138	131	60.8	32.1615	31.7916	31.7507	31.9209	32.1955	32.2891
P21399	Cytoplasmic aconitate hydratase	ACO1	-0.945313	-1.92561	0.0788112	12	12	18.9	24.6592	25.0804	25.4637	25.267	24.4682	23.8478
P21580	Tumor necrosis factor alpha-induced protein 3;A20p50;A20p37	TNFAIP3	0.649358	1.56847	0.224807	3	3	5.2	20.846	19.6251	19.495	19.8861	19.7166	20.3916
P21589	5-nucleotidase	NT5E	-0.474515	-1.38945	0.74663	20	20	44.3	19.3775	19.8924	19.7119	19.5159	20.7766	17.5425
P21796	Voltage-dependent anion-selective channel protein 1	VDAC1	0.0501588	1.03538	0.83168	18	18	76	30.2033	30.1288	30.0015	30.0739	30.1047	30.0466
P21912	Succinate dehydrogenase [ubiquinone] iron-sulfur subunit, mitochondrial	SDHB	-1.39531	-2.63045	0.0349709	7	7	27.1	24.246	25.6397	25.5464	24.9977	24.0885	23.6633
P21926	CD9 antigen	CD9	-0.624394	-1.54156	0.172616	4	4	9.6	24.1561	25.3549	25.2948	24.8057	24.8814	24.5446
P21953	2-oxoisovalerate dehydrogenase subunit beta, mitochondrial	BCKDHB	0.489702	1.40415	0.208741	2	2	5.9	22.7585	22.1008	21.9606	21.6865	22.1205	22.3379
P21964	Catechol O-methyltransferase	COMT	0.765874	1.7004	0.135358	13	13	59.7	27.1079	26.9446	26.1808	26.0829	27.3946	27.0035
P21980	Protein-glutamine gamma-glutamyltransferase 2	TGM2	-1.08258	-2.11782	0.0640583	26	25	42.6	21.5408	22.0093	22.3426	22.5051	20.7382	21.3304
P22033	Methylmalonyl-CoA mutase, mitochondrial	MUT	0.00170135	1.00118	0.996306	8	8	12.5	24.5205	24.4871	24.512	24.395	24.3386	24.54
P22059	Oxysterol-binding protein 1	OSBP	0.0701866	1.04985	0.862031	15	15	22.7	26.3378	26.2083	26.0697	26.6104	26.3595	26.4017
P22061	Protein-L-isoaspartate(D-aspartate) O-methyltransferase	PCMT1	0.547702	1.46176	0.0756126	13	13	65.2	27.8781	27.223	27.0754	27.1904	27.5322	27.7216
P22102	Trifunctional purine biosynthetic protein adenosine-3;Phosphoribosylamine--glycine ligase;Phosphoribosylformylglycinamidine cyclo-ligase;Phosphoribosylglycinamide formyltransferase	GART	-0.292198	-1.2245	0.176303	33	33	38.2	28.2646	28.3975	28.4328	28.4034	28.0127	28.0798
P22234	Multifunctional protein ADE2;Phosphoribosylaminoimidazole-succinocarboxamide synthase;Phosphoribosylaminoimidazole carboxylase	PAICS	-0.0347233	-1.02436	0.910583	25	25	51.1	29.3672	29.4551	29.1851	29.3452	29.1787	29.3354
P22307	Non-specific lipid-transfer protein	SCP2	0.767101	1.70185	0.0246316	22	22	39.1	28.1698	27.3186	27.4956	27.3789	28.1547	28.1698
P22314	Ubiquitin-like modifier-activating enzyme 1	UBA1	0.257337	1.19527	0.144098	39	39	42.4	31.1894	30.9144	30.8458	30.8512	31.0942	31.0998
P22392	Nucleoside diphosphate kinase B;Putative nucleoside diphosphate kinase	NME2	-0.063687	-1.04513	0.854174	13	1	65.8	30.9867	31.0245	31.3006	31.0054	30.9463	31.2065
P22570	NADPH:adrenodoxin oxidoreductase, mitochondrial	FDXR	-0.65075	-1.56998	0.0667226	15	15	38	26.1594	26.5928	26.9703	26.63	25.9598	26.1217
P22626	Heterogeneous nuclear ribonucleoproteins A2/B1	HNRNPA2B1	-0.205544	-1.15312	0.658679	30	30	60.9	28.5017	28.0015	28.4983	28.4266	27.9336	27.8744
P22681	E3 ubiquitin-protein ligase CBL	CBL	0.257753	1.19562	0.612648	4	4	5.5	21.9979	21.1027	21.4672	22.055	21.7655	21.6347
P22695	Cytochrome b-c1 complex subunit 2, mitochondrial	UQCRC2	0.333435	1.26001	0.288182	12	12	33.3	28.359	27.6848	27.7166	27.6625	27.8431	27.8621
P22735	Protein-glutamine gamma-glutamyltransferase K	TGM1	1.27339	2.41729	0.773596	11	11	17.7	25.113	17.8427	17.0273	19.1825	16.7597	15.9999
P22830	Ferrochelatase, mitochondrial	FECH	-0.967502	-1.95545	0.0819178	8	8	29.6	23.6355	24.6498	24.9529	24.4483	23.342	24.171
P23193	Transcription elongation factor A protein 1	TCEA1	0.0430037	1.03026	0.894784	21	21	57.5	26.5628	26.3074	26.6231	26.6779	26.5735	26.6012
P23229	Integrin alpha-6;Integrin alpha-6 heavy chain;Integrin alpha-6 light chain;Processed integrin alpha-6	ITGA6	-0.275571	-1.21047	0.320322	20	20	23.3	25.7591	25.8602	26.2028	26.1648	25.6768	25.9651
P23246	Splicing factor, proline- and glutamine-rich	SFPQ	-0.275473	-1.21039	0.420132	39	37	47.9	25.3516	25.1258	25.4645	25.5647	25.0976	24.8793
P23258	Tubulin gamma-1 chain;Tubulin gamma-2 chain	TUBG1	-0.344641	-1.26983	0.153657	9	9	24.2	28.2797	28.5587	28.501	28.6049	28.0364	28.3146
P23284	Peptidyl-prolyl cis-trans isomerase B	PPIB	0.356789	1.28057	0.110958	19	19	68.1	31.1672	30.7006	30.9147	30.8303	31.136	31.2129
P23297	Protein S100-A1	S100A1	-0.805166	-1.74735	0.309733	4	4	46.8	27.5451	28.5834	27.7081	27.1687	27.2881	26.2116
P23368	NAD-dependent malic enzyme, mitochondrial	ME2	0.21936	1.16422	0.296247	15	15	35.3	27.5241	27.1616	27.3091	27.1391	27.3156	27.4282
P23381	Tryptophan--tRNA ligase, cytoplasmic;T1-TrpRS;T2-TrpRS	WARS	0.978504	1.97042	0.0205641	22	22	49.5	29.475	28.3475	28.3888	28.3215	29.1952	29.3232
P23396	40S ribosomal protein S3	RPS3	-0.33194	-1.2587	0.279702	27	27	86	30.0739	29.9805	30.4696	30.3258	29.8384	29.8678
P23434	Glycine cleavage system H protein, mitochondrial	GCSH	0.0252895	1.01768	0.953611	2	2	17.3	25.1238	24.9474	25.3415	25.1843	25.3521	25.0732
P23443	Ribosomal protein S6 kinase beta-1;Ribosomal protein S6 kinase beta-2	RPS6KB1	0.387952	1.30853	0.509567	2	2	4	23.7546	23.7441	22.7746	24.0143	23.9911	23.9512
P23458	Tyrosine-protein kinase JAK1	JAK1	0.0852833	1.0609	0.752979	4	3	4	22.0588	21.8673	22.1487	21.8908	22.0804	22.0235
P23471	Receptor-type tyrosine-protein phosphatase zeta	PTPRZ1	0.60565	1.52166	0.499175	4	4	3	21.1854	19.3473	21.5045	20.7205	20.9358	21.2681
P23497	Nuclear autoantigen Sp-100	SP100	-0.00818825	-1.00569	0.986226	8	8	28.5	23.4934	23.2586	23.0936	23.6036	23.1576	23.2801
P23508	Colorectal mutant cancer protein	MCC	0.847148	1.79894	0.129643	4	4	6.3	21.528	21.4448	20.8773	20.3871	21.9471	21.7757
P23511	Nuclear transcription factor Y subunit alpha	NFYA	0.299423	1.23065	0.772598	2	2	12.6	21.8909	20.3861	22.092	22.0698	22.2186	21.3366
P23526	Adenosylhomocysteinase	AHCY	-0.0515664	-1.03639	0.859055	30	30	46.1	30.5548	30.5899	30.5422	30.4696	30.3186	30.5736
P23528	Cofilin-1	CFL1	0.277086	1.21174	0.307653	21	15	75.3	32.1213	32.0946	31.9635	32.1698	32.4328	32.505
P23588	Eukaryotic translation initiation factor 4B	EIF4B	-0.195808	-1.14537	0.539215	10	10	18.5	27.0984	27.2629	27.3772	27.7227	27.3506	27.3262
P23610	Factor VIII intron 22 protein	F8A1	0.335337	1.26167	0.548576	3	3	9.7	21.2739	21.4137	21.3923	21.5695	22.4546	21.6531
P23634	Plasma membrane calcium-transporting ATPase 4	ATP2B4	-0.685792	-1.60858	0.270229	26	15	27.3	24.436	26.1312	25.8231	25.644	25.8287	25.2763
P23786	Carnitine O-palmitoyltransferase 2, mitochondrial	CPT2	0.00735728	1.00511	0.983732	14	14	25.5	25.856	25.72	25.7256	25.4998	25.5721	25.5393
P23919	Thymidylate kinase	DTYMK	-0.0873502	-1.06242	0.831889	12	12	43.9	26.0308	26.1624	26.1775	26.5712	26.1897	26.4285
P23921	Ribonucleoside-diphosphate reductase large subunit	RRM1	-0.100929	-1.07246	0.831872	15	15	26	24.9759	24.6689	24.6925	24.761	24.6212	24.2225
P24385	G1/S-specific cyclin-D1	CCND1	-1.02376	-2.03321	0.04492	4	4	19	21.1991	21.8632	22.509	22.0827	21.2348	20.9496
P24386	Rab proteins geranylgeranyltransferase component A 1	CHM	-0.246799	-1.18657	0.486063	4	4	13	23.8327	23.5672	23.8139	23.9721	23.3157	23.4643
P24534	Elongation factor 1-beta	EEF1B2	-0.330982	-1.25787	0.174716	11	9	63.6	28.9301	29.1995	29.3189	29.0156	28.7858	28.8251
P24539	ATP synthase F(0) complex subunit B1, mitochondrial	ATP5F1	-0.339116	-1.26498	0.550408	8	8	28.5	27.2095	27.0528	27.0376	27.6007	27.1915	26.2728
P24666	Low molecular weight phosphotyrosine protein phosphatase	ACP1	0.187394	1.1387	0.503477	9	9	70.3	25.9766	25.4934	25.8293	25.6799	25.9028	25.6854
P24723	Protein kinase C eta type	PRKCH	1.31887	2.49471	0.0303396	2	1	3.4	23.057	21.9385	21.6211	21.3007	23.0351	22.7248
P24752	Acetyl-CoA acetyltransferase, mitochondrial	ACAT1	-0.221959	-1.16632	0.246821	17	17	44.5	27.75	27.8963	27.9899	28.0835	27.7285	27.8254
P24821	Tenascin	TNC	1.37106	2.58661	0.0439441	46	46	29.9	25.2174	23.5355	24.4936	24.1385	25.6372	25.4261
P24844	Myosin regulatory light polypeptide 9	MYL9	-0.573765	-1.4884	0.629753	13	7	66.3	19.4114	20.5988	20.9662	19.5796	18.8328	21.179
P24928	DNA-directed RNA polymerase II subunit RPB1	POLR2A	-1.1576	-2.23086	0.179581	37	37	23.2	21.4103	22.4853	23.2906	23.2912	21.2372	22.9468
P24941	Cyclin-dependent kinase 2	CDK2	-1.73213	-3.32218	0.00864865	16	13	41.6	26.0427	27.9784	27.7142	27.5549	25.8854	26.1231
P25098	Beta-adrenergic receptor kinase 1;Beta-adrenergic receptor kinase 2	ADRBK1	-0.131937	-1.09576	0.821898	5	5	8.6	22.0762	22.7032	22.8267	22.8479	22.9848	22.921
P25205	DNA replication licensing factor MCM3	MCM3	-0.43252	-1.34959	0.0597732	44	44	58.4	27.1279	27.5469	27.6764	27.6223	27.1906	27.2295
P25311	Zinc-alpha-2-glycoprotein	AZGP1	2.0291	4.0815	0.175819	19	19	53	23.9195	19.5676	19.4988	19.9232	20.5839	20.5735
P25325	3-mercaptopyruvate sulfurtransferase	MPST	-0.473962	-1.38892	0.0671925	5	5	20.5	25.0344	25.4342	25.4877	25.3166	24.9056	24.8766
P25391	Laminin subunit alpha-1	LAMA1	0.077219	1.05498	0.961807	9	9	4.5	19.5202	20.5031	21.2749	20.9476	22.1604	21.2768
P25398	40S ribosomal protein S12	RPS12	-0.272868	-1.20821	0.331326	12	12	78.8	29.1608	29.7348	29.4933	29.7321	29.4156	29.5652
P25440	Bromodomain-containing protein 2	BRD2	0.0671921	1.04768	0.987851	21	18	33	25.3925	20.5168	24.4532	25.452	25.5333	19.6977
P25490	Transcriptional repressor protein YY1	YY1	-0.137536	-1.10002	0.811044	6	6	22.9	21.5161	21.4567	21.7227	22.0456	21.2531	22.0431
P25685	DnaJ homolog subfamily B member 1	DNAJB1	0.0600491	1.0425	0.772832	19	18	46.8	27.4009	27.2922	27.4225	27.3989	27.4264	27.4663
P25686	DnaJ homolog subfamily B member 2	DNAJB2	1.27505	2.42007	0.444299	5	4	23.5	22.2701	22.562	18.947	22.7338	22.2376	23.5603
P25705	ATP synthase subunit alpha, mitochondrial	ATP5A1	-0.0957603	-1.06863	0.577693	33	33	56.8	31.4644	31.5833	31.5154	31.4872	31.3847	31.4495
P25786	Proteasome subunit alpha type-1	PSMA1	-0.125541	-1.09092	0.567585	14	14	58.6	28.325	28.2684	28.3991	28.4152	28.1195	28.2616
P25787	Proteasome subunit alpha type-2	PSMA2	-0.842366	-1.79299	0.455027	10	10	57.3	22.0023	25.1163	22.8833	22.8379	23.2964	23.0118
P25788	Proteasome subunit alpha type-3	PSMA3	-0.05885	-1.04164	0.874549	12	12	50.4	27.6899	27.4977	27.6548	27.4966	27.2339	27.5487
P25789	Proteasome subunit alpha type-4	PSMA4	-0.118877	-1.08589	0.658581	10	10	45.6	27.8991	27.8307	28.162	27.9015	27.8082	27.8303
P26006	Integrin alpha-3;Integrin alpha-3 heavy chain;Integrin alpha-3 light chain	ITGA3	1.12045	2.17415	0.06421	12	12	12.7	23.8806	22.5148	23.3223	23.1986	24.1422	24.3742
P26012	Integrin beta-8	ITGB8	1.61751	3.06845	0.0450702	8	8	13.4	23.4137	22.5655	22.3877	22.5997	24.7193	24.2726
P26038	Moesin	MSN	-0.167167	-1.12285	0.273679	46	32	62	30.7479	30.9382	30.8813	30.9791	30.7647	30.7846
P26196	Probable ATP-dependent RNA helicase DDX6	DDX6	-0.214075	-1.15996	0.200222	17	17	42.9	27.1196	27.2675	27.249	27.315	27.0059	27.0637
P26232	Catenin alpha-2	CTNNA2	0.0689983	1.04899	0.916845	12	2	14	24.1058	23.5062	23.8132	23.1894	23.3175	23.2925
P26358	DNA (cytosine-5)-methyltransferase 1	DNMT1	-0.595254	-1.51074	0.200973	38	38	26	23.4013	23.2947	24.1701	24.0322	23.1093	23.2006
P26368	Splicing factor U2AF 65 kDa subunit	U2AF2	-0.0922152	-1.06601	0.805596	9	9	23.8	26.3555	26.1993	26.2542	26.0429	25.9171	25.9471
P26373	60S ribosomal protein L13	RPL13	-0.198681	-1.14765	0.570194	16	16	47.9	28.3423	28.7199	28.9914	28.4437	28.6162	28.6005
P26440	Isovaleryl-CoA dehydrogenase, mitochondrial	IVD	-0.149623	-1.10928	0.753381	9	9	22.9	25.3707	25.4726	24.9181	25.133	24.8586	24.8455
P26447	Protein S100-A4	S100A4	0.140272	1.10211	0.846185	3	3	27.7	18.823	17.7867	18.1125	18.6292	18.3084	17.8178
P26583	High mobility group protein B2	HMGB2	0.22096	1.16551	0.690698	8	6	38.3	25.6163	25.9842	25.4537	25.5442	25.6115	26.4172
P26599	Polypyrimidine tract-binding protein 1	PTBP1	-0.122735	-1.0888	0.758554	19	18	46.9	26.3805	26.0732	26.2636	26.192	25.9909	25.7891
P26639	Threonine--tRNA ligase, cytoplasmic	TARS	-0.213674	-1.15964	0.488199	27	25	39	28.1361	28.3357	28.2613	27.9373	27.8011	27.9561
P26640	Valine--tRNA ligase	VARS	0.046519	1.03277	0.855437	26	26	25.9	28.0697	28.0711	27.9622	27.8768	28.0247	27.9552
P26641	Elongation factor 1-gamma	EEF1G	-0.283119	-1.21682	0.135697	17	17	34.1	29.3555	29.5978	29.5278	29.5658	29.278	29.2086
P26885	Peptidyl-prolyl cis-trans isomerase FKBP2	FKBP2	0.283554	1.21719	0.2941	4	4	26.8	25.5572	25.1239	25.5436	25.1792	25.5534	25.5868
P27105	Erythrocyte band 7 integral membrane protein	STOM	0.374104	1.29603	0.296161	11	11	47.6	25.722	25.8785	25.6861	25.393	26.2016	26.1563
P27144	Adenylate kinase 4, mitochondrial	AK4	0.561469	1.47577	0.0830075	6	6	40.8	26.3043	25.7188	26.0716	25.8836	26.5373	26.5168
P27348	14-3-3 protein theta	YWHAQ	0.680134	1.60229	0.0348021	17	14	67.8	30.4902	29.7344	29.6182	29.7652	30.3676	30.3004
P27361	Mitogen-activated protein kinase 3	MAPK3	-0.126008	-1.09127	0.816461	14	8	40.1	22.8359	22.7232	23.2075	23.4169	22.8029	23.3307
P27448	MAP/microtubule affinity-regulating kinase 3	MARK3	-0.392232	-1.31242	0.890751	6	4	13.2	23.4269	20.5668	23.9254	24.6901	24.348	20.2307
P27482	Calmodulin-like protein 3	CALML3	2.25109	4.76042	0.619812	12	10	78.5	26.3465	18.3822	19.1244	16.872	20.068	14.7174
P27635	60S ribosomal protein L10	RPL10	-0.380021	-1.30136	0.214276	16	16	56.1	28.2031	28.4828	28.9633	28.6053	28.4011	28.3072
P27694	Replication protein A 70 kDa DNA-binding subunit;Replication protein A 70 kDa DNA-binding subunit, N-terminally processed	RPA1	-0.645995	-1.56482	0.0565698	19	19	38.3	26.0389	26.8585	26.6021	26.5659	25.914	26.1356
P27695	DNA-(apurinic or apyrimidinic site) lyase;DNA-(apurinic or apyrimidinic site) lyase, mitochondrial	APEX1	-0.0476691	-1.03359	0.834499	15	15	46.9	26.5838	26.7406	26.5872	26.718	26.6716	26.6475
P27707	Deoxycytidine kinase	DCK	-0.140696	-1.10244	0.702957	7	7	31.2	24.1459	24.0064	23.9079	23.9589	23.5822	23.7231
P27708	CAD protein;Glutamine-dependent carbamoyl-phosphate synthase;Aspartate carbamoyltransferase;Dihydroorotase	CAD	-0.0464274	-1.0327	0.895007	45	44	27	27.7932	27.5476	27.9662	27.9197	27.7497	27.7513
P27797	Calreticulin	CALR	-0.0550887	-1.03892	0.812425	20	20	64.7	30.8786	30.8342	30.8571	30.7946	30.7036	30.7384
P27816	Microtubule-associated protein 4	MAP4	0.29548	1.22729	0.18358	61	31	51.4	29.8334	29.4676	29.6671	29.6478	29.9947	29.8408
P27816	Microtubule-associated protein 4	MAP4	-0.604434	-1.52038	0.195386	23	5	29.2	22.225	23.6114	23.1703	23.025	22.9417	22.8267
P27824	Calnexin	CANX	0.231723	1.17424	0.331543	22	22	29.1	28.9613	28.7463	28.7492	28.5212	28.994	28.7565
P27986	Phosphatidylinositol 3-kinase regulatory subunit alpha;Phosphatidylinositol 3-kinase regulatory subunit gamma	PIK3R1	-2.04385	-4.12344	0.0397425	3	1	6.4	20.9248	22.0964	22.4319	22.1445	19.3809	20.2354
P27987	Inositol-trisphosphate 3-kinase B	ITPKB	-2.43647	-5.41316	0.116381	19	19	27.3	19.0102	20.541	23.1552	22.6854	21.0658	18.9963
P28062	Proteasome subunit beta type-8	PSMB8	-0.0500774	-1.03532	0.856485	6	6	25.4	25.4344	25.3419	25.3426	25.5199	25.2556	25.3642
P28065	Proteasome subunit beta type-9	PSMB9	-0.081227	-1.05792	0.86095	2	2	10	23.5289	24.0238	23.7623	23.6795	23.6056	24.0874
P28066	Proteasome subunit alpha type-5	PSMA5	0.0168781	1.01177	0.96119	11	11	51.9	28.7456	28.7058	28.5232	28.8014	28.6933	28.6421
P28070	Proteasome subunit beta type-4	PSMB4	-0.150331	-1.10982	0.684553	10	10	47.3	26.3722	26.3035	26.372	26.0634	25.862	26.0537
P28072	Proteasome subunit beta type-6	PSMB6	-0.388701	-1.30921	0.144607	8	8	28.9	26.6058	27.0095	26.8147	26.8284	26.318	26.5628
P28074	Proteasome subunit beta type-5	PSMB5	-0.189161	-1.1401	0.650523	10	10	39.5	24.9273	24.8366	25.5118	24.9814	24.7851	25.0499
P28290	Sperm-specific antigen 2	SSFA2	-0.179302	-1.13234	0.777183	18	18	20.5	23.1381	23.8628	22.9379	23.7399	23.6969	23.1677
P28331	NADH-ubiquinone oxidoreductase 75 kDa subunit, mitochondrial	NDUFS1	-1.16051	-2.23536	0.0234951	27	27	43.7	26.3773	27.2478	27.4755	27.2505	25.9878	26.1271
P28340	DNA polymerase delta catalytic subunit	POLD1	-0.233107	-1.17536	0.660557	15	15	17.2	24.2861	23.9623	24.2504	23.9497	23.2994	23.8776
P28370	Probable global transcription activator SNF2L1	SMARCA1	2.23516	4.70815	0.195882	42	28	36.1	22.6015	22.3929	17.8377	20.2371	22.143	22.4287
P28482	Mitogen-activated protein kinase 1	MAPK1	0.0931225	1.06668	0.677154	20	14	55.6	29.3562	29.1665	29.1528	29.1065	29.1337	29.2152
P28715	DNA repair protein complementing XP-G cells	ERCC5	0.806415	1.74886	0.395542	3	3	5.2	20.7712	20.7699	20.7444	18.6434	20.7249	21.0808
P28799	Granulins;Acrogranin;Paragranulin;Granulin-1;Granulin-2;Granulin-3;Granulin-4;Granulin-5;Granulin-6;Granulin-7	GRN	-0.154116	-1.11274	0.584624	6	6	14.8	22.103	22.4601	22.4806	22.5562	22.4438	22.4877
P28838	Cytosol aminopeptidase	LAP3	0.134539	1.09774	0.516017	22	22	50.8	28.4895	28.2618	28.3284	28.2033	28.4222	28.2854
P29083	General transcription factor IIE subunit 1	GTF2E1	0.268005	1.20414	0.657073	2	2	3.4	21.6362	21.0483	21.9094	21.8787	22.3214	21.6829
P29084	Transcription initiation factor IIE subunit beta	GTF2E2	0.329152	1.25627	0.245223	5	5	20.3	22.2423	21.893	22.0091	21.8077	22.0105	22.4445
P29144	Tripeptidyl-peptidase 2	TPP2	0.283273	1.21695	0.270476	28	28	24.3	26.363	26.1755	26.1415	26.1223	26.6587	26.2674
P29218	Inositol monophosphatase 1	IMPA1	-0.48027	-1.395	0.367986	13	13	50.2	26.6048	26.6651	26.9742	26.7822	25.6338	26.7421
P29317	Ephrin type-A receptor 2	EPHA2	-1.46437	-2.75943	0.0774315	9	8	10.2	20.5976	22.0094	21.9006	21.9044	21.2107	19.6131
P29353	SHC-transforming protein 1	SHC1	-0.861095	-1.81642	0.0554731	7	7	19	24.537	25.0642	25.5589	25.6317	24.5932	24.5413
P29372	DNA-3-methyladenine glycosylase	MPG	0.13243	1.09614	0.857782	12	12	53.7	21.445	21.6677	20.7927	21.7566	21.962	21.2074
P29401	Transketolase	TKT	0.344083	1.26934	0.0968117	34	34	54.1	31.8493	31.4337	31.4229	31.434	31.6829	31.7907
P29508	Serpin B3	SERPINB3	5.17877	36.2214	0.287715	24	13	52.6	30.0537	18.6453	15.0467	17.2535	18.4639	17.9643
P29558	RNA-binding motif, single-stranded-interacting protein 1	RBMS1	0.0482839	1.03403	0.8412	4	4	11.4	24.8727	24.7686	24.8601	24.8608	24.7897	24.972
P29590	Protein PML	PML	-0.199416	-1.14823	0.791449	18	18	24.1	24.6626	24.1219	24.3298	24.8618	23.5356	24.5171
P29692			0.125907	1.09119	0.472544	20	1	26.9	30.4552	30.3007	30.4276	30.3781	30.4797	30.5493
P29692			0.555326	1.4695	0.105279	18	1	60.3	27.9402	27.6094	27.5936	27.7729	28.3718	28.3298
P29692			-1.65993	-3.16001	0.108947	17	1	58.4	20.5821	21.2288	21.2665	20.521	18.8022	18.6523
P29803	Pyruvate dehydrogenase E1 component subunit alpha, testis-specific form, mitochondrial	PDHA2	-0.187155	-1.13852	0.842159	4	2	10.3	20.193	20.0876	19.6438	21.3067	20.4424	19.8413
P29966	Myristoylated alanine-rich C-kinase substrate	MARCKS	1.04004	2.05628	0.0333702	8	7	38.3	28.0089	27.145	27.3046	27.3325	28.422	28.4713
P29992	Guanine nucleotide-binding protein subunit alpha-11	GNA11	-0.193373	-1.14343	0.262505	6	5	21.2	23.8196	23.9533	24.0915	23.9531	23.8008	23.7973
P30038	Delta-1-pyrroline-5-carboxylate dehydrogenase, mitochondrial	ALDH4A1	0.297655	1.22914	0.19607	11	11	22.2	25.9482	25.7861	25.5822	25.7815	25.9607	26.1339
P30040	Endoplasmic reticulum resident protein 29	ERP29	-0.202866	-1.15098	0.388208	10	10	46	27.5938	27.7357	28.04	27.9061	27.7673	27.7121
P30041	Peroxiredoxin-6	PRDX6	-0.461005	-1.3765	0.214562	22	22	65.2	29.9354	29.9658	30.2492	29.899	29.3673	29.4282
P30042	ES1 protein homolog, mitochondrial	C21orf33	0.0689812	1.04898	0.901922	8	8	46.3	25.6813	25.8146	25.6582	25.7567	25.4354	26.3198
P30043	Flavin reductase (NADPH)	BLVRB	-0.00347074	-1.00241	0.99468	8	8	46.1	27.4968	27.2264	27.2932	27.0261	27.0978	26.9407
P30044	Peroxiredoxin-5, mitochondrial	PRDX5	0.143394	1.1045	0.439648	15	15	78.4	28.359	28.2675	28.1833	28.088	28.2785	28.3316
P30046	D-dopachrome decarboxylase;D-dopachrome decarboxylase-like protein	DDT	-0.493959	-1.4083	0.531271	8	8	44.1	28.2039	28.2356	28.3155	27.2034	26.816	27.2528
P30048	Thioredoxin-dependent peroxide reductase, mitochondrial	PRDX3	-0.158433	-1.11607	0.584977	9	9	45.8	27.0975	27.1294	27.2848	26.9221	26.8241	26.9393
P30049	ATP synthase subunit delta, mitochondrial	ATP5D	0.283172	1.21687	0.323381	3	3	17.3	26.8981	26.3672	26.6664	26.2803	26.6472	26.6181
P30050	60S ribosomal protein L12	RPL12	-0.248854	-1.18826	0.468544	11	11	63.6	28.9969	28.8931	29.4776	29.024	28.7851	28.8662
P30084	Enoyl-CoA hydratase, mitochondrial	ECHS1	-0.683118	-1.60561	0.0556344	11	11	48.3	26.9463	27.8471	27.435	27.5035	26.8736	26.9165
P30085	UMP-CMP kinase	CMPK1	0.179438	1.13244	0.572009	9	9	46.9	26.8221	26.5811	26.7466	26.2567	26.6633	26.6374
P30086	Phosphatidylethanolamine-binding protein 1;Hippocampal cholinergic neurostimulating peptide	PEBP1	-0.147379	-1.10756	0.673611	12	12	77.5	28.4603	28.2772	28.5922	28.2584	28.1723	28.0531
P30101	Protein disulfide-isomerase A3	PDIA3	0.318509	1.24704	0.0744188	43	43	70.5	32.0204	31.6842	31.7306	31.7025	32.054	31.9985
P30153	Serine/threonine-protein phosphatase 2A 65 kDa regulatory subunit A alpha isoform	PPP2R1A	0.0877914	1.06274	0.664202	25	21	45.5	28.4086	28.3969	28.306	28.2314	28.4336	28.3554
P30154	Serine/threonine-protein phosphatase 2A 65 kDa regulatory subunit A beta isoform	PPP2R1B	-0.183659	-1.13576	0.747478	9	5	20.5	22.6461	23.5655	22.8587	22.9319	23.3354	22.8235
P30260	Cell division cycle protein 27 homolog	CDC27	0.443904	1.36028	0.45582	9	9	17	23.1672	23.3668	22.6667	23.1861	23.183	24.201
P30405	Peptidyl-prolyl cis-trans isomerase F, mitochondrial	PPIF	-0.40479	-1.3239	0.111063	6	6	36.7	26.163	26.6849	26.474	26.7135	26.1858	26.3091
P30419	Glycylpeptide N-tetradecanoyltransferase 1	NMT1	-0.275388	-1.21032	0.406744	9	6	22	25.5809	25.7435	26.1273	25.5531	25.3908	25.626
P30519	Heme oxygenase 2	HMOX2	-0.0162303	-1.01131	0.973668	12	12	40.2	26.0608	26.3747	26.564	26.2263	26.5201	26.5355
P30520	Adenylosuccinate synthetase isozyme 2	ADSS	-0.595448	-1.51094	0.0517587	15	13	41.7	26.921	27.4298	27.4432	27.4186	26.9259	26.6583
P30533	Alpha-2-macroglobulin receptor-associated protein	LRPAP1	-0.329838	-1.25687	0.16148	8	8	24.6	26.3814	26.6369	26.8944	26.835	26.4627	26.5326
P30566	Adenylosuccinate lyase	ADSL	0.0273247	1.01912	0.94477	14	14	30.6	27.4065	27.7042	27.5108	27.5661	27.6458	27.8108
P30622	CAP-Gly domain-containing linker protein 1	CLIP1	-0.145002	-1.10573	0.536427	52	46	39.6	26.7398	26.8431	27.0735	27.0553	26.888	26.9091
P30626	Sorcin	SRI	0.170247	1.12525	0.616119	8	8	44.4	26.4866	26.1766	26.3017	25.8688	26.2189	26.1524
P30740	Leukocyte elastase inhibitor	SERPINB1	0.0488358	1.03443	0.878659	15	15	48	27.7487	27.5781	27.4178	27.5023	27.4064	27.4896
P30837	Aldehyde dehydrogenase X, mitochondrial	ALDH1B1	-1.01949	-2.0272	0.0308941	15	12	33.7	25.7222	27.1007	26.8713	27.014	26.1517	26.0536
P30838	Aldehyde dehydrogenase, dimeric NADP-preferring	ALDH3A1	1.03416	2.04792	0.381334	5	4	14.6	23.6935	21.3863	20.2051	21.6365	21.0967	21.5402
P30876	DNA-directed RNA polymerase II subunit RPB2	POLR2B	0.0901006	1.06444	0.767928	23	23	23.7	25.1743	25.1335	25.1595	25.3053	25.2053	25.4889
P31040	Succinate dehydrogenase [ubiquinone] flavoprotein subunit, mitochondrial	SDHA	-2.02781	-4.07785	0	16	16	32.6	25.5414	27.5066	27.4425	27.3656	25.408	25.2818
P31150	Rab GDP dissociation inhibitor alpha	GDI1	0.32309	1.25101	0.421885	25	18	59.7	28.0205	27.1294	27.4071	27.5247	27.2912	27.7188
P31151	Protein S100-A7	S100A7	2.91993	7.56809	0.289429	9	4	53.5	30.6803	25.9318	22.1607	23.3639	25.1719	24.3639
P31153	S-adenosylmethionine synthase isoform type-2	MAT2A	-0.113139	-1.08158	0.588447	17	17	42.3	28.397	28.473	28.6449	28.5644	28.4088	28.5371
P31321	cAMP-dependent protein kinase type I-beta regulatory subunit	PRKAR1B	-0.93633	-1.91365	0.0833308	2	1	4.5	19.5655	20.3011	20.3489	20.2345	18.8157	19.6944
P31323	cAMP-dependent protein kinase type II-beta regulatory subunit	PRKAR2B	-0.282993	-1.21672	0.716788	6	3	22.5	21.813	21.0187	22.201	22.2788	21.0894	21.7471
P31350	Ribonucleoside-diphosphate reductase subunit M2	RRM2	-0.913174	-1.88318	0.0978432	13	12	35.7	25.0003	26.7108	26.1653	26.2246	25.5308	25.8301
P31689	DnaJ homolog subfamily A member 1	DNAJA1	-0.137505	-1.1	0.567851	10	10	33.2	27.171	27.3611	27.3247	27.5654	27.3141	27.3535
P31749	RAC-alpha serine/threonine-protein kinase	AKT1	0.532794	1.44673	0.117849	7	4	19	23.3694	22.7678	22.523	22.9771	23.1259	23.3711
P31751	RAC-beta serine/threonine-protein kinase	AKT2	-0.467901	-1.3831	0.181107	5	2	12.9	20.2751	21.1277	20.7806	21.1391	20.6027	20.7658
P31930	Cytochrome b-c1 complex subunit 1, mitochondrial	UQCRC1	0.158519	1.11614	0.630858	18	17	43.5	29.1103	28.6433	28.6743	28.6175	28.6717	28.6286
P31937	3-hydroxyisobutyrate dehydrogenase, mitochondrial	HIBADH	0.232695	1.17503	0.255287	10	10	38.7	27.8982	27.7306	27.5199	27.5716	27.847	27.7749
P31939	Bifunctional purine biosynthesis protein PURH;Phosphoribosylaminoimidazolecarboxamide formyltransferase;IMP cyclohydrolase	ATIC	0.158082	1.1158	0.455072	39	39	78.5	29.9987	29.8512	29.6862	29.6852	29.8901	29.8081
P31942	Heterogeneous nuclear ribonucleoprotein H3	HNRNPH3	-0.125868	-1.09116	0.864991	7	5	23	23.9213	23.6338	23.3481	23.6847	22.7161	23.6516
P31943	Heterogeneous nuclear ribonucleoprotein H;Heterogeneous nuclear ribonucleoprotein H, N-terminally processed	HNRNPH1	-0.185034	-1.13684	0.695163	18	10	46.1	28.0722	27.8611	28.4297	27.7535	27.817	27.6
P31944	Caspase-14;Caspase-14 subunit p17, mature form;Caspase-14 subunit p10, mature form;Caspase-14 subunit p20, intermediate form;Caspase-14 subunit p8, intermediate form	CASP14	3.22914	9.37709	0.152333	17	17	64.5	27.4857	21.756	19.9844	21.6136	22.3529	23.2029
P31946	14-3-3 protein beta/alpha;14-3-3 protein beta/alpha, N-terminally processed	YWHAB	-0.0414594	-1.02915	0.903027	18	10	73	29.7986	29.7641	29.5041	29.7893	29.5116	29.6229
P31948	Stress-induced-phosphoprotein 1	STIP1	0.135272	1.0983	0.553233	46	46	62.8	30.4127	30.2111	30.3807	30.4664	30.5032	30.5481
P31949	Protein S100-A11;Protein S100-A11, N-terminally processed	S100A11	-0.337921	-1.26393	0.441328	3	3	34.3	26.7638	27.4483	26.9292	26.704	26.3852	26.9188
P32004	Neural cell adhesion molecule L1	L1CAM	0.0936915	1.0671	0.815202	18	18	21.1	26.9429	27.2188	27.1542	27.0472	27.5038	27.2546
P32119	Peroxiredoxin-2	PRDX2	0.115322	1.08322	0.708837	15	14	58.1	28.7671	28.7607	28.6287	28.3901	28.579	28.7794
P32121	Beta-arrestin-2	ARRB2	0.311476	1.24098	0.585213	3	3	11.2	19.9546	19.9154	19.9256	20.6461	20.6759	20.791
P32321	Deoxycytidylate deaminase	DCTD	-0.122844	-1.08888	0.805623	2	2	18.5	23.7508	24.4439	23.786	23.96	23.864	24.2066
P32322	Pyrroline-5-carboxylate reductase 1, mitochondrial	PYCR1	-0.30488	-1.23532	0.181255	13	12	48.3	25.7928	26.2891	26.224	26.2271	25.9496	26.0831
P32455	Interferon-induced guanylate-binding protein 1	GBP1	0.219874	1.16463	0.779535	6	5	12.8	23.1088	23.5745	22.1892	22.8419	23.4216	22.7348
P32456	Interferon-induced guanylate-binding protein 2	GBP2	0.873254	1.83179	0.0938631	4	4	7.4	22.3088	22.0855	21.5511	21.459	22.9404	22.4661
P32929	Cystathionine gamma-lyase	CTH	1.3109	2.48096	0.0642141	5	5	19	22.1762	21.3063	21.5907	21.689	23.3206	23.0219
P32969	60S ribosomal protein L9	RPL9	-0.686233	-1.60908	0.0964365	10	10	55.2	27.5971	28.1618	28.2446	27.7761	27.3886	27.1381
P33121	Long-chain-fatty-acid--CoA ligase 1	ACSL1	1.62092	3.07571	0.0236364	17	16	26.2	27.3099	26.1184	25.846	25.3648	27.4169	27.4651
P33176	Kinesin-1 heavy chain	KIF5B	0.451125	1.36711	0.0712127	47	42	53.3	29.1792	28.7322	28.7392	28.9088	29.264	29.2904
P33240	Cleavage stimulation factor subunit 2	CSTF2	-0.144664	-1.10547	0.649839	19	11	49.6	25.4153	25.4786	25.5581	25.9002	25.466	25.6216
P33316	Deoxyuridine 5-triphosphate nucleotidohydrolase, mitochondrial	DUT	0.364433	1.28738	0.125029	12	1	45.6	23.1215	22.8588	22.862	22.8677	23.1739	23.3864
P33316	Deoxyuridine 5-triphosphate nucleotidohydrolase, mitochondrial	DUT	-0.691881	-1.61539	0.203324	12	1	67.1	25.9751	26.1728	27.2487	26.805	25.8229	26.3527
P33527	Multidrug resistance-associated protein 1	ABCC1	0.0530739	1.03747	0.937777	3	3	2.4	21.4898	22.053	21.8108	21.1158	21.752	21.8969
P33897	ATP-binding cassette sub-family D member 1	ABCD1	0.0811392	1.05785	0.792611	7	7	13.3	25.6339	25.7779	25.7367	25.5364	25.9159	25.7447
P33991	DNA replication licensing factor MCM4	MCM4	-0.551449	-1.46556	0.0746578	36	35	48.6	25.652	26.1793	26.0399	26.0653	25.6325	25.3457
P33992	DNA replication licensing factor MCM5	MCM5	-0.533986	-1.44792	0.0616615	35	35	50.5	26.3751	26.8038	26.8418	26.9464	26.1908	26.4242
P33993	DNA replication licensing factor MCM7	MCM7	-0.953021	-1.93592	0.0312326	35	35	52.2	26.4864	27.2666	27.219	27.2499	26.045	26.345
P34896	Serine hydroxymethyltransferase, cytosolic	SHMT1	0.230878	1.17355	0.344956	14	14	35.8	26.012	25.6482	25.4738	25.7399	25.7739	25.7686
P34897	Serine hydroxymethyltransferase, mitochondrial	SHMT2	-0.315181	-1.24417	0.261767	24	24	53.2	28.3437	28.4907	28.4451	28.3056	27.9196	28.0326
P34931	Heat shock 70 kDa protein 1-like	HSPA1L	-0.0827916	-1.05907	0.93305	13	1	27	19.889	21.0372	20.7227	21.0433	21.4862	21.1796
P34932	Heat shock 70 kDa protein 4	HSPA4	-0.202702	-1.15085	0.233458	53	51	64.3	30.6019	30.7199	30.7311	30.833	30.5516	30.5223
P34947	G protein-coupled receptor kinase 5	GRK5	0.0355072	1.02492	0.886642	3	1	6.9	21.6986	21.789	21.8173	21.7605	21.8912	21.8835
P34949	Mannose-6-phosphate isomerase	MPI	0.0750478	1.0534	0.82674	3	3	11.6	23.3253	23.3626	23.2414	23.2443	23.5882	23.1599
P35052	Glypican-1;Secreted glypican-1	GPC1	0.333042	1.25967	0.717343	4	4	10.8	20.9456	20.646	20.9635	22.1451	21.6822	22.1259
P35080	Profilin-2	PFN2	-0.46651	-1.38176	0.132956	6	2	43.6	25.0411	25.8765	25.6911	25.6678	25.4445	25.3503
P35080	Profilin-2	PFN2	-0.165333	-1.12142	0.364774	6	2	45	27.5167	27.7816	27.7994	27.8013	27.6666	27.7029
P35219	Carbonic anhydrase-related protein	CA8	0.0977434	1.0701	0.799184	5	5	20	25.9494	25.7164	25.6723	25.5008	25.446	25.7874
P35221	Catenin alpha-1	CTNNA1	0.461596	1.37706	0.0744883	43	32	59.3	28.1002	27.513	27.6546	27.7696	28.0855	28.1362
P35222	Catenin beta-1	CTNNB1	-0.48423	-1.39884	0.145272	17	13	30.3	25.2389	25.5724	25.309	25.5832	24.7755	24.9974
P35232	Prohibitin	PHB	-0.281218	-1.21522	0.18125	18	18	55.5	28.7018	28.8688	28.7913	28.9221	28.5307	28.5059
P35237	Serpin B6	SERPINB6	1.0805	2.11477	0.0284533	19	18	64.4	28.8084	27.5426	27.3731	27.4196	28.367	28.4014
P35240	Merlin	NF2	0.00907771	1.00631	0.987106	9	9	14.6	23.4954	23.1619	23.8262	23.3968	23.2577	23.6591
P35241	Radixin	RDX	-0.256784	-1.19481	0.214306	36	20	46.5	27.3618	27.4352	27.5548	27.6358	27.214	27.2797
P35244	Replication protein A 14 kDa subunit	RPA3	-0.667945	-1.58881	0.026229	4	4	29.8	23.97	24.6068	24.6165	24.7253	24.0352	23.9396
P35249	Replication factor C subunit 4	RFC4	-0.614305	-1.53082	0.113053	17	17	50.4	24.4554	25.2579	25.46	25.5122	25.0136	24.9182
P35250	Replication factor C subunit 2	RFC2	-0.497334	-1.4116	0.122533	11	11	39.5	23.9947	24.4774	24.7192	24.8312	24.2063	24.3347
P35268	60S ribosomal protein L22	RPL22	-0.0165151	-1.01151	0.976644	10	8	61.7	28.2902	28.2217	28.9083	28.2735	28.5175	28.5464
P35269	General transcription factor IIF subunit 1	GTF2F1	-0.0653324	-1.04633	0.869654	20	20	45.1	25.4742	25.5943	25.9684	25.7318	25.7731	25.8511
P35270	Sepiapterin reductase	SPR	0.195208	1.14489	0.333154	8	8	42.1	26.4492	26.4439	26.2316	26.2824	26.5812	26.5131
P35442	Thrombospondin-2	THBS2	1.99779	3.99388	0.437826	18	17	20.6	18.4858	19.4373	20.8954	21.1233	24.15	24.8134
P35579	Myosin-9	MYH9	0.104762	1.07532	0.632344	178	52	66.4	33.1204	33.081	32.9619	33.152	33.252	33.1368
P35580	Myosin-10	MYH10	-0.367452	-1.29007	0.122894	143	120	60.7	30.3153	30.73	30.6258	30.8221	30.4721	30.2881
P35606	Coatomer subunit beta	COPB2	-0.213912	-1.15983	0.385387	26	26	37.1	27.62	27.626	27.6779	27.5642	27.2749	27.3314
P35610	Sterol O-acyltransferase 1	SOAT1	-1.27713	-2.42356	0.142154	4	4	10.5	22.4375	23.7596	23.8717	23.1129	23.1397	21.3355
P35611	Alpha-adducin	ADD1	-0.205629	-1.15319	0.262486	13	13	29.3	24.8301	24.9992	25.1367	24.9676	24.8642	24.7923
P35613	Basigin	BSG	0.295484	1.2273	0.119657	7	7	39.8	27.4108	27.071	27.1208	27.0194	27.3802	27.3066
P35625	Metalloproteinase inhibitor 3	TIMP3	0.654542	1.57412	0.650552	5	5	24.2	24.3227	21.4711	22.3853	24.2384	22.3182	23.4175
P35637	RNA-binding protein FUS	FUS	-0.576314	-1.49103	0.125298	13	11	18.1	27.1681	27.4132	27.9842	27.5069	27.049	26.9583
P35658	Nuclear pore complex protein Nup214	NUP214	-1.29717	-2.45746	0.0563277	35	35	23.8	21.0856	23.1861	22.4036	22.9368	21.8745	21.6749
P35659	Protein DEK	DEK	-1.12758	-2.18492	0.172678	19	19	37.6	17.2277	19.0167	19.3292	18.3906	17.3416	18.7845
P35712	Transcription factor SOX-6	SOX6	-0.506559	-1.42066	0.772817	6	5	10.5	24.5903	22.7994	24.8084	25.1493	22.0476	24.5995
P35754	Glutaredoxin-1	GLRX	0.371632	1.29382	0.500901	5	5	50.9	25.0489	24.7587	25.3919	24.2174	25.3706	25.0634
P35813	Protein phosphatase 1A	PPM1A	-0.225802	-1.16943	0.694964	8	7	27.7	24.5802	24.6231	25.4918	24.7144	25.0657	24.5059
P35869	Aryl hydrocarbon receptor	AHR	0.383746	1.30473	0.118602	3	3	3.7	21.0112	20.621	20.4105	20.571	20.8209	20.9217
P35914	Hydroxymethylglutaryl-CoA lyase, mitochondrial	HMGCL	-0.153609	-1.11235	0.731848	5	5	20	24.0872	23.8083	23.8852	23.7942	23.3237	23.6161
P35998	26S protease regulatory subunit 7	PSMC2	-0.203158	-1.15122	0.439176	31	31	73.9	28.4502	28.4415	28.4257	28.4014	28.0396	28.1693
P36404	ADP-ribosylation factor-like protein 2	ARL2	-0.109907	-1.07916	0.734595	5	5	33.7	23.4664	23.5191	23.6361	23.2567	23.3945	23.2211
P36405	ADP-ribosylation factor-like protein 3	ARL3	-0.040664	-1.02859	0.872884	8	8	56	24.9236	24.9137	24.7877	24.8661	24.7405	24.7813
P36406	E3 ubiquitin-protein ligase TRIM23	TRIM23	0.110558	1.07965	0.887825	3	3	7.1	25.4296	25.3906	24.4868	25.9049	25.2536	25.4309
P36507	Dual specificity mitogen-activated protein kinase kinase 2	MAP2K2	0.24665	1.18645	0.31306	16	12	40.2	27.2512	27.2705	26.9172	27.0656	27.3557	27.3863
P36542	ATP synthase subunit gamma, mitochondrial	ATP5C1	-0.378026	-1.29956	0.683404	11	1	32.2	22.6032	24.2759	22.5547	23.2009	23.5862	22.708
P36542	ATP synthase subunit gamma, mitochondrial	ATP5C1	0.0185668	1.01295	0.976422	11	1	32	27.5508	26.8977	27.2201	26.9773	26.7376	26.8623
P36543	V-type proton ATPase subunit E 1	ATP6V1E1	-0.10347	-1.07435	0.704001	14	10	53.1	28.2571	28.2889	28.239	28.1304	28.1402	27.9506
P36551	Oxygen-dependent coproporphyrinogen-III oxidase, mitochondrial	CPOX	-0.122126	-1.08834	0.624309	20	20	43.8	28.0396	28.1014	28.1789	27.9151	27.8676	27.9218
P36578	60S ribosomal protein L4	RPL4	-0.228861	-1.17191	0.32242	33	33	52	29.4147	29.6485	29.8484	29.5372	29.4051	29.5278
P36639	7,8-dihydro-8-oxoguanine triphosphatase	NUDT1	-1.99491	-3.98591	0.236328	3	3	28.8	21.4617	24.121	20.9832	20.9518	19.8578	18.7518
P36776	Lon protease homolog, mitochondrial	LONP1	0.127496	1.0924	0.585657	31	31	40.9	27.9037	27.6063	27.6209	27.7545	27.8078	27.6528
P36871	Phosphoglucomutase-1	PGM1	-0.163773	-1.12021	0.221977	34	34	64.2	28.5958	28.7338	28.7615	28.7398	28.5653	28.5826
P36873	Serine/threonine-protein phosphatase PP1-gamma catalytic subunit	PPP1CC	-0.0912005	-1.06526	0.793337	13	3	39.3	24.6113	24.6171	25.048	24.7359	24.7564	24.7597
P36897	TGF-beta receptor type-1	TGFBR1	0.0226682	1.01584	0.962836	2	2	6.3	23.7801	24.047	24.1477	23.5762	24.0874	23.9715
P36915	Guanine nucleotide-binding protein-like 1	GNL1	-0.265923	-1.20241	0.629334	10	10	18.3	24.7137	24.857	24.9924	24.1883	24.007	24.5193
P36954	DNA-directed RNA polymerase II subunit RPB9	POLR2I	-2.23693	-4.71393	0.0910085	4	4	44.8	17.7648	21.4472	22.1512	21.0701	20.1505	20.0423
P36957	Dihydrolipoyllysine-residue succinyltransferase component of 2-oxoglutarate dehydrogenase complex, mitochondrial	DLST	0.0541395	1.03824	0.875414	16	16	36.9	27.1381	26.8362	26.7828	26.9211	26.7405	26.8239
P36959	GMP reductase 1	GMPR	-2.21676	-4.64848	0.0745086	3	3	15.9	20.1243	23.6591	23.4227	22.4225	20.5302	22.1994
P36969	Phospholipid hydroperoxide glutathione peroxidase, mitochondrial	GPX4	0.232489	1.17486	0.61856	3	3	22.4	24.0123	23.239	23.1988	23.3924	23.3432	23.1723
P37108	Signal recognition particle 14 kDa protein	SRP14	0.0424716	1.02988	0.962966	8	8	58.1	25.4592	25.0836	25.833	24.5181	25.2533	24.8495
P37198	Nuclear pore glycoprotein p62	NUP62	0.0325826	1.02284	0.970448	10	10	23.9	20.9698	20.424	21.6141	21.4871	21.2553	21.398
P37235	Hippocalcin-like protein 1	HPCAL1	1.3088	2.47735	0.0248889	6	5	36.8	26.8536	25.6851	25.7501	25.3554	27.1696	26.6938
P37268	Squalene synthase	FDFT1	-1.29528	-2.45425	0.110926	10	10	29.7	20.758	21.613	22.4078	21.0801	19.7617	20.6954
P37802	Transgelin-2	TAGLN2	0.48876	1.40324	0.0892988	20	19	81.9	29.7262	29.1328	29.4748	29.2513	29.8266	29.7723
P37837	Transaldolase	TALDO1	0.744084	1.67491	0.0311314	16	16	41.5	30.0194	29.1572	29.1791	29.3119	29.8268	30.0342
P37840	Alpha-synuclein	SNCA	-0.202148	-1.15041	0.650148	6	6	54.5	27.4336	27.4361	27.8395	28.0664	27.4186	27.8834
P38117	Electron transfer flavoprotein subunit beta	ETFB	0.291662	1.22405	0.14105	18	18	62.7	29.3559	29.0485	29.0964	29.1938	29.3921	29.4657
P38159	RNA-binding motif protein, X chromosome;RNA-binding motif protein, X chromosome, N-terminally processed	RBMX	-0.293687	-1.22577	0.445735	24	5	55.8	23.9042	23.8511	24.3588	23.7144	23.5613	23.5778
P38435	Vitamin K-dependent gamma-carboxylase	GGCX	0.0465991	1.03283	0.923122	2	2	3.7	23.1351	23.5241	23.5222	23.1164	23.6059	23.5616
P38606	V-type proton ATPase catalytic subunit A	ATP6V1A	-0.834943	-1.78379	0.122778	26	26	50.1	28.7079	29.2521	29.0021	28.7733	27.7839	28.0309
P38646	Stress-70 protein, mitochondrial	HSPA9	0.149696	1.10934	0.509525	47	47	59.8	31.3941	31.2455	31.3672	31.4644	31.5442	31.5879
P38919	Eukaryotic initiation factor 4A-III;Eukaryotic initiation factor 4A-III, N-terminally processed	EIF4A3	-0.555079	-1.46925	0.0402314	22	19	38.9	26.432	26.8991	26.9422	27.075	26.4108	26.4083
P38935	DNA-binding protein SMUBP-2	IGHMBP2	-0.0862293	-1.06159	0.873394	4	4	5.1	20.6578	20.7936	21.0669	21.4279	21.1943	21.1776
P39019	40S ribosomal protein S19	RPS19	-0.0827262	-1.05902	0.815564	15	15	74.5	28.0293	28.0159	28.449	28.2056	28.233	28.16
P39023	60S ribosomal protein L3	RPL3	-0.344094	-1.26935	0.179038	19	19	38.2	28.6699	29.2077	29.2443	28.977	28.8144	28.9124
P39060	Collagen alpha-1(XVIII) chain;Endostatin	COL18A1	-1.11672	-2.16853	0.107544	7	7	6.5	19.1464	20.9496	21.0426	19.9656	19.8881	19.5732
P39656	Dolichyl-diphosphooligosaccharide--protein glycosyltransferase 48 kDa subunit	DDOST	-0.120265	-1.08693	0.632336	8	8	19.3	26.6232	26.7237	26.6012	26.499	26.4077	26.4322
P39687	Acidic leucine-rich nuclear phosphoprotein 32 family member A	ANP32A	0.164147	1.1205	0.635683	16	14	39.8	27.3697	27.2347	27.2895	26.863	27.0951	27.4149
P39748	Flap endonuclease 1	FEN1	-0.153861	-1.11254	0.435894	14	14	50.8	26.5574	26.5589	26.773	26.7314	26.5092	26.5352
P39880	Homeobox protein cut-like 1	CUX1	-0.262255	-1.19935	0.875852	30	13	25.1	20.1592	18.6671	21.1412	21.8718	20.8293	19.9048
P40121	Macrophage-capping protein	CAPG	-1.18055	-2.26663	0.0105714	17	17	48.6	31.0443	32.3398	32.1877	32.3757	31.1377	31.1796
P40123	Adenylyl cyclase-associated protein 2	CAP2	0.078022	1.05557	0.772914	14	13	36.9	26.566	26.582	26.6108	26.7242	26.8077	26.7775
P40126	L-dopachrome tautomerase	DCT	0.224819	1.16863	0.797289	13	13	28.9	26.6667	26.7735	25.2658	26.0971	26.318	25.8262
P40189	Interleukin-6 receptor subunit beta	IL6ST	2.39997	5.27792	0.32928	5	5	10.9	23.5396	22.7255	22.9726	24.1542	29.6244	23.8882
P40222	Alpha-taxilin	TXLNA	-0.457212	-1.37289	0.148454	22	22	48.4	26.8997	27.5238	27.5769	27.7481	27.245	27.3324
P40227	T-complex protein 1 subunit zeta	CCT6A	0.210088	1.15676	0.365601	29	22	56.7	30.1459	30.0598	29.9606	30.0956	30.1687	30.4317
P40261	Nicotinamide N-methyltransferase	NNMT	2.33627	5.04995	0.00888	6	6	29.2	23.9838	21.7431	21.0074	21.7011	23.6398	23.8368
P40425	Pre-B-cell leukemia transcription factor 2;Pre-B-cell leukemia transcription factor 1	PBX2	-0.260693	-1.19805	0.868726	4	3	11.9	18.0291	19.5552	20.7105	19.626	20.4231	20.6576
P40429	60S ribosomal protein L13a	RPL13A	-0.496031	-1.41033	0.167873	15	15	49.8	28.2194	28.4028	28.8019	28.2935	27.8484	27.9423
P40616	ADP-ribosylation factor-like protein 1	ARL1	0.682495	1.60491	0.261817	6	6	46.3	24.4899	24.5853	24.1694	24.0627	25.7153	24.6597
P40692	DNA mismatch repair protein Mlh1	MLH1	-0.0626043	-1.04435	0.870533	4	4	9.1	24.6481	24.7444	25.0539	24.8957	25.0616	24.7965
P40763	Signal transducer and activator of transcription 3	STAT3	0.0966231	1.06927	0.863102	19	19	34.5	26.6488	26.7126	26.3554	26.0661	26.6731	26.102
P40818	Ubiquitin carboxyl-terminal hydrolase 8	USP8	-0.095122	-1.06816	0.794919	6	6	8.3	24.5449	24.8315	24.9452	24.9749	25.0215	24.8999
P40855	Peroxisomal biogenesis factor 19	PEX19	-0.771514	-1.70706	0.150731	6	6	31.4	24.1664	24.7393	24.9639	25.7337	24.5601	24.3958
P40925	Malate dehydrogenase, cytoplasmic	MDH1	-0.125315	-1.09075	0.399647	20	20	45.5	31.0061	31.1575	31.0764	31.1353	30.9734	31.0137
P40926	Malate dehydrogenase, mitochondrial	MDH2	-0.135078	-1.09815	0.523034	21	21	62.4	30.8276	30.8744	30.8189	30.7947	30.6613	30.5938
P40937	Replication factor C subunit 5	RFC5	-0.499798	-1.41402	0.276762	8	8	25.6	21.6878	22.4625	22.0859	22.8435	22.3406	21.8641
P40938	Replication factor C subunit 3	RFC3	-0.328797	-1.25597	0.829107	14	14	51.8	24.7518	22.7778	24.8287	23.7545	23.3404	22.2824
P40939	Trifunctional enzyme subunit alpha, mitochondrial;Long-chain enoyl-CoA hydratase;Long chain 3-hydroxyacyl-CoA dehydrogenase	HADHA	-0.0852903	-1.0609	0.688449	42	42	61.2	29.9236	29.9689	29.8575	29.9384	29.7572	29.8281
P40967	Melanocyte protein PMEL;M-alpha;M-beta	PMEL	-2.38196	-5.21244	0	12	12	28.1	25.8729	28.3426	28.367	28.0636	26.1808	25.5736
P41091	Eukaryotic translation initiation factor 2 subunit 3;Putative eukaryotic translation initiation factor 2 subunit 3-like protein	EIF2S3	-0.228013	-1.17122	0.24513	23	23	53.4	28.9247	29.1185	29.1129	29.2281	28.8345	29.0163
P41214	Eukaryotic translation initiation factor 2D	EIF2D	-1.17065	-2.25113	0.105137	10	10	24.8	21.4051	22.3396	22.3263	22.7487	21.939	20.5586
P41221	Protein Wnt-5a	WNT5A	1.9892	3.97017	0.120547	5	5	13.7	21.6104	19.2143	19.6171	21.7331	22.0501	22.8716
P41223	Protein BUD31 homolog	BUD31	-0.792715	-1.73233	0.125961	8	8	43.1	23.1755	23.5412	24.1436	23.3018	22.6562	22.7767
P41227	N-alpha-acetyltransferase 10	NAA10	-0.059171	-1.04187	0.846299	10	10	44.1	26.0581	25.9972	26.1264	26.2515	25.9465	26.193
P41236	Protein phosphatase inhibitor 2;Protein phosphatase inhibitor 2-like protein 3	PPP1R2	0.575603	1.4903	0.175993	5	5	22	25.522	24.7817	25.3228	24.9734	25.9634	25.3193
P41240	Tyrosine-protein kinase CSK	CSK	-0.373367	-1.29537	0.177522	13	13	37.1	26.216	26.5416	26.5086	26.5276	25.9093	26.3325
P41250	Glycine--tRNA ligase	GARS	-0.13776	-1.1002	0.794818	24	24	36.8	28.1235	28.156	27.7087	27.7315	27.3734	27.6861
P41252	Isoleucine--tRNA ligase, cytoplasmic	IARS	-0.191212	-1.14172	0.343182	31	31	30.6	26.9289	27.2533	27.1216	27.0727	27.0584	26.8866
P41567	Eukaryotic translation initiation factor 1	EIF1	-0.239008	-1.18018	0.379427	6	1	65.5	25.882	26.3309	26.4411	26.3508	26.307	26.2167
P41743	Protein kinase C iota type	PRKCI	-0.326406	-1.25389	0.221655	3	3	7	22.4589	22.6819	22.5369	22.5735	22.0618	22.2923
P42025	Beta-centractin	ACTR1B	-0.12289	-1.08891	0.762674	8	4	30.6	26.3749	26.7822	26.3225	26.179	26.2874	26.2526
P42126	Enoyl-CoA delta isomerase 1, mitochondrial	ECI1	-0.582584	-1.49753	0.344232	4	4	15.4	23.7221	25.387	24.7903	24.9577	25.076	24.5892
P42166	Lamina-associated polypeptide 2, isoform alpha;Thymopoietin;Thymopentin	TMPO	-1.13554	-2.19701	0.106985	33	21	55	25.9461	26.558	26.6296	26.9611	26.0081	24.7879
P42167	Lamina-associated polypeptide 2, isoforms beta/gamma;Thymopoietin;Thymopentin	TMPO	-0.258368	-1.19612	0.857573	21	9	54.2	21.7322	22.2449	20.412	20.2419	19.965	20.4265
P42224	Signal transducer and activator of transcription 1-alpha/beta	STAT1	0.280153	1.21432	0.392681	25	3	36.9	28.4011	28.5101	28.0458	27.9928	28.6124	28.3757
P42224	Signal transducer and activator of transcription 1-alpha/beta	STAT1	0.560929	1.47522	0.747481	23	1	33.6	20.2681	21.1151	17.2852	19.8205	19.7804	19.8551
P42229	Signal transducer and activator of transcription 5A	STAT5A	0.166819	1.12258	0.876636	7	2	11.1	19.0359	18.7858	18.8388	17.7381	17.6406	19.1866
P42285	Superkiller viralicidic activity 2-like 2	SKIV2L2	-0.12451	-1.09014	0.893769	32	32	34.5	23.1763	22.1948	22.2525	22.3533	21.6813	21.5694
Q04828	Aldo-keto reductase family 1 member C1;Aldo-keto reductase family 1 member C3;Aldo-keto reductase family 1 member C4	AKR1C1	2.9154	7.54437	0.0357538	3	3	9	21.6206	19.2729	17.1794	18.4954	21.2194	20.854
P42331	Rho GTPase-activating protein 25	ARHGAP25	1.61355	3.06004	0.0400658	3	2	6.1	20.1628	19.2825	18.1866	18.9217	20.4884	20.5802
P42331	Rho GTPase-activating protein 25	ARHGAP25	0.220863	1.16543	0.32996	2	1	5.2	21.0659	21.0831	21.0095	20.8771	21.2606	21.3059
P42345	Serine/threonine-protein kinase mTOR	MTOR	-0.44592	-1.36218	0.511499	7	7	3.4	24.9932	25.6982	26.3014	26.5777	26.1269	26.1196
P42357	Histidine ammonia-lyase	HAL	0.305468	1.23582	0.826971	2	2	4.9	20.954	19.8984	19.3622	19.816	20.6839	18.355
P42566	Epidermal growth factor receptor substrate 15	EPS15	0.207181	1.15443	0.349488	25	25	38.5	27.1433	26.8991	26.9809	26.9833	27.3229	27.0188
P42574	Caspase-3;Caspase-3 subunit p17;Caspase-3 subunit p12	CASP3	0.0523307	1.03694	0.88712	8	8	30.3	24.7262	24.5197	24.3617	24.6352	24.6236	24.3237
P42677	40S ribosomal protein S27	RPS27	-0.0998885	-1.07169	0.856851	7	3	44	25.5447	25.5454	26.2652	25.4906	25.7607	25.6961
P42695	Condensin-2 complex subunit D3	NCAPD3	2.00772	4.02146	0.198821	9	9	11	21.6751	18.6153	18.298	21.4834	20.3028	22.442
P42704	Leucine-rich PPR motif-containing protein, mitochondrial	LRPPRC	-0.101649	-1.073	0.584785	67	67	48.6	29.5473	29.5846	29.6261	29.5178	29.4251	29.451
P42765	3-ketoacyl-CoA thiolase, mitochondrial	ACAA2	-0.206018	-1.1535	0.548167	17	17	56.7	27.4924	27.8172	27.4971	28.0843	27.6241	27.664
P42766	60S ribosomal protein L35	RPL35	0.204327	1.15215	0.681913	7	7	27.6	27.0612	27.4342	27.484	27.0826	27.8362	27.7164
P42858	Huntingtin	HTT	0.31124	1.24077	0.452383	5	5	1.8	23.6493	23.6937	23.1171	22.9418	23.3605	23.6766
P42892	Endothelin-converting enzyme 1	ECE1	2.79271	6.9293	0.0815893	10	10	16.6	20.8064	19.3739	17.81	20.5623	22.4483	22.8696
P43007	Neutral amino acid transporter A	SLC1A4	0.518131	1.4321	0.180863	5	5	17.5	26.7321	26.6235	26.7565	26.3745	27.3007	27.2762
P43034	Platelet-activating factor acetylhydrolase IB subunit alpha	PAFAH1B1	-0.25948	-1.19705	0.231265	17	17	38.3	27.5382	27.6291	27.7318	27.7092	27.2835	27.4699
P43121	Cell surface glycoprotein MUC18	MCAM	0.343405	1.26875	0.348805	18	18	31.7	25.7373	25.5687	25.719	25.9801	26.3216	26.239
P43155	Carnitine O-acetyltransferase	CRAT	-1.6734	-3.18965	0.270954	3	3	7	19.6634	22.4468	22.5262	20.2393	18.688	21.8407
P43235	Cathepsin K	CTSK	-0.857658	-1.81209	0.0745978	5	5	16.1	23.0011	24.0876	24.152	24.4752	23.6045	23.5363
P43243	Matrin-3	MATR3	0.363464	1.28651	0.658143	39	21	43.3	25.5792	23.8155	24.8143	25.0519	24.3334	24.8595
P43246	DNA mismatch repair protein Msh2	MSH2	-0.377748	-1.29931	0.0828518	22	22	22.7	25.7865	26.0748	26.062	26.1661	25.6471	25.7362
P43304	Glycerol-3-phosphate dehydrogenase, mitochondrial	GPD2	-0.769778	-1.70501	0.0251613	30	30	47	26.8911	27.6201	27.7536	27.5904	26.904	26.8596
P43307	Translocon-associated protein subunit alpha	SSR1	-0.0515652	-1.03639	0.897901	4	4	21	25.6701	25.2844	25.7268	25.6214	25.3137	25.4942
P43365	Melanoma-associated antigen 12;Melanoma-associated antigen 3	MAGEA12	0.370886	1.29315	0.249417	2	2	5.1	23.5614	22.9652	23.4364	22.9383	23.5157	23.3754
P43487	Ran-specific GTPase-activating protein	RANBP1	-0.0544415	-1.03846	0.821386	11	11	54.5	29.1975	29.1203	29.2779	29.3142	29.1434	29.2082
P43490	Nicotinamide phosphoribosyltransferase	NAMPT	0.281902	1.2158	0.464308	30	30	65.8	28.4728	27.7665	27.8057	27.6827	27.8008	27.827
P43686	26S protease regulatory subunit 6B	PSMC4	-0.1736	-1.12787	0.548412	29	29	66	27.7511	27.981	27.6496	27.6695	27.4883	27.54
P43897	Elongation factor Ts, mitochondrial	TSFM	-0.0972551	-1.06974	0.818274	6	6	28.6	25.5482	25.682	25.2966	25.7636	25.2532	25.649
P45877	Peptidyl-prolyl cis-trans isomerase C	PPIC	-0.654163	-1.5737	0.324518	3	3	14.6	23.7912	24.3973	23.6336	23.3018	22.6592	22.9198
P45880	Voltage-dependent anion-selective channel protein 2	VDAC2	-0.199883	-1.14861	0.271833	14	14	65.6	29.5125	29.7465	29.5756	29.6855	29.4334	29.4619
P45954	Short/branched chain specific acyl-CoA dehydrogenase, mitochondrial	ACADSB	-0.785651	-1.72387	0.0406964	6	6	20.6	22.4324	23.1758	23.4406	23.2475	22.3967	22.6778
P45973	Chromobox protein homolog 5	CBX5	0.0907141	1.0649	0.793375	9	8	52.9	22.9353	22.9753	23.0212	23.0509	23.012	23.3722
P45974	Ubiquitin carboxyl-terminal hydrolase 5	USP5	-0.140633	-1.10239	0.762554	25	25	31.4	27.4876	27.2066	27.1431	27.376	26.7398	27.0764
P45985	Dual specificity mitogen-activated protein kinase kinase 4	MAP2K4	-0.0481224	-1.03392	0.877956	4	4	21.8	22.8986	22.7999	22.6617	22.912	22.6502	22.6805
P46013	Antigen KI-67	MKI67	-0.0538222	-1.03801	0.932824	130	10	49	20.0262	19.3416	19.5881	19.9967	19.3745	19.3643
P46060	Ran GTPase-activating protein 1	RANGAP1	-0.08605	-1.06146	0.663755	29	29	46.3	28.3156	28.3763	28.4755	28.4982	28.3495	28.4267
P46063	ATP-dependent DNA helicase Q1	RECQL	0.153229	1.11206	0.579084	22	22	37.3	26.3375	25.894	25.9399	26.0398	25.9839	26.0122
P46087	Probable 28S rRNA (cytosine(4447)-C(5))-methyltransferase	NOP2	0.186375	1.1379	0.826861	29	29	37.9	17.2896	16.9535	18.3164	17.6186	18.0859	18.072
P46100	Transcriptional regulator ATRX	ATRX	0.683608	1.60615	0.509491	16	16	9.5	22.9162	20.3203	22.4	22.1384	21.6395	22.3539
P46108	Adapter molecule crk	CRK	-0.210661	-1.15722	0.367732	9	2	42.8	24.6567	25.0001	25.056	25.0222	24.7881	25.0015
P46108	Adapter molecule crk	CRK	-0.69989	-1.62438	0.24488	8	1	59.3	21.4069	21.9763	21.9133	22.5928	20.8981	22.0778
P46109	Crk-like protein	CRKL	-0.423504	-1.34118	0.151164	11	11	48.2	26.6061	26.7513	26.8494	26.8225	26.1581	26.3884
P46199	Translation initiation factor IF-2, mitochondrial	MTIF2	-0.440662	-1.35723	0.285926	7	7	13.2	23.3756	23.6356	24.1737	24.2901	23.8909	23.5107
P46379	Large proline-rich protein BAG6	BAG6	-0.368741	-1.29123	0.111425	24	24	33.3	26.2117	26.4892	26.4092	26.5859	26.0395	26.1267
P46459	Vesicle-fusing ATPase	NSF	-0.293184	-1.22534	0.33267	28	28	41	27.4383	27.5685	27.5373	27.9619	27.2307	27.5193
P46734	Dual specificity mitogen-activated protein kinase kinase 3	MAP2K3	0.441073	1.35761	0.173496	7	6	26.5	24.1816	24.0911	23.9282	23.6676	24.2856	24.543
P46776	60S ribosomal protein L27a	RPL27A	-0.275875	-1.21073	0.352188	10	10	49.3	27.8723	27.9746	28.4351	27.97	27.893	27.7868
P46777	60S ribosomal protein L5	RPL5	-0.269712	-1.20557	0.308978	16	16	59.6	29.2392	29.3165	29.729	29.3979	29.2155	29.1796
P46778	60S ribosomal protein L21	RPL21	-0.152492	-1.11149	0.590483	11	11	50.6	27.8857	28.1602	28.3691	28.0143	28.0756	28.1247
P46779	60S ribosomal protein L28	RPL28	-0.0852343	-1.06086	0.868205	8	8	71	25.5631	25.638	26.2509	25.9336	25.9512	26.0526
P46781	40S ribosomal protein S9	RPS9	-0.206347	-1.15376	0.663972	22	22	55.7	28.7677	28.47	29.1667	28.5347	28.3118	28.4728
P46782	40S ribosomal protein S5;40S ribosomal protein S5, N-terminally processed	RPS5	-0.527119	-1.44105	0.157066	13	13	48.5	28.4432	28.7241	28.6473	29.1487	28.4266	28.0689
P46783	40S ribosomal protein S10;Putative 40S ribosomal protein S10-like	RPS10	-0.19861	-1.14759	0.514445	9	9	38.2	27.57	27.6612	28.086	27.9974	27.7518	27.8269
P46821	Microtubule-associated protein 1B;MAP1B heavy chain;MAP1 light chain LC1	MAP1B	2.17639	4.52021	0.00853846	92	91	46.7	28.7898	26.4198	27.1765	26.7955	29.0448	29.0865
P46926	Glucosamine-6-phosphate isomerase 1	GNPDA1	-0.980813	-1.97358	0.0324889	7	6	30.4	26.2168	26.8358	27.0564	27.0135	25.9629	25.7835
P46934	E3 ubiquitin-protein ligase NEDD4	NEDD4	-0.465885	-1.38116	0.320086	7	3	9.2	22.8595	23.1216	22.7367	22.6931	22.372	21.9222
P46937	Transcriptional coactivator YAP1	YAP1	-0.302746	-1.23349	0.302662	7	7	34.2	23.8346	24.2597	24.5588	24.3201	24.1833	24.2125
P46939	Utrophin	UTRN	0.08822	1.06306	0.896675	42	42	16.1	22.2265	22.0637	21.1946	21.9645	21.4574	21.8036
P46940	Ras GTPase-activating-like protein IQGAP1	IQGAP1	-0.155229	-1.1136	0.381245	79	76	48.5	30.1097	30.1747	30.1741	30.1601	29.9281	30.0054
P46976	Glycogenin-1	GYG1	-0.0827872	-1.05906	0.832605	7	7	22.2	24.1995	24.5112	24.189	24.6271	24.3394	24.54
P46977	Dolichyl-diphosphooligosaccharide--protein glycosyltransferase subunit STT3A	STT3A	-0.17649	-1.13013	0.80686	8	8	10.1	23.0043	23.3099	24.2687	23.3341	23.7415	23.6374
P47712	Cytosolic phospholipase A2;Phospholipase A2;Lysophospholipase	PLA2G4A	-0.0982215	-1.07045	0.83149	6	6	9.2	23.2282	23.1163	23.2925	23.0521	22.6618	23.2762
P47755	F-actin-capping protein subunit alpha-2	CAPZA2	-0.137224	-1.09979	0.530909	16	14	76.2	27.2564	27.2502	27.2416	27.2607	26.9855	27.0989
P47756	F-actin-capping protein subunit beta	CAPZB	-0.00176048	-1.00122	0.996378	18	18	54	29.6049	29.3794	29.5074	29.5032	29.3373	29.4425
P47813	Eukaryotic translation initiation factor 1A, X-chromosomal	EIF1AX	0.0917276	1.06565	0.790334	7	2	47.2	24.8674	24.7878	24.8562	24.5929	25.0147	24.63
P47895	Aldehyde dehydrogenase family 1 member A3	ALDH1A3	5.41822	42.7609	0	33	30	50.2	26.222	20.0487	20.6827	20.2162	25.4729	25.5074
P47897	Glutamine--tRNA ligase	QARS	-0.210894	-1.15741	0.451083	37	37	52.6	27.6352	27.665	27.8048	27.4911	27.2946	27.3984
P47914	60S ribosomal protein L29	RPL29	0.268239	1.20434	0.620088	5	5	24.5	26.821	27.286	27.0213	26.886	27.3215	27.8555
P47929	Galectin-7	LGALS7	5.40609	42.4029	0.261932	11	11	88.2	28.5186	12.8024	16.4378	20.6962	19.7007	17.9353
P47985	Cytochrome b-c1 complex subunit Rieske, mitochondrial;Cytochrome b-c1 complex subunit 11	UQCRFS1	-0.172057	-1.12666	0.76664	4	2	11.3	26.0184	25.4976	25.7157	25.566	25.1424	25.1024
P48029	Sodium- and chloride-dependent creatine transporter 1	SLC6A8	-0.262437	-1.1995	0.633621	2	2	4.4	21.393	21.8217	21.1985	21.2879	20.656	21.4718
P48047	ATP synthase subunit O, mitochondrial	ATP5O	0.0714035	1.05074	0.738079	11	11	53.5	28.4841	28.3799	28.5241	28.5016	28.584	28.5517
P48059	LIM and senescent cell antigen-like-containing domain protein 1	LIMS1	-0.250292	-1.18945	0.353284	12	3	38.5	25.1821	25.3129	25.6766	25.304	25.0862	25.2743
P48147	Prolyl endopeptidase	PREP	0.702991	1.62788	0.2025	19	19	32.4	26.9222	25.962	25.2255	25.9142	26.0534	26.235
P48163	NADP-dependent malic enzyme	ME1	2.1062	4.30556	0.0209756	9	9	19.4	24.8771	22.2376	22.2988	22.0753	24.1296	23.9236
P48200	Iron-responsive element-binding protein 2	IREB2	0.831476	1.77951	0.230956	4	4	4.9	21.5292	21.0088	19.9301	21.0307	22.0172	20.9177
P48357	Leptin receptor	LEPR	-1.30934	-2.47828	0.143443	2	2	2.7	22.3691	23.0587	24.4888	24.7188	22.5939	23.3753
P48426	Phosphatidylinositol 5-phosphate 4-kinase type-2 alpha	PIP4K2A	0.16383	1.12026	0.507119	8	5	23.4	24.7177	24.3083	24.6424	24.5505	24.6429	24.6321
P48444	Coatomer subunit delta	ARCN1	-0.115957	-1.08369	0.590993	24	24	49.1	27.3176	27.388	27.5225	27.3654	27.2135	27.3969
P48449	Lanosterol synthase	LSS	-0.0366529	-1.02573	0.953698	5	5	8.9	20.8056	21.1571	21.0708	21.1698	21.599	20.8831
P48506	Glutamate--cysteine ligase catalytic subunit	GCLC	0.057511	1.04067	0.857971	7	7	16.8	22.419	22.1501	22.2319	22.4683	22.3559	22.2479
P48507	Glutamate--cysteine ligase regulatory subunit	GCLM	0.257655	1.19553	0.19678	4	4	20.1	24.9874	24.7027	24.661	24.8269	24.9163	25.0599
P48556	26S proteasome non-ATPase regulatory subunit 8	PSMD8	0.362387	1.28555	0.289072	8	8	20.3	24.6205	24.0974	24.1922	23.877	24.0794	24.5539
P48594	Serpin B4	SERPINB4	4.56287	23.6353	0.356254	19	8	40.3	28.9683	16.5299	16.0446	16.5063	18.9022	14.8989
P48634	Protein PRRC2A	PRRC2A	-0.212742	-1.15889	0.34769	17	16	14.1	24.582	24.735	25.0171	24.8813	24.7612	24.6519
P48637	Glutathione synthetase	GSS	-0.41769	-1.33579	0.117947	21	21	52.1	28.0101	28.2302	28.3759	28.4598	27.7903	28.0123
P48643	T-complex protein 1 subunit epsilon	CCT5	0.0731017	1.05198	0.737436	41	41	70.4	30.0618	30.0689	29.9198	29.9989	30.0083	30.137
P48681	Nestin	NES	-0.823682	-1.76992	0.152322	95	95	65.5	26.556	28.0918	28.0188	27.8454	27.7588	27.1702
P48723	Heat shock 70 kDa protein 13	HSPA13	0.686324	1.60918	0.0938507	3	3	7.9	22.6161	22.1815	22.3678	22.3412	23.1906	23.1428
P48729	Casein kinase I isoform alpha	CSNK1A1	-0.142641	-1.10392	0.882203	4	4	14.8	20.6739	19.8991	21.4489	20.5573	20.9043	19.8992
P48735	Isocitrate dehydrogenase [NADP], mitochondrial	IDH2	0.569707	1.48422	0.0660713	20	19	45.6	27.6554	27.0538	27.1882	26.8699	27.6506	27.5151
P48739	Phosphatidylinositol transfer protein beta isoform	PITPNB	-0.213996	-1.1599	0.648537	15	13	53.9	27.5113	27.7717	28.1665	27.9564	27.529	28.2122
P48745	Protein NOV homolog	NOV	3.57795	11.9418	0	3	3	12	22.3311	18.8202	19.199	19.2111	23.0047	22.6284
P48960	CD97 antigen;CD97 antigen subunit alpha;CD97 antigen subunit beta	CD97	0.0173537	1.0121	0.969723	8	8	19	23.8341	23.4002	23.907	23.769	23.5809	23.7132
P49005	DNA polymerase delta subunit 2	POLD2	-0.495038	-1.40936	0.0846171	6	6	15.6	23.6076	24.1337	24.2107	24.1637	23.5483	23.8671
P49006	MARCKS-related protein	MARCKSL1	0.5539	1.46805	0.085146	7	7	65.1	28.3503	27.6332	27.8852	28.0404	28.3876	28.4826
P49023	Paxillin	PXN	0.11607	1.08378	0.61222	13	13	29.6	26.5115	26.5098	26.4849	26.5596	26.7715	26.6195
P49069	Calcium signal-modulating cyclophilin ligand	CAMLG	0.0751781	1.05349	0.834832	3	3	19.9	21.8599	22.0983	21.727	21.9086	22.1731	21.9264
P49116	Nuclear receptor subfamily 2 group C member 2	NR2C2	0.761836	1.69565	0.399302	5	5	11.1	21.386	22.0672	21.168	20.417	21.6275	22.9242
P49137	MAP kinase-activated protein kinase 2	MAPKAPK2	-1.32122	-2.49877	0.0215	2	2	4	18.7184	20.4177	20.2311	20.0668	19.0912	18.9423
P49189	4-trimethylaminobutyraldehyde dehydrogenase	ALDH9A1	-1.23606	-2.35554	0.0228302	18	18	38.9	28.0118	28.9042	28.9415	28.9904	27.5606	27.5554
P49207	60S ribosomal protein L34	RPL34	0.00895945	1.00623	0.986587	6	6	22.2	26.2344	26.1094	26.6548	25.993	26.1759	26.3737
P49247	Ribose-5-phosphate isomerase	RPIA	-0.0630627	-1.04468	0.903658	4	4	20.6	23.0724	23.4784	22.8772	23.0137	23.3318	22.7758
P49257	Protein ERGIC-53	LMAN1	0.199844	1.14857	0.681454	14	14	25.7	28.0573	28.4294	27.5621	27.885	28.2997	28.119
P49321	Nuclear autoantigenic sperm protein	NASP	-0.150126	-1.10967	0.523344	36	36	60.9	28.4401	28.663	28.7855	28.8048	28.6936	28.6692
P49327	Fatty acid synthase;[Acyl-carrier-protein] S-acetyltransferase;[Acyl-carrier-protein] S-malonyltransferase;3-oxoacyl-[acyl-carrier-protein] synthase;3-oxoacyl-[acyl-carrier-protein] reductase;3-hydroxyacyl-[acyl-carrier-protein] dehydratase;Enoyl-[acyl-carrier-protein] reductase;Oleoyl-[acyl-carrier-protein] hydrolase	FASN	-0.419412	-1.33738	0.14087	92	92	40.9	30.7344	31.0955	30.9624	30.8442	30.4101	30.4993
P49354	Protein farnesyltransferase/geranylgeranyltransferase type-1 subunit alpha	FNTA	-1.31874	-2.49448	0.0933872	4	4	23.4	23.8399	24.5501	24.5192	24.2636	22.293	23.2438
P49366	Deoxyhypusine synthase	DHPS	-0.146831	-1.10713	0.821367	8	8	24.9	23.8515	24.3481	23.5725	23.3193	23.5637	23.3842
P49368	T-complex protein 1 subunit gamma	CCT3	0.272242	1.20768	0.208448	40	40	66.1	30.6196	30.2293	30.2325	30.2711	30.3619	30.5682
P49407	Beta-arrestin-1	ARRB1	-0.027633	-1.01934	0.938533	7	7	28.3	25.3188	25.414	25.4978	25.6497	25.5417	25.6181
P49411	Elongation factor Tu, mitochondrial	TUFM	-0.0676937	-1.04804	0.724277	32	32	69.7	29.9305	29.9487	29.9022	29.9225	29.8201	29.8198
P49418	Amphiphysin	AMPH	-0.424463	-1.34207	0.271136	3	3	10.7	22.6248	23.0203	23.4085	23.462	22.7659	23.2267
P49419	Alpha-aminoadipic semialdehyde dehydrogenase	ALDH7A1	-0.10216	-1.07338	0.776488	20	20	43.1	27.4089	27.3954	27.241	27.1563	26.9501	27.1272
P49441	Inositol polyphosphate 1-phosphatase	INPP1	-0.388908	-1.3094	0.78922	3	3	10.8	23.9381	22.6045	23.3164	24.235	23.5735	21.4776
P49448	Glutamate dehydrogenase 2, mitochondrial	GLUD2	-0.614463	-1.53099	0.46908	18	4	38	21.0274	22.3302	21.9809	20.5282	20.5309	21.4376
P49454	Centromere protein F	CENPF	-0.149426	-1.10913	0.941395	91	91	35.5	20.155	22.7771	19.365	20.668	21.7424	20.4644
P49458	Signal recognition particle 9 kDa protein	SRP9	0.0909443	1.06507	0.873601	3	3	34.9	24.4852	24.1135	24.9564	24.1602	24.4727	24.5451
P49459	Ubiquitin-conjugating enzyme E2 A	UBE2A	-0.0742029	-1.05278	0.846133	4	4	19.7	22.0938	22.1489	22.4461	21.9793	22.0099	22.248
P49585	Choline-phosphate cytidylyltransferase A	PCYT1A	0.0968806	1.06946	0.509155	10	10	29.7	25.0652	24.9877	24.9697	25.0019	25.0649	25.1198
P49588	Alanine--tRNA ligase, cytoplasmic	AARS	-0.150011	-1.10958	0.423308	42	42	50.3	29.2996	29.3382	29.3488	29.3938	29.2256	29.1054
P49589	Cysteine--tRNA ligase, cytoplasmic	CARS	0.102851	1.07389	0.666035	20	20	32.8	26.3807	26.1039	26.3629	26.2069	26.2844	26.3171
P49590	Probable histidine--tRNA ligase, mitochondrial	HARS2	-0.072286	-1.05138	0.850594	14	8	28.7	22.395	22.2989	22.7642	22.5733	22.4098	22.6148
P49591	Serine--tRNA ligase, cytoplasmic	SARS	0.137418	1.09993	0.387842	26	26	46.1	28.6428	28.4465	28.4536	28.4258	28.5753	28.52
P49593	Protein phosphatase 1F	PPM1F	-0.00781949	-1.00543	0.98973	6	6	24.3	26.1713	25.6903	26.4065	25.8916	25.9968	25.797
P49642	DNA primase small subunit	PRIM1	-0.403459	-1.32268	0.324787	3	3	9.3	22.7306	22.8106	22.4657	22.7519	22.0269	22.0603
P49643	DNA primase large subunit	PRIM2	-0.435671	-1.35254	0.487409	3	3	7.9	21.4299	21.7746	22.3412	22.9553	22.1296	22.2044
P49662	Caspase-4;Caspase-4 subunit 1;Caspase-4 subunit 2	CASP4	-0.0680459	-1.0483	0.902644	3	3	27.4	21.7662	22.198	22.3686	22.3997	22.6392	22.3569
P49674	Casein kinase I isoform epsilon	CSNK1E	-0.178851	-1.13198	0.672851	6	3	18.3	21.8284	21.6821	21.9416	21.454	21.2646	21.4481
P49720	Proteasome subunit beta type-3	PSMB3	0.0843436	1.06021	0.836132	5	5	25.4	24.4442	24.6716	24.0999	24.5087	24.5808	24.5083
P49721	Proteasome subunit beta type-2	PSMB2	0.0446676	1.03145	0.927329	10	10	35.8	25.5837	25.2039	25.3989	25.1133	24.9494	25.3171
P49736	DNA replication licensing factor MCM2	MCM2	-1.02745	-2.03842	0.0425116	34	34	37.8	25.5691	26.3195	26.1606	26.408	24.9547	25.282
P49748	Very long-chain specific acyl-CoA dehydrogenase, mitochondrial	ACADVL	-1.3637	-2.57344	0.029035	26	26	49.3	27.3416	28.3704	28.3693	28.3192	26.6086	27.0176
P49750	YLP motif-containing protein 1	YLPM1	0.551574	1.46568	0.269728	44	44	29.5	19.8976	20.0245	19.2688	19.3638	20.5445	19.8697
P49754	Vacuolar protein sorting-associated protein 41 homolog	VPS41	-1.02534	-2.03544	0.10698	2	2	3	20.1952	20.6138	21.1006	20.7681	20.0802	19.1311
P49755	Transmembrane emp24 domain-containing protein 10	TMED10	0.0784995	1.05592	0.857169	12	12	40.6	27.7424	27.8601	27.4903	27.4095	27.8183	27.4346
P49756	RNA-binding protein 25	RBM25	-1.34193	-2.5349	0.461153	30	30	29.8	18.3372	21.7308	21.5025	23.4676	22.4203	21.9177
P49757	Protein numb homolog	NUMB	0.767914	1.70281	0.257738	10	7	21.3	21.8266	21.4028	21.849	20.6508	22.7012	21.6786
P49770	Translation initiation factor eIF-2B subunit beta	EIF2B2	-0.265653	-1.20218	0.2495	10	10	27.9	25.0269	25.5194	25.4317	25.4506	25.3293	25.2485
P49773	Histidine triad nucleotide-binding protein 1	HINT1	-0.195656	-1.14524	0.586831	5	5	50	26.617	27.0138	27.312	27.1058	27.0989	27.1287
P49790	Nuclear pore complex protein Nup153	NUP153	0.235429	1.17726	0.766864	39	39	35.9	19.3464	18.3104	18.1228	18.5885	17.8422	18.5394
P49792	E3 SUMO-protein ligase RanBP2	RANBP2	-0.946448	-1.92712	0.0886914	94	68	38.6	24.8706	25.3304	26.1163	25.8729	25.1095	24.5002
P49810	Presenilin-2;Presenilin-2 NTF subunit;Presenilin-2 CTF subunit;Presenilin-1;Presenilin-1 NTF subunit;Presenilin-1 CTF subunit;Presenilin-1 CTF12	PSEN2	-0.604162	-1.5201	0.454211	2	2	4.9	19.7525	21.0988	20.3484	20.1013	20.8383	19.1452
P49815	Tuberin	TSC2	0.419062	1.33706	0.64593	4	4	3.3	20.1822	20.7457	21.2725	20.0893	21.3556	21.8269
P49821	NADH dehydrogenase [ubiquinone] flavoprotein 1, mitochondrial	NDUFV1	-0.993556	-1.99109	0.0230476	10	10	28.1	24.871	25.7712	25.7069	25.6323	24.5409	24.7178
P49840	Glycogen synthase kinase-3 alpha	GSK3A	0.186125	1.1377	0.535838	6	5	23.8	23.4785	23.4314	23.1565	23.1106	23.2159	23.5624
P49841	Glycogen synthase kinase-3 beta	GSK3B	-0.218209	-1.16329	0.377602	9	8	31.2	24.8381	24.9488	25.1968	24.9812	24.6762	24.9578
P49902	Cytosolic purine 5-nucleotidase	NT5C2	-0.131392	-1.09535	0.651133	2	2	4.5	20.5997	20.5406	20.5653	20.4636	20.1904	20.3853
P49903	Selenide, water dikinase 1	SEPHS1	0.370199	1.29253	0.135288	7	7	27.3	24.5904	24.4214	24.3127	24.3702	24.7384	24.8861
P49914	5-formyltetrahydrofolate cyclo-ligase	MTHFS	-0.638332	-1.55653	0.142988	2	2	13.4	21.8136	22.6819	22.7957	23.1029	22.4691	22.3828
P49915	GMP synthase [glutamine-hydrolyzing]	GMPS	-0.162231	-1.11902	0.288379	22	22	39.1	27.6278	27.7437	27.8004	27.8245	27.5922	27.662
P49916	DNA ligase 3	LIG3	-1.49979	-2.82802	0.176145	30	30	37.5	17.4563	19.0187	18.3409	17.9835	17.9085	15.4788
P49917	DNA ligase 4	LIG4	-0.0249023	-1.01741	0.973854	9	9	10.6	21.1125	21.2648	21.5177	20.7549	20.7565	21.5936
P49959	Double-strand break repair protein MRE11A	MRE11A	-0.0911649	-1.06523	0.878232	22	22	31.9	23.3315	22.8962	22.9133	23.5113	23.1113	22.6046
P50148	Guanine nucleotide-binding protein G(q) subunit alpha	GNAQ	-0.413385	-1.33181	0.255005	3	2	11.1	21.5787	21.5188	21.6857	21.931	21.3203	20.9964
P50213	Isocitrate dehydrogenase [NAD] subunit alpha, mitochondrial	IDH3A	-0.189125	-1.14007	0.437086	13	13	35.8	27.7313	27.7846	27.864	27.8223	27.4281	27.7442
P50281	Matrix metalloproteinase-14	MMP14	0.510623	1.42467	0.48437	6	6	11.9	22.6919	22.9914	23.4591	22.7539	24.2399	23.8044
P50395	Rab GDP dissociation inhibitor beta	GDI2	0.616526	1.53318	0.0596788	39	32	68.5	29.8202	28.9567	28.9895	29.0084	29.4863	29.4978
P50402	Emerin	EMD	-0.302681	-1.23343	0.481532	8	8	36.6	25.1645	25.5448	25.2895	25.1943	25.3703	24.5858
P50416	Carnitine O-palmitoyltransferase 1, liver isoform	CPT1A	0.890064	1.85326	0.0887227	9	9	13.1	23.7172	23.4746	22.705	23.1768	24.1617	24.1477
P50452	Serpin B8	SERPINB8	-0.727652	-1.65594	0.0578364	15	14	35.8	23.0354	23.9835	23.9822	24.0673	23.5329	23.2817
P50454	Serpin H1	SERPINH1	0.149581	1.10925	0.93559	21	21	51.4	19.3483	16.5617	18.9054	17.5982	17.2573	16.9084
P50479	PDZ and LIM domain protein 4	PDLIM4	-0.197243	-1.14651	0.702695	12	12	41.5	26.266	26.2007	27.058	26.2406	26.3007	26.3408
P50502	Hsc70-interacting protein;Putative protein FAM10A5	ST13	0.0531025	1.03749	0.864813	15	15	39.8	30.3534	30.1621	30.3755	30.4838	30.3581	30.4693
P50542	Peroxisomal targeting signal 1 receptor	PEX5	-0.514288	-1.42829	0.277763	3	3	7.1	22.5238	22.7321	22.2694	22.5505	21.8908	21.5944
P50552	Vasodilator-stimulated phosphoprotein	VASP	0.190008	1.14077	0.463982	19	19	46.1	25.8299	25.8611	25.7242	25.9106	26.0517	26.1843
P50570	Dynamin-2	DNM2	-0.0307636	-1.02155	0.904052	30	23	39	26.6208	26.4744	26.6014	26.5893	26.4321	26.5198
P50579	Methionine aminopeptidase 2	METAP2	0.250589	1.18969	0.319722	14	2	44.4	24.3389	24.2596	24.0268	23.8653	24.295	24.2696
P50613	Cyclin-dependent kinase 7	CDK7	0.419091	1.33708	0.501352	6	6	21.4	21.3699	22.0764	21.2062	21.1471	21.9738	22.3433
P50750	Cyclin-dependent kinase 9	CDK9	0.551715	1.46583	0.736156	7	6	23.9	21.3236	21.0963	21.7468	19.1562	22.4595	19.8714
P50851	Lipopolysaccharide-responsive and beige-like anchor protein	LRBA	-0.621988	-1.53899	0.194806	4	1	1.8	20.5819	20.5838	20.8536	20.5872	19.9466	19.6301
P50895	Basal cell adhesion molecule	BCAM	0.390014	1.31041	0.581131	7	7	19.3	23.9869	23.8449	23.8933	22.6893	24.2226	23.388
P50897	Palmitoyl-protein thioesterase 1	PPT1	-0.205406	-1.15301	0.573179	5	5	15.7	25.9037	25.7974	26.3883	25.9312	25.6907	25.9063
P50914	60S ribosomal protein L14	RPL14	-0.202073	-1.15035	0.499276	8	8	28.4	27.997	28.2908	28.5283	28.0579	28.1856	28.0881
P50990	T-complex protein 1 subunit theta	CCT8	0.212423	1.15863	0.190627	41	41	76.3	30.9239	30.7439	30.6681	30.6987	30.8706	30.9535
P50991	T-complex protein 1 subunit delta	CCT4	-0.127934	-1.09273	0.568585	30	30	61	30.3504	30.4564	30.3286	30.3036	30.1263	30.228
P50995	Annexin A11	ANXA11	0.00554848	1.00385	0.982395	19	18	39.8	28.7595	28.6101	28.7535	28.7798	28.7143	28.6863
P51003	Poly(A) polymerase alpha	PAPOLA	0.0918922	1.06577	0.729	6	4	12.9	23.775	23.7631	23.4896	23.6466	23.7672	23.633
P51114	Fragile X mental retardation syndrome-related protein 1	FXR1	-0.469612	-1.38474	0.0782374	28	26	52	27.6869	28.2361	28.2495	28.3847	27.9078	27.8667
P51116	Fragile X mental retardation syndrome-related protein 2	FXR2	-0.296897	-1.2285	0.225384	22	19	44.3	25.0235	25.1133	25.0665	25.2256	24.7187	24.7726
P51148	Ras-related protein Rab-5C	RAB5C	0.210482	1.15707	0.664086	9	7	56.9	27.8563	28.2897	27.6168	27.6384	28.3514	27.9688
P51149	Ras-related protein Rab-7a	RAB7A	-0.387836	-1.30843	0.270064	17	17	82.6	29.29	30.1891	29.8626	29.8741	29.8719	29.6003
P51151	Ras-related protein Rab-9A	RAB9A	0.0285975	1.02002	0.962489	5	5	25.9	23.1104	23.6521	23.2342	23.1895	23.7665	23.2847
P51153	Ras-related protein Rab-13	RAB13	-0.305806	-1.23611	0.227992	6	3	28.6	24.6599	24.9369	24.7731	25.0601	24.7226	24.4703
P51159	Ras-related protein Rab-27A	RAB27A	-1.46963	-2.76951	0.0426519	8	7	38	26.0344	28.2098	27.9766	27.7717	27.0629	26.4519
P51398	28S ribosomal protein S29, mitochondrial	DAP3	0.0461318	1.03249	0.9137	7	7	19.6	24.6501	24.2936	24.6728	24.8682	24.6276	24.6952
P51452	Dual specificity protein phosphatase 3	DUSP3	-0.172122	-1.12671	0.816655	7	7	45.9	25.3377	25.5503	26.4864	25.9231	25.7515	26.3543
P51531	Probable global transcription activator SNF2L2	SMARCA2	-0.51601	-1.42999	0.320535	25	13	17.4	22.2864	22.5906	22.8692	22.957	21.7233	22.8591
P51532	Transcription activator BRG1	SMARCA4	-0.490228	-1.40467	0.840546	37	25	23.7	20.2601	16.9558	18.5809	20.77	17.9178	16.6582
P51553	Isocitrate dehydrogenase [NAD] subunit gamma, mitochondrial	IDH3G	-0.22017	-1.16487	0.595479	8	8	30.3	26.3765	26.765	26.6728	26.057	26.1754	26.2824
P51570	Galactokinase	GALK1	0.048818	1.03442	0.89668	13	13	32.7	26.267	26.0922	25.9916	26.215	26.3021	25.8762
P51571	Translocon-associated protein subunit delta	SSR4	0.149792	1.10941	0.59198	6	6	32.4	26.2339	25.9081	25.8548	25.7866	25.8613	25.9038
P51572	B-cell receptor-associated protein 31	BCAP31	0.533072	1.44701	0.206789	7	7	28	27.8983	28.0045	27.4541	27.5114	28.5156	28.1554
P51580	Thiopurine S-methyltransferase	TPMT	1.09668	2.13862	0.0566474	6	6	20.8	24.7403	23.1979	23.2855	22.9985	24.1003	23.9314
P51606	N-acylglucosamine 2-epimerase	RENBP	-1.9301	-3.81082	0.0246929	3	3	9.4	21.3768	23.4705	23.2323	23.0015	21.77	20.7673
P51608	Methyl-CpG-binding protein 2	MECP2	1.20428	2.30422	0.489127	19	19	41.2	19.5131	18.735	20.9048	16.299	19.8448	20.1937
P51610	Host cell factor 1;HCF N-terminal chain 1;HCF N-terminal chain 2;HCF N-terminal chain 3;HCF N-terminal chain 4;HCF N-terminal chain 5;HCF N-terminal chain 6;HCF C-terminal chain 1;HCF C-terminal chain 2;HCF C-terminal chain 3;HCF C-terminal chain 4;HCF C-terminal chain 5;HCF C-terminal chain 6	HCFC1	-0.251785	-1.19068	0.48819	38	1	27.1	19.5478	19.8032	20.1255	20.2868	19.8812	20.0311
P51610	Host cell factor 1;HCF N-terminal chain 1;HCF N-terminal chain 2;HCF N-terminal chain 3;HCF N-terminal chain 4;HCF N-terminal chain 5;HCF N-terminal chain 6;HCF C-terminal chain 1;HCF C-terminal chain 2;HCF C-terminal chain 3;HCF C-terminal chain 4;HCF C-terminal chain 5;HCF C-terminal chain 6	HCFC1	-0.386022	-1.30679	0.190944	39	2	26.6	24.8262	25.1135	25.3242	25.4669	25.1077	24.8126
P51617	Interleukin-1 receptor-associated kinase 1	IRAK1	-0.396497	-1.31631	0.536493	3	3	5.4	20.3042	20.6825	19.7552	19.9397	19.6567	19.2269
P51636	Caveolin-2	CAV2	0.377498	1.29909	0.815073	2	2	22.8	19.0074	17.7622	20.3623	19.8443	20.8657	19.2281
P51648	Fatty aldehyde dehydrogenase	ALDH3A2	0.364105	1.28708	0.491004	7	6	15.7	25.294	24.4269	24.3693	24.112	24.4946	24.2119
P51649	Succinate-semialdehyde dehydrogenase, mitochondrial	ALDH5A1	0.364517	1.28745	0.331934	2	2	5.2	20.907	20.1101	20.249	19.9966	20.2508	20.2914
P51659	Peroxisomal multifunctional enzyme type 2;(3R)-hydroxyacyl-CoA dehydrogenase;Enoyl-CoA hydratase 2	HSD17B4	-0.272264	-1.2077	0.405012	23	23	34.4	27.2534	27.1465	27.2124	27.1475	26.7158	26.7204
P51665	26S proteasome non-ATPase regulatory subunit 7	PSMD7	-0.106075	-1.0763	0.674348	9	9	29.6	26.2736	26.4699	26.3313	26.2707	26.3545	26.1257
P51688	N-sulphoglucosamine sulphohydrolase	SGSH	0.0604445	1.04279	0.824853	3	3	7.2	22.8216	22.8998	22.9605	22.9099	23.0485	23.0813
P51692	Signal transducer and activator of transcription 5B	STAT5B	0.0840441	1.05999	0.877874	7	2	10.3	23.8873	23.5934	23.4912	23.0838	23.3125	23.2207
P51784	Ubiquitin carboxyl-terminal hydrolase 11	USP11	0.423497	1.34117	0.310221	13	11	16	22.7241	21.6911	22.5267	22.1299	22.4514	22.4427
P51790	H(+)/Cl(-) exchange transporter 3	CLCN3	-0.580338	-1.4952	0.380279	2	2	2.4	20.7715	20.9937	21.3165	20.076	20.0491	19.8246
P51798	H(+)/Cl(-) exchange transporter 7	CLCN7	-0.234461	-1.17647	0.468831	11	11	15.4	24.6488	25.166	24.9731	24.7407	24.9587	24.5689
P51805	Plexin-A3	PLXNA3	0.396539	1.31635	0.143917	2	1	1.3	23.8752	23.4969	23.4269	23.7452	23.9257	24.0578
P51808	Dynein light chain Tctex-type 3	DYNLT3	-0.157443	-1.11531	0.878367	2	2	23.3	22.663	22.6946	24.0002	22.4181	22.4805	23.4971
P51809	Vesicle-associated membrane protein 7	VAMP7	-0.046751	-1.03294	0.939133	10	10	35.9	23.7159	24.0247	24.2205	23.4733	24.1357	23.7267
P51810	G-protein coupled receptor 143	GPR143	0.659266	1.57928	0.312087	4	4	11.1	24.2202	24.4587	24.6594	24.1386	25.6371	25.3771
P51812	Ribosomal protein S6 kinase alpha-3	RPS6KA3	0.823496	1.76969	0.143501	17	11	25	26.4388	24.987	24.7622	25.3277	25.6056	25.503
P51858	Hepatoma-derived growth factor	HDGF	0.237536	1.17898	0.388597	19	18	69.2	28.2993	27.8092	28.2276	28.1752	28.2522	28.3732
P51948	CDK-activating kinase assembly factor MAT1	MNAT1	-0.283819	-1.21741	0.601166	9	9	28.5	20.1081	20.2772	19.927	20.0048	19.1619	20.0875
P51965	Ubiquitin-conjugating enzyme E2 E1;Ubiquitin-conjugating enzyme E2 E2;Ubiquitin-conjugating enzyme E2 E3	UBE2E1	0.162087	1.1189	0.497259	2	2	16.2	23.082	22.8489	22.9038	23.1501	23.1799	23.1272
P51970	NADH dehydrogenase [ubiquinone] 1 alpha subcomplex subunit 8	NDUFA8	-0.302706	-1.23346	0.268005	5	5	26.7	24.6336	24.8124	24.9272	24.8013	24.7029	24.2963
P51991	Heterogeneous nuclear ribonucleoprotein A3	HNRNPA3	-0.113228	-1.08165	0.894157	23	2	48.6	26.3903	25.8555	25.8347	25.3456	25.3713	24.9344
P52179	Myomesin-1	MYOM1	0.98615	1.98089	0.118446	2	2	1.5	22.5091	21.2187	21.6519	21.4527	22.9904	21.7823
P52209	6-phosphogluconate dehydrogenase, decarboxylating	PGD	0.731428	1.66028	0.0564841	20	20	44.7	28.5866	27.7222	28.0393	27.6871	28.6718	28.3846
P52272	Heterogeneous nuclear ribonucleoprotein M	HNRNPM	-0.136608	-1.09932	0.73207	38	38	59.2	26.5242	26.1946	26.3388	26.4599	26.1145	25.9448
P52292	Importin subunit alpha-1	KPNA2	0.147314	1.10751	0.487342	18	18	36.9	28.1206	28.1392	27.9083	28.0429	28.167	28.2448
P52294	Importin subunit alpha-5;Importin subunit alpha-5, N-terminally processed	KPNA1	-0.0323277	-1.02266	0.889036	10	4	21.9	23.5133	23.6305	23.4777	23.6078	23.5203	23.5853
P52298	Nuclear cap-binding protein subunit 2	NCBP2	-0.32659	-1.25405	0.280729	5	5	40.8	21.5301	21.9083	21.6944	21.5918	21.1462	21.5384
P52306	Rap1 GTPase-GDP dissociation stimulator 1	RAP1GDS1	-0.0894438	-1.06396	0.8088	13	13	26.9	24.9856	24.7994	25.3118	25.0694	24.9178	25.0089
P52434	DNA-directed RNA polymerases I, II, and III subunit RPABC3	POLR2H	-1.00844	-2.01173	0.37064	6	6	60	22.5669	22.4533	23.2475	21.9375	19.9976	22.0484
P52565	Rho GDP-dissociation inhibitor 1	ARHGDIA	-0.0910816	-1.06517	0.717573	12	12	51.5	30.4199	30.365	30.5026	30.6554	30.4131	30.4168
P52594	Arf-GAP domain and FG repeat-containing protein 1	AGFG1	0.375774	1.29754	0.0648452	6	6	17	26.1656	25.8473	25.8501	25.8077	26.2028	26.2641
P52597	Heterogeneous nuclear ribonucleoprotein F;Heterogeneous nuclear ribonucleoprotein F, N-terminally processed	HNRNPF	-0.661188	-1.58138	0.0312619	19	17	48.4	27.5405	28.1457	28.2486	28.0622	27.4751	27.4575
P52630	Signal transducer and activator of transcription 2	STAT2	0.0474739	1.03345	0.944419	6	6	9.6	23.6158	23.0848	23.2652	22.9361	23.17	22.6427
P52655	Transcription initiation factor IIA subunit 1;Transcription initiation factor IIA alpha chain;Transcription initiation factor IIA beta chain	GTF2A1	-0.459509	-1.37507	0.444388	2	2	5.9	20.484	20.6758	21.5238	20.1683	20.3625	20.1428
P52701	DNA mismatch repair protein Msh6	MSH6	-0.316264	-1.2451	0.141103	18	18	18.7	25.216	25.4978	25.3834	25.6057	25.1626	25.1596
P52732	Kinesin-like protein KIF11	KIF11	-0.399736	-1.31927	0.216107	12	12	12.4	23.4907	24.0316	24.0473	24.243	23.6234	24.0085
P52735	Guanine nucleotide exchange factor VAV2	VAV2	1.01104	2.01536	0.216267	5	5	11.2	23.1862	20.7905	22.5515	21.7849	22.7552	22.2186
P52758	Ribonuclease UK114	HRSP12	0.323434	1.25131	0.650626	4	4	39.4	20.6973	20.8116	20.5001	19.8647	20.1273	21.3221
P52788	Spermine synthase	SMS	-0.863749	-1.81976	0.0771901	15	15	43.7	27.308	28.3642	27.7349	27.7623	27.0096	26.9526
P52789	Hexokinase-2	HK2	1.11597	2.16741	0.0212346	39	35	45.9	29.0509	28.0949	28.1149	28.167	29.2489	29.425
P52815	39S ribosomal protein L12, mitochondrial	MRPL12	-0.225273	-1.169	0.47829	5	5	35.4	26.6118	26.8024	27.1749	27.1248	26.8032	27.0113
P52888	Thimet oligopeptidase	THOP1	-0.148938	-1.10875	0.655951	16	16	28.6	26.9856	26.9648	26.8086	26.7749	26.5678	26.548
P52907	F-actin-capping protein subunit alpha-1	CAPZA1	-0.0101153	-1.00704	0.974537	16	14	76.9	29.428	29.2802	29.3039	29.2257	29.1696	29.1818
P52943	Cysteine-rich protein 2	CRIP2	2.77962	6.86671	0.040049	4	4	35.6	22.6546	20.8275	18.7183	20.5799	22.8568	22.9531
P52948	Nuclear pore complex protein Nup98-Nup96;Nuclear pore complex protein Nup98;Nuclear pore complex protein Nup96	NUP98	-0.272568	-1.20796	0.801808	34	34	23.6	19.2023	20.51	21.0701	20.4485	21.1916	20.8169
P53004	Biliverdin reductase A	BLVRA	-0.468174	-1.38336	0.210462	12	12	33.4	26.7443	27.0725	27.4356	27.0894	27.0271	26.4216
P53007	Tricarboxylate transport protein, mitochondrial	SLC25A1	0.316961	1.2457	0.445606	3	3	11.3	22.4742	22.777	22.5248	22.3723	23.2397	22.9111
P53041	Serine/threonine-protein phosphatase 5	PPP5C	0.0112572	1.00783	0.969585	11	11	27.1	26.106	26.1538	25.9677	26.1729	26.1793	26.0429
P53350	Serine/threonine-protein kinase PLK1	PLK1	0.934413	1.91111	0.302708	8	8	17.1	21.2457	19.4981	21.5349	20.5781	21.037	22.1318
P53365	Arfaptin-2	ARFIP2	0.192048	1.14238	0.59952	4	4	17.2	21.8364	21.5607	21.8003	21.5933	21.5457	22.1484
P53367	Arfaptin-1	ARFIP1	0.61189	1.52826	0.107994	9	1	34	25.2571	24.5415	24.929	24.7459	25.1657	25.6293
P53367	Arfaptin-1	ARFIP1	-0.838737	-1.78848	0.270578	9	1	36.7	21.869	22.1903	22.0851	22.6192	22.0855	20.4238
P53384	Cytosolic Fe-S cluster assembly factor NUBP1	NUBP1	0.0601126	1.04255	0.762096	5	5	23	24.451	24.4192	24.345	24.4385	24.5124	24.4196
P53396	ATP-citrate synthase	ACLY	0.105456	1.07583	0.62578	42	42	44	29.3357	29.2412	29.1239	29.0653	29.2013	29.2097
P53582	Methionine aminopeptidase 1	METAP1	-0.507728	-1.42181	0.826195	5	5	19.2	20.7699	23.213	23.9421	20.1545	21.3628	23.6537
P53597	Succinyl-CoA ligase [ADP/GDP-forming] subunit alpha, mitochondrial	SUCLG1	0.423065	1.34077	0.0814	5	5	16.5	27.0444	26.6223	26.7623	26.7583	27.1661	27.2015
P53602	Diphosphomevalonate decarboxylase	MVD	0.0217101	1.01516	0.976438	6	6	21.2	22.7803	23.5548	23.342	23.3373	23.8748	23.6442
P53611	Geranylgeranyl transferase type-2 subunit beta	RABGGTB	-0.562151	-1.47647	0.218186	3	3	9.4	23.4975	24.143	23.8615	23.9914	23.8699	22.942
P53618	Coatomer subunit beta	COPB1	0.349837	1.27442	0.411015	31	31	34.3	27.6783	27.9509	27.2131	27.1726	27.9191	27.7887
P53621	Coatomer subunit alpha;Xenin;Proxenin	COPA	-0.189624	-1.14047	0.420007	36	36	33.2	28.4106	28.4601	28.4844	28.3888	28.0825	28.2713
P53634	Dipeptidyl peptidase 1;Dipeptidyl peptidase 1 exclusion domain chain;Dipeptidyl peptidase 1 heavy chain;Dipeptidyl peptidase 1 light chain	CTSC	-0.941031	-1.9199	0.380933	7	7	13.8	22.6302	22.4447	22.8078	21.3363	20.7375	20.3979
P53680	AP-2 complex subunit sigma	AP2S1	-0.418648	-1.33667	0.622771	2	2	15.4	24.2281	24.6984	24.2297	23.9679	24.5517	22.8602
P53701	Cytochrome c-type heme lyase	HCCS	0.228679	1.17176	0.324615	4	4	19.4	23.7219	23.457	23.2959	23.6358	23.6573	23.6956
P53803	DNA-directed RNA polymerases I, II, and III subunit RPABC4	POLR2K	1.16629	2.24434	0.403072	3	3	32.8	19.9773	19.8068	21.4033	18.3957	20.8636	22.2639
P53814	Smoothelin	SMTN	0.788232	1.72696	0.110816	25	25	35.2	20.129	19.1062	19.7532	19.0947	19.8256	20.3643
P53985	Monocarboxylate transporter 1	SLC16A1	0.0335452	1.02352	0.967668	4	4	10.6	23.9394	24.902	24.539	24.1471	24.9292	24.82
P53990	IST1 homolog	IST1	-0.110346	-1.07949	0.629495	7	7	19.1	25.6598	25.5913	25.7556	25.6296	25.4633	25.5223
P53992	Protein transport protein Sec24C	SEC24C	-0.460025	-1.37557	0.15402	19	19	23.4	26.2264	26.5057	26.6568	26.2592	25.8986	25.9166
P53999	Activated RNA polymerase II transcriptional coactivator p15	SUB1	-0.132847	-1.09646	0.703912	11	11	56.7	26.5551	26.6601	26.5247	26.2581	26.2275	26.2619
P54105	Methylosome subunit pICln	CLNS1A	-0.0101153	-1.00704	0.980464	5	5	43.9	25.0537	24.9535	25.0203	25.0926	25.2644	24.7179
P54132	Bloom syndrome protein	BLM	0.358053	1.2817	0.347998	22	22	20.3	25.0285	24.3876	24.096	24.744	24.6974	24.5759
P54136	Arginine--tRNA ligase, cytoplasmic	RARS	-0.00906181	-1.0063	0.980212	39	39	55.8	28.0641	28.3157	28.0622	27.9039	28.2127	27.9778
P54252	Ataxin-3	ATXN3	-0.141228	-1.10284	0.630853	7	7	25.4	22.9123	22.7356	23.084	22.8872	22.7188	22.652
P54577	Tyrosine--tRNA ligase, cytoplasmic;Tyrosine--tRNA ligase, cytoplasmic, N-terminally processed	YARS	0.0718562	1.05107	0.695171	30	30	54.5	28.9864	28.8772	28.9412	28.9928	29.0099	29.0304
P54578	Ubiquitin carboxyl-terminal hydrolase 14	USP14	0.0464147	1.0327	0.838097	24	24	52	27.9213	27.7802	27.8513	27.856	27.7825	27.923
P54619	5-AMP-activated protein kinase subunit gamma-1	PRKAG1	1.02306	2.03222	0.548777	3	3	16.6	23.3481	23.558	22.8431	19.4551	22.7359	22.8414
P54652	Heat shock-related 70 kDa protein 2	HSPA2	0.624873	1.54208	0.601042	35	23	55.9	21.7793	22.7777	22.925	20.8935	23.1374	23.5542
P54709	Sodium/potassium-transporting ATPase subunit beta-3	ATP1B3	0.848796	1.801	0.150887	7	7	32.3	25.7657	25.5457	25.4455	25.6081	26.3637	27.0163
P54725	UV excision repair protein RAD23 homolog A	RAD23A	-0.536455	-1.4504	0.179492	12	10	51	23.2376	23.8701	24.405	24.0192	23.7201	23.7273
P54727	UV excision repair protein RAD23 homolog B	RAD23B	0.0496902	1.03504	0.88068	11	9	28.9	27.7703	27.9944	27.6906	27.8786	28.0524	27.8899
P54819	Adenylate kinase 2, mitochondrial;Adenylate kinase 2, mitochondrial, N-terminally processed	AK2	0.245482	1.18549	0.153733	17	17	72.3	28.8028	28.6207	28.6323	28.5919	28.9238	28.8549
P54886	Delta-1-pyrroline-5-carboxylate synthase;Glutamate 5-kinase;Gamma-glutamyl phosphate reductase	ALDH18A1	-1.0456	-2.06422	0.0288378	28	28	44.5	25.9012	27.1623	27.2423	27.2536	26.3557	26.2644
P54920	Alpha-soluble NSF attachment protein	NAPA	0.12017	1.08686	0.567682	22	22	66.1	28.2099	28.0054	27.9897	27.9338	27.9834	28.096
P55010	Eukaryotic translation initiation factor 5	EIF5	-0.013635	-1.0095	0.96192	21	21	45.5	27.4	27.3434	27.462	27.5208	27.4359	27.4495
P55011	Solute carrier family 12 member 2	SLC12A2	-0.342657	-1.26809	0.636817	7	7	11.1	23.3392	23.7572	24.3612	23.2654	24.0747	22.9419
P55036	26S proteasome non-ATPase regulatory subunit 4	PSMD4	0.154879	1.11333	0.603248	14	12	45.4	28.4661	28.1388	28.4593	28.5695	28.565	28.601
P55039	Developmentally-regulated GTP-binding protein 2	DRG2	0.577895	1.49267	0.0433653	8	8	25.3	24.2796	23.79	23.5617	23.7039	24.2577	24.2519
P55060	Exportin-2	CSE1L	-0.0478617	-1.03373	0.912101	31	31	31.5	28.4274	28.762	28.4461	28.1821	28.4981	28.3212
P55072	Transitional endoplasmic reticulum ATPase	VCP	-0.0952066	-1.06822	0.658679	67	67	72	30.4423	30.4196	30.3833	30.4574	30.287	30.2454
P55084	Trifunctional enzyme subunit beta, mitochondrial;3-ketoacyl-CoA thiolase	HADHB	0.0443796	1.03124	0.857737	22	22	49.8	28.5486	28.366	28.4798	28.4608	28.505	28.3862
P55145	Mesencephalic astrocyte-derived neurotrophic factor	MANF	-0.0183811	-1.01282	0.956415	15	15	56	27.3945	27.4751	27.6549	27.451	27.5695	27.5618
P55196	Afadin	MLLT4	0.1127	1.08125	0.871655	15	15	11.3	24.3705	23.9982	23.3037	23.8075	23.3839	23.6931
P55209	Nucleosome assembly protein 1-like 1	NAP1L1	-0.328124	-1.25538	0.221227	11	4	46.5	27.8244	27.9207	28.1249	28.0369	27.7917	27.4821
P55209	Nucleosome assembly protein 1-like 1	NAP1L1	-0.0951951	-1.06821	0.758171	8	1	31	19.2023	19.2695	19.5296	19.3564	19.471	19.1966
P55210	Caspase-7;Caspase-7 subunit p20;Caspase-7 subunit p11	CASP7	0.00416374	1.00289	0.993411	4	2	22.4	22.4807	22.806	22.6866	22.9014	23.0754	22.8505
P55210	Caspase-7;Caspase-7 subunit p20;Caspase-7 subunit p11	CASP7	-0.681824	-1.60417	0.423215	4	2	20.9	24.8717	24.1893	25.5134	25.6796	23.633	24.8322
P55212	Caspase-6;Caspase-6 subunit p18;Caspase-6 subunit p11	CASP6	-1.00639	-2.00888	0.41993	2	2	6.8	17.1027	18.6274	18.6815	19.1604	19.6862	16.6613
P55263	Adenosine kinase	ADK	0.665741	1.58638	0.100838	10	10	33.8	25.844	24.8422	25.0866	25.0582	25.8333	25.3068
P55265	Double-stranded RNA-specific adenosine deaminase	ADAR	-0.201007	-1.1495	0.816719	42	42	35.3	17.3098	17.5823	18.0448	18.2426	18.6434	17.3135
P55268	Laminin subunit beta-2	LAMB2	0.926909	1.9012	0.500948	24	24	18.1	25.4354	22.7366	24.2333	26.2076	25.6792	24.8436
P55327	Tumor protein D52	TPD52	-0.415845	-1.33408	0.111641	13	13	77.2	27.6037	27.9398	28.097	28.2338	27.6745	27.7449
P55735	Protein SEC13 homolog	SEC13	0.0655168	1.04646	0.776566	8	8	33.9	26.4558	26.3813	26.4741	26.5438	26.558	26.582
P55769	NHP2-like protein 1;NHP2-like protein 1, N-terminally processed	NHP2L1	0.237934	1.1793	0.243232	8	8	53.9	25.4526	25.3029	25.1396	25.3437	25.4815	25.566
P55786	Puromycin-sensitive aminopeptidase	NPEPPS	0.0764891	1.05445	0.777757	30	30	35.7	27.908	27.8317	27.6454	27.6474	27.7521	27.6938
P55795	Heterogeneous nuclear ribonucleoprotein H2	HNRNPH2	-0.320481	-1.24875	0.423496	14	7	39.4	24.5911	24.309	24.8226	24.513	24.1281	23.9641
P55809	Succinyl-CoA:3-ketoacid coenzyme A transferase 1, mitochondrial	OXCT1	1.85202	3.61005	0	9	9	20	27.6146	25.7673	25.457	25.5527	27.3393	27.3791
P55884	Eukaryotic translation initiation factor 3 subunit B	EIF3B	-0.222156	-1.16648	0.223524	24	24	37.5	28.1329	28.2168	28.2988	28.2999	27.9774	28.0387
P55957	BH3-interacting domain death agonist;BH3-interacting domain death agonist p15;BH3-interacting domain death agonist p13;BH3-interacting domain death agonist p11	BID	-0.114679	-1.08273	0.717238	7	7	45.6	25.4032	25.3849	25.2709	25.19	25.0607	25.0379
P56134	ATP synthase subunit f, mitochondrial	ATP5J2	0.23125	1.17385	0.524006	3	2	52.7	24.8053	24.6981	25.1084	24.8069	25.3274	25.1745
P56181			-1.26737	-2.40722	0.0443183	7	7	23.5	23.5405	24.6607	25.4059	25.1404	23.7509	24.1135
P56192	Methionine--tRNA ligase, cytoplasmic	MARS	-0.196722	-1.14609	0.479166	19	19	24.7	26.2744	26.6314	26.2757	26.318	26.285	26.0755
P56211	cAMP-regulated phosphoprotein 19	ARPP19	0.294977	1.22687	0.420045	7	6	68.8	25.0828	24.9907	25.2785	25.2284	25.6952	25.6045
P56377	AP-1 complex subunit sigma-2	AP1S2	-0.326686	-1.25413	0.469116	3	3	21.7	24.1438	25.0232	24.9625	24.5667	24.9631	24.4654
P56385	ATP synthase subunit e, mitochondrial	ATP5I	0.172389	1.12692	0.818837	3	3	31.9	24.368	24.4601	25.1118	23.9903	25.1836	24.5277
P56537	Eukaryotic translation initiation factor 6	EIF6	-0.161914	-1.11877	0.561016	10	10	51	28.392	28.4704	28.2736	28.4462	28.0283	28.2841
P56545	C-terminal-binding protein 2	CTBP2	-0.590052	-1.5053	0.0441655	13	9	31.2	24.3977	24.8846	25.0289	24.8203	24.253	24.313
P56556	NADH dehydrogenase [ubiquinone] 1 alpha subcomplex subunit 6	NDUFA6	-0.389298	-1.30976	0.311624	3	3	20.8	22.9067	23.221	23.8615	23.1842	23.0529	23.1391
P56693	Transcription factor SOX-10	SOX10	0.0597528	1.04229	0.888893	5	5	33.2	26.7801	26.6742	27.1855	26.9303	27.1452	27.0439
P56945	Breast cancer anti-estrogen resistance protein 1	BCAR1	0.384282	1.30521	0.26397	3	3	7.9	22.2588	22.3146	22.2125	22.2312	22.8534	22.799
P57076	UPF0769 protein C21orf59	C21orf59	0.835025	1.78389	0.125656	4	4	26.2	22.273	21.5051	21.9742	22.1743	22.7599	23.1258
P57081	tRNA (guanine-N(7)-)-methyltransferase non-catalytic subunit WDR4	WDR4	-0.462022	-1.37747	0.286285	5	5	15.8	22.1935	22.712	22.857	23.2571	22.3401	22.9065
P57088	Transmembrane protein 33	TMEM33	-1.588	-3.00632	0.548117	5	5	19.8	24.2429	24.2823	22.5493	24.034	23.7667	18.0921
P57105	Synaptojanin-2-binding protein	SYNJ2BP	-0.0419267	-1.02949	0.944495	2	2	17.9	22.0804	21.7053	21.9495	21.4556	21.3958	21.5084
P57678	Gem-associated protein 4	GEMIN4	1.10143	2.14567	0.279101	3	3	3.1	21.3194	20.9612	22.1561	19.9527	22.2428	22.812
P57723	Poly(rC)-binding protein 4	PCBP4	0.162855	1.1195	0.448932	5	4	17.1	24.1442	23.9147	23.9253	24.1611	24.1561	24.1893
P57729	Ras-related protein Rab-38	RAB38	-0.533786	-1.44772	0.237603	4	3	19.4	22.1783	23.3586	22.7199	22.4358	22.3558	22.3789
P57737	Coronin-7	CORO7	0.0915985	1.06555	0.776936	11	1	19.8	20.9651	21.138	20.9409	21.1639	21.2751	21.2773
P57737	Coronin-7	CORO7	0.0262947	1.01839	0.969885	11	1	15.9	23.9123	23.8727	24.6132	23.6969	24.1847	24.1647
P57740	Nuclear pore complex protein Nup107	NUP107	0.678272	1.60022	0.310196	22	22	26.7	22.7948	22.9371	21.3811	21.7296	22.6546	22.6332
P57764	Gasdermin-D	GSDMD	-0.186881	-1.1383	0.40152	3	3	9.1	24.7454	25.1476	24.9313	25.0126	24.9671	24.8185
P57772	Selenocysteine-specific elongation factor	EEFSEC	-0.402854	-1.32212	0.348723	7	7	15.3	22.0236	22.8918	23.0011	22.9105	22.6201	22.9511
P58004	Sestrin-2	SESN2	0.254219	1.19269	0.649311	4	4	8.8	20.9942	21.3762	21.1181	20.3581	21.3802	21.2408
P58107	Epiplakin	EPPK1	2.27074	4.82571	0.498611	43	37	32.2	24.7694	19.1521	18.9036	15.3191	17.5115	17.9062
P58215	Lysyl oxidase homolog 3	LOXL3	1.46097	2.75293	0	16	3	31.6	24.4427	22.956	23.0121	23.0266	24.4371	24.4978
P58215	Lysyl oxidase homolog 3	LOXL3	2.27651	4.84504	0.0238776	15	2	34.4	20.5041	18.8699	18.0254	18.7282	20.6547	21.2943
P58546	Myotrophin	MTPN	0.0101986	1.00709	0.972715	8	8	65.3	28.0299	27.9362	28.1025	27.9056	27.9212	28.0237
P59768	Guanine nucleotide-binding protein G(I)/G(S)/G(O) subunit gamma-2	GNG2	0.493737	1.40809	0.237458	3	3	38	21.7548	21.3538	21.5213	21.1103	22.2341	21.4777
P59998	Actin-related protein 2/3 complex subunit 4	ARPC4	0.0919139	1.06578	0.779729	7	7	44	28.0388	27.7549	27.8275	27.8154	27.6394	27.9954
P60033	CD81 antigen	CD81	-0.0389983	-1.0274	0.974584	4	4	29.7	23.7216	25.3191	24.0928	23.6111	24.8633	24.3212
P60059	Protein transport protein Sec61 subunit gamma	SEC61G	-0.713263	-1.63951	0.167392	2	2	23.5	24.4952	24.8914	24.7212	24.7485	24.2636	23.4625
P60174	Triosephosphate isomerase	TPI1	0.478464	1.39326	0.0639397	22	22	92	31.9091	31.2865	31.4637	31.3296	31.8289	31.7773
P60228	Eukaryotic translation initiation factor 3 subunit E	EIF3E	-0.251912	-1.19078	0.312103	14	14	31.9	26.318	26.856	26.623	26.5136	26.5016	26.4172
P60468	Protein transport protein Sec61 subunit beta	SEC61B	0.00505575	1.00351	0.986568	3	3	37.5	24.4594	24.5186	24.6102	24.4387	24.4941	24.6292
P60510	Serine/threonine-protein phosphatase 4 catalytic subunit	PPP4C	-0.157537	-1.11538	0.712394	9	8	29.6	24.3869	24.9168	24.4248	24.9858	24.78	24.6879
P60520	Gamma-aminobutyric acid receptor-associated protein-like 2	GABARAPL2	0.646947	1.56585	0.0629063	3	3	30.8	22.1295	21.3565	21.2744	21.1665	21.8362	21.7725
P60604	Ubiquitin-conjugating enzyme E2 G2	UBE2G2	-1.90046	-3.73332	0.302611	2	2	24.1	20.4304	23.0474	20.2493	20.0243	20.2122	16.9771
P60660	Myosin light polypeptide 6	MYL6	0.168826	1.12414	0.468965	11	11	51	30.156	29.7938	30.1006	29.9065	30.0442	30.1071
P60709	Actin, cytoplasmic 1;Actin, cytoplasmic 1, N-terminally processed	ACTB	-0.303365	-1.23402	0.295556	38	3	83.7	34.3742	34.5886	34.3352	34.4117	33.9298	34.1214
P60842	Eukaryotic initiation factor 4A-I	EIF4A1	-0.382806	-1.30388	0.118293	31	19	57.4	31.059	31.3158	31.2592	31.2725	30.7899	30.8503
P60866	40S ribosomal protein S20	RPS20	-0.0786037	-1.056	0.859842	8	8	45.4	28.2647	28.1209	28.7653	28.4015	28.3795	28.4076
P60891	Ribose-phosphate pyrophosphokinase 1	PRPS1	-0.03711	-1.02606	0.936478	10	3	41.2	23.7734	24.0511	23.7008	23.467	23.581	23.7531
P60900	Proteasome subunit alpha type-6	PSMA6	0.0210476	1.0147	0.962797	16	16	62.2	27.8128	27.7082	27.4505	27.455	27.3792	27.4849
P60903	Protein S100-A10	S100A10	0.621675	1.53866	0.0747391	3	3	40.2	26.3669	25.8549	26.0395	25.6256	26.5807	26.4374
P60953	Cell division control protein 42 homolog	CDC42	0.127789	1.09262	0.893716	7	6	42.9	24.6007	25.119	24.3318	23.3525	24.1997	24.3863
P60981	Destrin	DSTN	0.990572	1.98697	0.0265672	15	15	68.5	29.4132	28.6969	28.5935	28.6593	29.7979	29.7102
P60983	Glia maturation factor beta	GMFB	-0.193872	-1.14383	0.745727	7	6	53.5	24.1144	24.6494	24.3981	24.8767	25.0341	24.1941
P61006	Ras-related protein Rab-8A	RAB8A	0.273076	1.20838	0.380327	4	2	19.3	23.4677	23.5098	23.1079	23.2885	23.8165	23.4413
P61009	Signal peptidase complex subunit 3	SPCS3	0.61736	1.53407	0.259423	3	3	17.8	24.1704	23.424	22.5812	23.083	23.2892	23.4807
P61011	Signal recognition particle 54 kDa protein	SRP54	-0.181243	-1.13386	0.514964	12	12	33	25.499	25.4965	25.8069	25.72	25.6442	25.3365
P61018	Ras-related protein Rab-4B	RAB4B	0.0805511	1.05742	0.938706	4	3	26.8	20.4426	21.2344	21.6438	20.7007	21.9564	21.4215
P61019	Ras-related protein Rab-2A	RAB2A	0.20643	1.15383	0.758342	12	6	61.8	26.5951	27.4183	26.6647	26.8388	27.5503	27.3956
P61020	Ras-related protein Rab-5B	RAB5B	-0.363169	-1.28625	0.650843	7	5	48.8	22.1515	23.7618	22.4949	22.7408	23.2701	22.4863
P61026	Ras-related protein Rab-10	RAB10	-0.53195	-1.44588	0.657181	6	3	29	24.0709	24.9015	24.0418	23.3101	24.3584	22.2283
P61081	NEDD8-conjugating enzyme Ubc12	UBE2M	0.175357	1.12924	0.419991	7	7	36.1	26.8239	26.4787	26.5797	26.4687	26.5584	26.6709
P61086	Ubiquitin-conjugating enzyme E2 K	UBE2K	-0.285339	-1.2187	0.48604	7	7	34.5	25.009	24.9722	25.3193	24.7878	24.3937	24.8206
P61088	Ubiquitin-conjugating enzyme E2 N	UBE2N	0.0732498	1.05208	0.805372	6	3	46.7	26.9423	26.6134	26.916	26.8099	26.7655	26.8513
P61106	Ras-related protein Rab-14	RAB14	-0.618623	-1.53541	0.363489	14	14	70.2	25.9718	27.7289	26.9807	27.2167	27.4724	26.6262
P61158	Actin-related protein 3	ACTR3	0.14185	1.10332	0.557896	23	23	59.1	28.8671	28.5425	28.5295	28.5747	28.5429	28.6622
P61160	Actin-related protein 2	ACTR2	0.0691764	1.04912	0.852922	12	12	36.3	28.1409	27.8259	27.9084	27.7574	27.6686	27.8897
P61163	Alpha-centractin	ACTR1A	-0.399706	-1.31924	0.33771	8	4	30.3	24.8609	24.6626	24.7428	24.8438	24.088	24.1012
P61201	COP9 signalosome complex subunit 2	COPS2	-0.211219	-1.15767	0.620227	13	13	37	26.6512	26.4507	26.4983	26.3113	25.9182	26.0573
P84077	ADP-ribosylation factor 1;ADP-ribosylation factor 3	ARF1	-0.106997	-1.07698	0.787119	8	5	49.2	26.4982	26.891	26.6782	26.3017	26.4914	26.5604
P61221	ATP-binding cassette sub-family E member 1	ABCE1	0.129835	1.09417	0.794362	22	22	38.9	26.5655	25.9273	26.5088	26.7096	26.4114	26.5584
P61224	Ras-related protein Rap-1b;Ras-related protein Rap-1b-like protein	RAP1B	-0.0110124	-1.00766	0.972374	9	3	49.1	28.7649	28.558	28.6398	28.659	28.5147	28.5442
P61225	Ras-related protein Rap-2b	RAP2B	-1.17739	-2.26167	0.0254035	4	2	25.1	23.1327	24.3207	24.0389	24.2245	23.1524	22.7668
P61247	40S ribosomal protein S3a	RPS3A	-0.138986	-1.10113	0.621988	26	26	61	29.6122	29.7046	29.978	29.6463	29.7523	29.5475
P61254	60S ribosomal protein L26;60S ribosomal protein L26-like 1	RPL26	-0.2101	-1.15677	0.622976	9	9	38.6	26.8742	27.0184	27.6088	26.8825	26.9213	27.084
P61289	Proteasome activator complex subunit 3	PSME3	-0.3821	-1.30324	0.151549	11	11	39.8	27.1103	27.4336	27.5687	27.4548	26.9239	27.2766
P61313	60S ribosomal protein L15	RPL15	-0.107182	-1.07712	0.859517	9	9	32.8	27.0955	26.884	27.3164	26.4824	26.5091	26.7567
P61326	Protein mago nashi homolog	MAGOH	-0.279241	-1.21356	0.34956	8	1	41.8	21.6748	21.828	21.7441	21.9662	21.7476	21.2782
P61353	60S ribosomal protein L27	RPL27	-0.214446	-1.16026	0.600726	8	8	49.3	27.8403	27.7435	28.126	27.5077	27.4872	27.4064
P61421	V-type proton ATPase subunit d 1	ATP6V0D1	0.474936	1.38986	0.288214	8	8	26.2	25.5294	24.9618	24.5335	24.3641	24.9552	24.7996
P61513	60S ribosomal protein L37a	RPL37A	0.0806561	1.0575	0.896361	5	5	59.8	24.2909	24.1037	24.966	24.0509	24.6145	24.4572
P61586	Transforming protein RhoA	RHOA	0.212072	1.15835	0.373252	10	3	52.3	26.7557	26.5019	26.3056	26.5704	26.724	26.5344
P61601	Neurocalcin-delta	NCALD	0.411318	1.3299	0.320225	3	2	16.6	22.201	21.3746	21.2361	21.251	21.4779	21.4168
P61604	10 kDa heat shock protein, mitochondrial	HSPE1	0.602462	1.51831	0.0881159	12	12	80.4	29.9251	29.4506	29.7369	29.4361	30.278	30.2279
P61619	Protein transport protein Sec61 subunit alpha isoform 1;Protein transport protein Sec61 subunit alpha isoform 2	SEC61A1	-0.131212	-1.09521	0.83373	8	8	14.1	23.3682	24.1966	24.1851	23.8377	24.0808	24.3768
P61758	Prefoldin subunit 3	VBP1	0.266015	1.20248	0.375068	9	9	45.7	26.3949	25.8937	26.3362	26.2182	26.2761	26.5752
P61764	Syntaxin-binding protein 1	STXBP1	-0.396745	-1.31653	0.105481	22	22	42.8	26.1705	26.3678	26.5845	26.5361	26.1043	26.0234
P61803	Dolichyl-diphosphooligosaccharide--protein glycosyltransferase subunit DAD1	DAD1	0.340327	1.26604	0.74305	2	2	19.5	21.4909	20.5259	21.984	21.8513	21.2295	22.6617
P61916	Epididymal secretory protein E1	NPC2	0.398496	1.31813	0.251238	7	7	50.3	23.9846	23.6454	23.3228	23.8746	23.8413	24.2123
P61923	Coatomer subunit zeta-1	COPZ1	0.219665	1.16446	0.377183	8	8	39	26.4219	26.4926	26.1689	26.2652	26.5292	26.6346
P61960	Ubiquitin-fold modifier 1	UFM1	0.669664	1.5907	0.143741	2	2	31.8	23.6562	22.9806	23.6564	23.173	24.224	23.9388
P61962	DDB1- and CUL4-associated factor 7	DCAF7	-0.0724176	-1.05148	0.876111	4	4	16.1	22.7204	22.8375	22.5455	22.4057	22.6474	22.2037
P61964	WD repeat-containing protein 5	WDR5	-0.481464	-1.39616	0.0951503	7	7	32	23.3494	24.077	24.0002	23.7835	23.5331	23.5337
P61966	AP-1 complex subunit sigma-1A	AP1S1	-0.188552	-1.13962	0.764488	3	3	21.5	21.4653	21.6488	22.5844	21.7511	21.9738	21.9795
P61970	Nuclear transport factor 2	NUTF2	0.116302	1.08395	0.683444	3	3	38.6	25.6838	25.6449	25.5771	25.3046	25.6502	25.5415
P61978	Heterogeneous nuclear ribonucleoprotein K	HNRNPK	-0.144173	-1.1051	0.403623	36	2	65.2	30.1694	30.2076	30.276	30.2469	30.1092	30.0194
P61981	14-3-3 protein gamma;14-3-3 protein gamma, N-terminally processed	YWHAG	-0.203319	-1.15134	0.71266	16	9	52.2	30.1303	29.6422	29.8242	29.7872	29.376	29.1374
P62070	Ras-related protein R-Ras2	RRAS2	-0.248531	-1.188	0.799782	4	2	27.5	19.9396	20.645	21.4592	21.3512	21.1049	21.6654
P62081	40S ribosomal protein S7	RPS7	-1.03193	-2.04476	0.107722	16	16	71.1	27.5389	28.2944	27.7407	27.8738	26.8786	26.3955
P62136	Serine/threonine-protein phosphatase PP1-alpha catalytic subunit	PPP1CA	-0.0739231	-1.05258	0.905959	15	5	47.3	26.8199	26.2396	26.7566	26.3383	26.3878	25.9049
P62140	Serine/threonine-protein phosphatase PP1-beta catalytic subunit	PPP1CB	-0.238764	-1.17998	0.347129	14	5	44.6	25.8254	26.098	26.0202	26.3727	25.9324	26.0168
P62166	Neuronal calcium sensor 1	NCS1	0.0954583	1.0684	0.772939	2	2	12.1	22.1891	22.3504	22.1891	22.4073	22.5492	22.4949
P62191	26S protease regulatory subunit 4	PSMC1	-0.015117	-1.01053	0.968395	32	32	63.6	27.82	27.7038	27.9912	27.6111	27.761	27.6797
P62195	26S protease regulatory subunit 8	PSMC5	0.0149352	1.01041	0.954762	27	26	68	28.2876	28.2473	28.2834	28.2116	28.1815	28.318
P62241	40S ribosomal protein S8	RPS8	-0.252763	-1.19149	0.307911	19	19	62	29.9036	30.1977	30.4241	30.0677	29.9766	30.051
P62244	40S ribosomal protein S15a	RPS15A	-0.0190137	-1.01327	0.971057	9	9	50	28.084	27.828	28.3564	28.4602	28.3255	28.1781
P62249	40S ribosomal protein S16	RPS16	-0.0742842	-1.05284	0.868499	16	16	59.6	28.4499	28.2477	28.9	28.5649	28.5292	28.5107
P62253	Ubiquitin-conjugating enzyme E2 G1;Ubiquitin-conjugating enzyme E2 G1, N-terminally processed	UBE2G1	-0.40558	-1.32462	0.498943	2	2	6.5	21.5639	21.3928	21.8164	21.5504	21.5458	20.4331
P62258	14-3-3 protein epsilon	YWHAE	-0.468401	-1.38358	0.108012	27	25	81.2	31.9992	32.188	32.2647	32.3246	31.6433	31.7297
P62263	40S ribosomal protein S14	RPS14	-0.115728	-1.08352	0.796974	11	11	42.4	29.0335	28.7806	29.4823	29.2594	29.0679	29.0737
P62266	40S ribosomal protein S23	RPS23	-0.00360552	-1.0025	0.99623	5	5	18.9	25.7535	26.0295	26.4358	26.2678	26.4454	26.5234
P62269	40S ribosomal protein S18	RPS18	-0.0767962	-1.05467	0.875513	15	15	57.2	27.9157	27.6658	28.2539	27.6561	27.8489	27.5809
P62277	40S ribosomal protein S13	RPS13	-0.151462	-1.11069	0.702711	18	18	64.9	28.7563	28.7375	29.2716	28.6737	28.7937	28.6785
P62280	40S ribosomal protein S11	RPS11	-0.125364	-1.09078	0.743941	20	20	75.9	28.5023	28.4539	29.0265	28.668	28.6614	28.6086
P62304	Small nuclear ribonucleoprotein E	SNRPE	-1.08144	-2.11615	0.0376697	3	3	29.3	22.4527	23.58	23.277	23.7065	22.671	22.1955
P62306	Small nuclear ribonucleoprotein F	SNRPF	-2.33305	-5.03869	0.262621	3	3	32.6	22.5773	22.6049	21.4923	21.7697	19.3527	16.9378
P62310	U6 snRNA-associated Sm-like protein LSm3	LSM3	-0.0577501	-1.04084	0.830289	5	5	43.1	24.4154	24.6637	24.4566	24.6129	24.5745	24.57
P62314	Small nuclear ribonucleoprotein Sm D1	SNRPD1	-0.433734	-1.35073	0.437266	5	5	42	24.3494	23.8334	24.8129	24.629	23.5927	24.032
P62316	Small nuclear ribonucleoprotein Sm D2	SNRPD2	0.341224	1.26683	0.838736	11	11	71.2	20.4807	20.0814	18.0165	20.5221	18.5355	20.6275
P62318	Small nuclear ribonucleoprotein Sm D3	SNRPD3	0.317945	1.24655	0.464399	9	9	64.2	26.1052	25.2286	25.9935	26.0144	25.9535	26.1317
P62328	Thymosin beta-4;Hematopoietic system regulatory peptide	TMSB4X	-0.605628	-1.52164	0.157268	4	4	75	28.066	28.6977	29.284	28.7029	28.5609	28.2408
P62330	ADP-ribosylation factor 6	ARF6	-0.215129	-1.16081	0.842132	2	2	12.6	20.6558	20.6642	19.449	19.6266	19.4138	19.0248
P62333	26S protease regulatory subunit 10B	PSMC6	-0.125561	-1.09093	0.484482	22	22	68.6	27.5861	27.6711	27.5909	27.6463	27.5073	27.4382
P62424	60S ribosomal protein L7a	RPL7A	-0.318661	-1.24717	0.199406	23	23	51.9	29.6598	29.9878	30.2341	29.9497	29.7093	29.8464
P62495	Eukaryotic peptide chain release factor subunit 1	ETF1	-0.0186907	-1.01304	0.944679	19	19	44.2	27.4471	27.4281	27.5342	27.4532	27.3723	27.5399
P62633	Cellular nucleic acid-binding protein	CNBP	-0.140706	-1.10244	0.729118	6	2	40	26.1936	26.3997	26.8393	26.3932	26.3872	26.6292
P62633	Cellular nucleic acid-binding protein	CNBP	-0.15062	-1.11005	0.68477	6	2	40.4	22.9848	23.2292	23.5736	23.2497	23.1596	23.4563
P62701	40S ribosomal protein S4, X isoform	RPS4X	-0.037096	-1.02605	0.938417	22	10	64.3	28.2028	27.9433	28.4563	28.0208	28.2133	27.893
P62714	Serine/threonine-protein phosphatase 2A catalytic subunit beta isoform	PPP2CB	0.62837	1.54582	0.0557111	8	1	34	23.9149	23.2384	23.3242	23.3362	24.1157	23.7533
P62750	60S ribosomal protein L23a	RPL23A	-0.141444	-1.10301	0.669667	8	8	41.7	28.185	28.3982	28.7437	28.3969	28.4284	28.501
P62753	40S ribosomal protein S6	RPS6	-0.215967	-1.16148	0.478245	16	16	30.9	28.6758	28.9979	29.2958	29.1329	29.0166	29.0862
P62805	Histone H4	HIST1H4A	0.0426903	1.03003	0.979249	15	15	68	28.1812	26.1666	27.0922	26.3431	25.5177	26.031
P62820	Ras-related protein Rab-1A	RAB1A	-0.0411574	-1.02894	0.963376	11	4	60	25.6102	26.6344	26.2247	25.9142	26.8639	26.1758
P62826	GTP-binding nuclear protein Ran	RAN	0.0135555	1.00944	0.967733	9	9	35.2	30.1169	30.1079	30.2909	30.278	30.2216	30.3789
P62829	60S ribosomal protein L23	RPL23	-0.3161	-1.24496	0.527843	12	12	55	27.391	27.347	28.2697	27.3437	27.3418	27.2794
P62834	Ras-related protein Rap-1A	RAP1A	0.244569	1.18474	0.329624	9	3	44	23.3759	22.9481	23.202	22.8803	23.2204	23.1678
P62841	40S ribosomal protein S15	RPS15	0.368036	1.29059	0.098	2	2	9	26.678	26.232	26.2939	26.1652	26.5138	26.6034
P62847	40S ribosomal protein S24	RPS24	-0.403602	-1.32281	0.157498	7	7	33.8	26.728	26.8591	27.2376	26.9482	26.5395	26.5666
P62851	40S ribosomal protein S25	RPS25	-0.277241	-1.21188	0.287368	7	7	30.4	28.5545	28.6036	28.9913	28.7087	28.4072	28.5102
P62854	40S ribosomal protein S26;Putative 40S ribosomal protein S26-like 1	RPS26	0.130264	1.09449	0.858648	4	4	31.3	27.0726	26.8654	27.6589	26.4288	27.3129	26.9585
P62857	40S ribosomal protein S28	RPS28	-0.265354	-1.20193	0.503513	6	6	56.5	26.9847	27.5151	27.8522	27.4716	27.6391	27.4191
P62861	40S ribosomal protein S30	FAU	0.280319	1.21446	0.569975	3	3	20.3	24.9606	24.7224	25.2934	24.2833	25.1227	25.0567
P62873	Guanine nucleotide-binding protein G(I)/G(S)/G(T) subunit beta-1	GNB1	-0.208299	-1.15533	0.329108	11	8	28.3	27.7285	27.7795	27.8728	28.047	27.6308	27.715
P62877	E3 ubiquitin-protein ligase RBX1;E3 ubiquitin-protein ligase RBX1, N-terminally processed	RBX1	0.145101	1.10581	0.446203	4	4	32.4	25.8608	25.7333	25.6405	25.7569	25.7669	25.9384
P62879	Guanine nucleotide-binding protein G(I)/G(S)/G(T) subunit beta-2	GNB2	-0.443812	-1.36019	0.0981338	10	4	26.8	26.7096	26.9881	27.0943	27.3035	26.6856	26.6592
P62888	60S ribosomal protein L30	RPL30	-0.297897	-1.22935	0.43576	8	8	62.6	28.1872	28.3457	29.0201	28.3948	28.3385	28.3411
P62899	60S ribosomal protein L31	RPL31	0.459644	1.3752	0.420177	10	10	52.8	25.5061	25.4841	25.6387	25.9293	26.1697	26.7553
P62906	60S ribosomal protein L10a	RPL10A	-0.145786	-1.10633	0.630059	14	14	46.1	29.1153	29.1615	29.5865	29.3136	29.2238	29.2852
P62910	60S ribosomal protein L32	RPL32	-0.0372855	-1.02618	0.944459	8	8	51.1	27.724	27.7783	27.9422	27.5525	28.0412	27.3959
P62913	60S ribosomal protein L11	RPL11	-0.180598	-1.13335	0.590019	8	2	35.4	28.1335	28.3144	28.5599	28.742	28.4547	28.4863
P62917	60S ribosomal protein L8	RPL8	-0.093448	-1.06692	0.779636	19	19	54.5	28.2982	28.5774	28.6962	28.3613	28.4491	28.6071
P62937	Peptidyl-prolyl cis-trans isomerase A;Peptidyl-prolyl cis-trans isomerase A, N-terminally processed	PPIA	-0.487467	-1.40198	0.0814595	19	16	93.9	32.3135	32.6491	32.5838	32.6397	32.0928	32.004
P62942	Peptidyl-prolyl cis-trans isomerase FKBP1A	FKBP1A	0.415826	1.33406	0.133684	6	6	50	30.1895	29.8425	29.9969	29.8767	30.524	30.2501
P62979	Ubiquitin-40S ribosomal protein S27a;Ubiquitin;40S ribosomal protein S27a	RPS27A	-0.254852	-1.19321	0.261117	13	3	60.3	30.6044	30.8045	30.7	30.6274	30.3541	30.4089
P62993	Growth factor receptor-bound protein 2	GRB2	0.168486	1.12388	0.456842	7	7	45.6	25.3314	25.118	25.1706	25.2728	25.5017	25.2337
P62995	Transformer-2 protein homolog beta	TRA2B	0.452183	1.36811	0.71084	12	12	48.9	18.3177	16.3619	16.719	18.5254	16.8607	17.7845
P63000	Ras-related C3 botulinum toxin substrate 1;Ras-related C3 botulinum toxin substrate 3	RAC1	0.109912	1.07916	0.818095	8	3	49.5	27.0398	27.4541	26.899	26.8574	27.4029	27.0975
P63010	AP-2 complex subunit beta	AP2B1	0.334164	1.26065	0.152465	27	14	30.4	27.3999	27.222	27.0448	26.929	27.3855	27.413
P63027	Vesicle-associated membrane protein 2	VAMP2	-0.109373	-1.07876	0.894697	5	3	60.3	25.3758	26.5627	26.341	26.1594	26.6826	26.6765
P63092	Guanine nucleotide-binding protein G(s) subunit alpha isoforms short;Guanine nucleotide-binding protein G(s) subunit alpha isoforms XLas	GNAS	-0.058375	-1.04129	0.827269	11	10	28.8	25.1257	25.069	25.0313	25.0514	24.8503	25.0005
P63096	Guanine nucleotide-binding protein G(i) subunit alpha-1	GNAI1	0.667877	1.58873	0.341687	6	1	17.8	20.4401	18.9519	20.5597	19.2134	20.1751	20.1134
P63104	14-3-3 protein zeta/delta	YWHAZ	0.187897	1.1391	0.378545	24	19	77.6	32.1125	32.0886	31.9941	32.1207	32.3615	32.293
P63151	Serine/threonine-protein phosphatase 2A 55 kDa regulatory subunit B alpha isoform	PPP2R2A	0.0791175	1.05637	0.8645	16	16	34.2	26.4458	26.4466	26.0485	25.9252	26.0199	26.1921
P63165	Small ubiquitin-related modifier 1	SUMO1	-0.173358	-1.12768	0.550584	5	5	43.6	24.27	24.394	24.7315	24.5594	24.574	24.3209
P63167	Dynein light chain 1, cytoplasmic	DYNLL1	-0.246881	-1.18664	0.504506	5	2	64	27.0044	27.3433	26.9522	27.0638	27.0749	26.5394
P63172	Dynein light chain Tctex-type 1	DYNLT1	1.33946	2.53057	0.461095	2	2	33.6	22.2227	22.8732	19.4668	18.2553	21.0979	21.2932
P63173	60S ribosomal protein L38	RPL38	0.0706603	1.0502	0.923633	8	8	60	25.4999	25.3264	26.3533	25.326	25.829	25.8888
P63208	S-phase kinase-associated protein 1	SKP1	0.0776749	1.05532	0.834182	9	9	54.6	27.9324	27.5622	27.5989	27.5147	27.5101	27.4662
P63220	40S ribosomal protein S21	RPS21	-0.441332	-1.35786	0.288557	8	8	65.1	27.0926	27.5563	28.2419	27.6433	27.5481	27.4768
P63241	Eukaryotic translation initiation factor 5A-1;Eukaryotic translation initiation factor 5A-1-like	EIF5A	-0.260605	-1.19798	0.253513	16	8	70.8	30.249	30.2868	30.4026	30.3244	30.006	29.9769
P63244	Guanine nucleotide-binding protein subunit beta-2-like 1;Guanine nucleotide-binding protein subunit beta-2-like 1, N-terminally processed	GNB2L1	-0.360884	-1.28421	0.175175	23	23	75.7	29.7735	30.0039	30.0098	29.9217	29.3976	29.6816
P63261	Actin, cytoplasmic 2;Actin, cytoplasmic 2, N-terminally processed	ACTG1	0.135532	1.0985	0.813313	37	2	83.7	27.2698	27.4343	27.5967	27.8251	27.8162	28.1767
P63279	SUMO-conjugating enzyme UBC9	UBE2I	-0.0878563	-1.06279	0.869937	5	5	27.2	25.0452	24.71	24.8772	24.506	24.2916	24.4929
P63313	Thymosin beta-10	TMSB10	1.09409	2.13478	0.0284928	5	5	81.8	27.5405	26.6945	26.6442	26.7929	28.0171	27.8563
P67775	Serine/threonine-protein phosphatase 2A catalytic subunit alpha isoform	PPP2CA	-0.0845019	-1.06032	0.775846	9	2	35.3	25.5099	25.3076	25.4942	25.4666	25.2925	25.2125
P67809	Nuclease-sensitive element-binding protein 1	YBX1	-0.0612609	-1.04338	0.869049	15	8	66	29.0458	29.1051	29.2626	29.4838	29.2709	29.351
P67812	Signal peptidase complex catalytic subunit SEC11A	SEC11A	0.00858243	1.00597	0.988153	5	5	19.5	23.2125	23.8301	23.2738	23.134	23.5937	23.4575
P67870	Casein kinase II subunit beta	CSNK2B	-1.12615	-2.18275	0.22627	5	5	33.5	24.1196	24.1883	24.6579	23.8677	23.2926	21.9232
P67936	Tropomyosin alpha-4 chain	TPM4	0.441996	1.35848	0.106829	27	17	75.8	30.5459	29.8514	29.9862	30.1439	30.3824	30.3793
P68133	Actin, alpha skeletal muscle;Actin, alpha cardiac muscle 1;Actin, gamma-enteric smooth muscle;Actin, aortic smooth muscle	ACTA1	-0.479451	-1.39421	0.363667	24	5	46.2	30.1217	30.0308	30.1298	29.7132	29.301	29.0127
P68036	Ubiquitin-conjugating enzyme E2 L3	UBE2L3	-0.136475	-1.09922	0.758251	10	10	54.2	25.8843	26.1542	25.8764	25.5249	25.7535	25.5083
P68104	Elongation factor 1-alpha 1;Putative elongation factor 1-alpha-like 3	EEF1A1	0.239199	1.18034	0.247844	30	16	62.3	32.866	32.6071	32.7009	32.6171	32.771	33.0058
P68366	Tubulin alpha-4A chain	TUBA4A	-0.109702	-1.07901	0.84168	24	4	62.1	28.4254	28.375	27.8015	28.192	27.784	27.83
P68371	Tubulin beta-4B chain	TUBB4B	0.0188077	1.01312	0.943897	35	2	63.4	32.4054	32.3851	32.2547	32.2856	32.2683	32.3081
P68400	Casein kinase II subunit alpha;Casein kinase II subunit alpha 3	CSNK2A1	-0.293214	-1.22537	0.701222	11	11	40.7	25.8204	25.9777	25.5408	25.1637	24.4921	25.49
P68402	Platelet-activating factor acetylhydrolase IB subunit beta	PAFAH1B2	0.122935	1.08895	0.575826	4	4	24.9	25.0502	24.722	24.8926	24.8234	24.8884	24.8682
Q71DI3	Histone H3.2;Histone H3.3;Histone H3.1;Histone H3.1t;Histone H3.3C	HIST2H3A	-0.0951767	-1.0682	0.962891	9	9	34.6	25.9601	23.6796	24.7776	24.0984	22.0993	24.2107
P78318	Immunoglobulin-binding protein 1	IGBP1	0.167716	1.12328	0.484073	8	8	31.6	25.6254	25.5317	25.7025	25.6266	25.8245	25.914
P78324	Tyrosine-protein phosphatase non-receptor type substrate 1	SIRPA	-0.0366173	-1.02571	0.897582	6	6	22.7	25.5318	25.7038	25.4651	25.7142	25.5789	25.6626
P78330	Phosphoserine phosphatase	PSPH	-0.738743	-1.66872	0.151703	7	7	27.6	25.5992	25.989	26.1596	25.8519	24.6776	25.5075
P78344	Eukaryotic translation initiation factor 4 gamma 2	EIF4G2	-0.11049	-1.07959	0.682019	28	28	36.1	26.3016	26.1569	26.4571	26.4282	26.1894	26.2197
P78346	Ribonuclease P protein subunit p30	RPP30	-0.519905	-1.43386	0.714757	7	7	34	18.9741	19.584	21.4415	19.5131	18.9549	21.0499
P78347	General transcription factor II-I	GTF2I	-0.975478	-1.96629	0.0422472	40	38	41.1	24.9229	25.4308	25.8771	25.8841	24.766	24.5768
P78356	Phosphatidylinositol 5-phosphate 4-kinase type-2 beta	PIP4K2B	0.19478	1.14455	0.602863	4	1	11.5	20.4782	20.4921	20.6099	20.3373	21.0317	20.5138
P78357	Contactin-associated protein 1	CNTNAP1	0.991929	1.98884	0.284981	8	8	7.9	21.8153	21.2094	21.5391	19.683	21.1117	22.4803
P78362	SRSF protein kinase 2;SRSF protein kinase 2 N-terminal;SRSF protein kinase 2 C-terminal	SRPK2	-0.448979	-1.36507	0.399535	11	9	18.5	22.0813	22.8185	23.5205	22.9402	22.9623	22.8887
P78371	T-complex protein 1 subunit beta	CCT2	-0.187342	-1.13866	0.377588	37	37	63.9	30.8361	31.0162	30.8385	30.9505	30.6224	30.7847
P78395	Melanoma antigen preferentially expressed in tumors	PRAME	-1.34273	-2.53631	0.148463	2	2	6.1	18.8042	19.6036	20.8215	18.8333	18.4713	17.9546
P78406	mRNA export factor	RAE1	-0.0363471	-1.02551	0.962837	10	10	39.1	24.2218	24.183	23.6902	23.403	23.7286	23.2167
P78417	Glutathione S-transferase omega-1	GSTO1	-0.662757	-1.58311	0.0659524	14	14	44	28.948	29.3378	29.572	29.3291	28.7367	28.5659
P78527	DNA-dependent protein kinase catalytic subunit	PRKDC	-0.40015	-1.31965	0.288441	181	181	40	27.2138	27.6533	27.7263	27.1828	27.3136	26.8345
P78539	Sushi repeat-containing protein SRPX	SRPX	0.287444	1.22048	0.412439	2	2	6.6	22.2463	21.481	21.5765	21.7405	21.7743	21.6397
P78559	Microtubule-associated protein 1A;MAP1A heavy chain;MAP1 light chain LC2	MAP1A	-1.36897	-2.58286	0.263536	7	6	3.4	18.3392	21.1422	21.5787	21.3755	20.0886	21.5618
P80217	Interferon-induced 35 kDa protein	IFI35	-0.373172	-1.2952	0.230224	5	5	19.2	22.5133	23.2794	23.1936	23.0923	22.9935	22.9391
P80303	Nucleobindin-2;Nesfatin-1	NUCB2	0.501763	1.41594	0.0929372	15	15	39.3	26.7556	26.1399	26.3317	26.4716	26.9309	26.7619
P81605	Dermcidin;Survival-promoting peptide;DCD-1	DCD	-0.290769	-1.22329	0.793488	8	2	52.7	23.0745	24.3389	23.085	24.1573	23.0063	24.6281
P82094	TATA element modulatory factor	TMF1	0.080637	1.05748	0.797566	14	14	17.8	23.4098	23.0682	23.4483	23.328	23.3621	23.3145
P82650	28S ribosomal protein S22, mitochondrial	MRPS22	-0.929075	-1.90405	0.0927797	12	12	38.6	25.8139	26.2677	26.9309	26.4001	25.8158	25.1818
P82663	28S ribosomal protein S25, mitochondrial	MRPS25	0.311115	1.24067	0.816386	2	2	16.8	23.7392	21.906	22.314	22.5916	22.9004	21.1053
P82664	28S ribosomal protein S10, mitochondrial	MRPS10	1.73255	3.32315	0.186411	2	2	14.9	19.964	17.6481	20.2237	19.8844	21.1652	21.8246
P82673	28S ribosomal protein S35, mitochondrial	MRPS35	0.157237	1.11515	0.615764	7	7	26.9	24.586	24.294	24.642	24.6975	24.695	24.8241
P82675	28S ribosomal protein S5, mitochondrial	MRPS5	-0.304179	-1.23472	0.272708	6	6	14.2	24.1094	24.0831	24.3361	24.2342	23.7119	23.9195
P82909	28S ribosomal protein S36, mitochondrial	MRPS36	-0.562246	-1.47657	0.21375	4	4	43.7	22.3289	22.9771	23.6567	23.0116	22.8779	22.7517
P82912	28S ribosomal protein S11, mitochondrial	MRPS11	0.0311941	1.02186	0.962612	4	4	25.4	23.3794	23.819	24.1305	23.8104	24.1418	24.3322
P82914	28S ribosomal protein S15, mitochondrial	MRPS15	-0.34469	-1.26988	0.198095	6	6	19.5	23.5391	23.7968	24.1116	23.8488	23.7132	23.4708
P82921	28S ribosomal protein S21, mitochondrial	MRPS21	-0.202605	-1.15077	0.895208	2	2	29.9	20.7409	19.8525	21.3397	19.0293	20.1507	18.7222
P82930	28S ribosomal protein S34, mitochondrial	MRPS34	-0.278467	-1.21291	0.34795	4	4	29.4	22.2057	22.5657	22.4941	22.0877	22.071	22.0355
P82933	28S ribosomal protein S9, mitochondrial	MRPS9	-0.22191	-1.16628	0.463587	6	6	13.1	24.1794	24.1452	24.22	24.1785	24.0317	23.667
P82979	SAP domain-containing ribonucleoprotein	SARNP	0.399349	1.31891	0.420045	10	10	40	25.7	24.5785	24.8121	25.461	25.2624	25.0872
P83111	Serine beta-lactamase-like protein LACTB, mitochondrial	LACTB	0.0640691	1.04541	0.946918	5	5	11.9	20.4182	20.5597	21.6319	20.5274	21.1261	21.367
P83731	60S ribosomal protein L24	RPL24	-0.363069	-1.28616	0.176502	6	6	31.2	28.3286	28.72	28.9417	28.5378	28.3823	28.3994
P83876	Thioredoxin-like protein 4A	TXNL4A	-0.066431	-1.04712	0.948485	4	4	31	22.5615	22.1498	22.5868	21.4818	22.1872	21.2704
Q969Q0	60S ribosomal protein L36a-like;60S ribosomal protein L36a	RPL36AL	0.710015	1.63582	0.324404	7	7	40.6	22.8362	21.8208	23.0914	23.0553	23.9089	23.3524
P83916	Chromobox protein homolog 1	CBX1	-2.91554	-7.5451	0.0668915	8	7	56.2	22.0598	23.525	23.4551	23.7288	21.0631	18.8393
P84022	Mothers against decapentaplegic homolog 3	SMAD3	0.43357	1.35057	0.149002	5	1	11.5	24.3696	24.0364	24.0667	23.6606	24.4108	24.284
P84085	ADP-ribosylation factor 5	ARF5	-0.634095	-1.55196	0.365711	5	2	37.2	21.7204	22.4527	22.2448	22.8521	22.7699	21.1569
P84090	Enhancer of rudimentary homolog	ERH	0.440304	1.35689	0.565195	5	5	49	22.189	21.1499	20.3587	21.4889	20.8695	21.2599
P84095	Rho-related GTP-binding protein RhoG	RHOG	-0.412333	-1.33084	0.523578	10	9	51.8	23.6546	24.0245	23.7691	24.3855	24.3173	22.9702
P84098	60S ribosomal protein L19	RPL19	-0.386694	-1.30739	0.165034	11	11	41.3	27.0721	27.461	27.7501	27.5051	27.1279	27.3561
P84103	Serine/arginine-rich splicing factor 3	SRSF3	-0.231194	-1.17381	0.638996	8	7	54.8	24.5291	24.0485	24.6022	24.7232	24.2637	23.8875
P84157	Matrix-remodeling-associated protein 7	MXRA7	0.0229085	1.01601	0.962912	3	2	27.5	24.1635	24.5013	24.3323	24.2464	24.7022	24.2831
P85037	Forkhead box protein K1	FOXK1	0.268081	1.2042	0.586554	11	11	15.4	21.6722	21.186	21.3534	22.0122	21.6	22.0836
P86791	Vacuolar fusion protein CCZ1 homolog;Vacuolar fusion protein CCZ1 homolog B	CCZ1	-0.301488	-1.23241	0.164721	3	3	8.3	21.6131	21.9346	21.8893	21.8211	21.4503	21.6773
P98082	Disabled homolog 2	DAB2	0.150579	1.11001	0.82504	16	16	28.3	24.4441	24.4451	25.175	24.9252	25.1515	25.4014
P98155	Very low-density lipoprotein receptor	VLDLR	1.03476	2.04877	0.0552047	4	4	7.1	22.5615	21.8251	21.9999	21.9691	23.3583	22.9786
P98160	Basement membrane-specific heparan sulfate proteoglycan core protein;Endorepellin;LG3 peptide	HSPG2	2.24141	4.72859	0.121779	34	34	11.8	23.1386	20.8926	21.6259	23.4312	25.3783	24.1569
P98171	Rho GTPase-activating protein 4	ARHGAP4	-0.343873	-1.26916	0.818531	10	10	16.8	18.4717	20.2813	19.9236	20.8306	20.0235	21.5087
P98175	RNA-binding protein 10	RBM10	-0.734045	-1.6633	0.203595	35	6	36.4	18.9625	19.3973	20.1742	18.982	18.8916	18.4973
P98194	Calcium-transporting ATPase type 2C member 1	ATP2C1	-0.740619	-1.67089	0.244837	9	9	16.1	23.1311	24.5763	24.7088	24.1336	24.4835	23.5824
P98196	Probable phospholipid-transporting ATPase IH;Phospholipid-transporting ATPase IG	ATP11A	-0.317727	-1.24637	0.581239	4	2	3.7	21.1577	21.9132	22.4293	21.5443	22.0129	21.7631
P99999	Cytochrome c	CYCS	0.378591	1.30007	0.088555	12	10	63.8	27.8961	27.5311	27.5768	27.6705	28.0184	27.9995
Q00013	55 kDa erythrocyte membrane protein	MPP1	-1.04588	-2.06463	0.0211034	4	4	13.1	22.3007	23.4936	23.448	23.4758	22.3549	22.6242
Q00059	Transcription factor A, mitochondrial	TFAM	-0.238958	-1.18014	0.498902	10	10	30.1	24.0755	24.2585	24.7091	24.6292	24.2764	24.528
Q00169	Phosphatidylinositol transfer protein alpha isoform	PITPNA	-0.188657	-1.1397	0.363287	10	8	44.4	25.0552	25.1999	25.2099	25.0543	24.9932	24.8496
Q00325	Phosphate carrier protein, mitochondrial	SLC25A3	0.156404	1.11451	0.813242	8	8	14.1	26.1322	26.7351	26.6857	26.5646	27.1427	27.1797
Q00341	Vigilin	HDLBP	0.0600586	1.04251	0.84793	66	66	50.2	28.9982	28.8685	29.0732	29.174	29.0961	29.2017
Q00403	Transcription initiation factor IIB	GTF2B	-0.234746	-1.1767	0.548662	8	8	34.5	23.3647	23.078	23.2161	23.302	22.6765	22.8507
Q00534	Cyclin-dependent kinase 6	CDK6	-0.804287	-1.74628	0.243156	12	11	43.9	22.6392	22.8775	23.4506	23.4421	21.6171	23.101
Q00535	Cyclin-dependent-like kinase 5	CDK5	-0.436814	-1.35361	0.279618	8	7	26.7	24.9315	24.858	24.9464	24.9908	24.4625	24.0908
Q00577	Transcriptional activator protein Pur-alpha	PURA	0.026947	1.01885	0.974753	9	8	36.3	23.9936	23.575	23.6611	24.7814	24.1089	23.9958
Q00610	Clathrin heavy chain 1	CLTC	-0.0464547	-1.03272	0.902832	69	69	44.3	30.8409	30.6762	30.6501	30.5273	30.3573	30.5162
Q00613	Heat shock factor protein 1	HSF1	0.813026	1.75689	0.154863	3	3	9.4	23.3421	22.4673	22.9358	21.766	22.9922	23.2739
Q00653	Nuclear factor NF-kappa-B p100 subunit;Nuclear factor NF-kappa-B p52 subunit	NFKB2	-0.657249	-1.57707	0.108287	14	14	22.2	22.6821	23.414	23.0314	22.9101	22.4804	22.2213
Q00688	Peptidyl-prolyl cis-trans isomerase FKBP3	FKBP3	-0.617425	-1.53413	0.0704	12	12	45.5	25.8948	26.2393	26.6005	26.6319	25.8459	25.8786
Q00765	Receptor expression-enhancing protein 5	REEP5	1.17375	2.25597	0.169722	4	4	11.1	24.9747	25.4703	24.0757	24.1028	26.0684	26.1269
Q00796	Sorbitol dehydrogenase	SORD	0.231006	1.17365	0.205951	10	10	33.3	27.9514	27.6953	27.7974	27.6342	27.9034	27.9651
Q00839	Heterogeneous nuclear ribonucleoprotein U	HNRNPU	-0.404645	-1.32376	0.0926227	39	39	41.7	29.108	29.3207	29.4942	29.4685	29.0114	28.95
Q01082	Spectrin beta chain, non-erythrocytic 1	SPTBN1	-0.40105	-1.32047	0.100038	148	134	62	29.9018	30.2886	30.3951	30.494	30.0659	30.0069
Q01085	Nucleolysin TIAR	TIAL1	-0.609817	-1.52607	0.231342	7	5	24	23.1668	23.7904	24.0255	23.2591	22.6353	23.4433
Q01105	Protein SET;Protein SETSIP	SET	0.104095	1.07482	0.702983	7	7	27.9	28.8464	28.7276	28.6068	28.6501	28.577	28.8734
Q01130	Serine/arginine-rich splicing factor 2	SRSF2	-0.350754	-1.27523	0.164569	10	7	30.1	26.6499	26.8361	26.9789	26.883	26.3588	26.6371
Q01415	N-acetylgalactosamine kinase	GALK2	0.0328236	1.02301	0.963564	5	5	13.4	24.1299	23.5511	23.8963	23.4036	23.1758	23.6438
Q01433	AMP deaminase 2	AMPD2	0.223087	1.16723	0.329203	12	12	16.4	26.4622	26.2039	26.1315	26.4439	26.4568	26.5295
Q01469	Fatty acid-binding protein, epidermal	FABP5	1.08132	2.11597	0.168044	15	15	83	30.3424	28.0642	28.2568	28.2968	28.8173	28.702
Q01484	Ankyrin-2	ANK2	-0.150665	-1.11008	0.665878	24	19	9.2	24.759	24.6052	24.9642	25.1664	24.7678	24.7571
Q01518	Adenylyl cyclase-associated protein 1	CAP1	0.255564	1.1938	0.210146	29	28	57.9	31.2358	30.9061	31.0422	31.0713	31.1954	31.3549
Q01581	Hydroxymethylglutaryl-CoA synthase, cytoplasmic	HMGCS1	-0.948524	-1.9299	0.10738	10	9	26.3	23.5523	23.931	23.8323	23.9903	22.4224	22.9333
Q01628	Interferon-induced transmembrane protein 3;Interferon-induced transmembrane protein 1;Interferon-induced transmembrane protein 2	IFITM3	1.6145	3.06205	0.165762	2	2	30.8	21.6384	21.4429	22.0258	20.2211	23.0246	23.8703
Q01650	Large neutral amino acids transporter small subunit 1	SLC7A5	0.239495	1.18058	0.667809	4	3	9.9	24.1978	24.0762	24.7386	24.3122	25.0836	24.5641
Q01658	Protein Dr1	DR1	-0.0553525	-1.03911	0.860073	6	6	41.5	23.3115	23.2805	23.1719	23.2188	22.9755	23.2181
Q01664	Transcription factor AP-4	TFAP4	-1.64838	-3.13481	0.0311273	3	3	10.7	20.1364	21.2987	21.4372	21.1057	19.5938	19.1662
Q01780	Exosome component 10	EXOSC10	-0.0026811	-1.00186	0.997898	25	25	41.4	18.3977	17.9173	18.2199	17.9702	17.5548	18.1468
Q01804	OTU domain-containing protein 4	OTUD4	-0.233184	-1.17543	0.755204	2	2	3	19.4521	20.6228	20.1893	20.2401	20.0489	20.8517
Q01813	ATP-dependent 6-phosphofructokinase, platelet type	PFKP	0.420291	1.3382	0.119125	35	33	41.5	29.7132	29.0516	29.1587	29.161	29.3824	29.5367
Q01844	RNA-binding protein EWS	EWSR1	-0.208299	-1.15533	0.684738	8	8	19	26.1156	26.0439	26.9351	26.1685	26.1397	26.2673
Q01968	Inositol polyphosphate 5-phosphatase OCRL-1	OCRL	-0.555401	-1.46958	0.162422	8	8	10.9	23.0887	23.0953	23.7877	23.5409	22.8538	22.8152
Q01970	1-phosphatidylinositol 4,5-bisphosphate phosphodiesterase beta-3	PLCB3	0.134012	1.09734	0.847802	10	10	11.7	23.1128	23.3985	22.6337	23.6777	23.725	23.274
Q02040	A-kinase anchor protein 17A	AKAP17A	-0.207385	-1.15459	0.963545	9	9	16.8	23.1304	23.0546	18.301	23.5517	17.7333	23.4214
Q02156	Protein kinase C epsilon type	PRKCE	1.56912	2.96724	0.0313171	2	1	2.6	21.2905	20.0432	19.2078	19.9756	21.2	21.4434
Q02218	2-oxoglutarate dehydrogenase, mitochondrial	OGDH	-0.218423	-1.16346	0.516157	38	38	41.8	26.7792	26.9713	26.724	26.6089	26.2966	26.5731
Q02241	Kinesin-like protein KIF23	KIF23	-0.832594	-1.78088	0.342275	20	20	31.8	23.0639	22.9645	23.2858	22.1128	21.5084	21.2931
Q02252	Methylmalonate-semialdehyde dehydrogenase [acylating], mitochondrial	ALDH6A1	1.07325	2.10417	0.0349892	9	9	18.6	22.9358	21.6859	21.6246	21.6208	22.3857	22.8295
Q02318	Sterol 26-hydroxylase, mitochondrial	CYP27A1	0.268326	1.20441	0.199922	5	5	9.2	23.875	23.7406	23.6862	23.5075	23.9207	23.9436
Q02338	D-beta-hydroxybutyrate dehydrogenase, mitochondrial	BDH1	-0.512918	-1.42693	0.299647	4	4	12.2	23.0969	23.354	23.3527	22.6919	22.3912	22.3718
Q02410	Amyloid beta A4 precursor protein-binding family A member 1	APBA1	0.320581	1.24883	0.464223	2	2	2.9	21.9142	20.9191	21.4031	21.2523	21.488	21.1341
Q02413	Desmoglein-1	DSG1	1.41637	2.66913	0.325303	15	15	22.8	26.0989	22.661	23.127	23.2954	24.9367	22.2969
Q02543	60S ribosomal protein L18a	RPL18A	-0.430927	-1.3481	0.342899	15	15	52.8	27.3714	27.1698	27.7756	27.2028	26.6431	26.8409
Q02750	Dual specificity mitogen-activated protein kinase kinase 1	MAP2K1	0.510304	1.42435	0.127546	10	6	15.5	26.445	26.0628	26.3504	26.1588	26.8854	26.7725
Q02790	Peptidyl-prolyl cis-trans isomerase FKBP4;Peptidyl-prolyl cis-trans isomerase FKBP4, N-terminally processed	FKBP4	0.185411	1.13714	0.495816	26	26	62.1	28.3489	28.059	28.0999	28.2287	28.1029	28.4921
Q02809	Procollagen-lysine,2-oxoglutarate 5-dioxygenase 1	PLOD1	0.296682	1.22832	0.151241	29	29	42.2	27.6546	27.2466	27.1996	27.2911	27.5081	27.4647
Q02818	Nucleobindin-1	NUCB1	-0.157197	-1.11512	0.638156	28	28	57.3	27.3531	27.4021	27.7653	27.2641	27.2256	27.3812
Q02878	60S ribosomal protein L6	RPL6	-0.227666	-1.17094	0.337846	17	17	43.8	28.3542	28.6202	28.7197	28.3654	28.3333	28.3348
Q02880	DNA topoisomerase 2-beta	TOP2B	-1.19467	-2.28892	0.320578	63	49	40.2	18.2629	17.942	20.9879	18.7603	17.6309	18.2124
Q02952	A-kinase anchor protein 12	AKAP12	1.50713	2.84244	0.00245161	86	86	61.6	29.9518	28.4683	28.5799	28.6912	30.2174	30.0916
Q02978	Mitochondrial 2-oxoglutarate/malate carrier protein	SLC25A11	-0.00728353	-1.00506	0.979755	8	8	27.7	26.1532	26.3228	26.2622	26.3046	26.4321	26.2825
Q03001	Dystonin	DST	0.239447	1.18054	0.528175	53	7	8.8	25.0241	25.2263	25.0423	25.0407	25.7157	25.2878
Q03135	Caveolin-1	CAV1	-0.251781	-1.19068	0.814967	5	2	38.8	22.3806	23.839	23.0883	21.7683	22.9311	22.6285
Q03135	Caveolin-1	CAV1	0.719414	1.64651	0.187901	4	1	36.1	21.0279	20.4072	20.9185	21.1758	21.7831	21.8487
Q03154	Aminoacylase-1	ACY1	-0.966944	-1.9547	0.115742	13	13	34.6	25.8997	26.3979	26.186	26.1199	25.2073	24.696
Q03252	Lamin-B2	LMNB2	-0.570518	-1.48506	0.742711	37	33	53.9	18.789	16.6152	17.515	18.5309	15.3496	16.8109
Q03405	Urokinase plasminogen activator surface receptor	PLAUR	1.45139	2.73471	0.0885907	7	2	34	23.7347	23.4342	22.2287	22.6777	24.9183	24.0417
Q03405	Urokinase plasminogen activator surface receptor	PLAUR	1.46276	2.75635	0.126724	6	1	35.6	20.6353	20.2396	18.2347	18.9396	20.9918	20.1751
Q03426	Mevalonate kinase	MVK	-1.01555	-2.02167	0.156548	3	3	15.7	20.0121	20.5842	20.3302	21.73	20.1075	19.4781
Q03518	Antigen peptide transporter 1	TAP1	0.167671	1.12324	0.693033	3	3	4.6	22.6517	23.0384	22.6272	22.7954	23.0478	23.2645
Q03519	Antigen peptide transporter 2	TAP2	-0.365786	-1.28858	0.73368	4	4	9.2	21.4306	21.4349	21.7289	21.255	22.0566	19.8341
Q03701	CCAAT/enhancer-binding protein zeta	CEBPZ	-0.0359224	-1.02521	0.97817	26	26	23.4	17.736	19.1102	19.019	19.1974	19.7581	19.7249
Q04206	Transcription factor p65	RELA	-0.393483	-1.31356	0.427095	8	8	16.9	23.5706	23.3814	24.0369	23.2455	22.9013	23.0115
Q04323	UBX domain-containing protein 1	UBXN1	-0.0352796	-1.02476	0.961318	8	8	40.7	24.2597	24.4277	24.8057	24.8364	24.5493	25.1549
Q04446	1,4-alpha-glucan-branching enzyme	GBE1	-0.161367	-1.11835	0.810675	12	12	20.5	25.7927	25.9733	25.8524	25.0125	25.4053	25.156
Q04637	Eukaryotic translation initiation factor 4 gamma 1	EIF4G1	-0.230622	-1.17334	0.252308	43	1	34.5	28.7933	29.0826	29.1558	29.1905	29.0039	28.9399
Q04721	Neurogenic locus notch homolog protein 2;Notch 2 extracellular truncation;Notch 2 intracellular domain	NOTCH2	0.335431	1.26175	0.351132	4	4	1.9	22.8434	23.0562	22.7374	22.8805	23.4143	23.4227
Q04726	Transducin-like enhancer protein 3;Transducin-like enhancer protein 2	TLE3	1.09428	2.13507	0.434175	5	2	7.4	21.9938	18.426	21.5465	21.7048	21.3909	21.5753
Q04760	Lactoylglutathione lyase	GLO1	-0.0783024	-1.05577	0.806983	8	8	54.4	27.731	27.5877	27.7652	27.8648	27.4913	27.7605
Q04837	Single-stranded DNA-binding protein, mitochondrial	SSBP1	-1.23677	-2.3567	0.171482	11	11	57.4	24.2404	25.7561	25.2204	24.0156	24.0081	23.0333
Q04917	14-3-3 protein eta	YWHAH	0.231094	1.17372	0.237376	22	17	72.8	29.3265	29.0893	29.0041	29.2179	29.3108	29.3674
Q04941	Proteolipid protein 2	PLP2	0.6413	1.55973	0.175359	2	2	18.4	25.62	25.6542	25.5706	25.1935	26.3744	26.3478
Q05048	Cleavage stimulation factor subunit 1	CSTF1	0.345866	1.27091	0.314781	12	12	37.8	23.9735	23.4681	23.1264	23.6894	23.7435	23.6045
Q05086	Ubiquitin-protein ligase E3A	UBE3A	-0.214079	-1.15996	0.305689	10	10	16.1	24.6106	24.7634	24.8024	24.7732	24.4137	24.6724
Q05209	Tyrosine-protein phosphatase non-receptor type 12	PTPN12	-0.418816	-1.33683	0.169004	20	20	36.4	24.1862	24.4857	24.2914	24.5506	24.1063	23.7788
Q05397	Focal adhesion kinase 1	PTK2	0.286043	1.21929	0.368771	10	10	11.9	22.9626	22.7021	23.1404	22.8293	23.2032	23.3641
Q05519	Serine/arginine-rich splicing factor 11	SRSF11	0.567675	1.48213	0.426797	9	9	32.1	23.2688	22.4855	21.3609	22.1356	22.4524	21.9638
Q05639	Elongation factor 1-alpha 2	EEF1A2	0.167774	1.12332	0.882494	17	3	40.4	24.3789	24.4368	22.8251	22.9358	23.168	23.1542
Q05655	Protein kinase C delta type;Protein kinase C delta type regulatory subunit;Protein kinase C delta type catalytic subunit	PRKCD	1.449	2.73019	0.0197333	23	23	34.6	27.1555	25.3812	25.7381	25.9608	27.1572	27.1143
Q05682	Caldesmon	CALD1	0.265077	1.2017	0.307551	31	3	51.5	28.3081	28.0052	28.2451	28.3206	28.5677	28.4904
Q06124	Tyrosine-protein phosphatase non-receptor type 11	PTPN11	0.148893	1.10872	0.634966	18	18	38	25.5981	25.7307	25.5277	25.3653	25.8787	25.5935
Q06136	3-ketodihydrosphingosine reductase	KDSR	-0.0695	-1.04935	0.894307	3	3	11.1	23.5833	24.1585	23.9396	23.8265	24.3381	23.7947
Q06190	Serine/threonine-protein phosphatase 2A regulatory subunit B subunit alpha	PPP2R3A	0.878616	1.83861	0.106669	2	2	2.2	20.3419	20.0871	19.6895	19.1581	20.4498	20.7789
Q06203	Amidophosphoribosyltransferase	PPAT	-0.249042	-1.18842	0.233992	10	10	26.7	24.924	25.0578	25.3006	25.1104	24.8727	24.9252
Q06210	Glutamine--fructose-6-phosphate aminotransferase [isomerizing] 1	GFPT1	0.389132	1.30961	0.116493	32	27	51.1	29.2945	28.7753	28.7026	28.7759	29.0171	29.1096
Q06265	Exosome complex component RRP45	EXOSC9	0.524956	1.43889	0.784395	6	6	15	20.5022	18.8205	21.8426	21.4192	20.3601	22.7949
Q06323	Proteasome activator complex subunit 1	PSME1	-0.041715	-1.02934	0.930861	16	16	57.5	26.6903	26.3995	26.8425	26.9346	26.4945	26.8666
Q06546	GA-binding protein alpha chain	GABPA	-0.179509	-1.1325	0.516005	6	6	17.4	23.9966	24.0544	23.917	23.8739	23.6328	23.6773
Q06547	GA-binding protein subunit beta-1	GABPB1	-0.359786	-1.28324	0.625808	3	3	4.9	21.1885	21.9657	21.6112	21.7578	20.7608	22.3059
Q06587	E3 ubiquitin-protein ligase RING1	RING1	-2.02661	-4.07446	0.278303	8	5	25.1	21.2186	22.6218	21.7107	21.8304	17.0991	21.7654
Q06787	Fragile X mental retardation protein 1	FMR1	-0.708447	-1.63404	0.128938	13	11	30.7	23.113	24.2076	23.3382	23.8192	23.1606	22.9661
Q06830	Peroxiredoxin-1	PRDX1	-2.86303	-7.27542	0	20	17	72.9	29.6267	32.256	32.5083	32.3201	29.4526	29.4159
Q07020	60S ribosomal protein L18	RPL18	-0.51491	-1.4289	0.0888827	14	14	50	28.6533	29.0119	29.2936	29.0326	28.46	28.6801
Q07021	Complement component 1 Q subcomponent-binding protein, mitochondrial	C1QBP	-0.212571	-1.15875	0.377739	11	11	43.3	28.9894	29.4282	29.2928	29.377	29.3332	29.1377
Q07065	Cytoskeleton-associated protein 4	CKAP4	0.401173	1.32058	0.221817	48	48	72.9	28.5065	27.6164	27.9611	28.0344	28.1515	28.1574
Q07157	Tight junction protein ZO-1	TJP1	0.292035	1.22437	0.376743	33	1	29.1	24.3409	24.1495	24.1706	23.6192	24.2124	24.2622
Q07617	Sperm-associated antigen 1	SPAG1	0.884945	1.84669	0.183377	4	4	5.5	22.2492	20.7826	21.1158	22.2177	22.4427	22.0791
Q07666	KH domain-containing, RNA-binding, signal transduction-associated protein 1	KHDRBS1	-0.187485	-1.13878	0.593267	9	8	28.7	21.5371	21.3091	21.7543	21.7354	21.4977	21.2016
Q07812	Apoptosis regulator BAX	BAX	-0.106557	-1.07666	0.738249	8	8	51.8	26.101	26.5706	26.2838	26.3324	26.3704	26.3958
Q07817	Bcl-2-like protein 1	BCL2L1	-1.4079	-2.65351	0.00807273	2	2	11.2	19.6813	21.3087	20.973	20.9263	19.6964	19.6065
Q07866	Kinesin light chain 1	KLC1	0.747766	1.67919	0.116075	31	25	47.5	26.7522	26.3248	25.8093	26.3406	26.6894	27.2763
Q07954	Prolow-density lipoprotein receptor-related protein 1;Low-density lipoprotein receptor-related protein 1 85 kDa subunit;Low-density lipoprotein receptor-related protein 1 515 kDa subunit;Low-density lipoprotein receptor-related protein 1 intracellular domain	LRP1	0.661604	1.58184	0.203033	13	13	3.6	24.7721	23.7058	24.046	24.4875	25.1401	24.3118
Q07955	Serine/arginine-rich splicing factor 1	SRSF1	-0.101877	-1.07317	0.826028	25	24	62.5	24.9752	24.5497	25.0364	25.1146	24.576	24.8439
Q07960	Rho GTPase-activating protein 1	ARHGAP1	0.0490665	1.0346	0.946998	8	8	23	25.7416	25.2519	26.0852	26.0591	25.5769	26.2249
Q08043	Alpha-actinin-3	ACTN3	-3.14685	-8.8572	0.386078	14	1	13.7	27.1119	27.889	26.9815	26.9293	27.1334	18.114
Q08188	Protein-glutamine gamma-glutamyltransferase E;Protein-glutamine gamma-glutamyltransferase E 50 kDa catalytic chain;Protein-glutamine gamma-glutamyltransferase E 27 kDa non-catalytic chain	TGM3	2.04321	4.12162	0.508782	16	16	30.7	23.8456	16.1234	17.1348	17.9865	16.2595	17.2692
Q08209	Serine/threonine-protein phosphatase 2B catalytic subunit alpha isoform	PPP3CA	-0.323161	-1.25107	0.365571	5	5	11.5	22.8619	23.6604	23.6192	23.4705	23.497	23.4217
Q08211	ATP-dependent RNA helicase A	DHX9	-0.581242	-1.49614	0.122786	57	57	47.5	26.818	26.9489	27.0866	27.1174	26.3523	26.2389
Q08257	Quinone oxidoreductase	CRYZ	0.120745	1.0873	0.814063	7	7	29.2	24.5533	24.0372	24.138	23.8551	24.0848	23.7544
Q08378	Golgin subfamily A member 3	GOLGA3	-0.00945346	-1.00657	0.984646	37	37	34.6	27.072	27.0368	27.3977	27.5361	27.5231	27.3472
Q08379	Golgin subfamily A member 2	GOLGA2	-0.162125	-1.11893	0.455518	16	15	25.7	24.5604	24.8073	24.8509	24.9226	24.8213	24.7127
Q08380	Galectin-3-binding protein	LGALS3BP	0.307625	1.23767	0.278153	12	12	27.9	27.8825	27.3746	27.4888	27.2445	27.4537	27.6946
Q08426	Peroxisomal bifunctional enzyme;Enoyl-CoA hydratase/3,2-trans-enoyl-CoA isomerase;3-hydroxyacyl-CoA dehydrogenase	EHHADH	-0.180279	-1.1331	0.577189	8	8	13.7	22.8624	23.1673	23.2242	23.0631	22.7809	23.2704
Q08431	Lactadherin;Lactadherin short form;Medin	MFGE8	0.201965	1.15026	0.42014	5	5	15.5	24.8386	24.5093	24.8286	24.4976	24.7542	24.8485
Q08495	Dematin	DMTN	3.39098	10.4903	0.0412756	4	4	11.5	23.9958	20.8073	22.0318	19.1259	24.2732	23.8688
Q08554	Desmocollin-1	DSC1	1.81831	3.52668	0.416621	10	10	17	24.2217	20.0804	20.4431	20.5234	23.6956	18.5847
Q08722	Leukocyte surface antigen CD47	CD47	-0.248488	-1.18796	0.480641	3	3	9.6	24.3595	25.0341	25.0375	24.7272	24.8711	24.8227
Q08752	Peptidyl-prolyl cis-trans isomerase D	PPID	-0.131357	-1.09532	0.826574	12	12	37.8	25.447	25.8736	25.1369	25.481	25.6938	24.9568
Q08945	FACT complex subunit SSRP1	SSRP1	-0.270921	-1.20658	0.15251	24	24	38.2	26.571	26.8165	26.7844	26.7537	26.4209	26.5501
Q08AD1	Calmodulin-regulated spectrin-associated protein 2	CAMSAP2	0.033692	1.02363	0.92028	8	8	7.2	22.8721	22.5513	22.7062	22.6798	22.6325	22.5337
Q08AE8	Protein spire homolog 1	SPIRE1	0.0596765	1.04223	0.826894	2	2	4.4	19.8702	19.8089	19.846	19.6008	19.7501	19.8144
Q08AF3	Schlafen family member 5	SLFN5	-0.166199	-1.1221	0.755904	8	8	10.4	23.2548	23.1538	23.2954	23.628	23.5746	22.7492
Q08AM6	Protein VAC14 homolog	VAC14	0.0196508	1.01371	0.963302	5	5	8.8	24.057	24.3871	24.0788	24.2163	24.4767	24.2074
Q08J23	tRNA (cytosine(34)-C(5))-methyltransferase	NSUN2	-0.207069	-1.15434	0.203663	27	27	45.9	26.6656	26.8022	26.8425	26.8884	26.6576	26.5887
Q09028	Histone-binding protein RBBP4	RBBP4	-0.28963	-1.22233	0.142126	13	3	36.1	27.111	27.2622	27.4071	27.3567	27.0027	27.0434
Q09161	Nuclear cap-binding protein subunit 1	NCBP1	-0.198662	-1.14763	0.486955	8	8	12.5	23.0142	23.3654	23.5787	23.3116	23.3917	23.2539
Q09472	Histone acetyltransferase p300	EP300	-0.336264	-1.26248	0.443395	20	13	11.4	20.7308	20.696	20.3886	21.0234	20.3236	20.0449
Q09666	Neuroblast differentiation-associated protein AHNAK	AHNAK	0.565769	1.48018	0.0646321	297	297	73.5	32.3932	31.6617	31.9417	31.9539	32.4038	32.4576
Q0IIM8	TBC1 domain family member 8B	TBC1D8B	0.390821	1.31114	0.263758	2	2	2.1	21.2052	20.9728	21.2797	20.6791	21.5308	21.3681
Q0VDF9	Heat shock 70 kDa protein 14	HSPA14	0.0185083	1.01291	0.963067	8	8	22.8	22.9393	22.8738	23.191	23.1945	23.2559	23.1197
Q10471	Polypeptide N-acetylgalactosaminyltransferase 2;Polypeptide N-acetylgalactosaminyltransferase 2 soluble form	GALNT2	-0.0530345	-1.03744	0.882298	15	14	24.7	25.8471	25.8612	25.5581	25.9872	25.7535	25.6467
Q10472	Polypeptide N-acetylgalactosaminyltransferase 1;Polypeptide N-acetylgalactosaminyltransferase 1 soluble form	GALNT1	-0.68124	-1.60352	0.333533	2	2	4.8	20.7539	22.6962	22.2465	22.2964	22.261	22.1804
Q10567	AP-1 complex subunit beta-1	AP1B1	0.107989	1.07772	0.763174	24	1	27.5	26.7704	26.7961	26.305	26.5655	26.6204	26.5998
Q10567	AP-1 complex subunit beta-1	AP1B1	0.0677687	1.04809	0.876068	24	1	27.3	23.3857	23.1205	23.593	22.997	23.27	23.2582
Q10570	Cleavage and polyadenylation specificity factor subunit 1	CPSF1	1.16006	2.23467	0.147941	31	31	26.2	19.4071	17.8102	18.0676	17.2123	17.9336	19.2296
Q10713	Mitochondrial-processing peptidase subunit alpha	PMPCA	-0.432096	-1.34919	0.128652	14	4	29.3	26.2138	26.6244	26.4579	26.3693	26.0429	25.8985
Q10713	Mitochondrial-processing peptidase subunit alpha	PMPCA	-0.675727	-1.5974	0.589683	11	1	31	18.1646	18.4909	20.8203	20.3526	20.0289	19.4432
Q11206	CMP-N-acetylneuraminate-beta-galactosamide-alpha-2,3-sialyltransferase 4	ST3GAL4	0.193182	1.14328	0.653847	2	2	8.5	22.5392	22.742	22.8456	22.4486	23.2125	22.864
Q12765	Secernin-1	SCRN1	-0.405394	-1.32445	0.0477403	16	16	42.8	27.0206	27.483	27.4056	27.4125	27.0266	27.0377
Q12768	WASH complex subunit strumpellin	KIAA0196	0.451841	1.36778	0.536427	5	5	6.3	22.4232	21.86	22.9127	22.347	22.445	23.6069
Q12769	Nuclear pore complex protein Nup160	NUP160	0.675054	1.59666	0.749389	17	17	12.7	21.4145	20.5163	21.5422	18.4531	18.7891	22.3331
Q12788	Transducin beta-like protein 3	TBL3	1.31733	2.49204	0.329452	25	25	40.6	20.0678	18.8337	16.8554	20.0077	20.7043	18.8768
Q12789	General transcription factor 3C polypeptide 1	GTF3C1	-1.23779	-2.35837	0.231391	35	35	21.6	19.9164	19.8537	19.9868	20.3856	19.2098	17.3865
Q12792	Twinfilin-1	TWF1	-0.170737	-1.12563	0.365595	16	16	40.9	27.1984	27.4038	27.3047	27.3304	27.0707	27.2576
Q12797	Aspartyl/asparaginyl beta-hydroxylase	ASPH	0.435364	1.35225	0.0467327	24	24	36.8	26.8268	26.3406	26.4205	26.3309	26.8051	26.7662
Q12800	Alpha-globin transcription factor CP2	TFCP2	-0.0995852	-1.07147	0.815416	5	4	13.1	22.6703	22.537	22.7526	23.1221	22.5908	22.852
Q12802	A-kinase anchor protein 13	AKAP13	-0.0315819	-1.02213	0.944586	10	10	5.7	22.8842	22.6852	23.2388	22.9775	22.9067	23.0159
Q12824	SWI/SNF-related matrix-associated actin-dependent regulator of chromatin subfamily B member 1	SMARCB1	0.198475	1.14748	0.912643	13	13	33.2	21.3956	20.2415	19.4111	18.7442	18.0977	19.4989
Q12830	Nucleosome-remodeling factor subunit BPTF	BPTF	-1.81639	-3.52199	0.421636	21	21	10.2	25.5614	24.7052	23.2742	23.6597	20.758	19.8704
Q12841	Follistatin-related protein 1	FSTL1	0.618463	1.53524	0.312242	5	5	19.2	24.6829	23.822	24.8061	24.9464	25.264	25.483
Q12846	Syntaxin-4	STX4	0.157427	1.1153	0.803332	4	4	21	22.2752	22.2375	22.5428	22.7224	23.2484	22.4514
Q12849	G-rich sequence factor 1	GRSF1	-0.279796	-1.21402	0.270497	12	12	38.8	25.5304	26.0493	25.8162	25.6669	25.6302	25.5324
Q12851	Mitogen-activated protein kinase kinase kinase kinase 2	MAP4K2	-0.279425	-1.21371	0.245241	4	4	6.3	22.3123	22.3671	22.3853	22.4333	21.9883	22.0468
Q12874	Splicing factor 3A subunit 3	SF3A3	-0.0138938	-1.00968	0.973496	17	17	29.7	26.3266	26.0338	26.1059	26.3856	26.1607	25.9964
Q12888	Tumor suppressor p53-binding protein 1	TP53BP1	-0.983948	-1.97787	0.463674	61	61	44.5	19.096	18.6982	21.9574	19.2471	19.2277	18.6272
Q12899	Tripartite motif-containing protein 26	TRIM26	-0.792615	-1.73221	0.0511975	5	5	10.8	21.9591	22.8458	22.7888	22.5815	21.719	22.1602
Q12904	Aminoacyl tRNA synthase complex-interacting multifunctional protein 1;Endothelial monocyte-activating polypeptide 2	AIMP1	-0.148806	-1.10865	0.457034	16	16	58.7	27.4265	27.5368	27.7067	27.5712	27.3983	27.5434
Q12905	Interleukin enhancer-binding factor 2	ILF2	-0.182892	-1.13516	0.439476	17	17	45.9	25.7049	25.7251	25.8451	25.6432	25.5342	25.4256
Q12906	Interleukin enhancer-binding factor 3	ILF3	-0.00560061	-1.00389	0.986373	51	3	61.5	27.7234	27.4781	27.6955	27.681	27.5344	27.58
Q12907	Vesicular integral-membrane protein VIP36	LMAN2	0.451305	1.36728	0.246085	13	13	30.1	26.8403	26.9369	26.6174	26.7806	27.5515	27.2971
Q12913	Receptor-type tyrosine-protein phosphatase eta	PTPRJ	0.818322	1.76335	0.655947	7	7	9.3	21.8127	21.9583	21.4571	17.9309	20.9582	21.0304
Q12929	Epidermal growth factor receptor kinase substrate 8	EPS8	0.0732327	1.05207	0.876819	22	22	33.2	25.2839	25.5338	25.4901	25.5879	26.0002	25.5473
Q12931	Heat shock protein 75 kDa, mitochondrial	TRAP1	-0.428331	-1.34568	0.0756904	26	26	41.2	27.3204	27.7147	27.757	27.6731	27.1707	27.3687
Q12955	Ankyrin-3	ANK3	-0.12985	-1.09418	0.817196	22	18	6.6	23.6306	23.6917	24.385	23.628	24.0432	23.6414
Q12959	Disks large homolog 1	DLG1	-0.765128	-1.69952	0.344994	6	6	10.5	22.5663	21.6772	23.1194	22.7462	21.1692	21.5119
Q12962	Transcription initiation factor TFIID subunit 10	TAF10	0.247087	1.18681	0.734474	2	2	17.9	22.9299	22.7137	21.7447	23.1453	22.8146	22.6004
Q12965	Unconventional myosin-Ie	MYO1E	0.919711	1.89174	0.023156	28	28	29.1	27.3673	26.6945	26.5114	26.4535	27.5086	27.5427
Q12972	Nuclear inhibitor of protein phosphatase 1;Activator of RNA decay	PPP1R8	-0.217168	-1.16245	0.61537	10	10	34.8	24.0032	24.5677	24.2376	24.5707	24.0633	24.6581
[truncated: 2,496 more rows]

## Sheet: YDFR NE
Majority protein IDs	Protein names	Gene names	T-test Difference (YDFR: CB3 vs. C)	Fold control YDFR: CB3 vs. C)	T-test q-value (YDFR: CB3 vs. C)	Peptides	Unique peptides	Sequence coverage [%]	LFQ intensity YDFR-C_1	LFQ intensity YDFR-C_2	LFQ intensity YDFR-C_3	LFQ intensity YDFR-CB_1	LFQ intensity YDFR-CB_2	LFQ intensity YDFR-CB_3
A0AVT1	Ubiquitin-like modifier-activating enzyme 6	UBA6	-1.12057	-2.17433	0.334632	20	20	22.4	20.5745	20.2524	20.2213	18.4602	18.5803	20.646
A0FGR8	Extended synaptotagmin-2	ESYT2	-1.01106	-2.01539	0.205354	20	20	28.4	24.7424	23.994	23.827	22.58	23.1552	23.795
A0MZ66	Shootin-1	KIAA1598	1.85596	3.61993	0.107102	23	23	39.6	25.5857	24.4751	25.6748	27.6994	27.3568	26.2474
A1X283	SH3 and PX domain-containing protein 2B	SH3PXD2B	-1.85014	-3.60535	0.022	17	16	31.7	24.853	24.7072	24.7765	22.9586	22.5838	23.2439
A5YKK6	CCR4-NOT transcription complex subunit 1	CNOT1	-0.685205	-1.60793	0.178799	21	21	10.5	25.2079	25.6765	25.7914	25.1602	24.6122	24.8479
Q9GZQ8	Microtubule-associated proteins 1A/1B light chain 3B;Microtubule-associated proteins 1A/1B light chain 3 beta 2	MAP1LC3B	-1.2137	-2.31932	0.544462	4	4	29.6	23.9384	20.024	20.8176	20.8713	20.6942	19.5734
A6NDG6	Phosphoglycolate phosphatase	PGP	-1.0682	-2.09682	0.503076	5	5	21.2	21.5006	21.995	21.4042	21.0874	21.9469	18.6608
A6NE01	Protein FAM186A	FAM186A	-0.0149275	-1.0104	0.98482	2	2	1.1	24.6775	24.6537	25.2017	24.9702	24.1973	25.3207
H0Y7S4	Putative PRAME family member 26;PRAME family member 25	PRAMEF26	-3.46328	-11.0294	0.129703	2	2	6.5	23.2168	23.3543	24.8841	22.7387	18.9116	19.4151
A6NHQ2	rRNA/tRNA 2-O-methyltransferase fibrillarin-like protein 1	FBLL1	-0.300816	-1.23184	0.608637	3	2	6.9	26.2694	26.6099	26.972	26.7129	26.0833	26.1527
A6NHR9	Structural maintenance of chromosomes flexible hinge domain-containing protein 1	SMCHD1	0.177759	1.13113	0.709635	50	50	27.7	28.9328	29.4296	29.3537	29.65	29.2886	29.3108
A6NJ78	Probable methyltransferase-like protein 15	METTL15	0.0874983	1.06253	0.890032	2	2	7.6	20.2891	20.1376	19.9119	19.831	20.3973	20.3728
A6NKF1	SAC3 domain-containing protein 1	SAC3D1	-0.537147	-1.4511	0.297062	3	3	6.7	21.2745	21.3996	22.0479	21.263	20.9907	20.8569
A6NKT7	RanBP2-like and GRIP domain-containing protein 3;RanBP2-like and GRIP domain-containing protein 4;RANBP2-like and GRIP domain-containing protein 1;RANBP2-like and GRIP domain-containing protein 2	RGPD3	-0.311547	-1.24104	0.375611	26	1	15	25.5722	25.6165	25.969	25.4277	25.5357	25.2596
A8CG34	Nuclear envelope pore membrane protein POM 121C;Nuclear envelope pore membrane protein POM 121	POM121C	0.220695	1.16529	0.727318	8	8	9	23.0863	22.6157	22.583	22.5453	23.3328	23.069
A8MW92	PHD finger protein 20-like protein 1	PHF20L1	-0.193492	-1.14353	0.666009	2	1	7.7	22.5178	22.4172	22.9774	22.5753	22.3521	22.4047
P62308	Small nuclear ribonucleoprotein G;Putative small nuclear ribonucleoprotein G-like protein 15	SNRPG	2.04081	4.11476	0.0586012	2	2	17.1	22.2136	22.1393	21.5654	24.7067	23.8813	23.4528
B2RTY4	Unconventional myosin-IXa	MYO9A	-0.509105	-1.42317	0.541428	2	1	4.4	21.3792	22.6477	22.8112	21.53	21.8826	21.8982
E9PAV3	Nascent polypeptide-associated complex subunit alpha, muscle-specific form;Nascent polypeptide-associated complex subunit alpha	NACA	-0.437857	-1.35459	0.205167	8	7	13.4	28.5786	28.4891	28.6646	28.1561	27.9115	28.3511
E9PRG8	Uncharacterized protein C11orf98	C11orf98	0.118062	1.08528	0.724947	2	2	12.3	26.2172	26.5033	26.5327	26.5765	26.5395	26.4914
O00116	Alkyldihydroxyacetonephosphate synthase, peroxisomal	AGPS	1.4747	2.77926	0.214846	14	14	30.2	20.9395	19.4621	20.7019	20.8451	21.8773	22.8052
O00139	Kinesin-like protein KIF2A	KIF2A	-0.0578613	-1.04092	0.941451	23	20	36.7	27.1403	26.9172	27.3431	27.4925	26.8656	26.869
O00148	ATP-dependent RNA helicase DDX39A	DDX39A	0.749067	1.68071	0.184027	23	9	55.3	25.1555	25.7226	25.9046	26.0508	26.6071	26.3719
O00151	PDZ and LIM domain protein 1	PDLIM1	-1.17123	-2.25204	0.271272	16	16	69.3	24.1288	23.8259	24.7143	22.8246	24.1791	22.1516
O00154	Cytosolic acyl coenzyme A thioester hydrolase	ACOT7	-0.0287755	-1.02015	0.978389	16	1	50.3	27.1973	26.9531	26.7608	26.4046	26.9244	27.4959
O00159	Unconventional myosin-Ic	MYO1C	0.643247	1.56184	0.437259	27	2	28.5	23.9023	24.9	25.0193	24.745	25.8613	25.1449
O00161	Synaptosomal-associated protein 23	SNAP23	0.309818	1.23955	0.652483	12	12	64.9	25.2423	25.5945	25.1017	25.0535	26.1194	25.6951
O00170	AH receptor-interacting protein	AIP	-0.147365	-1.10754	0.743012	17	17	50.6	25.2863	25.1445	25.0223	24.7301	25.0388	25.2421
O00178	GTP-binding protein 1	GTPBP1	-0.626048	-1.54333	0.175514	13	13	27.4	25.6697	25.3303	25.4216	24.5196	24.9014	25.1224
O00186	Syntaxin-binding protein 3	STXBP3	-0.252333	-1.19113	0.395012	5	5	10.1	21.5193	21.2112	21.4953	21.2391	21.0971	21.1326
O00189	AP-4 complex subunit mu-1	AP4M1	-0.388307	-1.30886	0.401782	2	2	8.2	22.6313	22.5681	22.717	22.0384	22.6923	22.0209
O00193	Small acidic protein	SMAP	-0.618152	-1.53491	0.823069	4	4	22.4	23.239	22.2024	22.8065	19.4591	23.9533	22.981
O00203	AP-3 complex subunit beta-1	AP3B1	-0.67687	-1.59867	0.0633261	18	16	21.8	26.0766	25.9618	26.0382	25.28	25.2694	25.4967
O00217	NADH dehydrogenase [ubiquinone] iron-sulfur protein 8, mitochondrial	NDUFS8	0.498439	1.41268	0.423429	3	3	19	21.251	21.785	21.6749	21.5728	22.0316	22.6018
O00231	26S proteasome non-ATPase regulatory subunit 11	PSMD11	0.615113	1.53168	0.0827704	26	26	58.1	28.5489	28.6158	28.5954	29.3175	29.0251	29.2628
O00232	26S proteasome non-ATPase regulatory subunit 12	PSMD12	0.582661	1.49761	0.0802918	22	22	43.2	27.0412	26.8337	26.8968	27.4231	27.5372	27.5594
O00244	Copper transport protein ATOX1	ATOX1	-0.164165	-1.12052	0.900367	8	8	77.9	22.9081	22.0804	21.3354	21.5379	22.4564	21.8372
O00255	Menin	MEN1	0.135592	1.09854	0.863368	5	5	10.8	23.6694	23.9589	23.008	23.8067	23.4526	23.7838
O00257	E3 SUMO-protein ligase CBX4	CBX4	0.579834	1.49468	0.156527	7	7	14.3	25.9006	26.0709	25.9908	26.6646	26.7715	26.2657
O00264	Membrane-associated progesterone receptor component 1	PGRMC1	-0.629234	-1.54674	0.275674	10	9	41	23.0588	23.0837	22.8	21.7614	22.66	22.6334
O00267	Transcription elongation factor SPT5	SUPT5H	0.56003	1.4743	0.153103	38	38	37.4	28.33	28.4489	28.7984	29.0514	29.0353	29.1707
O00268	Transcription initiation factor TFIID subunit 4	TAF4	-0.0100657	-1.007	0.984059	13	13	18.1	24.3236	24.686	24.4856	24.6332	24.5777	24.2542
O00273	DNA fragmentation factor subunit alpha	DFFA	-1.319	-2.49493	0.577718	15	15	56.5	21.7701	21.9444	20.8066	17.3072	21.8926	21.3643
O00287	Regulatory factor X-associated protein	RFXAP	-0.18711	-1.13848	0.948953	3	3	14.3	23.4278	21.3454	23.4781	20.7859	23.5866	23.3175
O00291	Huntingtin-interacting protein 1	HIP1	0.551026	1.46513	0.485229	9	9	13.1	24.647	24.0846	25.4166	25.0552	25.7294	25.0166
O00299	Chloride intracellular channel protein 1	CLIC1	0.0828902	1.05914	0.941439	21	21	76.3	26.5516	26.5264	26.0447	25.8131	26.5165	27.0419
O00303	Eukaryotic translation initiation factor 3 subunit F	EIF3F	-0.43762	-1.35437	0.235228	12	12	35.6	27.1459	26.9068	27.3363	26.8667	26.6753	26.5341
O00330	Pyruvate dehydrogenase protein X component, mitochondrial	PDHX	-0.390692	-1.31102	0.810585	7	7	17.5	20.1877	20.2293	19.3533	18.4135	19.2468	20.9378
O00400	Acetyl-coenzyme A transporter 1	SLC33A1	-0.183758	-1.13584	0.890645	3	3	7.5	25.1481	25.6916	24.9218	24.2518	24.9527	26.0058
O00401	Neural Wiskott-Aldrich syndrome protein	WASL	-0.197577	-1.14677	0.757822	7	7	18.4	22.4751	22.5851	21.9333	22.1853	21.7903	22.4252
O00410	Importin-5	IPO5	-0.873629	-1.83227	0.515134	33	33	39.1	23.1407	22.4112	21.7724	21.1177	20.6164	22.9694
O00418	Eukaryotic elongation factor 2 kinase	EEF2K	1.89095	3.70879	0.312782	5	5	8.3	21.1186	18.2538	20.976	22.2736	23.2449	20.5027
O00422	Histone deacetylase complex subunit SAP18	SAP18	-0.149143	-1.10891	0.87164	2	2	12.4	25.9468	25.7724	26.6058	26.0781	26.3476	25.4518
O00425	Insulin-like growth factor 2 mRNA-binding protein 3	IGF2BP3	-0.306866	-1.23702	0.317364	22	20	44.2	27.4157	27.3775	27.6662	27.1403	27.3255	27.0729
O00429	Dynamin-1-like protein	DNM1L	0.660419	1.58054	0.6977	31	1	54.3	23.6756	22.3361	23.8655	22.9329	23.3396	25.586
O00442	RNA 3-terminal phosphate cyclase	RTCA	-2.12994	-4.37699	0.0336087	8	8	24	23.8718	23.7212	24.1258	22.3509	21.3384	21.6397
O00443	Phosphatidylinositol 4-phosphate 3-kinase C2 domain-containing subunit alpha	PIK3C2A	0.166609	1.12242	0.849406	4	4	3.3	21.7017	22.8112	22.3309	22.3715	22.7664	22.2058
O00461	Golgi integral membrane protein 4	GOLIM4	-0.334797	-1.2612	0.286973	9	9	16.2	25.756	25.882	25.8355	25.268	25.5308	25.6703
O00469	Procollagen-lysine,2-oxoglutarate 5-dioxygenase 2	PLOD2	-1.6192	-3.07205	0.0793067	12	12	18.9	23.234	23.0675	23.7176	22.3652	21.3518	21.4445
O00471	Exocyst complex component 5	EXOC5	-0.112809	-1.08133	0.933588	7	7	15.8	21.638	21.7589	22.9578	22.3245	22.2473	21.4446
O00487	26S proteasome non-ATPase regulatory subunit 14	PSMD14	0.470652	1.38574	0.176774	10	10	34.8	26.4779	26.3174	26.378	27.0706	26.6529	26.8618
O00488	Zinc finger protein 593	ZNF593	0.7712	1.70669	0.0992934	5	5	53	25.0814	25.5544	25.1325	26.1609	26.0239	25.8971
O00499	Myc box-dependent-interacting protein 1	BIN1	-0.348843	-1.27354	0.485507	9	9	34.7	22.209	21.8502	22.5731	22.0232	21.596	21.9665
O00505	Importin subunit alpha-4	KPNA3	-0.0965513	-1.06921	0.811528	8	5	18	26.7695	26.5715	26.9825	26.6393	26.6538	26.7407
O00506	Serine/threonine-protein kinase 25	STK25	-0.646636	-1.56551	0.293147	6	2	13.1	20.7045	20.1123	21.0429	19.9702	20.3219	19.6277
O00515	Ladinin-1	LAD1	-3.00368	-8.02043	0.015	18	18	38.5	28.687	28.2753	28.6177	25.8839	25.5288	25.1562
O00541	Pescadillo homolog	PES1	-0.261224	-1.1985	0.36518	19	19	29.9	28.6334	28.7079	28.868	28.3559	28.6195	28.4503
O00559	Receptor-binding cancer antigen expressed on SiSo cells	EBAG9	-0.304625	-1.2351	0.423344	2	2	17.4	22.8369	22.8049	23.3131	22.6098	22.7024	22.7287
O00560	Syntenin-1	SDCBP	1.25748	2.39078	0.099823	10	10	47.7	24.9881	23.8364	24.4635	25.7478	25.5511	25.7616
O00566	U3 small nucleolar ribonucleoprotein protein MPP10	MPHOSPH10	0.754253	1.68676	0.358052	14	14	21	27.2192	26.8383	25.8222	27.712	26.9153	27.5152
O00567	Nucleolar protein 56	NOP56	-0.439287	-1.35593	0.159633	23	23	41.9	29.7844	29.735	29.6423	29.131	29.2659	29.447
O00571	ATP-dependent RNA helicase DDX3X	DDX3X	-0.0535533	-1.03782	0.948655	34	11	54.5	29.4309	29.1263	29.8057	29.7061	29.3106	29.1855
O00622	Protein CYR61	CYR61	-3.45559	-10.9707	0.0705321	5	5	17.1	21.1964	22.5701	21.1596	16.9015	18.1172	19.5407
O00625	Pirin	PIR	0.169158	1.1244	0.841155	10	10	43.4	25.705	25.3685	24.9501	25.0003	25.6106	25.9202
O00629	Importin subunit alpha-3	KPNA4	0.678431	1.6004	0.125952	8	5	24.8	25.8295	25.8626	25.3723	26.29	26.5086	26.301
O00712	Nuclear factor 1 B-type	NFIB	-1.35035	-2.54974	0.334552	5	4	14.5	21.5533	20.606	19.107	18.0496	19.8264	19.3393
O00743	Serine/threonine-protein phosphatase 6 catalytic subunit;Serine/threonine-protein phosphatase 6 catalytic subunit, N-terminally processed	PPP6C	0.0988757	1.07094	0.868581	4	4	22.6	20.8535	20.4971	20.8294	20.5709	20.7611	21.1446
O00754	Lysosomal alpha-mannosidase;Lysosomal alpha-mannosidase A peptide;Lysosomal alpha-mannosidase B peptide;Lysosomal alpha-mannosidase C peptide;Lysosomal alpha-mannosidase D peptide;Lysosomal alpha-mannosidase E peptide	MAN2B1	-0.0994523	-1.07137	0.957897	7	7	7.1	23.1616	22.5677	23.5548	23.7944	23.3127	21.8787
O00762	Ubiquitin-conjugating enzyme E2 C	UBE2C	0.388357	1.3089	0.537504	2	2	18	19.0609	19.2842	18.6341	19.84	19.4008	18.9034
O00764	Pyridoxal kinase	PDXK	2.39016	5.24215	0.205686	7	7	32.7	22.7343	19.1504	19.6183	22.0423	23.1545	23.4766
O00767	Acyl-CoA desaturase	SCD	0.816102	1.76064	0.460074	3	3	13.1	20.0832	18.9913	20.0379	19.7483	20.1897	21.6227
O14497	AT-rich interactive domain-containing protein 1A	ARID1A	-0.116964	-1.08445	0.805932	29	28	19.3	27.3563	26.8129	27.0682	26.9721	27.0058	26.9087
O14503	Class E basic helix-loop-helix protein 40	BHLHE40	-0.764584	-1.69888	0.331341	3	3	8.7	23.5913	22.2701	22.4162	22.2638	22.0577	21.6623
O14530	Thioredoxin domain-containing protein 9	TXNDC9	-0.164674	-1.12091	0.855628	8	8	45.2	23.0746	23.1402	22.89	22.3925	22.6438	23.5745
O14556	Glyceraldehyde-3-phosphate dehydrogenase, testis-specific	GAPDHS	2.18359	4.54283	0.159258	7	7	19.6	18.594	19.0832	18.6414	19.8944	22.7075	20.2674
O14578	Citron Rho-interacting kinase	CIT	-0.179727	-1.13267	0.696994	43	8	24.2	27.6605	27.7864	27.8338	27.9151	27.3051	27.5213
O14579	Coatomer subunit epsilon	COPE	-0.159935	-1.11724	0.730601	13	13	43.5	25.4846	25.1364	25.4441	24.9276	25.2483	25.4095
O14617	AP-3 complex subunit delta-1	AP3D1	-0.228692	-1.17177	0.606503	23	23	23.6	26.0705	25.7857	25.4722	25.418	25.5262	25.698
O14646	Chromodomain-helicase-DNA-binding protein 1	CHD1	0.670588	1.59172	0.250305	21	18	18.2	26.868	27.474	26.9195	28.1722	27.769	27.3321
O14647	Chromodomain-helicase-DNA-binding protein 2	CHD2	1.10743	2.15461	0.652868	14	11	10.6	20.9289	17.9566	21.4358	23.0234	21.0548	19.5654
O14653	Golgi SNAP receptor complex member 2	GOSR2	-0.748726	-1.68031	0.548692	3	3	23.6	22.3802	20.4493	22.1154	20.3061	21.7585	20.634
O14672	Disintegrin and metalloproteinase domain-containing protein 10	ADAM10	-1.21855	-2.32713	0.172109	15	15	28.6	23.6942	23.4717	23.1981	22.0004	21.5758	23.1321
O14686	Histone-lysine N-methyltransferase 2D	KMT2D	0.363202	1.28628	0.474332	6	6	1.8	24.0758	23.9424	24.7287	24.5519	24.7569	24.5277
O14734	Acyl-coenzyme A thioesterase 8	ACOT8	-0.287735	-1.22072	0.467215	4	4	20.4	23.5366	23.5627	23.3978	23.2449	23.4845	22.9045
O14737	Programmed cell death protein 5	PDCD5	0.158827	1.11638	0.879666	7	7	45.6	25.3379	24.7292	23.9315	24.5878	24.8389	25.0482
O14744	Protein arginine N-methyltransferase 5;Protein arginine N-methyltransferase 5, N-terminally processed	PRMT5	-0.088967	-1.06361	0.911334	13	13	23.7	23.3231	23.0534	22.5154	22.9156	23.0955	22.614
O14745	Na(+)/H(+) exchange regulatory cofactor NHE-RF1	SLC9A3R1	0.696771	1.62087	0.26859	15	15	54.2	24.5715	23.4531	24.3139	24.7109	24.8921	24.8259
O14773	Tripeptidyl-peptidase 1	TPP1	0.28109	1.21511	0.800445	3	3	8.2	21.4989	21.9922	23.13	22.3138	22.3312	22.8194
O14776	Transcription elongation regulator 1	TCERG1	0.0448812	1.0316	0.944884	36	36	25.5	28.805	28.9664	28.9459	29.2889	28.761	28.8021
O14795	Protein unc-13 homolog B	UNC13B	0.23297	1.17525	0.560382	2	1	1.4	22.6472	23.1099	23.1924	23.1927	23.2252	23.2306
O14802	DNA-directed RNA polymerase III subunit RPC1	POLR3A	0.687676	1.61069	0.176866	21	21	18.6	23.1309	23.5273	23.8557	24.4128	24.1081	24.0561
O14818	Proteasome subunit alpha type-7	PSMA7	0.613587	1.53006	0.100128	18	18	63.3	28.5487	28.8334	28.8572	29.3582	29.2569	29.4649
O14874	[3-methyl-2-oxobutanoate dehydrogenase [lipoamide]] kinase, mitochondrial	BCKDK	-4.8828	-29.5032	0.0184	3	3	12.2	22.5132	24.1973	23.9097	19.0676	18.3051	18.599
O14879	Interferon-induced protein with tetratricopeptide repeats 3	IFIT3	-4.39723	-21.0716	0.0677183	3	3	9.8	24.7583	21.4989	25.052	19.1742	19.3387	19.6047
O14893	Gem-associated protein 2	GEMIN2	0.20615	1.15361	0.766381	4	4	16.4	23.1411	23.4132	23.7136	24.1158	23.4591	23.3113
O14907	Tax1-binding protein 3	TAX1BP3	0.202883	1.151	0.722761	2	2	25	22.4989	21.8223	22.481	22.4845	22.6461	22.2803
O14908	PDZ domain-containing protein GIPC1	GIPC1	2.35797	5.12649	0.17692	10	9	28.8	22.764	21.4938	19.5986	22.6405	23.9187	24.3711
O14920	Inhibitor of nuclear factor kappa-B kinase subunit beta	IKBKB	0.513588	1.4276	0.334996	4	4	6.6	20.2614	21.1204	20.8446	21.0827	21.4484	21.2361
O14929	Histone acetyltransferase type B catalytic subunit	HAT1	-0.772731	-1.7085	0.626819	8	8	24.8	21.4863	21.8136	21.8193	19.2881	21.0601	22.4528
P19105	Myosin regulatory light chain 12A;Myosin regulatory light chain 12B	MYL12A	-0.0137997	-1.00961	0.98134	13	7	66.7	28.6575	28.3495	28.8465	28.7317	28.542	28.5383
O14964	Hepatocyte growth factor-regulated tyrosine kinase substrate	HGS	-0.214795	-1.16054	0.701982	13	13	20.1	22.4189	22.6239	22.1876	21.9549	22.0114	22.6197
O14965	Aurora kinase A	AURKA	0.359856	1.2833	0.418217	6	5	25.1	24.0413	23.8638	24.2034	24.7647	24.283	24.1403
O14974	Protein phosphatase 1 regulatory subunit 12A	PPP1R12A	-0.000389099	-1.00027	0.99989	31	31	38.7	28.5792	28.5277	28.91	28.87	28.5825	28.5632
O14976	Cyclin-G-associated kinase	GAK	0.273368	1.20863	0.819218	10	10	10.1	21.717	20.8095	19.8206	21.0082	21.1649	20.994
O14979	Heterogeneous nuclear ribonucleoprotein D-like	HNRNPDL	0.127972	1.09276	0.868754	15	2	34	28.2588	28.137	28.9717	28.5507	28.8295	28.3713
O14979	Heterogeneous nuclear ribonucleoprotein D-like	HNRNPDL	-0.333108	-1.25972	0.661133	14	1	48.4	25.3449	25.8655	25.685	25.9808	25.1218	24.7935
O14980	Exportin-1	XPO1	-0.0334613	-1.02346	0.980739	22	22	22.4	23.9855	23.6282	23.9237	22.8832	24.8032	23.7506
O15014	Zinc finger protein 609	ZNF609	-0.715511	-1.64206	0.156951	5	5	6.8	24.4104	24.2599	24.9237	23.7664	23.9949	23.6861
O15020	Spectrin beta chain, non-erythrocytic 2	SPTBN2	-1.475	-2.77984	0.100186	30	19	16.3	21.4388	22.2781	22.0374	20.4592	21.0161	19.8541
O15027	Protein transport protein Sec16A	SEC16A	1.07794	2.11102	0.645633	15	15	12.3	22.0325	22.6244	18.1634	22.2213	21.8157	22.017
O15042	U2 snRNP-associated SURP motif-containing protein	U2SURP	0.0456142	1.03212	0.940421	31	31	30.7	29.1565	29.3071	29.6101	29.5601	29.4257	29.2246
O15047	Histone-lysine N-methyltransferase SETD1A	SETD1A	0.195445	1.14508	0.597517	8	8	7.4	23.5845	23.9363	23.4853	23.8323	23.8002	23.9599
O15061	Synemin	SYNM	-1.92736	-3.80359	0.213558	79	11	57.1	23.7342	22.0864	20.3438	20.2099	20.1136	20.0587
O15066	Kinesin-like protein KIF3B;Kinesin-like protein KIF3B, N-terminally processed	KIF3B	-1.28695	-2.44012	0.204091	8	5	14.5	22.1617	20.6212	21.3092	19.4049	20.0617	20.7647
O15067	Phosphoribosylformylglycinamidine synthase	PFAS	0.517479	1.43145	0.709553	32	32	28.2	19.9545	19.0253	19.7953	20.867	18.7159	20.7446
O15083	ERC protein 2	ERC2	-0.964244	-1.95104	0.472908	10	3	9.9	22.3998	24.2036	24.7266	21.923	23.2649	23.2493
O15084	Serine/threonine-protein phosphatase 6 regulatory ankyrin repeat subunit A	ANKRD28	0.772518	1.70825	0.412497	9	7	12.1	19.7352	20.6529	20.902	22.0786	20.7505	20.7785
O15085	Rho guanine nucleotide exchange factor 11	ARHGEF11	0.870426	1.8282	0.404877	16	16	20	25.1206	23.4126	25.4526	25.6461	25.5288	25.4222
O15116	U6 snRNA-associated Sm-like protein LSm1	LSM1	0.634801	1.55272	0.858464	3	3	30.1	19.4652	19.8128	19.8106	23.753	18.751	18.489
O15118	Niemann-Pick C1 protein	NPC1	-0.601718	-1.51752	0.591688	6	6	5.6	23.8609	23.96	23.5866	22.2828	24.42	22.8996
O15126	Secretory carrier-associated membrane protein 1	SCAMP1	1.57648	2.98241	0.378139	7	7	35.5	20.6048	18.0466	19.863	19.3278	21.7724	22.1435
O15143	Actin-related protein 2/3 complex subunit 1B	ARPC1B	0.097304	1.06977	0.802909	14	14	37.6	27.7094	27.5526	27.517	27.589	27.8837	27.5981
O15144	Actin-related protein 2/3 complex subunit 2	ARPC2	0.248661	1.1881	0.477452	16	16	43.7	27.713	27.3976	27.8636	27.9939	27.8441	27.8822
O15145	Actin-related protein 2/3 complex subunit 3	ARPC3	0.677177	1.59901	0.155893	6	6	33.7	25.266	25.7229	25.0521	25.9784	25.9921	26.102
O15160	DNA-directed RNA polymerases I and III subunit RPAC1	POLR1C	-0.0869821	-1.06215	0.863411	16	16	51.2	28.0846	28.2297	28.464	28.4004	28.0677	28.0492
O15162	Phospholipid scramblase 1	PLSCR1	0.838471	1.78815	0.198049	4	4	21.9	21.0972	20.1751	20.6529	21.1447	21.4291	21.8667
O15164	Transcription intermediary factor 1-alpha	TRIM24	0.324299	1.25206	0.347466	6	6	8.1	23.0662	23.429	23.1156	23.4056	23.7005	23.4777
O15182	Centrin-3	CETN3	-0.579077	-1.49389	0.256073	3	3	19.2	23.4677	23.5939	23.4899	22.7512	22.6194	23.4437
O15212	Prefoldin subunit 6	PFDN6	-0.344	-1.26927	0.201081	9	9	56.6	24.4133	24.5896	24.4365	24.038	24.1184	24.251
O15213	WD repeat-containing protein 46	WDR46	-0.00922775	-1.00642	0.990295	9	9	21.6	24.7295	25.4015	25.2813	25.4419	25.4603	24.4824
O15226	NF-kappa-B-repressing factor	NKRF	0.566861	1.4813	0.262519	24	24	36.2	27.9401	28.1894	28.1887	29.0107	28.8053	28.2028
O15228	Dihydroxyacetone phosphate acyltransferase	GNPAT	1.1765	2.26028	0.711055	2	2	4.2	18.4972	24.4204	23.5862	23.3584	23.3929	23.282
O15240	Neurosecretory protein VGF;Neuroendocrine regulatory peptide-1;Neuroendocrine regulatory peptide-2;Antimicrobial peptide VGF[554-577]	VGF	0.456771	1.37247	0.675963	10	10	25.5	22.6717	23.887	23.1807	23.2408	23.2165	24.6524
O15258	Protein RER1	RER1	-0.375444	-1.29724	0.724958	3	3	24	25.0475	25.1794	23.8747	23.6162	24.7552	24.6039
O15260	Surfeit locus protein 4	SURF4	0.0412114	1.02898	0.982949	3	3	25.8	22.1827	24.7459	24.3361	23.1861	23.6643	24.538
O15263	Beta-defensin 4A	DEFB4A	-0.854235	-1.8078	0.36363	2	2	35.9	20.2177	20.3406	19.4853	18.1832	19.8002	19.4975
O15294	UDP-N-acetylglucosamine--peptide N-acetylglucosaminyltransferase 110 kDa subunit	OGT	0.0356935	1.02505	0.971009	13	13	14.6	24.8898	25.0679	25.6026	25.273	25.4163	24.9781
O15305	Phosphomannomutase 2	PMM2	0.0502288	1.03543	0.980709	11	10	50.4	21.3949	19.8649	21.0931	20.0292	20.5159	21.9586
O15318	DNA-directed RNA polymerase III subunit RPC7	POLR3G	1.73266	3.3234	0.322116	3	3	14.3	21.6105	18.5702	19.189	21.0773	20.6681	22.8222
O15320	cTAGE family member 5;Melanoma inhibitory activity protein 2	CTAGE5	0.151916	1.11104	0.925808	8	7	16.9	22.4579	24.0847	23.0777	22.8499	22.9984	24.2278
O15321	Transmembrane 9 superfamily member 1	TM9SF1	0.974005	1.96429	0.611223	4	4	8.8	18.3907	21.2168	20.9506	20.4227	20.4581	22.5993
O15344	E3 ubiquitin-protein ligase Midline-1	MID1	-0.187068	-1.13845	0.82219	7	7	14.2	23.7068	24.0455	24.4843	24.2636	23.3721	24.0397
O15347	High mobility group protein B3	HMGB3	-1.53979	-2.90752	0.136076	6	6	24	23.4228	24.156	23.3331	21.1908	22.3432	22.7585
O15355	Protein phosphatase 1G	PPM1G	0.115751	1.08354	0.952417	14	14	35.5	24.0964	24.1678	23.6237	24.0171	22.9429	25.2751
O15357	Phosphatidylinositol 3,4,5-trisphosphate 5-phosphatase 2	INPPL1	-0.402885	-1.32215	0.746528	10	10	10.2	21.0226	21.448	22.8838	20.7852	21.6707	21.69
O15371	Eukaryotic translation initiation factor 3 subunit D	EIF3D	-0.314508	-1.24359	0.400461	28	28	48.9	28.5002	28.3627	28.8851	28.305	28.182	28.3175
O15372	Eukaryotic translation initiation factor 3 subunit H	EIF3H	-0.204195	-1.15204	0.66267	14	14	34.4	26.9549	27.3629	27.3006	27.3011	26.7906	26.9142
O15379	Histone deacetylase 3	HDAC3	1.43947	2.71221	0.392889	3	3	8.2	21.2881	18.2311	21.6366	21.7849	21.8427	21.8466
O15381	Nuclear valosin-containing protein-like	NVL	1.72502	3.30585	0.146581	11	11	19.2	22.4972	20.3961	21.6394	23.4696	23.3043	22.9339
O15400	Syntaxin-7	STX7	0.18624	1.13779	0.895958	9	9	46.9	22.7853	23.3255	21.9633	22.0986	22.8883	23.646
O15439	Multidrug resistance-associated protein 4	ABCC4	0.87851	1.83848	0.297461	2	2	1.5	18.021	18.0557	16.8376	19.0763	18.0306	18.4429
O15446	DNA-directed RNA polymerase I subunit RPA34	CD3EAP	-0.223371	-1.16746	0.531054	18	18	53.9	28.3794	28.5918	28.8165	28.3853	28.484	28.2484
O15460	Prolyl 4-hydroxylase subunit alpha-2	P4HA2	0.480735	1.39545	0.471536	13	13	28.3	23.2659	22.8518	23.7106	23.5446	23.4378	24.2881
O15504	Nucleoporin-like protein 2	NUPL2	0.0316957	1.02221	0.966383	4	4	13.2	23.1303	22.8978	23.3661	23.4001	22.995	23.0941
O15511	Actin-related protein 2/3 complex subunit 5	ARPC5	0.278352	1.21281	0.521448	9	8	70.2	26.0862	26.1725	26.6256	26.3727	26.7294	26.6173
O15514	DNA-directed RNA polymerase II subunit RPB4	POLR2D	0.626301	1.5436	0.142062	4	4	40.8	22.2452	22.0674	21.7686	22.7685	22.4921	22.6994
O15523	ATP-dependent RNA helicase DDX3Y	DDX3Y	-0.89433	-1.85875	0.122362	27	4	41.8	24.6674	24.3645	25.1297	24.0486	23.6232	23.8068
O15525	Transcription factor MafG;Transcription factor MafK	MAFG	0.532221	1.44615	0.467633	4	3	25.3	22.3649	23.3477	23.4097	24.01	23.5021	23.2068
O15533	Tapasin	TAPBP	-0.177938	-1.13127	0.966603	4	4	14.1	22.511	21.8392	21.2545	19.1019	21.9146	24.0544
O15540	Fatty acid-binding protein, brain	FABP7	-0.97775	-1.96939	0.521466	7	7	58.3	19.5584	19.4677	18.5843	16.4531	18.8697	19.3544
O43143	Pre-mRNA-splicing factor ATP-dependent RNA helicase DHX15	DHX15	0.479997	1.39474	0.185824	22	21	28.1	27.3462	27.5677	27.7585	28.1399	28.0938	27.8787
O43148	mRNA cap guanine-N7 methyltransferase	RNMT	-0.414723	-1.33304	0.364921	12	12	32.1	24.6582	24.8229	25.3651	24.4722	24.6641	24.4657
O43159	Ribosomal RNA-processing protein 8	RRP8	0.0739415	1.05259	0.871242	12	12	37.7	27.7242	27.8125	28.1267	28.0313	27.9893	27.8646
O43172	U4/U6 small nuclear ribonucleoprotein Prp4	PRPF4	0.306604	1.23679	0.279691	24	24	47.8	28.5674	28.5312	28.7253	29.0705	28.8736	28.7996
O43175	D-3-phosphoglycerate dehydrogenase	PHGDH	0.0744184	1.05294	0.963597	26	26	47.8	27.0778	26.6903	26.82	25.9652	27.1677	27.6785
O43237	Cytoplasmic dynein 1 light intermediate chain 2	DYNC1LI2	0.41127	1.32986	0.618017	13	13	33.3	25.1801	25.2483	24.0634	24.9238	25.1732	25.6286
O43242	26S proteasome non-ATPase regulatory subunit 3	PSMD3	0.363457	1.2865	0.158136	25	25	49.6	27.709	27.8933	27.8567	28.2249	28.2032	28.1213
O43251	RNA binding protein fox-1 homolog 2;RNA binding protein fox-1 homolog 1	RBFOX2	-0.203944	-1.15184	0.674214	5	5	17.1	24.391	24.0556	24.7536	24.2977	24.1463	24.1444
O43290	U4/U6.U5 tri-snRNP-associated protein 1	SART1	0.256586	1.19465	0.308455	35	35	46.6	29.8118	29.8881	30.0283	30.2555	30.0923	30.1501
O43292	Glycosylphosphatidylinositol anchor attachment 1 protein	GPAA1	-1.45535	-2.74223	0.537715	3	3	5.6	21.207	21.5663	21.6238	17.0046	21.2691	21.7573
O43293	Death-associated protein kinase 3	DAPK3	0.0765133	1.05447	0.96918	5	5	11	23.5917	24.9299	25.7269	24.7743	24.8303	24.8735
O43301	Heat shock 70 kDa protein 12A	HSPA12A	0.783625	1.72145	0.154969	7	7	13.8	22.6742	22.3091	22.1874	22.7971	23.2511	23.4735
O43314	Inositol hexakisphosphate and diphosphoinositol-pentakisphosphate kinase 2	PPIP5K2	0.606171	1.52221	0.646574	9	6	9.3	21.4283	20.3724	19.9985	22.0251	20.0031	21.5895
O43324	Eukaryotic translation elongation factor 1 epsilon-1	EEF1E1	-0.91188	-1.8815	0.0446723	3	3	23	25.7113	25.4021	25.7066	24.7217	24.6861	24.6767
O43390	Heterogeneous nuclear ribonucleoprotein R	HNRNPR	0.252931	1.19163	0.572248	36	3	51.5	32.1565	32.1781	32.7264	32.7575	32.5367	32.5256
O43395	U4/U6 small nuclear ribonucleoprotein Prp3	PRPF3	0.254707	1.19309	0.488784	25	25	42.5	29.1748	29.2479	29.6031	29.5717	29.752	29.4663
O43396	Thioredoxin-like protein 1	TXNL1	0.791578	1.73097	0.161353	12	12	54.3	27.4261	26.7933	27.2368	28.2503	27.9727	27.6079
O43399	Tumor protein D54	TPD52L2	0.296359	1.22804	0.855607	18	3	82.5	25.2273	24.9907	23.0466	24.2153	24.8196	25.1188
O43399	Tumor protein D54	TPD52L2	-0.207654	-1.15481	0.827925	17	2	83.3	22.8063	23.0555	21.8194	22.6974	22.1386	22.2222
O43402	ER membrane protein complex subunit 8	EMC8	0.119002	1.08598	0.93137	4	4	28.1	24.1307	22.7602	24.0897	23.3825	23.7074	24.2477
O43432	Eukaryotic translation initiation factor 4 gamma 3	EIF4G3	-0.357208	-1.28094	0.205185	19	13	15	23.3525	23.1519	23.4427	22.911	23.03	22.9344
O43447	Peptidyl-prolyl cis-trans isomerase H	PPIH	0.148381	1.10833	0.746541	5	5	26.6	26.0956	26.2317	26.5947	26.6042	26.452	26.311
O43491	Band 4.1-like protein 2	EPB41L2	-0.548868	-1.46294	0.250788	41	12	50.4	25.9661	25.9077	26.0662	24.9677	25.6558	25.6699
O43504	Ragulator complex protein LAMTOR5	LAMTOR5	0.0808004	1.0576	0.973086	2	2	48.4	22.4893	19.734	20.7489	20.9266	21.1513	21.1367
O43516	WAS/WASL-interacting protein family member 1	WIPF1	-0.577286	-1.49204	0.691906	4	4	12.4	22.5581	23.2599	21.0883	20.7782	21.9684	22.4277
O43583	Density-regulated protein	DENR	0.188049	1.13922	0.752863	9	9	40.9	24.8984	24.1415	24.8493	24.8873	24.8621	24.7039
O43597	Protein sprouty homolog 2	SPRY2	-0.572088	-1.48667	0.708718	2	2	9.2	19.6611	19.6529	17.6597	17.762	18.068	19.4274
O43615	Mitochondrial import inner membrane translocase subunit TIM44	TIMM44	-0.0272172	-1.01904	0.985276	14	14	34.3	21.4323	21.2369	19.7899	20.6469	20.0073	21.7233
O43617	Trafficking protein particle complex subunit 3	TRAPPC3	0.816965	1.7617	0.525881	5	5	31.1	23.0185	22.7025	20.5347	22.9637	22.7698	22.9731
O43633	Charged multivesicular body protein 2a	CHMP2A	0.0858313	1.0613	0.953956	9	9	25.7	23.0799	24.3603	23.3546	23.3053	23.4433	24.3037
O43660	Pleiotropic regulator 1	PLRG1	-0.206553	-1.15393	0.566031	20	20	58.6	28.733	28.3869	28.6068	28.1759	28.5148	28.4163
O43663	Protein regulator of cytokinesis 1	PRC1	0.315961	1.24484	0.862942	15	15	29.2	26.1516	23.8981	26.396	26.2838	25.6441	25.4657
O43665	Regulator of G-protein signaling 10	RGS10	0.712328	1.63845	0.515464	6	6	33.5	21.542	23.0567	21.1635	22.3949	22.2924	23.2118
O43670	BUB3-interacting and GLEBS motif-containing protein ZNF207	ZNF207	0.157112	1.11505	0.636294	4	4	10.2	28.6946	28.7582	28.5449	29.0006	28.7785	28.6899
O43678	NADH dehydrogenase [ubiquinone] 1 alpha subcomplex subunit 2	NDUFA2	1.07452	2.10602	0.171487	2	2	31.3	19.0465	18.7939	20.136	20.4268	20.3218	20.4514
O43681	ATPase ASNA1	ASNA1	0.952967	1.93585	0.0617363	11	11	46.6	22.7982	22.7605	23.0962	23.6818	23.7763	24.0557
O43684	Mitotic checkpoint protein BUB3	BUB3	0.00629361	1.00437	0.988699	10	10	30.7	29.0637	28.9879	29.4511	29.3446	29.0823	29.0947
O43707	Alpha-actinin-4	ACTN4	0.741456	1.67186	0.21894	72	46	68.1	31.3893	30.8857	31.7987	32.2496	32.3179	31.7306
O43709	Probable 18S rRNA (guanine-N(7))-methyltransferase	WBSCR22	-0.499105	-1.41334	0.356518	6	6	27.8	24.2367	23.6074	24.501	23.8085	23.5682	23.4711
O43719	HIV Tat-specific factor 1	HTATSF1	0.546375	1.46041	0.262468	28	28	47.2	27.9025	28.3953	28.6411	28.9627	28.6414	28.9739
O43739	Cytohesin-3	CYTH3	-0.324629	-1.25234	0.521157	5	3	18.8	20.4778	20.153	20.2903	20.2063	20.215	19.5259
O43747	AP-1 complex subunit gamma-1	AP1G1	-0.101342	-1.07277	0.940943	11	11	15.7	21.1951	22.1067	21.0411	20.6149	21.8393	21.5848
O43765	Small glutamine-rich tetratricopeptide repeat-containing protein alpha	SGTA	-0.2349	-1.17683	0.858146	9	9	27.2	23.2835	23.54	22.1862	22.3893	22.359	23.5566
O43768	Alpha-endosulfine	ENSA	1.02995	2.04195	0.182174	5	4	52.1	23.8786	24.2179	24.4583	25.7747	24.4951	25.3748
O43776	Asparagine--tRNA ligase, cytoplasmic	NARS	0.286949	1.22006	0.795041	24	24	44.9	23.558	22.9982	23.0012	22.5315	23.8303	24.0565
O43795	Unconventional myosin-Ib	MYO1B	0.473738	1.3887	0.667736	28	25	29.2	23.355	24.8149	23.9304	23.6688	25.0616	24.791
O43809	Cleavage and polyadenylation specificity factor subunit 5	NUDT21	0.683226	1.60573	0.200394	4	4	22.5	26.2449	26.3686	25.6045	26.8721	26.866	26.5295
O43815	Striatin	STRN	-0.419091	-1.33708	0.458042	13	12	26.3	22.7219	22.7466	23.236	22.0389	22.8633	22.5449
O43818	U3 small nucleolar RNA-interacting protein 2	RRP9	-0.64514	-1.56389	0.156056	13	13	32.4	28.0652	27.8351	27.9413	27.6492	27.0757	27.1812
O43823	A-kinase anchor protein 8	AKAP8	-0.0185617	-1.01295	0.981009	18	18	41.8	26.8646	26.8017	27.5412	26.7465	27.2171	27.1882
O43824	Putative GTP-binding protein 6	GTPBP6	-1.09695	-2.13902	0.297102	3	3	6.2	23.3936	22.8637	23.4367	22.8602	20.8889	22.6541
O43837	Isocitrate dehydrogenase [NAD] subunit beta, mitochondrial	IDH3B	0.829037	1.7765	0.561416	18	18	53	23.6001	22.0262	21.225	23.4305	22.1168	23.7911
O43852	Calumenin	CALU	-0.516497	-1.43048	0.269611	28	8	71.4	29.447	29.0841	29.0569	28.3976	28.5953	29.0455
O43852	Calumenin	CALU	-0.768076	-1.703	0.177036	22	2	63.5	22.9382	22.4387	22.8004	21.5573	21.961	22.3549
O43865	Putative adenosylhomocysteinase 2	AHCYL1	0.42002	1.33795	0.560432	14	7	30.2	22.921	22.7513	22.3977	22.5293	23.0454	23.7554
O43913	Origin recognition complex subunit 5	ORC5	-0.695937	-1.61994	0.427427	2	2	4.1	21.8102	21.5451	21.3689	19.8753	21.3392	21.4218
O43929	Origin recognition complex subunit 4	ORC4	0.0709922	1.05044	0.952663	5	5	14	24.1712	25.2099	24.4055	24.2887	25.0595	24.6515
O60216	Double-strand-break repair protein rad21 homolog	RAD21	1.58806	3.00645	0.0941333	19	19	37.2	24.8181	24.1414	24.8423	26.4652	26.63	25.4709
O60220	Mitochondrial import inner membrane translocase subunit Tim8 A	TIMM8A	-0.0489082	-1.03448	0.937174	3	3	34	24.0196	24.451	24.0516	23.9259	24.2605	24.1892
O60231	Putative pre-mRNA-splicing factor ATP-dependent RNA helicase DHX16	DHX16	0.430878	1.34805	0.298371	13	12	15.5	25.6064	25.4931	25.3782	26.185	26.0194	25.5658
O60232	Sjoegren syndrome/scleroderma autoantigen 1	SSSCA1	0.766071	1.70063	0.312751	7	7	69.8	21.7862	20.7553	21.8942	22.017	21.9777	22.7393
O60264	SWI/SNF-related matrix-associated actin-dependent regulator of chromatin subfamily A member 5	SMARCA5	0.423942	1.34159	0.138667	52	38	47.9	29.7333	29.7686	29.8625	30.3027	30.2486	30.0849
O60271	C-Jun-amino-terminal kinase-interacting protein 4	SPAG9	0.583165	1.49813	0.703712	39	1	36.6	22.4569	21.5021	20.4869	20.9165	22.196	23.0827
O60287	Nucleolar pre-ribosomal-associated protein 1	URB1	0.00745265	1.00518	0.995531	12	12	6.5	21.6767	22.492	22.6517	23.3557	21.3853	22.1018
O60293	Zinc finger C3H1 domain-containing protein	ZFC3H1	-0.146026	-1.10652	0.911243	17	17	13.2	24.6521	24.1811	25.5973	24.0605	25.0616	24.8703
O60306	Intron-binding protein aquarius	AQR	0.0383867	1.02696	0.944839	20	20	17.2	25.9308	25.9096	25.7064	25.6575	25.9592	26.0452
O60313	Dynamin-like 120 kDa protein, mitochondrial;Dynamin-like 120 kDa protein, form S1	OPA1	0.344257	1.2695	0.570652	36	36	37.8	25.254	24.3289	24.7417	25.04	25.4158	24.9016
O60315	Zinc finger E-box-binding homeobox 2	ZEB2	-0.493768	-1.40812	0.536242	16	16	17.4	25.1365	26.5624	26.1291	25.1833	25.6424	25.521
O60318	Germinal-center associated nuclear protein	MCM3AP	-0.0248038	-1.01734	0.972874	5	5	3.5	22.4875	22.9104	22.9263	22.649	22.7295	22.8713
O60341	Lysine-specific histone demethylase 1A	KDM1A	0.207879	1.15499	0.548547	18	18	25.4	25.8561	25.6468	25.8911	26.2002	25.8149	26.0026
O60437	Periplakin	PPL	-0.573339	-1.48796	0.877511	36	36	25.9	18.8332	15.3049	18.7246	17.8902	18.8652	14.3872
O60462	Neuropilin-2	NRP2	0.880372	1.84085	0.772965	18	18	24.5	22.7585	23.7706	21.9787	26.5867	21.2982	23.264
O60488	Long-chain-fatty-acid--CoA ligase 4	ACSL4	-1.09862	-2.1415	0.307602	17	14	35.4	22.5959	23.0611	22.0392	21.8273	20.3006	22.2724
O60493	Sorting nexin-3	SNX3	-0.279198	-1.21352	0.636912	12	10	50.6	23.5101	23.9113	23.8214	22.9762	23.6323	23.7968
O60499	Syntaxin-10	STX10	2.41532	5.33438	0.238187	6	6	32.5	17.3769	21.6422	18.2826	22.1085	21.052	21.3871
O60502	Protein O-GlcNAcase	MGEA5	3.01751	8.09769	0.155249	8	8	13.5	17.8608	20.5507	16.4258	20.8964	21.2241	21.7693
O60506	Heterogeneous nuclear ribonucleoprotein Q	SYNCRIP	-0.421685	-1.33949	0.216601	32	3	50.9	30.4579	30.4188	30.8325	30.23	30.1269	30.0871
O60506	Heterogeneous nuclear ribonucleoprotein Q	SYNCRIP	-0.600479	-1.51622	0.176772	30	1	49.8	25.5909	25.8106	26.1124	25.4601	25.1983	25.054
O60524	Nuclear export mediator factor NEMF	NEMF	-0.274804	-1.20983	0.724597	8	8	10.3	24.3144	23.0565	23.4438	23.3136	23.2901	23.3865
O60563	Cyclin-T1	CCNT1	0.0694199	1.04929	0.946901	9	9	20.8	25.8152	24.8405	25.5843	25.3633	25.8323	25.2527
O60566	Mitotic checkpoint serine/threonine-protein kinase BUB1 beta	BUB1B	-0.414084	-1.33245	0.742809	4	4	5.6	21.4338	22.1502	21.8226	21.9243	22.0831	20.1569
O60568	Procollagen-lysine,2-oxoglutarate 5-dioxygenase 3	PLOD3	-1.19559	-2.29038	0.058175	25	25	31.6	28.7327	28.5118	29.1458	27.756	27.5771	27.4704
O60583	Cyclin-T2	CCNT2	0.0400658	1.02816	0.968057	4	4	9	22.9167	23.3998	23.1699	22.9205	23.6632	23.0228
O60610	Protein diaphanous homolog 1	DIAPH1	0.963542	1.95009	0.19888	29	29	24.4	20.9464	20.4054	19.7495	21.6378	20.9172	21.437
O60613	15 kDa selenoprotein	42248	0.952246	1.93488	0.548154	3	3	27.2	18.982	21.2199	22.1903	21.4775	21.5883	22.1831
O60645	Exocyst complex component 3	EXOC3	-0.564328	-1.4787	0.485341	10	10	15.6	26.0318	25.5829	25.9447	24.4884	25.3628	26.0152
O60664	Perilipin-3	PLIN3	0.586338	1.50143	0.649205	18	18	60.4	22.267	23.4599	21.8599	22.0341	23.5271	23.7845
O60684	Importin subunit alpha-7	KPNA6	-0.0471109	-1.03319	0.940252	17	11	31.5	26.3624	26.5086	26.8538	26.3801	26.4953	26.7081
O60701	UDP-glucose 6-dehydrogenase	UGDH	0.929883	1.90512	0.58623	20	20	54	24.5284	23.6795	22.5085	22.7856	25.2764	25.444
O60711	Leupaxin	LPXN	-1.13567	-2.19721	0.165488	7	7	23.3	21.9007	20.8419	21.1684	19.5949	20.362	20.5471
O60716	Catenin delta-1	CTNND1	0.0370483	1.02601	0.944837	29	29	40	27.3014	26.8733	27.1107	27.1863	27.0868	27.1235
O60739	Eukaryotic translation initiation factor 1b	EIF1B	0.21394	1.15985	0.862984	6	1	65.5	17.9012	17.6314	18.8757	18.8813	18.5625	17.6064
O60749	Sorting nexin-2	SNX2	1.18799	2.27835	0.550896	20	18	40.5	23.9362	23.0669	20.2457	22.7972	23.3087	24.7069
O60762	Dolichol-phosphate mannosyltransferase subunit 1	DPM1	-0.683378	-1.6059	0.208568	4	4	17.3	23.4464	22.8705	23.5318	22.2688	22.6225	22.9073
O60763	General vesicular transport factor p115	USO1	-0.613646	-1.53012	0.791348	35	35	43.1	22.0514	23.4093	19.9524	20.1167	21.1681	22.2872
O60784	Target of Myb protein 1	TOM1	-0.0293293	-1.02054	0.972964	12	12	42.3	22.8837	22.8882	22.8762	22.4398	22.8412	23.2792
P62807	Histone H2B type 1-C/E/F/G/I;Histone H2B type F-S;Histone H2B type 1-K;Histone H2B type 1-L;Histone H2B type 1-M;Histone H2B type 1-N;Histone H2B type 1-H;Histone H2B type 2-F;Histone H2B type 1-D	HIST1H2BC	0.125174	1.09064	0.914156	9	2	57.9	30.5111	29.3994	29.4884	30.1761	30.1929	29.4055
O60826	Coiled-coil domain-containing protein 22	CCDC22	-1.07511	-2.10688	0.106443	13	13	24.9	22.5	22.8795	23.4923	21.8932	21.7535	21.9998
O60828	Polyglutamine-binding protein 1	PQBP1	0.345696	1.27076	0.520788	7	7	58.8	26.504	26.4394	27.0311	27.3548	26.9763	26.6805
O60832	H/ACA ribonucleoprotein complex subunit 4	DKC1	0.0398839	1.02803	0.951762	17	17	35.4	27.9929	27.8919	27.913	28.1202	28.1602	27.6369
O60841	Eukaryotic translation initiation factor 5B	EIF5B	-0.697888	-1.62213	0.0997143	35	35	31.3	29.0488	28.6076	28.7135	28.1892	28.0044	28.0826
O60861	Growth arrest-specific protein 7	GAS7	-0.914044	-1.88432	0.236983	14	14	43.5	24.4217	22.9914	24.0314	22.9464	22.6927	23.0632
O60869	Endothelial differentiation-related factor 1	EDF1	-1.11207	-2.16156	0.0952704	7	7	46.8	27.7539	27.5022	27.2597	26.8681	26.2256	26.0859
O60870	DNA/RNA-binding protein KIN17	KIN	-0.746126	-1.67728	0.202896	8	8	14.8	24.9994	25.0019	25.3726	24.7723	23.8503	24.513
O60884	DnaJ homolog subfamily A member 2	DNAJA2	-0.181629	-1.13416	0.659874	11	11	37.9	25.0513	25.1185	24.728	24.612	24.7494	24.9914
O60885	Bromodomain-containing protein 4	BRD4	0.495518	1.40983	0.422245	19	12	16.5	26.9629	26.9158	27.5794	27.9801	27.822	27.1425
O60888	Protein CutA	CUTA	0.277922	1.21245	0.821601	3	3	25.6	19.9512	19.3302	18.7762	18.7418	20.2542	19.8955
O60925	Prefoldin subunit 1	PFDN1	-0.312272	-1.24166	0.88702	10	10	79.5	22.2346	21.2018	22.654	19.9034	22.6748	22.5754
O60934	Nibrin	NBN	-0.31644	-1.24525	0.60922	23	23	40.5	26.3526	26.9171	27.0426	26.037	26.7785	26.5475
O60942	mRNA-capping enzyme;Polynucleotide 5-triphosphatase;mRNA guanylyltransferase	RNGTT	-1.19408	-2.28799	0.341411	5	5	11	21.3714	21.1517	21.8175	19.3918	21.7749	19.5917
O75027	ATP-binding cassette sub-family B member 7, mitochondrial	ABCB7	-0.0106068	-1.00738	0.983191	3	3	6.3	21.7851	21.842	21.927	21.9575	21.9947	21.5702
O75030	Microphthalmia-associated transcription factor	MITF	1.41228	2.66157	0.0850588	6	5	16.9	23.56	24.2606	24.2282	25.7137	25.6729	24.8991
O75044	SLIT-ROBO Rho GTPase-activating protein 2	SRGAP2	0.601997	1.51782	0.4299	19	18	28.2	23.8335	22.4528	23.4963	23.7239	24.1374	23.7273
O75056	Syndecan-3	SDC3	0.0894197	1.06394	0.960498	2	2	8.1	24.0045	22.2879	23.4341	22.742	23.9009	23.3518
O75071	EF-hand calcium-binding domain-containing protein 14	EFCAB14	-0.861074	-1.81639	0.628626	2	2	6.3	18.1873	19.7529	20.5024	18.0267	20.1866	17.6461
O75083	WD repeat-containing protein 1	WDR1	-0.171329	-1.1261	0.736966	27	27	56.6	28.0938	27.6862	28.2684	27.6433	27.8667	28.0244
O75116	Rho-associated protein kinase 2	ROCK2	-0.606681	-1.52275	0.396088	46	40	36.2	23.994	24.4936	23.583	22.8259	23.601	23.8236
O75122	CLIP-associating protein 2	CLASP2	-0.941063	-1.91994	0.0953464	12	10	12.8	23.1126	23.398	22.869	22.4653	22.1558	21.9353
O75127	Pentatricopeptide repeat-containing protein 1, mitochondrial	PTCD1	0.12597	1.09124	0.858972	4	4	6.6	20.6621	20.3165	21.105	20.5775	20.8685	21.0155
O75129	Astrotactin-2	ASTN2	-0.128633	-1.09326	0.786016	2	2	1.9	25.6063	25.6841	25.4452	25.7453	25.2617	25.3427
O75131	Copine-3	CPNE3	0.773232	1.70909	0.283791	15	14	31.7	21.7348	20.9271	21.602	21.6739	22.1119	22.7978
O75143	Autophagy-related protein 13	ATG13	0.0494843	1.03489	0.919918	2	2	7.7	18.9113	18.9611	18.8377	19.1296	18.7235	19.0054
O75146	Huntingtin-interacting protein 1-related protein	HIP1R	1.58923	3.00889	0.0345957	14	14	17.5	24.3068	23.8081	24.4207	25.8213	25.9298	25.5522
O75147	Obscurin-like protein 1	OBSL1	0.193523	1.14355	0.685775	9	9	11.3	23.0571	23.3931	23.4859	23.7759	23.4884	23.2524
O75150	E3 ubiquitin-protein ligase BRE1B	RNF40	-0.114616	-1.08269	0.834585	30	26	32.3	27.3905	27.5048	28.0016	27.4785	27.5025	27.572
O75152	Zinc finger CCCH domain-containing protein 11A	ZC3H11A	0.733379	1.66253	0.102739	26	26	35.7	27.7922	27.6588	27.5491	28.5726	28.5141	28.1136
O75153	Clustered mitochondria protein homolog	CLUH	-0.634874	-1.5528	0.33467	25	25	26.3	24.248	23.0893	23.5871	23.2878	22.8044	22.9276
O75164	Lysine-specific demethylase 4A	KDM4A	-0.120815	-1.08735	0.87677	3	3	3.8	19.6949	19.4379	18.7112	19.1398	19.1398	19.2019
O75165	DnaJ homolog subfamily C member 13	DNAJC13	0.354355	1.27841	0.403453	22	22	12.2	24.5161	24.6798	24.8099	24.6955	25.0655	25.3078
O75170	Serine/threonine-protein phosphatase 6 regulatory subunit 2	PPP6R2	0.0173378	1.01209	0.983898	7	7	10.6	20.8617	21.4306	20.7058	20.4129	21.2627	21.3745
O75173	A disintegrin and metalloproteinase with thrombospondin motifs 4	ADAMTS4	-1.64619	-3.13006	0.0867626	2	2	4.8	21.4843	20.7808	21.0068	19.8503	18.6909	19.7921
O75175	CCR4-NOT transcription complex subunit 3	CNOT3	-0.245298	-1.18534	0.463927	9	9	12.4	25.1453	24.8332	25.1681	24.9448	24.7928	24.6731
O75177	Calcium-responsive transactivator	SS18L1	0.667552	1.58838	0.0822923	2	2	5.8	24.1648	24.2417	23.9201	24.8245	24.8265	24.6783
O75179	Ankyrin repeat domain-containing protein 17	ANKRD17	-0.483496	-1.39813	0.438998	19	12	9.9	25.6361	24.6551	25.6578	24.7647	24.976	24.7578
O75182	Paired amphipathic helix protein Sin3b	SIN3B	0.341949	1.26747	0.707923	6	6	7.4	21.4703	21.5781	21.9086	21.1126	22.3989	22.4714
O75190	DnaJ homolog subfamily B member 6	DNAJB6	-0.215915	-1.16144	0.585633	7	6	21.8	23.3992	23.4322	23.821	23.2935	23.513	23.1982
O75223	Gamma-glutamylcyclotransferase	GGCT	0.689377	1.61259	0.62286	9	9	44.7	21.7229	19.8503	21.5387	22.3608	20.6446	22.1746
O75251	NADH dehydrogenase [ubiquinone] iron-sulfur protein 7, mitochondrial	NDUFS7	0.161315	1.11831	0.895735	4	4	16	22.633	22.1104	22.1749	21.6017	22.5639	23.2366
O75312	Zinc finger protein ZPR1	ZPR1	1.97759	3.93835	0.167263	15	15	44.2	18.9089	19.4961	18.3407	19.4084	21.8594	21.4106
O75323	Protein NipSnap homolog 2	GBAS	2.71714	6.57568	0.156745	2	2	8.7	22.6471	18.9583	20.9169	24.0496	23.6946	22.9296
O75330	Hyaluronan mediated motility receptor	HMMR	-0.622547	-1.53959	0.162274	15	15	24.8	25.1935	25.5648	25.7923	25.0283	24.8453	24.8093
O75340	Programmed cell death protein 6	PDCD6	-0.979822	-1.97222	0.453632	4	4	24.6	20.8139	20.8073	19.5308	18.6327	18.8024	20.7774
O75347	Tubulin-specific chaperone A	TBCA	0.0491645	1.03467	0.972035	12	12	55.6	26.4827	26.4707	25.6991	25.7307	26.2178	26.8514
O75348	V-type proton ATPase subunit G 1	ATP6V1G1	0.118401	1.08553	0.924232	5	5	33.1	24.303	23.4235	23.0309	23.3082	23.5874	24.217
O75351	Vacuolar protein sorting-associated protein 4B	VPS4B	0.956584	1.94071	0.464558	8	7	27.5	20.062	20.2116	18.1259	19.6915	20.3158	21.2618
O75367	Core histone macro-H2A.1	H2AFY	0.576447	1.49117	0.630635	15	14	39.6	24.4927	23.0343	23.0903	24.4425	24.714	23.1901
O75368	SH3 domain-binding glutamic acid-rich-like protein	SH3BGRL	-0.239603	-1.18067	0.742132	6	6	46.5	22.1927	22.9913	21.9467	22.244	21.9252	22.2427
O75369	Filamin-B	FLNB	-1.27659	-2.42266	0.0459333	101	93	51.1	28.5493	28.6578	29.0024	27.2064	27.5422	27.6312
O75376	Nuclear receptor corepressor 1	NCOR1	2.53532	5.79705	0.0811496	16	16	9.6	24.5023	23.6847	24.4064	27.8769	26.6484	25.6742
O75380	NADH dehydrogenase [ubiquinone] iron-sulfur protein 6, mitochondrial	NDUFS6	1.1351	2.19634	0.0586065	3	3	29.8	20.6176	20.2073	20.6715	21.6601	21.8143	21.4274
O75382	Tripartite motif-containing protein 3	TRIM3	-0.22005	-1.16477	0.581361	5	5	11	24.1858	24.0661	24.4487	23.9138	23.8675	24.2592
O75390	Citrate synthase, mitochondrial	CS	-1.17176	-2.25286	0.330478	13	13	23.4	26.0284	26.2327	25.4606	23.3178	25.3567	25.5319
O75396	Vesicle-trafficking protein SEC22b	SEC22B	-0.210706	-1.15725	0.749036	9	9	34.4	25.1281	24.9344	24.6607	24.2232	24.7673	25.1006
O75400	Pre-mRNA-processing factor 40 homolog A	PRPF40A	0.147637	1.10775	0.720203	27	1	29	29.1145	29.1775	29.5692	29.3769	29.5322	29.3951
O75400	Pre-mRNA-processing factor 40 homolog A	PRPF40A	5.61554	49.0282	0.016	27	1	28.5	19.1603	17.505	17.1905	23.6799	23.4233	23.5993
O75410	Transforming acidic coiled-coil-containing protein 1	TACC1	-0.363406	-1.28646	0.586639	18	16	31.9	22.6468	22.5893	22.721	22.8352	21.6537	22.3779
O75427	Leucine-rich repeat and calponin homology domain-containing protein 4	LRCH4	1.54473	2.91749	0.496574	5	5	13.6	21.7447	17.4163	21.2738	21.7438	20.7295	22.5956
O75431	Metaxin-2	MTX2	-0.389288	-1.30975	0.623926	5	5	20.9	23.9973	23.4641	23.6711	22.7194	24.0317	23.2137
O75436	Vacuolar protein sorting-associated protein 26A	VPS26A	0.569138	1.48364	0.408739	10	10	33	23.1519	22.6088	23.3669	23.0249	23.7206	24.0895
O75439	Mitochondrial-processing peptidase subunit beta	PMPCB	0.285896	1.21917	0.636425	18	17	39.9	23.5153	23.9675	23.7268	23.6223	23.9505	24.4946
O75448	Mediator of RNA polymerase II transcription subunit 24	MED24	0.184144	1.13614	0.684882	6	6	8.6	22.8978	23.3138	23.3807	23.279	23.2716	23.5942
O75475	PC4 and SFRS1-interacting protein	PSIP1	0.375453	1.29725	0.297358	14	13	28.1	28.1878	28.1337	28.3078	28.8812	28.4544	28.42
O75477	Erlin-1	ERLIN1	0.135698	1.09862	0.843916	12	9	26.9	24.0351	24.7049	24.3391	24.1491	24.7595	24.5775
O75489	NADH dehydrogenase [ubiquinone] iron-sulfur protein 3, mitochondrial	NDUFS3	0.329122	1.25625	0.536421	7	7	21.2	22.4636	22.1441	22.4714	22.4401	22.456	23.1704
O75494	Serine/arginine-rich splicing factor 10	SRSF10	-0.118659	-1.08573	0.956965	7	7	35.8	25.1389	23.0273	23.4996	24.5961	23.5894	23.1243
O75506	Heat shock factor-binding protein 1	HSBP1	0.0398153	1.02798	0.986451	3	3	48.7	21.8898	18.5126	17.7537	19.2613	19.8352	19.179
O75521	Enoyl-CoA delta isomerase 2, mitochondrial	ECI2	-0.486761	-1.4013	0.105025	9	9	34.8	26.7062	26.8108	26.6695	26.2815	26.1212	26.3235
O75525	KH domain-containing, RNA-binding, signal transduction-associated protein 3	KHDRBS3	-0.320402	-1.24868	0.519593	8	7	18.5	25.8764	25.5565	26.1928	25.3549	25.8626	25.447
O75528	Transcriptional adapter 3	TADA3	0.200973	1.14947	0.741062	7	7	18.1	24.0013	24.0138	24.6641	24.6329	24.499	24.1502
O75529	TAF5-like RNA polymerase II p300/CBP-associated factor-associated factor 65 kDa subunit 5L	TAF5L	2.01045	4.02908	0.109146	3	3	8.5	20.3234	21.7624	19.9722	22.5934	22.1344	23.3615
O75530	Polycomb protein EED	EED	0.489103	1.40357	0.467282	7	7	21.8	25.2394	25.4661	24.3864	25.7633	25.1938	25.6021
O75531	Barrier-to-autointegration factor;Barrier-to-autointegration factor, N-terminally processed	BANF1	1.26464	2.40267	0.208374	7	7	58.4	23.88	22.9386	23.4134	25.4849	24.8764	23.6645
O75533	Splicing factor 3B subunit 1	SF3B1	-0.179674	-1.13263	0.546768	50	50	39.7	29.5809	29.7943	29.6095	29.5322	29.5835	29.33
O75534	Cold shock domain-containing protein E1	CSDE1	0.346537	1.2715	0.642953	37	37	45.9	27.5473	26.5763	27.6151	27.915	27.5689	27.2945
O75569	Interferon-inducible double-stranded RNA-dependent protein kinase activator A	PRKRA	-1.07749	-2.11036	0.0396262	8	8	27.2	25.4753	25.3452	25.291	24.5142	24.2415	24.1233
O75607	Nucleoplasmin-3	NPM3	0.827948	1.77516	0.0933836	4	4	36.5	28.618	29.1023	28.6141	29.6388	29.6911	29.4883
O75608	Acyl-protein thioesterase 1	LYPLA1	1.36376	2.57355	0.460192	4	4	20.1	21.4158	19.192	17.9605	19.6674	21.2624	21.7299
O75616	GTPase Era, mitochondrial	ERAL1	0.351957	1.27629	0.734384	3	3	8.9	21.9887	20.964	22.5084	22.2151	21.7028	22.599
O75643	U5 small nuclear ribonucleoprotein 200 kDa helicase	SNRNP200	-0.0403417	-1.02836	0.914552	82	82	38.6	30.2713	30.3134	30.1219	30.1009	30.253	30.2317
O75663	TIP41-like protein	TIPRL	1.14378	2.20959	0.205598	9	9	32.4	20.7554	20.662	20.2547	21.8531	20.7703	22.48
O75665	Oral-facial-digital syndrome 1 protein	OFD1	0.997274	1.99622	0.538738	2	2	5.7	21.3837	18.3476	19.0359	20.1267	20.2145	21.4178
O75676	Ribosomal protein S6 kinase alpha-4	RPS6KA4	0.125324	1.09075	0.775827	2	2	3	19.8601	19.6896	20.098	19.9198	19.9141	20.1898
O75683	Surfeit locus protein 6	SURF6	0.172633	1.12711	0.846533	7	7	26.6	26.1692	26.7756	26.0254	26.9884	25.9806	26.5191
O75691	Small subunit processome component 20 homolog	UTP20	0.368931	1.2914	0.396357	48	48	20.2	25.4102	24.9403	25.0322	25.2035	25.6536	25.6325
O75694	Nuclear pore complex protein Nup155	NUP155	0.366232	1.28898	0.197878	24	24	27.8	26.9621	27.0354	27.2453	27.3762	27.4739	27.4914
O75717	WD repeat and HMG-box DNA-binding protein 1	WDHD1	0.617539	1.53426	0.215058	11	11	13.9	22.5405	22.8235	23.2175	23.6674	23.1834	23.5834
O75718	Cartilage-associated protein	CRTAP	-0.512282	-1.4263	0.29327	11	11	30.9	24.1286	23.4741	24.2456	23.3697	23.3878	23.5539
O75792	Ribonuclease H2 subunit A	RNASEH2A	-1.08737	-2.12486	0.519016	10	10	40.5	22.5042	23.3007	23.4851	20.0113	22.7554	23.2611
O75817	Ribonuclease P protein subunit p20	POP7	-0.00661469	-1.0046	0.99475	3	3	18.6	23.4991	24.8069	24.3514	24.0406	24.1048	24.4921
O75821	Eukaryotic translation initiation factor 3 subunit G	EIF3G	-0.304544	-1.23503	0.354716	19	19	63.4	27.0784	26.9494	27.2571	26.9531	26.8044	26.6139
O75822	Eukaryotic translation initiation factor 3 subunit J	EIF3J	-0.343306	-1.26866	0.387645	9	9	53.6	27.1091	26.777	27.3422	26.8771	26.6792	26.6422
O75828	Carbonyl reductase [NADPH] 3	CBR3	-0.261992	-1.19913	0.750363	14	12	61.4	24.4366	24.282	24.2453	23.5078	23.8786	24.7916
O75832	26S proteasome non-ATPase regulatory subunit 10	PSMD10	1.06586	2.09342	0.242196	8	8	57.5	20.2353	20.4863	21.554	22.4065	21.1614	21.9051
O75874	Isocitrate dehydrogenase [NADP] cytoplasmic	IDH1	0.646087	1.56492	0.385467	20	19	45.7	24.561	24.0813	23.5659	24.1704	24.727	25.2492
O75886	Signal transducing adapter molecule 2	STAM2	1.40374	2.64587	0.46812	8	7	18.1	20.8073	21.6665	17.6389	21.9408	21.2838	21.0994
O75909	Cyclin-K	CCNK	-0.0285225	-1.01997	0.972441	5	5	10.2	23.9892	24.4056	24.4878	24.2061	24.5044	24.0865
O75915	PRA1 family protein 3	ARL6IP5	-1.33294	-2.51916	0.340301	5	5	25	20.6434	21.8472	20.0655	18.0943	20.3519	20.1111
O75923	Dysferlin	DYSF	-0.130087	-1.09436	0.966334	3	1	1.4	24.6615	21.8468	25.2201	23.7374	24.0609	23.5398
O75928	E3 SUMO-protein ligase PIAS2	PIAS2	-0.1356	-1.09855	0.815129	3	2	8.9	22.7336	22.6607	23.2387	22.6735	22.9686	22.5841
O75934	Pre-mRNA-splicing factor SPF27	BCAS2	0.953168	1.93612	0.279587	13	13	69.8	25.973	27.6062	27.3508	27.6701	28.0192	28.1001
O75935	Dynactin subunit 3	DCTN3	-0.31131	-1.24083	0.516176	7	7	41.1	23.6874	23.8811	24.193	23.691	23.2754	23.8611
O75937	DnaJ homolog subfamily C member 8	DNAJC8	0.279313	1.21362	0.627952	12	12	44.7	26.2405	25.91	26.3187	26.8185	25.9948	26.4938
O75940	Survival of motor neuron-related-splicing factor 30	SMNDC1	0.0134767	1.00939	0.981055	7	7	39.1	26.8513	26.9146	27.2526	27.123	27.039	26.8969
O75947	ATP synthase subunit d, mitochondrial	ATP5H	0.410252	1.32892	0.594075	10	10	64	24.8114	24.1876	23.4177	24.4182	24.6901	24.5392
O75953	DnaJ homolog subfamily B member 5	DNAJB5	-0.38813	-1.3087	0.878363	2	2	8.3	20.6159	20.8247	21.2722	22.0436	18.2303	21.2745
O75955	Flotillin-1	FLOT1	1.14649	2.21375	0.106192	17	17	43.8	23.9366	23.9822	23.4672	24.4511	25.4204	24.9539
O75962	Triple functional domain protein	TRIO	-2.37386	-5.18326	0.052331	10	10	7.3	22.136	21.2543	22.6057	19.1288	20.0353	19.7103
O75964	ATP synthase subunit g, mitochondrial	ATP5L	-1.83881	-3.57715	0.484594	5	5	45.6	22.8637	20.0085	21.2174	20.8248	16.4964	21.2521
O75970	Multiple PDZ domain protein	MPDZ	-0.47181	-1.38685	0.367308	8	8	5.6	26.2446	26.3792	26.9765	26.2216	25.7583	26.205
O76003	Glutaredoxin-3	GLRX3	2.28264	4.86568	0.277888	16	16	48.4	21.421	20.4738	17.6617	20.5385	22.7013	23.1646
O76021	Ribosomal L1 domain-containing protein 1	RSL1D1	0.116903	1.0844	0.862677	21	21	39.6	30.2764	30.6789	30.8869	31.0145	30.738	30.4404
O76024	Wolframin	WFS1	0.522235	1.43618	0.736572	2	2	2.9	18.8064	19.8143	17.4463	19.2588	18.3785	19.9964
O76031	ATP-dependent Clp protease ATP-binding subunit clpX-like, mitochondrial	CLPX	0.0959263	1.06875	0.931628	12	12	23.4	24.1666	23.2464	24.4672	24.2372	23.7436	24.1871
O76071	Probable cytosolic iron-sulfur protein assembly protein CIAO1	CIAO1	0.0178992	1.01248	0.991857	6	6	18.6	21.4866	23.6476	21.2651	21.0237	22.4284	23.0008
O76080	AN1-type zinc finger protein 5	ZFAND5	0.481176	1.39588	0.649278	2	2	20.2	23.2007	21.5392	23.2593	23.1261	23.3793	22.9374
O76094	Signal recognition particle subunit SRP72	SRP72	-0.44418	-1.36054	0.314612	22	1	34.1	28.4551	27.9411	28.6178	27.9995	27.9092	27.7728
O94762	ATP-dependent DNA helicase Q5	RECQL5	-0.26104	-1.19834	0.46748	6	6	6	24.0387	24.4373	24.2267	23.9081	24.1632	23.8483
O94763	Unconventional prefoldin RPB5 interactor 1	URI1	-0.947629	-1.9287	0.199	7	7	24.3	23.3231	22.9372	23.1041	22.6505	21.4166	22.4544
O94766	Galactosylgalactosylxylosylprotein 3-beta-glucuronosyltransferase 3	B3GAT3	-0.913652	-1.88381	0.159368	5	5	23.2	24.5818	24.7027	23.9662	23.6714	23.7722	23.0661
O94776	Metastasis-associated protein MTA2	MTA2	0.091198	1.06525	0.847446	27	23	39.2	29.3603	29.5656	29.4164	29.7701	29.5508	29.2948
O94804	Serine/threonine-protein kinase 10	STK10	-0.297159	-1.22872	0.800229	23	22	26.8	23.938	22.5741	22.9809	23.2918	22.1469	23.1628
O94811	Tubulin polymerization-promoting protein	TPPP	1.61661	3.06654	0.0455537	2	2	18.3	19.797	19.9931	20.4084	21.6066	21.3902	22.0516
O94826	Mitochondrial import receptor subunit TOM70	TOMM70A	0.174327	1.12844	0.892607	24	24	58.2	24.1285	23.6697	23.6194	22.9623	24.4142	24.5642
O94832	Unconventional myosin-Id	MYO1D	2.21783	4.65193	0.0895341	19	18	22.7	22.2045	22.7233	22.9423	23.7054	25.6034	25.2147
O94842	TOX high mobility group box family member 4	TOX4	0.255628	1.19386	0.484349	9	9	17.5	26.5028	26.4853	26.9203	26.8531	27.0083	26.8138
O94855	Protein transport protein Sec24D	SEC24D	1.02526	2.03533	0.536752	12	12	15.3	20.5587	19.3367	17.4085	19.8849	21.0433	19.4514
O94864	STAGA complex 65 subunit gamma	SUPT7L	0.681719	1.60405	0.320915	2	2	6.3	21.3598	20.4121	21.7047	21.8286	21.8373	21.856
O94874	E3 UFM1-protein ligase 1	UFL1	-0.399652	-1.31919	0.639767	18	18	27.3	24.4034	23.8368	23.2188	23.3436	23.9509	22.9655
O94875	Sorbin and SH3 domain-containing protein 2	SORBS2	0.0768299	1.0547	0.963897	13	2	23.1	23.2513	22.4457	23.2609	22.1777	23.8295	23.1811
O94880	PHD finger protein 14	PHF14	0.965687	1.95299	0.0789558	22	3	29.4	26.6179	26.6885	26.9131	27.9294	27.7972	27.39
O94880	PHD finger protein 14	PHF14	0.424552	1.34216	0.494186	21	2	37.4	21.8624	21.9252	21.7328	21.7374	22.8614	22.1953
O94885	SAM and SH3 domain-containing protein 1	SASH1	0.0363636	1.02553	0.972845	13	12	15.6	23.6429	23.1921	23.9136	23.368	23.5311	23.9586
O94887	FERM, RhoGEF and pleckstrin domain-containing protein 2	FARP2	0.620003	1.53688	0.435894	5	5	10.3	21.214	20.0529	20.7882	20.7387	21.3688	21.8077
O94888	UBX domain-containing protein 7	UBXN7	1.07162	2.10179	0.220009	8	8	21.7	21.2806	22.8452	22.1886	22.716	23.5166	23.2966
O94901	SUN domain-containing protein 1	SUN1	-0.719262	-1.64634	0.61103	9	9	20.4	21.0761	20.8944	18.5816	19.6025	19.07	19.7218
O94903	Proline synthase co-transcribed bacterial homolog protein	PROSC	-0.118648	-1.08572	0.972969	8	8	31.6	21.4865	22.4022	24.6685	21.3489	22.9982	23.8542
O94905	Erlin-2	ERLIN2	-0.696789	-1.62089	0.0927517	12	9	34.5	26.5904	26.48	26.7249	25.7977	26.1216	25.7856
O94906	Pre-mRNA-processing factor 6	PRPF6	-0.0941105	-1.06741	0.863383	41	41	44.1	29.8134	30.243	30.2412	30.1334	30.0819	29.7999
O94913	Pre-mRNA cleavage complex 2 protein Pcf11	PCF11	0.158692	1.11627	0.841	14	14	11.4	25.6594	25.6381	26.2696	25.5368	26.3548	26.1516
O94919	Endonuclease domain-containing 1 protein	ENDOD1	-0.709185	-1.63488	0.673419	10	10	30	18.5608	21.6581	20.8029	20.1573	19.1592	19.5777
O94923	D-glucuronyl C5-epimerase	GLCE	-2.03428	-4.09618	0.094704	2	2	4.1	23.6502	22.7276	23.1964	21.2449	20.1933	22.0332
O94925	Glutaminase kidney isoform, mitochondrial	GLS	0.766603	1.70126	0.311544	20	4	38.1	24.1112	24.5275	23.5867	24.2608	24.8157	25.4486
O94925	Glutaminase kidney isoform, mitochondrial	GLS	2.48563	5.60079	0.089169	18	2	35.5	21.1955	18.771	20.2747	22.5824	22.6252	22.4903
O94964	Protein SOGA1;N-terminal form;C-terminal 80 kDa form	SOGA1	0.564807	1.47919	0.467632	24	24	18.7	22.08	21.9168	23.0464	23.4407	22.6991	22.5977
O94973	AP-2 complex subunit alpha-2	AP2A2	-0.482056	-1.39673	0.696027	15	10	18.8	23.7959	25.1264	23.543	24.3334	22.8189	23.8669
O94979	Protein transport protein Sec31A	SEC31A	-2.60531	-6.08522	0.150731	21	21	25.6	20.8133	22.7842	20.5589	17.5598	18.6043	20.1763
O94992	Protein HEXIM1	HEXIM1	0.571044	1.4856	0.208069	9	9	29	25.591	26.0845	26.2927	26.4548	26.5834	26.6431
O95071	E3 ubiquitin-protein ligase UBR5	UBR5	1.15653	2.22921	0.117075	45	45	22.3	24.4225	25.2482	25.5512	26.058	26.2709	26.3626
O95104	Splicing factor, arginine/serine-rich 15	SCAF4	0.0265973	1.01861	0.973153	14	11	16.8	27.3464	27.5189	27.8618	27.5695	27.855	27.3825
O95139	NADH dehydrogenase [ubiquinone] 1 beta subcomplex subunit 6	NDUFB6	0.505033	1.41916	0.841199	4	4	41.4	19.3589	18.2286	18.6412	16.8762	20.112	20.7554
O95155	Ubiquitin conjugation factor E4 B	UBE4B	-1.12832	-2.18604	0.248576	10	10	11	22.4971	22.7353	22.9991	20.5057	21.9499	22.3909
O95159	Zinc finger protein-like 1	ZFPL1	-0.603691	-1.5196	0.720897	2	2	5.5	22.264	22.5632	20.9235	19.7704	22.2425	21.9268
O95163	Elongator complex protein 1	IKBKAP	-0.176614	-1.13023	0.864929	16	16	16.3	24.0111	22.6064	23.4414	23.3394	23.2829	22.9069
O95166	Gamma-aminobutyric acid receptor-associated protein;Gamma-aminobutyric acid receptor-associated protein-like 1	GABARAP	-0.00673866	-1.00468	0.996056	2	2	19.7	21.3707	20.4866	20.869	21.4209	21.8635	19.4218
O95168	NADH dehydrogenase [ubiquinone] 1 beta subcomplex subunit 4	NDUFB4	0.0266368	1.01863	0.972826	3	3	34.2	22.5913	22.0817	22.6364	22.3213	22.3768	22.6912
O95169	NADH dehydrogenase [ubiquinone] 1 beta subcomplex subunit 8, mitochondrial	NDUFB8	0.121375	1.08777	0.874589	2	2	20.6	21.1958	20.999	21.5011	21.2125	21.0033	21.8441
O95182	NADH dehydrogenase [ubiquinone] 1 alpha subcomplex subunit 7	NDUFA7	0.0998713	1.07168	0.974711	2	2	24.8	20.9427	21.535	19.9064	21.8302	18.7675	22.0861
O95197	Reticulon-3	RTN3	-1.77458	-3.42138	0.157733	4	4	8.5	25.0196	24.1478	25.1346	23.5629	23.6854	21.73
O95202	LETM1 and EF-hand domain-containing protein 1, mitochondrial	LETM1	-0.787783	-1.72642	0.219019	19	19	34.6	22.3333	23.1938	23.0558	21.6258	22.3237	22.2699
O95218	Zinc finger Ran-binding domain-containing protein 2	ZRANB2	0.424506	1.34211	0.256713	8	8	24.1	25.9069	26.0257	25.9287	26.6947	26.2418	26.1984
O95219	Sorting nexin-4	SNX4	-0.887306	-1.84972	0.221869	7	7	13.6	24.7315	25.0849	25.1139	23.3735	24.7182	24.1768
O95232	Luc7-like protein 3	LUC7L3	0.884926	1.84667	0.198162	7	7	16.9	26.9357	27.2703	26.3522	27.6688	28.1911	27.3529
O95235	Kinesin-like protein KIF20A	KIF20A	-0.826905	-1.77388	0.152333	18	18	29.7	27.2064	27.2969	27.7735	26.9267	26.6124	26.257
O95239	Chromosome-associated kinesin KIF4A	KIF4A	-0.192369	-1.14264	0.775291	33	20	33.2	27.5537	27.7633	28.3898	27.7322	27.9131	27.4844
O95248	Myotubularin-related protein 5	SBF1	-1.22733	-2.34133	0.104198	10	10	6.9	24.3852	23.2723	23.6065	22.3595	22.6647	22.5578
O95249	Golgi SNAP receptor complex member 1	GOSR1	-0.350423	-1.27493	0.40873	2	2	8	22.7433	22.8099	22.7003	22.0313	22.7026	22.4683
O95251	Histone acetyltransferase KAT7	KAT7	0.588641	1.50383	0.124637	11	11	21.9	25.6449	25.7082	25.8671	26.4156	26.0958	26.4748
O95260	Arginyl-tRNA--protein transferase 1	ATE1	2.6422	6.24283	0.125411	5	5	14.9	19.6082	18.5931	20.2302	23.206	20.4832	22.6689
O95292	Vesicle-associated membrane protein-associated protein B/C	VAPB	-0.164448	-1.12074	0.553385	9	8	40.7	26.8075	26.8618	26.9436	26.5494	26.7983	26.7718
O95298	NADH dehydrogenase [ubiquinone] 1 subunit C2	NDUFC2	0.489089	1.40356	0.689433	3	3	28.1	21.497	23.2255	21.6603	22.7424	21.9208	23.1868
O95299	NADH dehydrogenase [ubiquinone] 1 alpha subcomplex subunit 10, mitochondrial	NDUFA10	-1.02848	-2.03987	0.423946	8	8	16.1	23.6608	23.5162	23.6087	23.2502	20.9606	23.4895
O95302	Peptidyl-prolyl cis-trans isomerase FKBP9	FKBP9	-1.12633	-2.18303	0.576571	12	12	19.1	23.1942	23.118	22.0789	19.3524	22.2662	23.3936
O95319	CUGBP Elav-like family member 2	CELF2	-0.857236	-1.81156	0.0975879	7	6	18.2	25.4182	25.1589	25.2967	24.1431	24.7662	24.3927
O95336	6-phosphogluconolactonase	PGLS	1.52422	2.87631	0.171036	11	11	56.2	21.3867	21.1397	19.5198	22.2046	21.8444	22.5699
O95340	Bifunctional 3-phosphoadenosine 5-phosphosulfate synthase 2;Sulfate adenylyltransferase;Adenylyl-sulfate kinase	PAPSS2	-0.628543	-1.546	0.851139	13	12	23	20.4462	21.0143	22.5023	17.6389	22.5019	21.9364
O95347	Structural maintenance of chromosomes protein 2	SMC2	0.326637	1.25409	0.335958	32	32	27.2	26.8539	27.0355	27.2499	27.2205	27.4949	27.4038
O95359	Transforming acidic coiled-coil-containing protein 2	TACC2	0.010629	1.00739	0.995373	11	9	5.1	22.1794	24.2289	22.2529	21.9321	23.1405	23.6206
O95365	Zinc finger and BTB domain-containing protein 7A	ZBTB7A	0.89402	1.85835	0.095571	6	6	19.9	23.1923	23.5015	23.4062	23.9489	24.5855	24.2476
O95372	Acyl-protein thioesterase 2	LYPLA2	1.06215	2.08804	0.423511	4	4	22.5	20.4103	17.8758	19.7508	19.7734	20.4836	20.9664
O95373	Importin-7	IPO7	-0.0139923	-1.00975	0.98869	22	21	19.3	24.7088	23.1751	23.5517	23.7321	23.5006	24.1608
O95391	Pre-mRNA-splicing factor SLU7	SLU7	0.371359	1.29357	0.744356	4	4	13.5	23.2142	22.2626	22.0329	22.5389	23.7614	22.3235
O95394	Phosphoacetylglucosamine mutase	PGM3	-1.798	-3.47738	0.356529	17	17	36.7	21.9523	21.5869	21.337	19.0312	18.1382	22.3128
O95400	CD2 antigen cytoplasmic tail-binding protein 2	CD2BP2	1.37744	2.59807	0.0796607	14	14	54.8	25.5857	26.5518	26.1401	27.272	27.4419	27.696
O95402	Mediator of RNA polymerase II transcription subunit 26	MED26	-0.0166899	-1.01164	0.983942	4	4	8.8	22.1711	23.217	22.9736	22.8433	22.777	22.6914
O95425	Supervillin	SVIL	-1.69698	-3.24222	0.0329412	41	41	25.6	28.1421	27.8801	27.9287	26.3006	26.6144	25.9449
O95433	Activator of 90 kDa heat shock protein ATPase homolog 1	AHSA1	-2.31285	-4.96864	0.109814	18	18	60.4	23.1053	20.9894	22.0615	18.7886	20.179	20.25
O95453	Poly(A)-specific ribonuclease PARN	PARN	-0.162565	-1.11928	0.894048	18	18	29.9	25.749	24.4843	25.6079	24.7342	25.7044	24.915
O95456	Proteasome assembly chaperone 1	PSMG1	0.614627	1.53116	0.176648	6	6	25.5	22.7	22.5971	22.5094	22.8693	23.2401	23.541
O95470	Sphingosine-1-phosphate lyase 1	SGPL1	-0.860761	-1.816	0.0320526	4	4	9.5	23.7978	23.9431	23.9279	23.0993	23.0255	22.9618
O95478	Ribosome biogenesis protein NSA2 homolog	NSA2	-0.144129	-1.10506	0.921192	10	10	38.1	25.4076	26.5391	27.0116	26.7347	26.0961	25.695
O95503	Chromobox protein homolog 6	CBX6	0.478645	1.39343	0.25512	4	3	13.3	23.269	23.1211	23.6117	23.8771	23.5611	23.9995
O95571	Persulfide dioxygenase ETHE1, mitochondrial	ETHE1	-0.456499	-1.37221	0.518848	5	5	24.8	22.0274	22.4202	22.0641	21.162	21.5806	22.3996
O95573	Long-chain-fatty-acid--CoA ligase 3	ACSL3	-0.00454458	-1.00316	0.995292	24	21	42.9	26.3968	26.1602	25.7626	25.6876	25.9156	26.7028
O95602	DNA-directed RNA polymerase I subunit RPA1	POLR1A	-0.814438	-1.75861	0.158389	41	41	28.4	29.3047	29.522	29.6577	29.0907	28.228	28.7224
O95619	YEATS domain-containing protein 4	YEATS4	0.244391	1.18459	0.652946	5	5	25.1	24.1155	24.2597	24.8182	24.7503	24.7874	24.3888
O95630	STAM-binding protein	STAMBP	-0.160423	-1.11761	0.839264	9	9	27.8	22.7556	22.3308	23.1968	22.9687	22.5296	22.3035
O95639	Cleavage and polyadenylation specificity factor subunit 4	CPSF4	0.405519	1.32457	0.652945	9	9	45	26.6493	25.472	26.9901	26.8713	26.5125	26.9442
O95696	Bromodomain-containing protein 1	BRD1	0.183863	1.13592	0.755596	16	16	17.1	25.9287	25.953	26.1793	26.6197	26.1777	25.8153
O95707	Ribonuclease P protein subunit p29	POP4	0.0756118	1.05381	0.94431	4	4	18.6	23.8425	24.8124	25.0162	24.6494	24.6206	24.628
O95721	Synaptosomal-associated protein 29	SNAP29	0.0395597	1.0278	0.977164	9	9	46.5	23.3204	22.8317	22.6746	22.1986	23.2971	23.4497
O95747	Serine/threonine-protein kinase OSR1	OXSR1	-0.719622	-1.64675	0.0680377	10	9	23.3	23.0101	22.8352	22.9841	22.1679	22.3959	22.1067
O95758	Polypyrimidine tract-binding protein 3	PTBP3	0.443615	1.36001	0.709362	5	4	13.8	24.6603	24.2632	22.8519	24.7838	23.7521	24.5703
O95772	MLN64 N-terminal domain homolog	STARD3NL	-1.10148	-2.14575	0.724113	2	2	11.5	24.6605	24.1351	23.1939	24.9184	19.4339	24.3327
O95777	U6 snRNA-associated Sm-like protein LSm8	LSM8	0.423232	1.34093	0.786124	4	4	61.5	23.7198	23.0174	22.3568	24.3784	22.1672	23.8181
O95782	AP-2 complex subunit alpha-1	AP2A1	-0.516331	-1.43031	0.185741	21	16	25	26.7157	26.4492	26.9427	26.0677	26.3317	26.1592
O95785	Protein Wiz	WIZ	0.658273	1.57819	0.314389	10	10	20.2	24.9299	25.129	23.9669	25.4708	25.2384	25.2915
O95793	Double-stranded RNA-binding protein Staufen homolog 1	STAU1	-0.346395	-1.27138	0.189891	27	25	49.4	28.9063	28.9216	29.0431	28.7388	28.5372	28.5558
O95816	BAG family molecular chaperone regulator 2	BAG2	-0.198399	-1.14742	0.678452	10	10	53.6	24.8868	24.9657	25.4099	24.8241	25.1203	24.7229
O95817	BAG family molecular chaperone regulator 3	BAG3	-0.136921	-1.09956	0.92101	14	14	36	22.2028	22.1244	21.2207	21.4393	21.1526	22.5451
O95819	Mitogen-activated protein kinase kinase kinase kinase 4	MAP4K4	-1.04639	-2.06536	0.106836	15	7	13.1	26.1924	25.3397	26.1222	24.9292	24.8981	24.6877
O95831	Apoptosis-inducing factor 1, mitochondrial	AIFM1	0.149257	1.109	0.7022	22	22	39.6	28.2123	28.1199	28.4495	28.2518	28.381	28.5966
O95834	Echinoderm microtubule-associated protein-like 2	EML2	-0.12827	-1.09298	0.963803	11	11	19.7	21.9455	21.4191	20.5452	19.453	21.9095	22.1625
O95861	3(2),5-bisphosphate nucleotidase 1	BPNT1	-1.49847	-2.82543	0.400576	13	13	54.8	20.0963	19.7926	21.2095	17.3315	20.921	18.3505
O95865	N(G),N(G)-dimethylarginine dimethylaminohydrolase 2	DDAH2	-2.44323	-5.43858	0.156617	7	6	37.2	21.8796	22.0174	21.2115	17.5716	20.9316	19.2756
O95926	Pre-mRNA-splicing factor SYF2	SYF2	0.270587	1.2063	0.69798	4	4	22.4	23.594	23.2914	24.0927	24.3498	23.9068	23.5332
O95983	Methyl-CpG-binding domain protein 3	MBD3	1.2616	2.39761	0.28537	7	6	25.1	23.7829	23.4633	22.3115	25.5256	24.323	23.4938
O96000	NADH dehydrogenase [ubiquinone] 1 beta subcomplex subunit 10	NDUFB10	0.0102119	1.0071	0.987183	5	5	33.7	23.2396	22.9696	23.8478	23.5724	23.3097	23.2056
O96008	Mitochondrial import receptor subunit TOM40 homolog	TOMM40	0.104109	1.07483	0.947438	10	10	32.1	21.9494	21.8065	22.0899	20.9473	22.806	22.4049
O96013	Serine/threonine-protein kinase PAK 4	PAK4	-0.0026722	-1.00185	0.995606	10	9	27.6	24.9768	24.8404	24.789	25.0426	24.5952	24.9604
O96019	Actin-like protein 6A	ACTL6A	-0.0989234	-1.07097	0.737947	13	13	35.2	26.9584	26.9089	27.1495	26.9541	26.88	26.8859
O96028	Histone-lysine N-methyltransferase NSD2	WHSC1	0.654638	1.57422	0.166998	16	16	18.6	25.4953	25.7803	25.2132	26.3989	26.0512	26.0026
P00338	L-lactate dehydrogenase A chain	LDHA	-0.468602	-1.38377	0.518779	32	29	60.2	29.4359	29.1813	28.8045	28.0248	28.7523	29.2388
P00352	Retinal dehydrogenase 1	ALDH1A1	0.257069	1.19505	0.929369	17	14	41.7	24.7421	24.5205	22.2087	22.4906	24.226	25.5259
P00367	Glutamate dehydrogenase 1, mitochondrial	GLUD1	-1.08778	-2.12547	0.0529929	25	1	45.9	29.9291	29.7702	30.1552	29.0641	28.6535	28.8735
P00374	Dihydrofolate reductase	DHFR	0.47083	1.38591	0.667297	3	3	27.4	19.1796	20.184	19.2706	19.014	20.4482	20.5844
P00387	NADH-cytochrome b5 reductase 3;NADH-cytochrome b5 reductase 3 membrane-bound form;NADH-cytochrome b5 reductase 3 soluble form	CYB5R3	-0.841253	-1.79161	0.563217	13	13	52.5	22.6174	23.7908	21.4646	20.7355	21.9131	22.7005
P00390	Glutathione reductase, mitochondrial	GSR	-1.32033	-2.49723	0.2901	14	14	36.5	24.2267	22.2851	21.9317	20.8576	21.639	21.9861
P00403	Cytochrome c oxidase subunit 2	MT	1.0552	2.07801	0.366745	4	4	14.5	20.5455	21.7244	19.6146	20.8931	22.0418	22.1152
P00441	Superoxide dismutase [Cu-Zn]	SOD1	-0.238817	-1.18002	0.790032	9	9	50.6	25.8222	25.9754	25.2003	24.9105	25.3621	26.0088
P00492	Hypoxanthine-guanine phosphoribosyltransferase	HPRT1	-1.37891	-2.60072	0.277943	9	9	58.7	22.843	22.0109	21.1314	19.4286	20.8482	21.5718
P00505	Aspartate aminotransferase, mitochondrial	GOT2	-0.131958	-1.09578	0.938733	16	16	39.3	24.5159	23.0658	24.2988	22.9629	23.9285	24.5932
P00558	Phosphoglycerate kinase 1	PGK1	-0.298538	-1.2299	0.692812	35	30	75.1	30.1041	29.9553	29.7359	28.9606	29.7749	30.1642
P00568	Adenylate kinase isoenzyme 1	AK1	-0.493551	-1.40791	0.217866	11	11	61.9	22.3482	22.4538	21.9374	21.579	21.8344	21.8453
P00750	Tissue-type plasminogen activator;Tissue-type plasminogen activator chain A;Tissue-type plasminogen activator chain B	PLAT	-0.4125	-1.33099	0.441213	9	9	22.6	25.4724	25.2776	25.925	25.5415	24.976	24.92
P00813	Adenosine deaminase	ADA	-0.186949	-1.13835	0.946326	19	19	47.7	17.0721	19.404	17.637	19.3351	17.7542	16.4629
P01111	GTPase NRas	NRAS	0.214952	1.16067	0.581817	7	2	39.2	22.6541	22.7749	22.4316	22.5824	22.9637	22.9594
P01584	Interleukin-1 beta	IL1B	0.256665	1.19471	0.769518	3	3	14.1	19.7485	20.5123	19.8329	20.6429	19.6555	20.5653
P0DOX5	Ig gamma-1 chain C region;Ig gamma-3 chain C region	IGHG1	1.63377	3.10323	0.276779	8	6	22.5	18.375	19.5532	17.7473	19.0252	21.7356	19.816
P01892	HLA class I histocompatibility antigen, A-2 alpha chain	HLA	0.410053	1.32873	0.680045	15	1	46.8	21.9495	22.5781	22.4376	21.7515	23.1719	23.272
P01903	HLA class II histocompatibility antigen, DR alpha chain	HLA	-1.87149	-3.6591	0.0344762	8	8	39.4	24.861	24.4135	25.0657	22.6805	22.7746	23.2706
P02511	Alpha-crystallin B chain	CRYAB	0.467636	1.38284	0.62278	9	9	50.9	21.0686	21.1068	19.6537	20.8828	20.8953	21.454
P02545	Prelamin-A/C;Lamin-A/C	LMNA	0.0194105	1.01355	0.981266	80	1	81.9	32.7619	32.2233	32.1234	32.6501	32.4473	32.0695
P02545	Prelamin-A/C;Lamin-A/C	LMNA	0.104518	1.07514	0.945964	76	2	81.3	27.5636	26.226	25.9904	27.0313	26.891	26.1712
P02649	Apolipoprotein E	APOE	1.55019	2.92856	0.149506	15	12	51.1	22.1035	21.4905	21.3806	22.1503	23.7498	23.7252
P02686	Myelin basic protein	MBP	0.227554	1.17085	0.910922	2	2	15	22.5019	24.0255	22.0973	24.227	22.0879	22.9924
P02751	Fibronectin;Anastellin;Ugl-Y1;Ugl-Y2;Ugl-Y3	FN1	-2.38036	-5.20667	0.0104	51	51	31.7	31.1653	30.7491	30.9867	28.7804	28.562	28.4176
P02786	Transferrin receptor protein 1;Transferrin receptor protein 1, serum form	TFRC	0.0168718	1.01176	0.990418	26	26	37.6	22.4209	22.4169	22.0348	20.8103	23.1309	22.982
P02787	Serotransferrin	TF	-2.16382	-4.481	0.15408	10	9	16.3	21.1575	21.1761	21.216	18.6139	17.7812	20.6631
P02794	Ferritin heavy chain;Ferritin heavy chain, N-terminally processed	FTH1	0.349871	1.27445	0.249277	10	10	68.3	24.2363	24.1885	23.9232	24.4029	24.4123	24.5824
P04040	Catalase	CAT	-0.017786	-1.0124	0.983681	19	19	37	22.2483	21.9974	21.4908	21.374	22.0606	22.2485
P04075	Fructose-bisphosphate aldolase A	ALDOA	-0.0760657	-1.05414	0.943186	26	24	79.7	28.6168	28.6613	28.2337	27.7881	28.5801	28.9153
P04080	Cystatin-B	CSTB	0.222088	1.16642	0.800164	6	6	86.7	26.0562	25.7896	25.4689	25.3181	26.2316	26.4313
P04083	Annexin A1	ANXA1	-0.697846	-1.62208	0.268353	31	31	77.5	28.0311	28.0205	27.5449	26.6264	27.2038	27.6728
P04114	Apolipoprotein B-100;Apolipoprotein B-48	APOB	0.689772	1.61303	0.724935	5	4	1.3	19.0076	22.6425	21.5155	21.7183	21.4769	22.0396
P04179	Superoxide dismutase [Mn], mitochondrial	SOD2	0.0931098	1.06667	0.894997	9	9	35.8	20.8717	20.6845	20.1321	20.4605	20.6797	20.8274
P04181	Ornithine aminotransferase, mitochondrial;Ornithine aminotransferase, hepatic form;Ornithine aminotransferase, renal form	OAT	0.950987	1.93319	0.538215	15	15	33.7	22.749	21.826	19.8741	21.7559	22.2847	23.2614
P04183	Thymidine kinase, cytosolic	TK1	0.339366	1.2652	0.567331	6	6	36.3	18.9116	19.6945	19.4138	19.3626	19.6428	20.0327
P04229	HLA class II histocompatibility antigen, DRB1-1 beta chain;HLA class II histocompatibility antigen, DRB1-16 beta chain;HLA class II histocompatibility antigen, DR beta 5 chain	HLA	1.80565	3.49587	0.126705	8	2	32	18.193	17.4516	18.4371	19.4228	19.1498	20.926
P04233	HLA class II histocompatibility antigen gamma chain	CD74	-0.272822	-1.20817	0.358406	8	2	37.9	24.4252	24.308	24.3237	23.8739	24.1538	24.2108
P04259	Keratin, type II cytoskeletal 6B	KRT6B	2.19381	4.57512	0.33749	39	1	56.6	22.714	19.5611	21.4097	21.1294	25.2417	23.8951
P04271	Protein S100-B	S100B	1.39395	2.62797	0.388269	4	4	44.6	19.3992	18.7924	16.2748	18.7779	20.0934	19.777
P04279	Semenogelin-1;Alpha-inhibin-92;Alpha-inhibin-31;Seminal basic protein	SEMG1	0.964744	1.95172	0.815035	18	15	39.8	16.7615	23.006	23.3075	22.3794	21.548	22.0418
P04406	Glyceraldehyde-3-phosphate dehydrogenase	GAPDH	0.0885239	1.06328	0.924221	24	24	76.4	30.1836	30.0951	29.977	29.6219	30.2019	30.6976
P04439	HLA class I histocompatibility antigen, A-3 alpha chain;HLA class I histocompatibility antigen, A-36 alpha chain;HLA class I histocompatibility antigen, A-1 alpha chain;HLA class I histocompatibility antigen, A-11 alpha chain	HLA	0.123252	1.08919	0.868294	18	4	53.4	22.3133	22.7021	22.5164	22.3554	22.4001	23.146
P04632	Calpain small subunit 1	CAPNS1	0.263232	1.20016	0.910561	9	7	48.9	23.052	21.5239	21.3462	20.7978	22.28	23.6341
P04792	Heat shock protein beta-1	HSPB1	1.07813	2.1113	0.145249	17	17	72.2	26.5401	26.7772	26.2566	26.9822	27.773	28.0531
P04843	Dolichyl-diphosphooligosaccharide--protein glycosyltransferase subunit 1	RPN1	-0.724367	-1.65218	0.193451	28	28	44.6	28.8178	29.2136	28.7413	27.7377	28.4006	28.4613
P04844	Dolichyl-diphosphooligosaccharide--protein glycosyltransferase subunit 2	RPN2	-0.898917	-1.86467	0.233038	12	12	28.3	26.5256	27.0737	27.4444	25.4736	26.5885	26.2849
P04899	Guanine nucleotide-binding protein G(i) subunit alpha-2	GNAI2	0.269219	1.20516	0.709494	13	8	41.1	26.7794	26.5309	26.6118	26.251	27.3527	27.126
P04920	Anion exchange protein 2	SLC4A2	-0.86971	-1.8273	0.548382	11	10	16.6	21.429	19.2734	21.948	20.5176	20.1475	19.3762
P05023	Sodium/potassium-transporting ATPase subunit alpha-1	ATP1A1	0.0594851	1.04209	0.973299	41	28	40.4	26.991	27.2435	25.9406	26.3903	26.3712	27.592
P05026	Sodium/potassium-transporting ATPase subunit beta-1	ATP1B1	1.16088	2.23594	0.642423	5	5	16.9	20.4006	20.2295	24.2689	23.9556	21.4662	22.9598
P05067	Amyloid beta A4 protein;N-APP;Soluble APP-alpha;Soluble APP-beta;C99;Beta-amyloid protein 42;Beta-amyloid protein 40;C83;P3(42);P3(40);C80;Gamma-secretase C-terminal fragment 59;Gamma-secretase C-terminal fragment 57;Gamma-secretase C-terminal fragment 50;C31	APP	-0.0144119	-1.01004	0.995263	7	7	16	19.9723	22.9616	23.513	22.0769	21.9924	22.3344
P05089	Arginase-1	ARG1	0.419593	1.33755	0.863834	7	7	27	16.9601	18.7233	18.2332	16.6488	20.1644	18.3622
P05090	Apolipoprotein D	APOD	-2.0456	-4.12845	0.202918	4	4	19.6	22.9245	22.0583	20.9982	18.5501	19.8919	21.4022
P05106	Integrin beta-3	ITGB3	-2.31102	-4.96234	0.239607	21	21	32.9	21.9843	21.1062	24.4782	20.791	18.6498	21.1948
P05109	Protein S100-A8;Protein S100-A8, N-terminally processed	S100A8	1.93336	3.81944	0.548892	11	11	54.8	23.3077	23.5053	23.3859	23.0412	29.498	23.4598
P05114	Non-histone chromosomal protein HMG-14	HMGN1	0.614587	1.53112	0.473873	2	2	21	26.0116	25.6424	24.5761	26.3201	26.2216	25.5322
P05120	Plasminogen activator inhibitor 2	SERPINB2	-1.38303	-2.60816	0.126411	5	5	16.1	21.5047	21.3483	21.5813	19.9806	20.9281	19.3764
P05141	ADP/ATP translocase 2;ADP/ATP translocase 2, N-terminally processed	SLC25A5	-0.278486	-1.21292	0.366623	17	9	39.3	29.9657	29.6968	29.7271	29.3605	29.5524	29.6413
P05165	Propionyl-CoA carboxylase alpha chain, mitochondrial	PCCA	1.55515	2.93864	0.473525	4	4	7.8	21.6047	22.7137	18.2668	23.2928	21.7956	22.1623
P05198	Eukaryotic translation initiation factor 2 subunit 1	EIF2S1	-0.303405	-1.23405	0.475205	28	28	68.6	29.8454	29.6026	29.6121	29.7264	29.1222	29.3013
P05362	Intercellular adhesion molecule 1	ICAM1	-0.821436	-1.76716	0.374082	15	15	32.9	24.4625	24.9108	24.8567	22.8493	24.5037	24.4127
P05386	60S acidic ribosomal protein P1	RPLP1	-0.195342	-1.145	0.805305	5	4	90.4	25.6655	25.7391	25.0884	24.8655	25.7877	25.2537
P05387	60S acidic ribosomal protein P2	RPLP2	-0.430765	-1.34795	0.176453	11	10	95.7	32.3021	32.5143	32.4703	32.1234	32.0453	31.8256
P05388	60S acidic ribosomal protein P0;60S acidic ribosomal protein P0-like	RPLP0	-0.487677	-1.40219	0.183102	17	17	57.7	30.6742	30.6656	31.0916	30.3694	30.2632	30.3358
P05412	Transcription factor AP-1	JUN	-1.49511	-2.81886	0.47849	3	2	11.2	20.2646	23.7505	23.6446	21.5035	22.0923	19.5786
P05423	DNA-directed RNA polymerase III subunit RPC4	POLR3D	0.533156	1.44709	0.252799	9	9	32.2	24.2583	24.6615	24.9655	25.2689	25.2528	24.963
P05455	Lupus La protein	SSB	-0.055219	-1.03902	0.947976	29	29	50	27.8827	28.2255	27.5605	27.5478	27.8119	28.1434
P05549	Transcription factor AP-2-alpha;Transcription factor AP-2-epsilon;Transcription factor AP-2-beta	TFAP2A	0.260009	1.19749	0.805229	10	7	28.8	23.9865	23.82	25.3104	24.7829	24.6362	24.4778
P05556	Integrin beta-1	ITGB1	-2.25939	-4.78789	0.075027	18	18	23.8	23.8145	25.0509	24.08	21.4602	21.8635	22.8435
P05783	Keratin, type I cytoskeletal 18	KRT18	-1.52734	-2.88254	0.299059	17	9	50.7	19.1647	17.5276	19.6552	16.2428	16.9179	18.6047
P06132	Uroporphyrinogen decarboxylase	UROD	0.0541643	1.03826	0.940949	8	8	24.3	20.5515	20.9008	20.3499	20.9384	20.5793	20.4469
P06239	Tyrosine-protein kinase Lck	LCK	-0.659665	-1.57972	0.306024	9	8	22.2	18.5214	19.1669	19.3432	18.4778	17.8547	18.7201
P06396	Gelsolin	GSN	0.180258	1.13309	0.841155	36	16	48	28.6637	28.4794	27.8566	28.0312	28.4826	29.0266
P06400	Retinoblastoma-associated protein	RB1	-1.27276	-2.41623	0.1599	11	11	14.2	25.3829	24.1548	23.816	23.0915	23.3171	23.1268
P06454	Prothymosin alpha;Prothymosin alpha, N-terminally processed;Thymosin alpha-1	PTMA	-2.70339	-6.51331	0.477647	3	3	17.3	26.2787	25.0438	25.1445	17.7811	24.6763	25.8995
P06493	Cyclin-dependent kinase 1	CDK1	0.13567	1.0986	0.807112	12	10	41.8	25.6844	25.5869	25.3766	26.0266	25.3883	25.6401
P06576	ATP synthase subunit beta, mitochondrial	ATP5B	-0.0293255	-1.02053	0.979226	29	29	68.1	28.4627	28.2415	28.0655	27.7	28.2457	28.736
P06702	Protein S100-A9	S100A9	1.29973	2.46183	0.636908	9	9	67.5	25.3808	25.3085	25.4328	24.9092	30.0052	25.1068
P06703	Protein S100-A6	S100A6	-1.38201	-2.60631	0.445479	7	7	34.4	21.4934	20.7358	18.5566	17.3815	19.3186	19.9396
P06730	Eukaryotic translation initiation factor 4E	EIF4E	-0.108742	-1.07829	0.847531	8	8	43.3	26.5617	26.8258	26.2964	26.6726	26.2378	26.4472
P06733	Alpha-enolase	ENO1	-0.196383	-1.14582	0.774662	45	42	90.8	30.7711	30.6217	30.4439	29.9173	30.4804	30.8498
P06737	Glycogen phosphorylase, liver form	PYGL	0.809496	1.7526	0.711382	35	27	41.5	20.0968	18.9654	19.4079	17.9238	21.199	21.7758
P06744	Glucose-6-phosphate isomerase	GPI	-0.557965	-1.47219	0.612332	23	18	44.8	27.9486	27.282	26.733	25.8576	26.799	27.6331
P06746	DNA polymerase beta	POLB	-0.937703	-1.91548	0.117352	10	10	34.3	26.5627	26.457	26.9685	26.1266	25.6456	25.4029
P06748	Nucleophosmin	NPM1	0.702658	1.6275	0.155336	17	17	72.5	33.7779	33.1635	33.5186	34.0134	34.4078	34.1467
P06753	Tropomyosin alpha-3 chain	TPM3	-0.322521	-1.25051	0.611918	23	1	57.2	25.1412	24.5027	25.559	24.8394	24.593	24.8029
P06753	Tropomyosin alpha-3 chain	TPM3	-0.624664	-1.54185	0.142058	37	5	76.2	32.6185	32.9781	32.5363	32.0376	31.9653	32.256
P06756	Integrin alpha-V;Integrin alpha-V heavy chain;Integrin alpha-V light chain	ITGAV	-0.462282	-1.37772	0.467284	30	30	39.7	21.7541	20.9566	21.4207	20.4207	21.0525	21.2714
P07093	Glia-derived nexin	SERPINE2	-0.16846	-1.12386	0.954183	14	1	36.4	19.8482	23.4605	21.8927	22.0238	21.1732	21.4989
P07093	Glia-derived nexin	SERPINE2	-1.5641	-2.95693	0.0210286	15	2	36.3	27.6686	27.8729	28.0538	26.3994	26.2747	26.2289
P07108	Acyl-CoA-binding protein	DBI	0.403931	1.32311	0.823547	5	5	63.2	24.5245	23.4107	22.3697	22.5841	24.4781	24.4544
P07195	L-lactate dehydrogenase B chain	LDHB	0.0714588	1.05078	0.954094	29	26	59.6	28.5356	28.3249	27.7867	27.7079	28.2962	28.8576
P07199	Major centromere autoantigen B	CENPB	0.140619	1.10238	0.863342	8	8	15.2	26.39	26.9532	27.1791	27.0341	27.3101	26.6
P07225	Vitamin K-dependent protein S	PROS1	-0.49839	-1.41264	0.353476	5	5	10.5	21.3168	21.3272	21.9269	20.6659	21.0798	21.3301
P07237	Protein disulfide-isomerase	P4HB	-0.747265	-1.67861	0.170894	44	44	68.5	29.8837	29.9839	30.031	28.7838	29.2226	29.6504
P07305	Histone H1.0;Histone H1.0, N-terminally processed	H1F0	-2.98821	-7.93489	0.0199024	6	6	21.1	21.4962	22.343	22.0875	19.2923	18.5025	19.1672
P07339	Cathepsin D;Cathepsin D light chain;Cathepsin D heavy chain	CTSD	0.248685	1.18812	0.806061	20	20	48.3	26.9598	26.6833	26.4003	26.1876	26.9512	27.6508
P07355	Annexin A2;Putative annexin A2-like protein	ANXA2	-0.703583	-1.62854	0.125929	46	46	77.9	32.1817	31.7791	32.0701	31.0805	31.2836	31.5561
P07384	Calpain-1 catalytic subunit	CAPN1	-0.542509	-1.4565	0.262144	19	19	32.6	21.0652	21.537	21.7195	21.1162	20.6319	20.9461
P07437	Tubulin beta chain	TUBB	-0.225548	-1.16922	0.802728	32	6	59.2	27.9519	27.3805	27.5614	26.7784	27.4223	28.0165
P07602	Prosaposin;Saposin-A;Saposin-B-Val;Saposin-B;Saposin-C;Saposin-D	PSAP	-1.38307	-2.60823	0.176826	27	27	45.6	26.1489	25.4241	25.2389	23.2025	24.6736	24.7866
P07686	Beta-hexosaminidase subunit beta;Beta-hexosaminidase subunit beta chain B;Beta-hexosaminidase subunit beta chain A	HEXB	-1.56179	-2.9522	0.201419	15	15	29.3	21.5111	20.9665	20.3187	20.4916	18.2596	19.3597
P07737	Profilin-1	PFN1	0.206047	1.15352	0.697836	15	15	77.9	27.8242	27.5347	27.4731	27.4407	27.8772	28.1323
P07741	Adenine phosphoribosyltransferase	APRT	-0.829258	-1.77677	0.366684	7	7	43.9	22.5884	22.4479	22.352	20.8606	21.353	22.6869
P07814	Bifunctional glutamate/proline--tRNA ligase;Glutamate--tRNA ligase;Proline--tRNA ligase	EPRS	-0.839731	-1.78972	0.0686857	58	58	41.9	28.7654	28.9414	29.0752	28.0354	27.9396	28.2879
P07858	Cathepsin B;Cathepsin B light chain;Cathepsin B heavy chain	CTSB	0.895315	1.86002	0.198325	15	15	43.1	25.0269	24.1205	24.2053	24.9215	25.4062	25.7109
P07900	Heat shock protein HSP 90-alpha	HSP90AA1	0.115578	1.08341	0.835901	66	45	64.9	29.6931	29.5597	29.4788	29.4185	29.6173	30.0425
P07910	Heterogeneous nuclear ribonucleoproteins C1/C2	HNRNPC	-0.224574	-1.16843	0.705314	15	9	47.4	30.5471	29.9199	30.0464	30.2781	29.9214	29.6401
P07942	Laminin subunit beta-1	LAMB1	-1.054	-2.07628	0.106823	49	49	34.6	24.2001	24.0281	23.5936	22.4638	23.2312	22.9648
P07947	Tyrosine-protein kinase Yes	YES1	2.0865	4.24716	0.227387	7	3	13.3	18.2005	21.5385	20.6658	21.5857	23.1583	21.9203
P07951	Tropomyosin beta chain	TPM2	-1.75027	-3.36422	0.0115556	25	2	54.9	28.9925	28.9151	29.1944	27.3148	27.2513	27.2851
P07954	Fumarate hydratase, mitochondrial	FH	1.75637	3.37847	0.189637	13	13	34.5	23.4536	21.9273	22.0299	23.0759	24.355	25.2491
P07996	Thrombospondin-1	THBS1	-1.55437	-2.93705	0.0940864	29	13	29.5	23.0887	23.3314	24.1648	21.5798	21.8725	22.4696
P08047	Transcription factor Sp1	SP1	0.0894972	1.064	0.9115	4	4	10.4	22.8476	22.7817	23.1765	22.9691	23.4815	22.6238
P08133	Annexin A6	ANXA6	-0.199937	-1.14865	0.734243	45	45	64.3	28.1866	28.057	27.9378	27.5184	27.7321	28.3311
P08134	Rho-related GTP-binding protein RhoC	RHOC	-0.00385348	-1.00267	0.998585	10	3	40.9	23.1113	22.888	20.7441	21.8699	22.8602	22.0018
P08138	Tumor necrosis factor receptor superfamily member 16	NGFR	-0.277399	-1.21201	0.821837	11	1	42.9	18.3903	19.4509	19.0733	18.4707	18.0063	19.6052
P08195	4F2 cell-surface antigen heavy chain	SLC3A2	-1.83042	-3.55641	0.47602	23	1	37.7	23.5476	23.1904	22.2571	17.9494	22.1633	23.391
P08237	ATP-dependent 6-phosphofructokinase, muscle type	PFKM	-0.979104	-1.97124	0.423465	21	19	32.7	25.329	23.9465	24.7676	23.9781	22.4676	24.66
P08238	Heat shock protein HSP 90-beta	HSP90AB1	0.0750847	1.05342	0.911626	67	42	64.1	31.6909	31.6686	31.4513	31.3649	31.6268	32.0442
P08240	Signal recognition particle receptor subunit alpha	SRPR	-0.83298	-1.78136	0.0963077	18	18	32.3	26.6846	26.4672	26.8368	25.6049	25.7661	26.1187
P08311	Cathepsin G	CTSG	-0.287337	-1.22039	0.408431	2	2	11.4	23.7766	23.6991	24.0916	23.5539	23.7162	23.4352
P08572	Collagen alpha-2(IV) chain;Canstatin	COL4A2	-0.788307	-1.72705	0.107067	5	5	4	24.9486	25.3344	25.074	24.598	24.0648	24.3292
P08574	Cytochrome c1, heme protein, mitochondrial	CYC1	-0.197624	-1.14681	0.861532	6	6	22.5	23.4333	24.128	23.3786	24.263	23.113	22.971
P08579	U2 small nuclear ribonucleoprotein B	SNRPB2	-0.0686531	-1.04874	0.917048	7	6	32.4	26.6079	26.0724	26.7262	26.457	26.3446	26.399
P08582	Melanotransferrin	MFI2	0.312734	1.24206	0.802553	21	21	35.4	24.435	25.3242	23.8046	24.0663	25.2536	25.1821
P08621	U1 small nuclear ribonucleoprotein 70 kDa	SNRNP70	0.150567	1.11001	0.5839	23	23	44.4	29.6452	29.7139	29.8222	29.8716	29.9954	29.766
P08648	Integrin alpha-5;Integrin alpha-5 heavy chain;Integrin alpha-5 light chain	ITGA5	-1.72088	-3.29637	0.159302	9	9	11.1	22.3104	22.9963	22.752	21.6638	21.5778	19.6544
P08651	Nuclear factor 1 C-type	NFIC	-0.0195306	-1.01363	0.982419	4	3	12.3	25.428	25.247	25.9976	25.9687	25.4873	25.1581
P08670	Vimentin	VIM	-0.268475	-1.20453	0.564287	74	70	92.9	34.3682	34.5849	34.4095	33.9896	34.5929	33.9747
P08708	40S ribosomal protein S17	RPS17	-0.3154	-1.24436	0.42386	11	11	44.4	29.708	29.706	29.2246	29.3515	29.2532	29.0876
P08754	Guanine nucleotide-binding protein G(k) subunit alpha	GNAI3	1.42102	2.67775	0.283112	10	5	28.2	20.685	22.2299	19.3621	22.2357	22.3778	21.9265
P08758	Annexin A5	ANXA5	-0.24512	-1.18519	0.805642	32	32	75.6	28.5737	28.0153	27.797	27.2333	27.8737	28.5436
P08865	40S ribosomal protein SA	RPSA	-0.508792	-1.42286	0.2171	12	12	51.2	31.3581	31.1804	31.7609	31.0742	30.8626	30.8362
P08962	CD63 antigen	CD63	0.362403	1.28557	0.738139	2	2	20.5	23.2628	23.5993	22.826	22.7687	23.5085	24.4982
P09012	U1 small nuclear ribonucleoprotein A	SNRPA	-0.00251198	-1.00174	0.995442	7	6	33	28.47	28.4923	28.9009	28.6481	28.8023	28.4052
P09104	Gamma-enolase	ENO2	0.495637	1.40994	0.51617	22	19	65.2	24.0641	23.7568	23.5501	23.5125	24.5377	24.8076
P09110	3-ketoacyl-CoA thiolase, peroxisomal	ACAA1	-0.172215	-1.12679	0.70285	13	13	37.5	23.4714	23.7217	23.4671	23.1794	23.2703	23.6939
P09211	Glutathione S-transferase P	GSTP1	-0.266637	-1.203	0.840908	19	19	73.8	26.7397	26.055	25.9784	24.9019	26.379	26.6923
P09234	U1 small nuclear ribonucleoprotein C	SNRPC	0.107352	1.07725	0.83616	3	3	19.5	26.7388	26.7846	27.2575	27.0665	27.1045	26.9319
P09382	Galectin-1	LGALS1	-0.876204	-1.83554	0.105656	10	10	67.4	30.5381	29.8398	30.196	29.1809	29.4734	29.291
P09417	Dihydropteridine reductase	QDPR	-0.0892156	-1.06379	0.97256	17	17	71.3	24.5536	23.5743	23.0112	23.1627	22.7538	24.955
P09429	High mobility group protein B1;Putative high mobility group protein B1-like 1	HMGB1	-0.041008	-1.02883	0.981679	12	10	31.2	29.8341	31.2422	29.0436	29.66	29.7993	30.5376
P09471	Guanine nucleotide-binding protein G(o) subunit alpha	GNAO1	0.353269	1.27745	0.741513	8	5	26.8	22.7544	21.6577	23.3467	22.5311	23.0635	23.224
P09486	SPARC	SPARC	-2.45865	-5.49702	0.147762	14	14	45.2	24.05	23.7231	23.4076	21.2165	19.6818	22.9065
P09493			-1.24749	-2.37428	0.03025	20	3	49	29.166	28.9717	29.0796	27.6339	27.83	28.0108
P09496	Clathrin light chain A	CLTA	0.465387	1.38069	0.271515	8	8	31.7	25.6815	25.719	25.9782	25.9346	26.5378	26.3025
P09497	Clathrin light chain B	CLTB	-0.310378	-1.24003	0.774642	7	7	23.2	23.9552	25.2487	25.4254	24.2619	24.4366	24.9996
P09525	Annexin A4	ANXA4	-0.258983	-1.19663	0.868628	23	23	63.9	24.4649	24.1654	24.1003	22.6943	24.2259	25.0335
P09543	2,3-cyclic-nucleotide 3-phosphodiesterase	CNP	0.740749	1.67104	0.184728	24	24	49.6	25.2796	24.7167	24.4053	25.5264	25.3812	25.7162
P09601	Heme oxygenase 1	HMOX1	-0.565235	-1.47963	0.535255	7	7	28.8	20.296	21.8767	21.8193	20.7783	20.8695	20.6486
P09622	Dihydrolipoyl dehydrogenase, mitochondrial	DLD	3.95233	15.48	0.0208	15	15	34.1	21.2213	21.67	21.6902	25.1293	25.5579	25.7513
P09651	Heterogeneous nuclear ribonucleoprotein A1;Heterogeneous nuclear ribonucleoprotein A1, N-terminally processed;Heterogeneous nuclear ribonucleoprotein A1-like 2	HNRNPA1	0.395101	1.31503	0.176375	23	23	63.4	32.5577	32.5732	32.8167	33.0519	33.1103	32.9707
P09661	U2 small nuclear ribonucleoprotein A	SNRPA1	0.142126	1.10353	0.62397	20	20	56.1	29.2704	29.4837	29.5044	29.65	29.5314	29.5036
P09874	Poly [ADP-ribose] polymerase 1	PARP1	0.904097	1.87137	0.0480296	55	55	49.1	32.7948	32.705	32.9292	33.8898	33.671	33.5805
P09884	DNA polymerase alpha catalytic subunit	POLA1	-0.184005	-1.13603	0.91038	7	7	7.5	23.8164	22.9899	24.7594	22.9902	24.3928	23.6306
P09936	Ubiquitin carboxyl-terminal hydrolase isozyme L1	UCHL1	0.828468	1.7758	0.170416	9	9	51.6	18.9934	18.8364	18.9089	19.5697	19.3449	20.3095
P09960	Leukotriene A-4 hydrolase	LTA4H	0.422897	1.34062	0.249468	19	19	41.6	21.0693	20.6956	20.9468	21.4892	21.1075	21.3837
P09972	Fructose-bisphosphate aldolase C	ALDOC	-0.284376	-1.21788	0.649144	23	21	60.2	27.0449	27.1946	26.5984	26.2005	26.7698	27.0145
Q71UI9	Histone H2A.V;Histone H2A.Z	H2AFV	-0.500498	-1.4147	0.936497	5	3	31.2	24.5119	18.9282	22.2768	25.5375	20.158	18.5199
Q99878	Histone H2A type 1-J;Histone H2A type 1-H;Histone H2A.J;Histone H2A type 2-C;Histone H2A type 2-A;Histone H2A type 1-D;Histone H2A type 1	HIST1H2AJ	0.403813	1.323	0.701178	9	2	41.4	29.671	29.2424	28.2992	29.7344	29.9461	28.7436
P0C1Z6	TCF3 fusion partner	TFPT	0.114415	1.08254	0.63714	2	2	10.2	22.5002	22.4483	22.5978	22.5681	22.6367	22.6847
P0CG39	POTE ankyrin domain family member J	POTEJ	-0.0832386	-1.05939	0.959091	6	1	6.3	21.6831	22.5596	22.7824	21.9977	23.0832	21.6944
P0DMU9	Cancer/testis antigen family 45 member A10	CT45A10	-0.114927	-1.08292	0.750811	12	2	58.2	23.418	23.6258	23.7162	23.6093	23.4345	23.3714
P0DMV9	Heat shock 70 kDa protein 1B;Heat shock 70 kDa protein 1A	HSPA1B	0.226844	1.17027	0.593235	38	25	57.3	29.0762	29.4197	29.5462	29.3442	29.7024	29.676
P0DN76	Splicing factor U2AF 35 kDa subunit;Splicing factor U2AF 26 kDa subunit	U2AF1	0.0219816	1.01535	0.984032	7	7	29.6	24.1508	23.7674	25.2545	24.3191	24.843	24.0765
P0DP25			0.353327	1.2775	0.210612	15	13	67.8	28.8412	28.9932	28.8642	29.087	29.3634	29.3082
P0DP91	DNA excision repair protein ERCC-6	ERCC6	0.255883	1.19407	0.861747	5	5	6.8	23.3659	21.472	23.2731	22.6256	22.9658	23.2874
P0DPB6			0.0292721	1.0205	0.972599	6	4	50.4	27.1048	26.8996	27.0726	27.3705	27.1145	26.6798
P10155	60 kDa SS-A/Ro ribonucleoprotein	TROVE2	0.0630913	1.0447	0.919059	12	12	26.3	24.3905	24.6045	24.5208	24.23	24.6888	24.7863
P10301	Ras-related protein R-Ras	RRAS	-0.613625	-1.5301	0.525829	6	4	39.4	19.8007	21.449	20.6115	19.452	20.0761	20.4922
P10412	Histone H1.4	HIST1H1E	0.453362	1.36923	0.40631	19	4	42	34.8967	35.3327	34.3953	35.3938	35.4317	35.1592
P10515	Dihydrolipoyllysine-residue acetyltransferase component of pyruvate dehydrogenase complex, mitochondrial	DLAT	-0.0698249	-1.04959	0.973768	11	11	18.5	19.2141	19.1758	19.8645	18.1803	19.1858	20.6788
P10599	Thioredoxin	TXN	0.36766	1.29026	0.623136	5	5	41.9	26.7949	26.7894	25.8933	26.3834	27.0613	27.1359
P10606	Cytochrome c oxidase subunit 5B, mitochondrial	COX5B	1.06513	2.09236	0.345963	5	5	30.2	21.834	23.5003	21.7277	22.8138	23.2837	24.1598
P10619	Lysosomal protective protein;Lysosomal protective protein 32 kDa chain;Lysosomal protective protein 20 kDa chain	CTSA	0.0997365	1.07158	0.933861	5	5	11.7	22.428	22.1416	21.239	21.529	22.2101	22.3687
P10636	Microtubule-associated protein tau	MAPT	0.521058	1.43501	0.63679	7	1	30.4	22.0161	20.2536	20.7153	22.1039	21.3504	21.094
P10644	cAMP-dependent protein kinase type I-alpha regulatory subunit;cAMP-dependent protein kinase type I-alpha regulatory subunit, N-terminally processed	PRKAR1A	0.699924	1.62442	0.65448	20	19	46.7	22.5905	21.613	21.1803	20.9052	23.1072	23.4712
P10809	60 kDa heat shock protein, mitochondrial	HSPD1	-0.19166	-1.14208	0.661436	53	53	78.7	29.752	29.7323	29.6996	29.2186	29.5524	29.8378
P11021	78 kDa glucose-regulated protein	HSPA5	-0.0633774	-1.04491	0.890604	59	58	63.5	31.1429	31.1737	31.2958	30.9048	31.2218	31.2957
P11047	Laminin subunit gamma-1	LAMC1	-0.610018	-1.52628	0.206153	45	45	34.4	25.2145	25.6015	25.5426	24.4483	25.1097	24.9706
P11055	Myosin-3	MYH3	-1.00997	-2.01387	0.271268	2	1	1.2	23.6292	23.9223	24.6071	22.1358	23.6797	23.3133
P11142	Heat shock cognate 71 kDa protein	HSPA8	0.121522	1.08788	0.826844	49	38	65	32.501	32.8946	33.0504	32.7066	33.0759	33.0282
P11166	Solute carrier family 2, facilitated glucose transporter member 1	SLC2A1	-0.907168	-1.87536	0.412114	3	3	7.1	19.8731	20.7775	19.6531	18.6183	20.3665	18.5973
P11171	Protein 4.1	EPB41	1.65045	3.13932	0.0251429	10	9	14.8	23.701	23.5403	23.2297	25.059	25.0741	25.2892
P11172	Uridine 5-monophosphate synthase;Orotate phosphoribosyltransferase;Orotidine 5-phosphate decarboxylase	UMPS	0.960946	1.94659	0.217201	12	12	30.9	21.3117	20.4075	21.0161	21.2261	22.4523	21.9398
P11177	Pyruvate dehydrogenase E1 component subunit beta, mitochondrial	PDHB	0.968367	1.95662	0.232536	10	10	33.4	22.5345	22.1264	21.6766	22.5208	22.876	23.8459
P11182	Lipoamide acyltransferase component of branched-chain alpha-keto acid dehydrogenase complex, mitochondrial	DBT	1.12046	2.17416	0.161902	6	6	13.7	21.7886	20.9181	20.7471	22.6352	22.4198	21.7601
P11216	Glycogen phosphorylase, brain form	PYGB	-0.429054	-1.34635	0.551047	57	46	58.6	27.343	26.9646	26.9766	26.0275	26.6655	27.304
P11233	Ras-related protein Ral-A	RALA	0.494799	1.40912	0.591359	6	4	23.8	24.406	24.6914	23.2587	24.1116	25.0135	24.7155
P11234	Ras-related protein Ral-B	RALB	3.08497	8.48533	0.149397	4	2	22.3	19.3974	20.7859	16.6778	21.5886	22.5545	21.9728
P11279	Lysosome-associated membrane glycoprotein 1	LAMP1	-0.64548	-1.56426	0.50811	7	7	17.3	24.4797	24.2623	23.9164	22.4895	23.9833	24.2491
P11310	Medium-chain specific acyl-CoA dehydrogenase, mitochondrial	ACADM	-0.0881481	-1.063	0.959306	14	14	29.2	21.1457	21.733	22.704	21.0503	22.1734	22.0946
P11387	DNA topoisomerase 1	TOP1	0.159346	1.11678	0.781493	42	42	47.1	31.3036	31.4412	31.7003	32.0102	31.3725	31.5404
P11388	DNA topoisomerase 2-alpha	TOP2A	-0.207918	-1.15502	0.572716	65	51	39.7	30.997	30.8629	31.1904	31.013	30.792	30.6216
P11413	Glucose-6-phosphate 1-dehydrogenase	G6PD	-2.04829	-4.13615	0.203854	22	22	46.8	25.3379	25.277	24.1471	21.3606	22.7167	24.5399
P11441	Ubiquitin-like protein 4A	UBL4A	1.67483	3.19282	0.181307	7	7	46.5	21.4962	20.5016	22.0559	23.2024	21.9513	23.9245
P11474	Steroid hormone receptor ERR1	ESRRA	0.539584	1.45355	0.536833	2	2	6.4	20.3882	21.1499	21.5949	22.2526	21.0783	21.4208
P11498	Pyruvate carboxylase, mitochondrial	PC	-1.2849	-2.43665	0.235269	36	36	36.6	22.2419	21.2661	21.4622	19.2089	20.8959	21.0107
P11586	C-1-tetrahydrofolate synthase, cytoplasmic;Methylenetetrahydrofolate dehydrogenase;Methenyltetrahydrofolate cyclohydrolase;Formyltetrahydrofolate synthetase;C-1-tetrahydrofolate synthase, cytoplasmic, N-terminally processed	MTHFD1	-0.787847	-1.7265	0.41946	37	36	40.6	27.8517	29.3565	28.1437	27.2661	27.3339	28.3884
P11717	Cation-independent mannose-6-phosphate receptor	IGF2R	0.801566	1.74299	0.731923	53	53	27.8	20.7436	19.5258	16.6842	20.4822	18.7903	20.0859
P11766	Alcohol dehydrogenase class-3	ADH5	0.735668	1.66517	0.627676	12	12	37.2	21.3675	22.177	21.2641	20.874	22.4072	23.7344
P11908	Ribose-phosphate pyrophosphokinase 2	PRPS2	-0.35191	-1.27625	0.56525	11	5	43.1	23.3924	23.6488	22.8928	22.763	22.717	23.3984
P11940	Polyadenylate-binding protein 1;Polyadenylate-binding protein 3	PABPC1	-0.29049	-1.22306	0.441414	31	21	46.2	30.5899	30.6662	31.0852	30.5509	30.5451	30.3737
P12004	Proliferating cell nuclear antigen	PCNA	0.707123	1.63255	0.0451803	16	16	56.3	27.748	27.7582	27.7974	28.3903	28.449	28.5857
P12081	Histidine--tRNA ligase, cytoplasmic	HARS	-0.363519	-1.28656	0.62041	24	18	41.9	25.0986	24.1777	25.0964	24.7602	24.5002	24.0217
P12235	ADP/ATP translocase 1	SLC25A4	1.0882	2.12609	0.506212	10	2	30.2	22.2567	18.8623	19.6842	21.4352	21.1907	21.4418
P12236	ADP/ATP translocase 3;ADP/ATP translocase 3, N-terminally processed	SLC25A6	-0.172795	-1.12724	0.680641	16	6	39.9	27.3955	27.216	27.1967	26.8135	27.1429	27.3334
P12259	Coagulation factor V;Coagulation factor V heavy chain;Coagulation factor V light chain	F5	-0.826871	-1.77383	0.593673	2	1	1	22.3765	22.0006	21.8485	22.5661	21.6867	19.4922
P12268	Inosine-5-monophosphate dehydrogenase 2	IMPDH2	-0.160418	-1.11761	0.915807	33	32	57.6	27.4933	25.8039	26.4414	26.878	25.743	26.6364
P12270	Nucleoprotein TPR	TPR	0.349494	1.27411	0.16389	106	106	44	31.4007	31.4367	31.4717	31.8766	31.677	31.8041
P12271	Retinaldehyde-binding protein 1	RLBP1	0.823755	1.77001	0.365172	7	7	28.1	20.0232	19.6471	19.4473	19.548	20.7383	21.3025
P12273	Prolactin-inducible protein	PIP	-0.693387	-1.61708	0.557107	6	6	37	21.1173	19.1921	19.4251	18.6866	19.0958	19.8719
P12429	Annexin A3	ANXA3	1.20543	2.30606	0.476364	14	14	41.5	19.7203	19.4511	17.0341	21.2591	19.4084	19.1542
P12532	Creatine kinase U-type, mitochondrial	CKMT1A	0.587177	1.5023	0.415915	15	15	44.8	24.6092	23.9244	25.1741	25.4472	25.2249	24.7971
P12755	Ski oncogene	SKI	-0.0963383	-1.06906	0.955633	5	5	9.9	23.6166	24.3148	25.475	24.8286	24.1118	24.177
P12814	Alpha-actinin-1	ACTN1	0.27744	1.21204	0.649266	67	41	71.7	29.8285	29.3862	30.2385	30.1241	30.3499	29.8114
P12931	Proto-oncogene tyrosine-protein kinase Src	SRC	0.499731	1.41395	0.462032	10	6	21.8	23.1439	23.9522	23.1169	23.4166	24.2771	24.0184
P12955	Xaa-Pro dipeptidase	PEPD	-0.472614	-1.38762	0.748384	17	17	45.6	23.5418	22.3914	22.2129	21.2266	22.0576	23.4441
P12956	X-ray repair cross-complementing protein 6	XRCC6	-0.315126	-1.24412	0.270675	45	45	54.7	31.673	31.84	31.9836	31.6036	31.4423	31.5053
P13010	X-ray repair cross-complementing protein 5	XRCC5	-0.282022	-1.2159	0.208014	44	44	48.2	31.2517	31.194	31.2924	31.0084	30.8688	31.0149
P13073	Cytochrome c oxidase subunit 4 isoform 1, mitochondrial	COX4I1	0.65265	1.57205	0.354069	5	5	26.6	24.117	23.6848	23.2922	23.7671	24.4134	24.8715
P13473	Lysosome-associated membrane glycoprotein 2	LAMP2	-0.348848	-1.27354	0.426767	6	6	16.6	22.863	22.5012	22.2568	22.0438	22.1187	22.4119
P13489	Ribonuclease inhibitor	RNH1	0.309542	1.23931	0.800048	27	27	71.6	25.6809	24.9492	25.5177	24.6631	26.0165	26.3968
P13591	Neural cell adhesion molecule 1	NCAM1	0.0384165	1.02699	0.978252	8	8	14.5	21.9104	21.154	22.3379	22.1209	22.242	21.1546
P13639	Elongation factor 2	EEF2	-0.230214	-1.17301	0.49738	61	60	61.7	30.4654	30.5105	30.6475	30.094	30.3177	30.5211
P13667	Protein disulfide-isomerase A4	PDIA4	-0.0481561	-1.03394	0.972245	51	51	62.8	28.1545	27.8445	27.9907	27.2506	27.9807	28.614
P13674	Prolyl 4-hydroxylase subunit alpha-1	P4HA1	-1.55396	-2.93622	0.0307302	27	27	45.3	27.1931	27.3232	27.6598	25.6627	25.8151	26.0365
P13688	Carcinoembryonic antigen-related cell adhesion molecule 1	CEACAM1	2.3587	5.12908	0.0930648	4	3	15.3	21.1275	20.3008	21.7143	22.4953	23.3567	24.3667
P13693	Translationally-controlled tumor protein	TPT1	-0.0254027	-1.01776	0.963873	7	7	40.1	28.2597	28.1231	27.9104	28.0616	27.9997	28.1558
P13760	HLA class II histocompatibility antigen, DRB1-4 beta chain	HLA	-2.06375	-4.18072	0.079865	9	4	36.1	25.3293	24.5554	24.8148	21.9352	23.0395	23.5337
P13762	HLA class II histocompatibility antigen, DR beta 4 chain	HLA	-1.74122	-3.34318	0.141592	4	4	22.9	21.7927	22.8052	22.4261	19.7223	21.6333	20.4447
P13796	Plastin-2	LCP1	1.06362	2.09017	0.0796522	35	30	58.1	28.4754	28.8501	29.0771	29.6501	29.8481	30.0953
P13797	Plastin-3	PLS3	0.326056	1.25358	0.470582	27	20	43	28.8123	28.9405	29.4006	29.1733	29.3721	29.5861
P13798	Acylamino-acid-releasing enzyme	APEH	-0.321405	-1.24955	0.911407	15	15	25.4	22.6541	21.6188	22.3807	19.5142	22.7527	23.4224
P13804	Electron transfer flavoprotein subunit alpha, mitochondrial	ETFA	-0.0287247	-1.02011	0.980781	12	12	45.3	25.2668	24.9386	25.1889	24.4341	25.114	25.7601
P13861	cAMP-dependent protein kinase type II-alpha regulatory subunit	PRKAR2A	-0.270271	-1.20603	0.593847	20	17	64.7	25.4433	24.8692	25.184	25.1871	24.8967	24.6018
Q5VT79	Annexin A8-like protein 2;Annexin A8	ANXA8L2	0.245148	1.18521	0.932034	4	4	11	17.2701	17.8789	20.7195	18.6302	18.1451	19.8287
P13984	General transcription factor IIF subunit 2	GTF2F2	-0.40405	-1.32322	0.10802	8	8	44.6	26.6426	26.8082	26.7384	26.3057	26.3126	26.3587
P13987	CD59 glycoprotein	CD59	-0.185948	-1.13756	0.911251	6	6	38.3	25.1665	25.9775	24.4409	23.9552	25.4978	25.5741
P13995	Bifunctional methylenetetrahydrofolate dehydrogenase/cyclohydrolase, mitochondrial;NAD-dependent methylenetetrahydrofolate dehydrogenase;Methenyltetrahydrofolate cyclohydrolase	MTHFD2	-0.390016	-1.31041	0.4613	6	6	22.9	26.4398	26.5452	26.9086	26.5051	25.7845	26.434
P14174	Macrophage migration inhibitory factor	MIF	-0.612462	-1.52887	0.419398	4	4	20	27.6105	26.9401	27.0244	25.8921	26.6406	27.2049
P14314	Glucosidase 2 subunit beta	PRKCSH	-0.342842	-1.26825	0.846256	21	21	42.7	25.9431	25.8166	25.015	23.6972	25.8377	26.2113
P14324	Farnesyl pyrophosphate synthase	FDPS	0.608519	1.52469	0.668013	7	7	21	21.8908	21.6122	20.1356	20.7546	21.9183	22.7913
P14550	Alcohol dehydrogenase [NADP(+)]	AKR1A1	3.40283	10.5768	0.0224681	18	18	59.1	21.7461	22.2998	22.6358	25.1397	25.4182	26.3323
P14618	Pyruvate kinase PKM	PKM	-0.254183	-1.19266	0.724824	49	5	75.7	30.5895	30.6149	30.4033	29.6768	30.3546	30.8137
P14618	Pyruvate kinase PKM	PKM	-1.28789	-2.44171	0.132631	48	4	72.1	23.0612	23.482	23.5728	21.3604	22.1539	22.738
P14625	Endoplasmin	HSP90B1	-0.36923	-1.29166	0.543241	61	59	57.8	28.9064	28.8879	28.9128	27.9743	28.5666	29.0585
P14635	G2/mitotic-specific cyclin-B1	CCNB1	-0.550224	-1.46431	0.293735	5	5	17.8	23.3045	22.8053	22.9754	22.9333	22.3134	22.1879
P14678	Small nuclear ribonucleoprotein-associated proteins B and B;Small nuclear ribonucleoprotein-associated protein N	SNRPB	0.102211	1.07342	0.836282	9	9	31.6	28.8876	29.0438	29.2138	29.1967	29.3503	28.9047
P14735	Insulin-degrading enzyme	IDE	-1.17594	-2.2594	0.532437	22	22	22.4	22.614	21.1167	20.932	18.271	21.5873	21.2767
P14854	Cytochrome c oxidase subunit 6B1	COX6B1	0.92093	1.89334	0.427209	3	3	41.9	20.4025	19.968	18.0715	20.3528	20.3366	20.5154
P14859	POU domain, class 2, transcription factor 1	POU2F1	1.68625	3.21819	0.156403	5	4	12.9	18.6656	19.9368	20.7856	21.0838	21.4501	21.9127
P14866	Heterogeneous nuclear ribonucleoprotein L	HNRNPL	0.0108172	1.00753	0.98357	23	22	49.9	31.3062	31.1491	31.6729	31.4864	31.4992	31.1751
P14868	Aspartate--tRNA ligase, cytoplasmic	DARS	-1.04479	-2.06307	0.059	31	31	61.7	28.4765	28.4573	28.5796	27.6802	27.1511	27.5478
P14923	Junction plakoglobin	JUP	1.2926	2.44969	0.419425	24	20	40.8	18.9746	16.7126	19.9677	19.8574	19.2142	20.4611
P15121	Aldose reductase	AKR1B1	0.549872	1.46396	0.768305	10	9	40.8	20.6814	20.0617	18.0889	19.1113	20.32	21.0503
P15144	Aminopeptidase N	ANPEP	3.48761	11.217	0.143959	14	14	17.2	19.3403	17.5358	17.7027	19.7685	24.0063	21.2668
P15170	Eukaryotic peptide chain release factor GTP-binding subunit ERF3A	GSPT1	0.272275	1.20771	0.794895	23	12	37.1	23.9586	23.5046	22.7144	23.0568	24.0696	23.868
P15311	Ezrin	EZR	-0.609603	-1.52584	0.215448	30	16	43.5	25.1287	24.8601	24.9333	24.3551	24.7672	23.971
P15336	Cyclic AMP-dependent transcription factor ATF-2	ATF2	0.513244	1.42726	0.397794	3	3	8	23.4827	23.9057	23.5023	24.4716	24.404	23.5547
P15374	Ubiquitin carboxyl-terminal hydrolase isozyme L3	UCHL3	-1.48264	-2.7946	0.32971	9	9	44.8	22.1588	19.6577	20.8559	18.1502	20.3104	19.7639
P15407	Fos-related antigen 1	FOSL1	1.92471	3.79661	0.200468	3	3	11.1	19.6923	20.8326	22.4607	22.9002	23.6987	22.1609
P15408	Fos-related antigen 2	FOSL2	3.35881	10.2589	0.041	4	4	17.1	18.3558	19.6709	19.7463	23.1108	21.8402	22.8985
P15559	NAD(P)H dehydrogenase [quinone] 1	NQO1	1.38728	2.61585	0.0959744	12	12	34.3	24.8954	23.9785	23.8102	25.4377	25.4825	25.9256
P15586	N-acetylglucosamine-6-sulfatase	GNS	-1.53667	-2.90124	0.28171	7	7	13.5	24.0169	23.9402	24.0273	24.2709	21.388	21.7156
P15880	40S ribosomal protein S2	RPS2	-0.301514	-1.23244	0.295566	16	16	49.1	30.8592	30.9531	30.7378	30.7045	30.53	30.4109
P15924	Desmoplakin	DSP	1.67407	3.19114	0.641776	108	108	37.9	20.3138	20.3473	19.6156	18.6946	26.0231	20.5812
P15927	Replication protein A 32 kDa subunit	RPA2	0.447579	1.36375	0.534816	4	4	25.9	25.4327	24.2918	25.3168	25.7515	25.3741	25.2585
P16070	CD44 antigen	CD44	3.62396e-05	1.00003	1	13	13	37.4	26.2493	26.2435	26.0625	25.9061	26.3314	26.3178
P16152	Carbonyl reductase [NADPH] 1	CBR1	-0.0376352	-1.02643	0.967561	15	13	63.9	26.4389	26.276	26.279	26.0023	26.113	26.7657
P16220	Cyclic AMP-responsive element-binding protein 1	CREB1	0.0889428	1.06359	0.957401	3	2	15.6	25.1691	24.231	25.179	24.9768	25.7549	24.1142
P16333	Cytoplasmic protein NCK1	NCK1	-0.231573	-1.17411	0.731229	4	3	10.1	22.4615	21.8514	22.6499	22.2133	21.7201	22.3347
P16401	Histone H1.5	HIST1H1B	-0.250015	-1.18922	0.588334	16	14	40.3	33.038	33.4239	32.8751	33.1183	32.6998	32.7689
P16402	Histone H1.3	HIST1H1D	1.16504	2.24239	0.032	18	3	41.2	28.9884	29.2406	29.2857	30.3529	30.4421	30.2148
P16403	Histone H1.2	HIST1H1C	-0.0405025	-1.02847	0.980263	18	4	42.7	32.6231	32.9164	31.275	32.2019	32.6858	31.8053
P16455	Methylated-DNA--protein-cysteine methyltransferase	MGMT	2.68352	6.42421	0.122028	4	4	26.1	19.9549	22.3054	19.1338	23.1007	23.0445	23.2995
P16615	Sarcoplasmic/endoplasmic reticulum calcium ATPase 2	ATP2A2	0.423033	1.34074	0.772727	35	28	41.4	25.6222	26.4137	24.6125	24.9633	26.3396	26.6147
P16930	Fumarylacetoacetase	FAH	-1.08849	-2.12651	0.523405	7	7	19.8	22.0786	19.9085	20.5318	18.0657	20.8559	20.3318
P16949	Stathmin	STMN1	0.0649624	1.04606	0.982028	14	10	43.6	22.5032	23.411	22.1876	20.7271	23.1015	24.4681
P16989	Y-box-binding protein 3	YBX3	-0.641726	-1.56019	0.0958734	20	13	69.9	29.8946	30.0319	29.7134	29.3712	29.233	29.1106
P17010	Zinc finger X-chromosomal protein;Zinc finger Y-chromosomal protein	ZFX	0.663258	1.58365	0.145166	6	6	10.3	24.1361	24.1802	24.5509	24.9901	24.7241	25.1427
P17028	Zinc finger protein 24	ZNF24	0.193629	1.14364	0.927047	4	4	19.6	22.4734	24.3137	22.1805	22.1214	23.828	23.599
P17066	Heat shock 70 kDa protein 6;Putative heat shock 70 kDa protein 7	HSPA6	0.71204	1.63812	0.608538	9	2	12.6	23.0387	25.1381	24.8546	24.1139	25.4667	25.5868
P17096	High mobility group protein HMG-I/HMG-Y	HMGA1	-0.0119419	-1.00831	0.986591	7	3	41.1	30.2595	30.3187	29.3949	30.2158	29.858	29.8634
P17174	Aspartate aminotransferase, cytoplasmic	GOT1	0.461358	1.37684	0.805709	16	16	43.6	22.3947	21.9454	20.4324	20.8718	21.9589	23.3257
P17275	Transcription factor jun-B	JUNB	0.293627	1.22572	0.521262	4	4	21	23.4074	23.674	23.9998	24.1336	24.1011	23.7274
P17480	Nucleolar transcription factor 1	UBTF	0.378045	1.29958	0.269586	31	31	41.1	29.6014	29.5426	29.8262	30.2547	29.9507	29.899
P17535	Transcription factor jun-D	JUND	0.112996	1.08147	0.882057	3	2	10.7	21.4163	22.0058	22.3327	21.9425	22.2086	21.9427
P17544	Cyclic AMP-dependent transcription factor ATF-7	ATF7	0.59477	1.51023	0.593459	6	6	35.5	23.2192	21.9338	23.4001	24.312	23.2009	22.8245
P17568	NADH dehydrogenase [ubiquinone] 1 beta subcomplex subunit 7	NDUFB7	0.219372	1.16423	0.844622	2	2	8	20.4934	19.2389	20.8259	20.5878	20.3286	20.2998
P17612	cAMP-dependent protein kinase catalytic subunit alpha	PRKACA	2.25598	4.77659	0.296179	6	4	19.1	22.0459	17.9876	18.2581	20.4975	22.4388	22.1233
P17655	Calpain-2 catalytic subunit	CAPN2	1.58644	3.00307	0.389877	17	17	31.3	23.2888	21.1408	24.5799	25.4241	23.3031	25.0417
P17676	CCAAT/enhancer-binding protein beta	CEBPB	0.699263	1.62368	0.440335	7	4	39.1	24.3772	24.3058	24.0327	24.4247	25.9886	24.4002
P17676	CCAAT/enhancer-binding protein beta	CEBPB	0.0683797	1.04854	0.971916	4	1	34	19.9724	20.6766	19.4552	21.0474	19.3035	19.9585
P17693	HLA class I histocompatibility antigen, alpha chain G	HLA	0.13184	1.09569	0.930546	2	1	7.2	20.4511	19.6346	19.4797	19.027	20.2829	20.6511
P17706	Tyrosine-protein phosphatase non-receptor type 2	PTPN2	-0.195176	-1.14486	0.839482	3	3	12.7	21.5455	21.3904	20.9975	20.5208	21.8147	21.0124
P17812	CTP synthase 1	CTPS1	0.392584	1.31274	0.626905	22	21	40.6	21.9204	21.4991	21.4083	21.4018	21.8729	22.7309
P17844	Probable ATP-dependent RNA helicase DDX5	DDX5	0.21389	1.15981	0.663454	42	29	54.6	32.0113	32.2733	32.6898	32.6906	32.5068	32.4186
P17858	ATP-dependent 6-phosphofructokinase, liver type	PFKL	-1.61363	-3.06021	0.265333	19	16	27.4	23.7014	23.0555	22.1037	19.8382	22.5264	21.6552
P17931	Galectin-3	LGALS3	0.688133	1.6112	0.215344	9	9	40	28.4561	27.4673	27.9739	28.5902	28.7043	28.6672
P17980	26S protease regulatory subunit 6A	PSMC3	0.667041	1.58781	0.12259	28	28	65.1	27.9632	28.2613	28.4892	28.9084	28.8033	29.0032
P17987	T-complex protein 1 subunit alpha	TCP1	-0.490219	-1.40466	0.121469	34	34	66.4	29.1718	29.0813	29.2029	28.6623	28.514	28.809
P18031	Tyrosine-protein phosphatase non-receptor type 1	PTPN1	-0.0845311	-1.06034	0.941202	14	14	38.6	24.62	24.1628	24.0402	23.7833	23.8813	24.9048
P18074	TFIIH basal transcription factor complex helicase XPD subunit	ERCC2	0.131658	1.09555	0.887294	13	13	18.6	23.6814	23.8117	23.2924	23.1027	24.23	23.8477
P18077	60S ribosomal protein L35a	RPL35A	-1.18816	-2.27862	0.107342	8	8	30.9	27.933	27.6171	27.6627	26.906	25.9017	26.8407
P18124	60S ribosomal protein L7	RPL7	-0.703613	-1.62858	0.0696774	21	21	44.8	32.2314	32.4946	32.4817	31.807	31.663	31.6269
P18206	Vinculin	VCL	-0.5142	-1.4282	0.299175	65	65	64	27.8785	28.0168	28.1551	27.0778	27.5154	27.9146
P18583	Protein SON	SON	0.0790132	1.0563	0.924013	31	7	20.2	25.4476	25.8149	26.2295	26.0497	26.0811	25.5983
P18615	Negative elongation factor E	NELFE	0.114435	1.08255	0.803009	14	14	37.4	25.8123	26.0939	25.8354	26.0881	26.2022	25.7946
P18621	60S ribosomal protein L17	RPL17	-0.220542	-1.16517	0.555636	13	13	52.2	30.1304	29.9775	29.6957	29.5866	29.8761	29.6792
P18669	Phosphoglycerate mutase 1	PGAM1	0.0971546	1.06966	0.92123	21	21	63.4	26.1073	25.7906	25.7444	25.3822	26.0283	26.5234
P18754	Regulator of chromosome condensation	RCC1	0.0694777	1.04934	0.923962	15	15	47.5	28.7829	28.5473	28.334	29.0115	28.4217	28.4393
P18858	DNA ligase 1	LIG1	2.08952	4.25606	0.19813	14	14	19.3	21.4531	22.151	18.8857	22.7999	22.8832	23.0754
P18887	DNA repair protein XRCC1	XRCC1	0.295763	1.22753	0.347404	13	13	27.5	27.6861	27.5621	27.5497	28.1224	27.7582	27.8045
P19022	Cadherin-2	CDH2	0.345503	1.27059	0.730283	7	7	15.9	20.047	21.405	21.3576	20.9296	21.1869	21.7296
P19174	1-phosphatidylinositol 4,5-bisphosphate phosphodiesterase gamma-1	PLCG1	2.10927	4.31473	0.197603	26	26	27	20.1471	20.1438	21.3906	24.4973	21.9196	21.5924
P19338	Nucleolin	NCL	0.110943	1.07993	0.763439	37	37	44.4	33.6915	34.0286	34.0201	33.9889	34.0537	34.0305
P19367	Hexokinase-1	HK1	-0.37214	-1.29427	0.637101	38	34	44.1	27.4002	27.6567	27.4099	26.3408	27.3801	27.6294
P19387	DNA-directed RNA polymerase II subunit RPB3	POLR2C	0.652513	1.5719	0.260099	8	8	36.7	24.1931	23.7245	24.3537	25.0897	24.2783	24.8608
P19388	DNA-directed RNA polymerases I, II, and III subunit RPABC1	POLR2E	0.044735	1.03149	0.96398	6	6	29	27.0007	27.0516	27.5288	27.5862	26.8187	27.3105
P19404	NADH dehydrogenase [ubiquinone] flavoprotein 2, mitochondrial	NDUFV2	0.586566	1.50167	0.354875	6	6	26.1	22.3836	22.2644	22.0523	22.3456	22.6505	23.4639
P19447	TFIIH basal transcription factor complex helicase XPB subunit	ERCC3	0.774018	1.71003	0.334381	19	19	30.4	25.715	27.0534	26.7074	27.7024	26.9072	27.1884
P19525	Interferon-induced, double-stranded RNA-activated protein kinase	EIF2AK2	-1.11155	-2.16078	0.0365833	16	16	29.6	27.668	27.486	27.8349	26.6868	26.5448	26.4227
P19623	Spermidine synthase	SRM	-0.308729	-1.23862	0.426476	16	16	59.9	24.432	23.9684	24.2663	23.7132	24.0853	23.942
P19784	Casein kinase II subunit alpha	CSNK2A2	0.325967	1.2535	0.654951	9	9	26.9	25.7429	24.6923	24.7445	25.6378	25.3484	25.1713
P20042	Eukaryotic translation initiation factor 2 subunit 2	EIF2S2	-0.39115	-1.31144	0.25736	31	31	71.5	29.2962	29.1657	29.4012	29.1364	28.7123	28.841
P20073	Annexin A7	ANXA7	-0.659734	-1.57979	0.642148	19	18	41.6	21.911	21.0807	19.8768	19.7613	19.7178	21.4102
P20265	POU domain, class 3, transcription factor 2;POU domain, class 5, transcription factor 1;Putative POU domain, class 5, transcription factor 1B;POU domain, class 3, transcription factor 3	POU3F2	-0.658726	-1.57869	0.18549	2	1	10.7	22.536	22.488	22.8925	22.3266	21.969	21.6448
P20290	Transcription factor BTF3	BTF3	-0.216572	-1.16197	0.730383	7	7	38.3	25.8099	26.3856	25.7533	25.4002	25.8527	26.0462
P20340	Ras-related protein Rab-6A	RAB6A	-1.15332	-2.22425	0.712932	9	6	44.7	22.0827	23.922	22.3849	18.1822	23.3081	23.4394
P20585	DNA mismatch repair protein Msh3	MSH3	0.869539	1.82708	0.122773	8	8	8.6	22.5445	22.7441	22.8473	23.5873	23.1864	23.9708
P20592	Interferon-induced GTP-binding protein Mx2;Interferon-induced GTP-binding protein Mx1;Interferon-induced GTP-binding protein Mx1, N-terminally processed	MX2	2.11497	4.33181	0.458679	3	3	20.4	22.213	17.1628	23.0327	22.2607	23.6932	22.7995
P20618	Proteasome subunit beta type-1	PSMB1	0.65357	1.57306	0.0395478	9	9	43.2	28.1418	28.0655	28.2108	28.7878	28.7969	28.794
P20645	Cation-dependent mannose-6-phosphate receptor	M6PR	0.798441	1.73922	0.722266	5	5	19.1	21.7316	21.798	18.2124	20.5267	21.9143	21.6962
P20674	Cytochrome c oxidase subunit 5A, mitochondrial	COX5A	1.77649	3.42592	0.177288	4	4	24.7	19.5098	20.6058	18.927	20.2584	22.0733	22.0404
P20700	Lamin-B1	LMNB1	-0.46076	-1.37627	0.566612	47	43	66	28.3249	27.6646	27.2452	27.3515	27.7878	26.713
P20810	Calpastatin	CAST	-1.96763	-3.91125	0.231878	24	2	52.9	22.5763	20.8823	20.6012	18.0857	19.0874	20.9839
P20839	Inosine-5-monophosphate dehydrogenase 1	IMPDH1	0.88961	1.85268	0.772632	15	14	35	22.8638	18.343	17.9064	20.5168	19.8802	21.385
P21281	V-type proton ATPase subunit B, brain isoform	ATP6V1B2	0.774397	1.71047	0.395279	23	23	47	23.6174	25.2232	24.155	24.8006	24.8969	25.6211
P21283	V-type proton ATPase subunit C 1	ATP6V1C1	-1.26705	-2.40669	0.370214	15	15	40.1	21.8812	21.5984	23.9359	20.5453	20.8278	22.2413
P21291	Cysteine and glycine-rich protein 1	CSRP1	-0.628261	-1.5457	0.176904	11	11	56	29.7972	29.9323	29.6699	28.8994	29.0671	29.548
P21333	Filamin-A	FLNA	-0.535892	-1.44984	0.205088	138	131	60.8	33.4282	33.6418	33.7261	32.8171	32.9867	33.3846
P21589	5-nucleotidase	NT5E	-1.63032	-3.09582	0.235542	20	20	44.3	18.8489	18.7483	19.2481	15.6755	17.7852	18.4937
P21796	Voltage-dependent anion-selective channel protein 1	VDAC1	-0.0876713	-1.06265	0.930937	18	18	76	28.8479	29.0022	28.9338	28.1501	29.0939	29.2768
P21810	Biglycan	BGN	0.0154406	1.01076	0.981082	2	2	7.3	22.2565	22.4659	21.9266	22.2796	22.3315	22.0842
P21964	Catechol O-methyltransferase	COMT	0.771574	1.70713	0.5153	13	13	59.7	19.5613	21.1483	19.6934	20.0511	20.8988	21.7678
P21980	Protein-glutamine gamma-glutamyltransferase 2	TGM2	-1.05894	-2.0834	0.636864	26	25	42.6	22.9336	19.4199	20.6226	19.998	21.3771	18.4243
P22033	Methylmalonyl-CoA mutase, mitochondrial	MUT	-0.533927	-1.44786	0.39925	8	8	12.5	23.3137	23.9398	23.8938	22.9219	22.8848	23.7389
P22059	Oxysterol-binding protein 1	OSBP	0.590801	1.50608	0.673583	15	15	22.7	20.8781	22.7698	21.4055	21.1674	22.86	22.7983
P22061	Protein-L-isoaspartate(D-aspartate) O-methyltransferase	PCMT1	-0.171625	-1.12633	0.868164	13	13	65.2	24.1832	24.0269	23.2274	23.0823	23.727	24.1134
P22087	rRNA 2-O-methyltransferase fibrillarin	FBL	-0.250524	-1.18964	0.563438	18	17	50.5	30.0997	29.8496	29.5225	29.6667	29.6702	29.3833
P22090	40S ribosomal protein S4, Y isoform 1	RPS4Y1	-0.578028	-1.49281	0.636548	11	2	36.5	25.7035	25.0376	26.8731	25.2924	24.5533	26.0344
P22102	Trifunctional purine biosynthetic protein adenosine-3;Phosphoribosylamine--glycine ligase;Phosphoribosylformylglycinamidine cyclo-ligase;Phosphoribosylglycinamide formyltransferase	GART	0.0504074	1.03556	0.981119	33	33	38.2	22.392	21.9365	21.9319	20.6827	22.583	23.1459
P22234	Multifunctional protein ADE2;Phosphoribosylaminoimidazole-succinocarboxamide synthase;Phosphoribosylaminoimidazole carboxylase	PAICS	-0.239625	-1.18069	0.868422	25	25	51.1	25.9472	24.9545	24.9783	23.9884	25.4519	25.7208
P22307	Non-specific lipid-transfer protein	SCP2	-0.626252	-1.54355	0.183769	22	22	39.1	24.7579	24.4937	24.549	23.5762	24.1479	24.1978
P22314	Ubiquitin-like modifier-activating enzyme 1	UBA1	-0.353851	-1.27797	0.489933	39	39	42.4	27.7893	27.5627	27.4118	26.812	27.2773	27.6129
P22392	Nucleoside diphosphate kinase B;Putative nucleoside diphosphate kinase	NME2	0.340981	1.26662	0.616149	13	1	65.8	28.1824	28.1821	27.4085	27.9018	28.2129	28.6812
P22415	Upstream stimulatory factor 1	USF1	0.0882937	1.06311	0.92932	4	3	19.5	23.6693	24.264	24.555	23.8245	24.5975	24.3311
P22570	NADPH:adrenodoxin oxidoreductase, mitochondrial	FDXR	-0.305749	-1.23606	0.754275	15	15	38	23.4059	23.3435	23.3861	22.1318	23.6311	23.4554
P22612	cAMP-dependent protein kinase catalytic subunit gamma	PRKACG	1.107	2.15397	0.553611	2	1	4.8	21.9356	19.1955	23.0336	22.0765	22.9231	22.4861
P22626	Heterogeneous nuclear ribonucleoproteins A2/B1	HNRNPA2B1	0.301931	1.23279	0.334119	30	30	60.9	33.7165	33.5046	33.5709	33.9762	34.0265	33.6951
P22670	MHC class II regulatory factor RFX1	RFX1	0.301701	1.2326	0.847464	7	7	10.6	22.3577	23.3473	23.0482	22.1424	24.4356	23.0802
P22695	Cytochrome b-c1 complex subunit 2, mitochondrial	UQCRC2	-0.452201	-1.36813	0.608778	12	12	33.3	23.693	23.1474	22.7503	21.9623	23.1033	23.1685
P22735	Protein-glutamine gamma-glutamyltransferase K	TGM1	1.22189	2.33252	0.0526197	11	11	17.7	17.2003	17.218	16.7171	18.4746	18.2062	18.1202
P22830	Ferrochelatase, mitochondrial	FECH	1.58191	2.99366	0.335991	8	8	29.6	21.1815	18.2056	21.5539	21.7488	21.9053	22.0326
P23193	Transcription elongation factor A protein 1	TCEA1	0.235606	1.1774	0.396066	21	21	57.5	25.8464	25.7085	25.8246	26.1664	26.0448	25.8752
P23229	Integrin alpha-6;Integrin alpha-6 heavy chain;Integrin alpha-6 light chain;Processed integrin alpha-6	ITGA6	0.437148	1.35393	0.838418	20	20	23.3	19.485	22.7229	22.2256	21.7393	21.6533	22.3523
P23246	Splicing factor, proline- and glutamine-rich	SFPQ	0.527368	1.4413	0.142582	39	37	47.9	32.565	32.8226	32.4634	33.2582	33.0713	33.1035
P23258	Tubulin gamma-1 chain;Tubulin gamma-2 chain	TUBG1	-0.314116	-1.24325	0.568372	9	9	24.2	28.8428	29.1722	29.7361	28.8003	28.9469	29.0616
P23284	Peptidyl-prolyl cis-trans isomerase B	PPIB	-0.598472	-1.51411	0.209401	19	19	68.1	32.3683	31.7856	32.3427	31.7818	31.5966	31.3228
P23297	Protein S100-A1	S100A1	1.86102	3.63264	0.239623	4	4	46.8	21.0023	19.4712	22.2823	21.6691	22.9242	23.7456
P23368	NAD-dependent malic enzyme, mitochondrial	ME2	-3.40257	-10.5749	0.0322222	15	15	35.3	23.4397	23.3552	23.2439	19.3428	19.4962	20.9921
P23381	Tryptophan--tRNA ligase, cytoplasmic;T1-TrpRS;T2-TrpRS	WARS	-3.13473	-8.7831	0.148575	22	22	49.5	25.0611	23.9358	24.0214	21.8222	18.8856	22.9063
P23396	40S ribosomal protein S3	RPS3	-0.537434	-1.45139	0.148016	27	27	86	31.5571	31.5858	31.8763	31.1962	31.2366	30.9741
P23443	Ribosomal protein S6 kinase beta-1;Ribosomal protein S6 kinase beta-2	RPS6KB1	-1.78268	-3.44065	0.544185	2	2	4	19.4248	24.8369	23.7773	20.302	22.7211	19.6679
P23458	Tyrosine-protein kinase JAK1	JAK1	-1.16008	-2.2347	0.366716	4	3	4	21.6708	20.499	20.935	19.437	21.3109	18.8766
P23497	Nuclear autoantigen Sp-100	SP100	-0.619516	-1.53636	0.29692	8	8	28.5	24.6167	24.8748	24.7883	24.455	24.4575	23.5088
P23511	Nuclear transcription factor Y subunit alpha	NFYA	1.48606	2.80123	0.0476765	2	2	12.6	20.5455	20.378	20.9273	21.7413	22.3804	22.1873
P23526	Adenosylhomocysteinase	AHCY	0.261086	1.19838	0.77542	30	30	46.1	27.3201	27.122	26.4465	26.6251	27.3065	27.7403
P23528	Cofilin-1	CFL1	0.190784	1.14138	0.572426	21	15	75.3	31.3348	31.2928	31.0923	31.2302	31.4886	31.5734
P23588	Eukaryotic translation initiation factor 4B	EIF4B	0.179614	1.13258	0.770989	10	10	18.5	26.9074	26.2086	26.3696	26.7593	26.8538	26.4115
P23634	Plasma membrane calcium-transporting ATPase 4	ATP2B4	-0.244542	-1.18472	0.911351	26	15	27.3	18.1426	18.0742	19.6045	19.4906	16.8938	18.7031
P23919	Thymidylate kinase	DTYMK	0.992802	1.99005	0.697108	12	12	43.9	22.3598	18.6553	23.2856	21.7624	22.2824	23.2343
P24385	G1/S-specific cyclin-D1	CCND1	1.12137	2.17553	0.186076	4	4	19	18.3226	18.9046	18.8912	19.1939	19.6446	20.644
P24534	Elongation factor 1-beta	EEF1B2	-0.13298	-1.09656	0.720031	11	9	63.6	28.7796	28.8332	29.1683	28.8461	28.7934	28.7427
P24539	ATP synthase F(0) complex subunit B1, mitochondrial	ATP5F1	-0.157675	-1.11549	0.682112	8	8	28.5	23.3089	23.1666	23.0137	22.8568	23.2303	22.929
P24666	Low molecular weight phosphotyrosine protein phosphatase	ACP1	0.520134	1.43409	0.563135	9	9	70.3	23.3199	23.5375	23.1561	23.534	23.2101	24.8298
P24752	Acetyl-CoA acetyltransferase, mitochondrial	ACAT1	0.0978381	1.07017	0.910763	17	17	44.5	25.8513	26.5444	26.428	25.9984	26.3804	26.7384
P24821	Tenascin	TNC	-3.09831	-8.56415	0.012	46	46	29.9	27.6741	27.3607	28.0371	24.5204	24.932	24.3246
P24928	DNA-directed RNA polymerase II subunit RPB1	POLR2A	0.355899	1.27978	0.271234	37	37	23.2	26.7947	27.1872	27.0123	27.4624	27.2563	27.3432
P24941	Cyclin-dependent kinase 2	CDK2	0.116301	1.08395	0.873545	16	13	41.6	25.3605	25.4556	26.1938	25.8923	25.8169	25.6496
[truncated: 2,979 more rows]

## Sheet: YDFR SN
Majority protein IDs	Protein names	Gene names	T-test Difference (YDFR: CB3 vs. C)	Fold control YDFR: CB3 vs. C)	T-test q-value (YDFR: CB3 vs. C)	Peptides	Unique peptides	Sequence coverage [%]	LFQ intensity YDFR-C_1	LFQ intensity YDFR-C_2	LFQ intensity YDFR-C_3	LFQ intensity YDFR-CB_1	LFQ intensity YDFR-CB_2	LFQ intensity YDFR-CB_3
[truncated: 1,025 more rows]
